# Supplementary material for: Human microglia differentially respond to β‐amyloid, tau, and combined Alzheimer's disease pathologies in vivo
Source: Alzheimers Dement. 2025 Nov 21;21(11):e70930. doi: 10.1002/alz.70930 (PMC12635866; doi:10.1002/alz.70930)
Supplement: Supplementary file 2 — Supporting Information [file ALZ-21-e70930-s003.xlsx]

## Sheet: Sample_Overview
Mouse	Genotype	Total Cells	Viability (%)	Cells Pelleted	Hashtag
hCSF1-PS5x612	WT	216567	88.764	186567	1
hCSF1-PS5x774	WT	167569	92.145	137569	2
hCSF1-PS5x815	WT	290250	92.093	260250	3
hCSF1-PS5x817	WT	342900	96.4567	312900	4
hCSF1-PS5x766	5XFAD	377325	91.0555	347325	2
hCSF1-PS5x812	5XFAD	290053	93.9597	260053	3
hCSF1-PS5x813	5XFAD	130612	94.186	100613	4
hCSF1-PS5x600	PS19	127069	77.2908	97068.8	1
hCSF1-PS5x759	PS19	207562	68.7805	177562	2
hCSF1-PS5x809	PS19	282150	95.2153	252150	3
hCSF1-PS5x818	PS19	243000	95.5556	213000	4
hCSF1-PS5x620	PS5X	141750	83.3333	111750	1
hCSF1-PS5x814	PS5X	106819	84.3602	76818.8	4
Sequencing Samples
WT_1	hCSF1-PS5x612	hCSF1-PS5x774
WT_2	hCSF1-PS5x815	hCSF1-PS5x817
5XFAD_1	hCSF1-PS5x766	hCSF1-PS5x813
5XFAD_2	hCSF1-PS5x812
PS19_1	hCSF1-PS5x600	hCSF1-PS5x809
PS19_2	hCSF1-PS5x759	hCSF1-PS5x818
PS5X_1	hCSF1-PS5x620
PS5X_2	hCSF1-PS5x814

## Sheet: Hemocytometer_Counts
Mouse	Genotype	Live	Dead	Squares	Dilution	Start Vol (uL)	End Vol (uL)	Concentration (cells/uL)	Total Cells	Vol to 1,000 cells/uL	Final Vol (uL)	Viability (%)	Seq Vol (uL)	Pelleted
hCSF1-PS5x612	WT	395	50	3	2	79	73	2966.67	216567	143.567	216.567	88.764	30	186567
hCSF1-PS5x774	WT	305	26	4	2.5	85	81	2068.75	167569	86.5687	167.569	92.145	30	137569
hCSF1-PS5x815	WT	396	34	3	2.5	85	81	3583.33	290250	209.25	290.25	92.093	30	260250
hCSF1-PS5x817	WT	490	18	3	2.5	85	81	4233.33	342900	261.9	342.9	96.4567	30	312900
hCSF1-PS5x766	5XFAD	509	50	3	2.5	85	81	4658.33	377325	296.325	377.325	91.0555	30	347325
hCSF1-PS5x812	5XFAD	560	36	3	2	79	73	3973.33	290053	217.053	290.053	93.9597	30	260053
hCSF1-PS5x813	5XFAD	243	15	4	2.5	85	81	1612.5	130612	49.6125	130.613	94.186	30	100613
hCSF1-PS5x600	PS19	194	57	4	2.5	85	81	1568.75	127069	46.0687	127.069	77.2908	30	97068.8
hCSF1-PS5x759	PS19	282	128	4	2.5	85	81	2562.5	207562	126.562	207.562	68.7805	30	177562
hCSF1-PS5x809	PS19	398	20	3	2.5	85	81	3483.33	282150	201.15	282.15	95.2153	30	252150
hCSF1-PS5x818	PS19	344	16	3	2.5	85	81	3000	243000	162	243	95.5556	30	213000
hCSF1-PS5x620	PS5X	175	35	3	2.5	85	81	1750	141750	60.75	141.75	83.3333	30	111750
hCSF1-PS5x814	PS5X	178	33	4	2.5	85	81	1318.75	106819	25.8187	106.819	84.3602	30	76818.8

## Sheet: Prelim_Dataset_Info
Analysis_Date	Time	Seurat_Version	CellRanger_Version	Stage	Sample	Total_Cells	Average_UMI	Median_UMI	Average_Gene	Median_Gene	PCs	Resolution	PCA_Genes	GeneLow	GeneHigh	UIMLow	UMIHigh	MitoLow	MitoHigh	RiboLow	RiboHigh	Notes
80320	18:23:19	V3	V3	Pre_Contamination	WT_1	7659	3039.37	2868	1546.52	1568	8	0.5	All_Genes	NA	NA	NA	NA	NA	NA	NA	NA	NA
80320	18:23:19	V3	V3	Post_Contamination	WT_1	5878	3149.58	3018	1649.09	1619	NA	NA	NA	NA	NA	NA	NA	NA	NA	NA	NA	NA
80320	18:23:19	V3	V3	Post_Filtering	WT_1	5594	3096.71	2992	1640.59	1616	8	0.35	All_Genes	1000	3238	1000	6036	-Inf	12.5	-Inf	20	Good
Analysis_Date	Time	Seurat_Version	CellRanger_Version	Stage	Sample	Total_Cells	Average_UMI	Median_UMI	Average_Gene	Median_Gene	PCs	Resolution	PCA_Genes	GeneLow	GeneHigh	UIMLow	UMIHigh	MitoLow	MitoHigh	RiboLow	RiboHigh	Notes
80420	09:21:43	V3	V3	Pre_Contamination	WT_2	8770	3355.37	3075	1661.33	1648	13	0.5	All_Genes	NA	NA	NA	NA	NA	NA	NA	NA	NA
80420	09:21:43	V3	V3	Post_Contamination	WT_2	7041	3279.93	3136	1695.03	1673	NA	NA	NA	NA	NA	NA	NA	NA	NA	NA	NA	NA
80420	09:21:43	V3	V3	Post_Filtering	WT_2	6828	3219.01	3120	1682.36	1669	10	0.35	All_Genes	500	3346	500	6272	-Inf	12.5	-Inf	25	Good
Analysis_Date	Time	Seurat_Version	CellRanger_Version	Stage	Sample	Total_Cells	Average_UMI	Median_UMI	Average_Gene	Median_Gene	PCs	Resolution	PCA_Genes	GeneLow	GeneHigh	UIMLow	UMIHigh	MitoLow	MitoHigh	RiboLow	RiboHigh	Notes
80420	10:05:51	V3	V3	Pre_Contamination	5XFAD_1	7390	3012.07	2837.5	1521.5	1537.5	13	0.5	All_Genes	NA	NA	NA	NA	NA	NA	NA	NA	NA
80420	10:05:51	V3	V3	Post_Contamination	5XFAD_1	5742	3088.28	2947	1608.8	1580	NA	NA	NA	NA	NA	NA	NA	NA	NA	NA	NA	NA
80420	10:05:51	V3	V3	Post_Filtering	5XFAD_1	5599	3043.24	2931	1599.2	1577	10	0.35	All_Genes	500	3160	500	5894	-Inf	12.5	-Inf	25	Good
Analysis_Date	Time	Seurat_Version	CellRanger_Version	Stage	Sample	Total_Cells	Average_UMI	Median_UMI	Average_Gene	Median_Gene	PCs	Resolution	PCA_Genes	GeneLow	GeneHigh	UIMLow	UMIHigh	MitoLow	MitoHigh	RiboLow	RiboHigh	Notes
80320	18:55:38	V3	V3	Pre_Contamination	5XFAD_2	7410	3402.72	3155.5	1669.39	1669	14	0.5	All_Genes	NA	NA	NA	NA	NA	NA	NA	NA	NA
80320	18:55:38	V3	V3	Post_Contamination	5XFAD_2	5749	3376.74	3231	1719.87	1698	NA	NA	NA	NA	NA	NA	NA	NA	NA	NA	NA	NA
80320	18:55:38	V3	V3	Post_Filtering	5XFAD_2	5446	3331.37	3221	1717.68	1699	12	0.35	All_Genes	1000	3396	1000	6462	-Inf	12.5	-Inf	20	Good
Analysis_Date	Time	Seurat_Version	CellRanger_Version	Stage	Sample	Total_Cells	Average_UMI	Median_UMI	Average_Gene	Median_Gene	PCs	Resolution	PCA_Genes	GeneLow	GeneHigh	UIMLow	UMIHigh	MitoLow	MitoHigh	RiboLow	RiboHigh	Notes
80320	21:58:16	V3	V3	Pre_Contamination	PS19_1	22692	2335.55	1912	1280.35	1127	14	0.5	All_Genes	NA	NA	NA	NA	NA	NA	NA	NA	NA
80320	21:58:16	V3	V3	Post_Contamination	PS19_1	21047	2213.01	1890	1239.81	1117	NA	NA	NA	NA	NA	NA	NA	NA	NA	NA	NA	NA
80320	21:58:16	V3	V3	Post_Filtering	PS19_1	18599	1945.05	1810	1137.66	1086	9	0.35	All_Genes	500	2234	500	3780	-Inf	12.5	-Inf	25	Good
Analysis_Date	Time	Seurat_Version	CellRanger_Version	Stage	Sample	Total_Cells	Average_UMI	Median_UMI	Average_Gene	Median_Gene	PCs	Resolution	PCA_Genes	GeneLow	GeneHigh	UIMLow	UMIHigh	MitoLow	MitoHigh	RiboLow	RiboHigh	Notes
80420	10:40:07	V3	V3	Pre_Contamination	PS19_2	83868	408.077	356	304.451	276	5	0.5	All_Genes	NA	NA	NA	NA	NA	NA	NA	NA	NA
80420	10:40:07	V3	V3	Post_Contamination	PS19_2	9279	828.493	752	551.719	516	NA	NA	NA	NA	NA	NA	NA	NA	NA	NA	NA	NA
80420	10:40:07	V3	V3	Post_Filtering	PS19_2	7092	767.978	725	535.654	511	4	0.5	All_Genes	50	1032	50	1504	-Inf	12.5	-Inf	25	Failed Capture
Analysis_Date	Time	Seurat_Version	CellRanger_Version	Stage	Sample	Total_Cells	Average_UMI	Median_UMI	Average_Gene	Median_Gene	PCs	Resolution	PCA_Genes	GeneLow	GeneHigh	UIMLow	UMIHigh	MitoLow	MitoHigh	RiboLow	RiboHigh	Notes
80320	19:33:26	V3	V3	Pre_Contamination	PS5X_1	23660	656.822	555	432.953	388	8	0.5	All_Genes	NA	NA	NA	NA	NA	NA	NA	NA	NA
80320	19:33:26	V3	V3	Post_Contamination	PS5X_1	286	3952.27	3624.5	1751.86	1747	NA	NA	NA	NA	NA	NA	NA	NA	NA	NA	NA	NA
80320	19:33:26	V3	V3	Post_Filtering	PS5X_1	192	3841.54	3648.5	1811.07	1762.5	40	0.35	All_Genes	1000	3494	1000	7249	-Inf	12.5	-Inf	20	Failed Capture
Analysis_Date	Time	Seurat_Version	CellRanger_Version	Stage	Sample	Total_Cells	Average_UMI	Median_UMI	Average_Gene	Median_Gene	PCs	Resolution	PCA_Genes	GeneLow	GeneHigh	UIMLow	UMIHigh	MitoLow	MitoHigh	RiboLow	RiboHigh	Notes
80320	19:48:41	V3	V3	Pre_Contamination	PS5X_2	7663	3474.69	2871	1622.31	1512	14	0.5	All_Genes	NA	NA	NA	NA	NA	NA	NA	NA	NA
80320	19:48:41	V3	V3	Post_Contamination	PS5X_2	6083	3062.87	2844	1540.78	1508	NA	NA	NA	NA	NA	NA	NA	NA	NA	NA	NA	NA
80320	19:48:41	V3	V3	Post_Filtering	PS5X_2	5797	2927.62	2803	1512.56	1496	8	0.35	All_Genes	500	3016	500	5688	-Inf	12.5	-Inf	25	Good

## Sheet: FinalClusteringDetails
Date	Time	Location	Total_Cells	Average_UMI	Median_UMI	Average_Gene	Median_Gene	Regressed	PCs	Resolution	PCA_Genes
08_14_20	03:45:47	~/Sequencing/Single_Cell/Morgan/050120_PS195X/Seurat/CCA/081420_Analysis/PS195X_AllMerge	47863	2666.6	2568	1439.54	1441	nCount_RNA_percent.ribo_percent.mito	1,2,3,4,5,6,7,8,9,10,11,12,13,14,15,16,17,18,19,20,21,22,23,24,25,26,27,28,29,30,31,32,33,34,35,36,37,38,39,40	0.3	2000

## Sheet: Cluster_Barcodes
Homeostatic	MHCII	IFN	DAM	Humanin_Like	Cytokine-Chemokine	Degranulation	Macros
PS191_AAACCCAAGGAGAGTA-1	PS191_AAACCCAAGAAGAGCA-1	PS191_AAACCCAAGTTTCGGT-1	PS191_AAACCCAGTCAACATC-1	PS191_AAACCCACATGCCGCA-1	PS191_AAAGGGCGTACAAAGT-1	PS191_AAGAACACAAATCAAG-1	PS191_ACTACGAAGTCACACT-1
PS191_AAACCCAAGGTTAAAC-1	PS191_AAACCCACAGGCATGA-1	PS191_AAACCCAGTTAAAGTG-1	PS191_AAAGGATTCATTGTTC-1	PS191_AAACGAAGTCTTGCTC-1	PS191_AAATGGATCTTAATCC-1	PS191_AAGATAGTCGCATGAT-1	PS191_ACTTCCGGTGAGGCAT-1
PS191_AAACCCAAGTGCACTT-1	PS191_AAACCCAGTACTTGTG-1	PS191_AAACCCATCGGCCAAC-1	PS191_AAAGGGCGTGTCCGTG-1	PS191_AAAGAACAGCACAAAT-1	PS191_AACACACCATATGGCT-1	PS191_AAGCCATTCGGACTGC-1	PS191_CCCGGAAAGCTGGAGT-1
PS191_AAACCCACATATTCGG-1	PS191_AAACGAAAGAGCTTTC-1	PS191_AAACGCTCAAAGGCGT-1	PS191_AAAGGTACAGGCCTGT-1	PS191_AAAGGGCGTGTTTACG-1	PS191_AAGAACAAGCGAGTCA-1	PS191_AAGCGAGCACCTTCCA-1	PS191_GAGTCATGTACACGCC-1
PS191_AAACCCACATCCGAGC-1	PS191_AAACGAAAGCGATGGT-1	PS191_AAACGCTGTTTGGGTT-1	PS191_AAAGTGATCATTTCCA-1	PS191_AAAGGTACAAGGCCTC-1	PS191_AAGCATCGTATTTCTC-1	PS191_AATTCCTAGCTCTTCC-1	PS5X2_ATTCCTACATCGTGCG-1
PS191_AAACCCAGTCCCTGAG-1	PS191_AAACGAAAGCTCATAC-1	PS191_AAAGAACAGAAACCCG-1	PS191_AAATGGACAGGGAATC-1	PS191_AAATGGAGTGGTACAG-1	PS191_AAGCGTTCATTGAGGG-1	PS191_ACATTTCCAGTATTCG-1	PS5X2_GCCAACGAGTGGATTA-1
PS191_AAACCCAGTCTTACTT-1	PS191_AAACGAAAGTAGCATA-1	PS191_AAAGAACAGCCAAGCA-1	PS191_AACACACGTAGGCTGA-1	PS191_AAATGGAGTTCGAGCC-1	PS191_AAGGAATCACTCGATA-1	PS191_ACATTTCGTTTCGACA-1	PS5X2_TCGACGGGTGCGAACA-1
PS191_AAACCCAGTGGCCCAT-1	PS191_AAACGAACAGCACAAG-1	PS191_AAAGAACCACGTAGTT-1	PS191_AACCAACCAAACTCGT-1	PS191_AACAGGGAGGTAACTA-1	PS191_AAGGAATCAGAGGAAA-1	PS191_ACCAACAAGTCTGCAT-1	PS5X2_TGCGACGAGAGCGACT-1
PS191_AAACCCATCAAGCCTA-1	PS191_AAACGAAGTGAGAACC-1	PS191_AAAGAACCAGCTACCG-1	PS191_AACGTCAAGGGTTGCA-1	PS191_AACCACAAGTCAATCC-1	PS191_AAGTACCCAGTTTCGA-1	PS191_ACTGTCCCACTTGGGC-1	PS5X2_TTCTAACCATGGCCCA-1
PS191_AAACCCATCAGCCTTC-1	PS191_AAACGAAGTGGGAGAG-1	PS191_AAAGGATCAACCGCTG-1	PS191_AAGAACACAAGTGCAG-1	PS191_AACCTGAAGTGCCTCG-1	PS191_ACATCCCAGAGGTTAT-1	PS191_AGACCATAGTGATAAC-1	PS5X2_TTGCCTGTCCATACAG-1
PS191_AAACCCATCCCGGTAG-1	PS191_AAACGCTAGCACCGAA-1	PS191_AAAGGATCAGTCTGGC-1	PS191_AAGACAAAGGTAGCAC-1	PS191_AACCTGATCCACGGGT-1	PS191_ACCATTTGTGCTATTG-1	PS191_AGAGAATGTGAACTAA-1	PS5X2_TTTCGATGTGGATTTC-1
PS191_AAACGAAAGCCAAGGT-1	PS191_AAACGCTAGCTTTGTG-1	PS191_AAAGGATGTCAGTCCG-1	PS191_AAGACAACATTCGATG-1	PS191_AACCTTTTCCCGATCT-1	PS191_ACCCTCAGTCGCAACC-1	PS191_AGGGCTCAGCAGCCCT-1	WT1_CCAATGACATCTCCCA-1
PS191_AAACGAAAGCTAGATA-1	PS191_AAACGCTCAGGTACGA-1	PS191_AAAGGGCAGCGTCTGC-1	PS191_AAGATAGCAAAGTATG-1	PS191_AACTTCTAGGAAAGAC-1	PS191_ACGATCAGTTTCCATT-1	PS191_ATAGGCTGTGTCTAAC-1	WT1_GGGCTCAGTATGACAA-1
PS191_AAACGAAAGGTAATCA-1	PS191_AAACGCTGTGTAGTGG-1	PS191_AAAGGGCCAGATCATC-1	PS191_AAGATAGGTGCTCCGA-1	PS191_AAGAACAAGCAATAGT-1	PS191_ACGCACGAGAAGCCTG-1	PS191_ATCGTCCTCCATGATG-1	WT1_TCAGGGCAGAAACACT-1
PS191_AAACGAAAGTAAACGT-1	PS191_AAAGAACAGAGTGACC-1	PS191_AAAGGGCCAGGCGATA-1	PS191_AAGATAGTCTGTACAG-1	PS191_AAGACAAAGACTCTAC-1	PS191_ACGTAACAGGTTTACC-1	PS191_ATGGGTTCAGTAGAGC-1	WT1_TTGAGTGAGATTGATG-1
PS191_AAACGAACAAGCACAG-1	PS191_AAAGAACTCGAGTACT-1	PS191_AAAGGGCTCTCAGAAC-1	PS191_AAGCCATTCCACGTCT-1	PS191_AAGACAAAGGGCAGAG-1	PS191_ACGTACAAGGTTCTTG-1	PS191_CACACAATCATGGCCG-1	WT2_ACGTTCCTCTGAGTCA-1
PS191_AAACGAACAATCAGCT-1	PS191_AAAGAACTCTGATGGT-1	PS191_AAAGGTAAGGTAAAGG-1	PS191_AAGCCATTCTTGAGCA-1	PS191_AAGCCATGTTTACACG-1	PS191_ACGTACATCTGCTTAT-1	PS191_CACTGAATCCGTATAG-1	WT2_ATCACGAGTGTTGACT-1
PS191_AAACGAACAGTGAGCA-1	PS191_AAAGGATAGAGCAGAA-1	PS191_AAAGGTAGTGTATTGC-1	PS191_AAGCGAGCAGGTAGTG-1	PS191_AAGCCATTCGTTCAGA-1	PS191_ACGTCCTCACAGAGCA-1	PS191_CACTGTCGTGCCTGCA-1	WT2_CCCGGAACACCTCTGT-1
PS191_AAACGAACATCCTATT-1	PS191_AAAGGATCAAGGCAAC-1	PS191_AAAGGTAGTTCCAGGC-1	PS191_AAGCGTTAGAGGTATT-1	PS191_AAGGTAAAGTTCGGTT-1	PS191_ACTCCCATCACGATAC-1	PS191_CATCCCATCCGACGGT-1	WT2_TGTAAGCTCCCTTGTG-1
PS191_AAACGAAGTAAGGTCG-1	PS191_AAAGGATCAGGAATCG-1	PS191_AAAGTCCAGCTGAGCA-1	PS191_AAGTCGTCAACAAAGT-1	PS191_AAGGTAAGTGGCTTGC-1	PS191_ACTGTGAAGGTCGACA-1	PS191_CATCGTCCACAGAGCA-1	WT2_TTGCATTGTTGCATTG-1
PS191_AAACGAAGTAGGCTGA-1	PS191_AAAGGATGTAGAGCTG-1	PS191_AAAGTCCGTCTGCATA-1	PS191_AAGTTCGGTACAAGTA-1	PS191_AAGTACCAGGCGTTGA-1	PS191_ACTGTGATCGTGTCAA-1	PS191_CATGGTACACTTGACA-1	5X1_GCCCGAATCCATCTCG-1
PS191_AAACGAAGTTGACTAC-1	PS191_AAAGGATTCAAATGCC-1	PS191_AAAGTGAAGCACTCCG-1	PS191_AATAGAGAGACGAAGA-1	PS191_AAGTGAAGTCCAGGTC-1	PS191_ACTTTCAGTCTGTCAA-1	PS191_CATTGTTAGAGTTGTA-1	5X2_AATCACGTCTGTCGCT-1
PS191_AAACGAATCAAAGGTA-1	PS191_AAAGGATTCCCTCTCC-1	PS191_AAAGTGAAGCTTCGTA-1	PS191_AATAGAGGTCTTACTT-1	PS191_AATAGAGAGGGATCAC-1	PS191_ACTTTGTGTACTGACT-1	PS191_CATTTCACAGTAGAAT-1	5X2_TGAATCGCAGGAATAT-1
PS191_AAACGAATCGCGTGCA-1	PS191_AAAGGATTCGTAGTCA-1	PS191_AAAGTGAAGTTCCAGT-1	PS191_AATGAAGTCTCCATAT-1	PS191_AATAGAGGTGAATTGA-1	PS191_AGACAGGAGGTCGTCC-1	PS191_CCACGAGTCTGCTAGA-1
PS191_AAACGAATCGGCAGTC-1	PS191_AAAGGGCCAACCGTAT-1	PS191_AAATGGAAGCTCGGCT-1	PS191_AATGGCTCATGTGACT-1	PS191_AATGAAGCAGTCTACA-1	PS191_AGACAGGCACATGTTG-1	PS191_CCCAACTAGGGTTAGC-1
PS191_AAACGCTAGAGAGAAC-1	PS191_AAAGGGCCAGCAGTGA-1	PS191_AACAAAGCAACTACGT-1	PS191_AATGGCTGTTCAGCTA-1	PS191_AATGACCGTACACTCA-1	PS191_AGAGAGCCATTGTCGA-1	PS191_CCCTGATAGTGACCTT-1
PS191_AAACGCTAGAGTCAGC-1	PS191_AAAGGGCCAGTAGTGG-1	PS191_AACAAAGCAGGCACTC-1	PS191_AATTCCTCATCCTCAC-1	PS191_AATTCCTTCAAGCCCG-1	PS191_AGAGCCCAGTCGAATA-1	PS191_CCCTTAGCAGTGTGGA-1
PS191_AAACGCTAGCTAAACA-1	PS191_AAAGGTAGTAGCTGAG-1	PS191_AACAAAGGTTCTAAGC-1	PS191_ACAACCAGTTGTATGC-1	PS191_AATTCCTTCATCGTAG-1	PS191_AGATCCACACCAATTG-1	PS191_CCTATCGGTCTGATCA-1
PS191_AAACGCTAGTGGCCTC-1	PS191_AAAGGTAGTGCAGTGA-1	PS191_AACAAAGTCCGCCTAT-1	PS191_ACAAGCTCATACTGTG-1	PS191_ACAACCATCTTGTGCC-1	PS191_AGATGCTTCTGCGGAC-1	PS191_CCTATCGTCTTTCCGG-1
PS191_AAACGCTCAACCGCTG-1	PS191_AAAGGTAGTTCCGTTC-1	PS191_AACAAAGTCTTGAGCA-1	PS191_ACACTGATCCACTTTA-1	PS191_ACAGAAATCGGATTAC-1	PS191_AGCCAATGTAAGGAGA-1	PS191_CCTTGTGCATCGTCCT-1
PS191_AAACGCTCACCGGTCA-1	PS191_AAAGGTATCCGGTAGC-1	PS191_AACAACCGTTGGGACA-1	PS191_ACAGCCGGTAAGCTCT-1	PS191_ACATCCCAGACCGCCT-1	PS191_AGCCACGAGCTAGCCC-1	PS191_CGAAGGATCGGTGAAG-1
PS191_AAACGCTCAGCTCATA-1	PS191_AAAGGTATCGACGACC-1	PS191_AACACACAGCTGGCCT-1	PS191_ACCAAACGTACCAATC-1	PS191_ACATCCCCAGGCACTC-1	PS191_AGCCAGCTCAATCCAG-1	PS191_CGATGGCGTGGGCTCT-1
PS191_AAACGCTGTCTGTGGC-1	PS191_AAAGGTATCTCCTGTG-1	PS191_AACACACCAAGGAGTC-1	PS191_ACCAAACTCTGCGGAC-1	PS191_ACCATTTGTCACTCGG-1	PS191_AGCGCTGGTGCATTAC-1	PS191_CGGTCAGTCCCTTTGG-1
PS191_AAACGCTGTTGGGCCT-1	PS191_AAAGTCCCAGCGATTT-1	PS191_AACAGGGCAGCGACCT-1	PS191_ACCACAATCCCACAGG-1	PS191_ACCGTTCAGTTCCAGT-1	PS191_AGCTACAGTTCTTAGG-1	PS191_CTATAGGTCTTCGTAT-1
PS191_AAACGCTTCATCGCAA-1	PS191_AAAGTCCCATATACCG-1	PS191_AACAGGGGTTGCAACT-1	PS191_ACCCTCACAGGTATGG-1	PS191_ACCTACCCAAAGGGTC-1	PS191_AGCTCAATCGAGATGG-1	PS191_CTCCGATAGAGGCGTT-1
PS191_AAACGCTTCGGCTCTT-1	PS191_AAAGTCCGTCGGCACT-1	PS191_AACCAACCACCCAACG-1	PS191_ACCCTCATCACATACG-1	PS191_ACCTGTCAGACATAAC-1	PS191_AGGGAGTCATCATCCC-1	PS191_CTTCAATGTCTTACAG-1
PS191_AAAGAACAGCAGTAAT-1	PS191_AAAGTCCGTGTTGATC-1	PS191_AACCACACAAATTGGA-1	PS191_ACCGTTCTCCCGTTCA-1	PS191_ACGATGTCAGACCCGT-1	PS191_AGGTTACTCGCGATCG-1	PS191_GAAACCTGTGCATCTA-1
PS191_AAAGAACAGCGCACAA-1	PS191_AAAGTGAGTACAGAGC-1	PS191_AACCACAGTCCATCTC-1	PS191_ACCTGAACACCTCAGG-1	PS191_ACGCACGGTAGGATAT-1	PS191_AGGTTGTTCTCTCCGA-1	PS191_GAATAGAGTCCTCATC-1
PS191_AAAGAACAGCGCCCAT-1	PS191_AAAGTGAGTCGAAACG-1	PS191_AACCATGGTAGCTTGT-1	PS191_ACCTGTCCACTACCCT-1	PS191_ACGGTCGAGGACATCG-1	PS191_AGTACCACATCCTATT-1	PS191_GACTATGAGAGTGTTA-1
PS191_AAAGAACCAGCCTTCT-1	PS191_AAATGGAAGACAGTCG-1	PS191_AACCCAACATCTAACG-1	PS191_ACCTGTCCAGTCAGCC-1	PS191_ACGGTCGCATTCTTCA-1	PS191_AGTCACATCCGGTTCT-1	PS191_GAGCTGCGTAGACAAT-1
PS191_AAAGAACCATAGGCGA-1	PS191_AAATGGACATGAAAGT-1	PS191_AACCTGACATTCCTAT-1	PS191_ACCTGTCTCCGGTTCT-1	PS191_ACGTAGTGTGGCTGCT-1	PS191_AGTCTCCGTCCAGGTC-1	PS191_GCCAACGAGGATGGCT-1
PS191_AAAGAACGTCAAACGG-1	PS191_AAATGGAGTAATGCGG-1	PS191_AACCTGAGTTCGTAAC-1	PS191_ACGATGTGTGGTTTAC-1	PS191_ACGTAGTTCGTCTAAG-1	PS191_AGTCTCCTCACGACTA-1	PS191_GCCCAGAGTCGACGCT-1
PS191_AAAGAACTCAAAGAAC-1	PS191_AAATGGATCGACCTAA-1	PS191_AACCTGATCATACAGC-1	PS191_ACGGTCGCATGGCACC-1	PS191_ACGTTCCAGCGCCTAC-1	PS191_ATACCGAGTCAATCTG-1	PS191_GCTGAATAGTCATAGA-1
PS191_AAAGAACTCAACCCGG-1	PS191_AACAAAGAGAGTCGAC-1	PS191_AACCTTTTCGCTTTAT-1	PS191_ACGTAACGTAGTCTTG-1	PS191_ACTACGATCTGTCCCA-1	PS191_ATACCTTTCGGAAGGT-1	PS191_GCTGAATTCGACGCTG-1
PS191_AAAGAACTCAGTGTGT-1	PS191_AACAAAGAGTTCAACC-1	PS191_AACGAAAAGAGTGGCT-1	PS191_ACGTAGTTCCCAAGCG-1	PS191_ACTATTCTCTCGGCTT-1	PS191_ATAGGCTCAGTCCCGA-1	PS191_GGGACTCTCATCGCCT-1
PS191_AAAGAACTCCAACACA-1	PS191_AACAAAGGTACAGTAA-1	PS191_AACGAAACAACGGTAG-1	PS191_ACGTTCCGTAGAAACT-1	PS191_ACTGTGAAGACTTAAG-1	PS191_ATCACAGAGGAGCTGT-1	PS191_GGGAGATTCCTCTTTC-1
PS191_AAAGAACTCCATCGTC-1	PS191_AACAAAGGTTACGTAC-1	PS191_AACGAAATCACCTTGC-1	PS191_ACTACGAAGCCGTTGC-1	PS191_ACTGTGATCGAAACAA-1	PS191_ATCAGGTTCTCTGAGA-1	PS191_GGGATCCCATATGCGT-1
PS191_AAAGGATAGCACCAGA-1	PS191_AACAAAGGTTAGTTCG-1	PS191_AACTTCTCAACGAGGT-1	PS191_ACTATCTCAGTCGAGA-1	PS191_ACTTCCGCAAGGAGTC-1	PS191_ATGAAAGAGGGAGGCA-1	PS191_GGGCTACAGTGTAGTA-1
PS191_AAAGGATAGGAGTACC-1	PS191_AACAAAGTCGCATTAG-1	PS191_AACTTCTCACTGGCGT-1	PS191_ACTCTCGCATGGAAGC-1	PS191_AGAAGTAAGTTCAACC-1	PS191_ATTCAGGGTTCCTAAG-1	PS191_GTAGAGGGTCACGCTG-1
PS191_AAAGGATCAAGTTCCA-1	PS191_AACAAAGTCGTCCATC-1	PS191_AACTTCTCAGCCTACG-1	PS191_ACTCTCGGTACGACAG-1	PS191_AGAAGTACAATTGAAG-1	PS191_ATTCAGGTCCTACTGC-1	PS191_GTAGATCCAGCGACCT-1
PS191_AAAGGATCAATAGGAT-1	PS191_AACAACCCACCTGATA-1	PS191_AAGAACACAGGTCCGT-1	PS191_ACTGATGGTGGAACAC-1	PS191_AGACAAACATCGATCA-1	PS191_CAAAGAAGTCAAGCCC-1	PS191_GTAGGTTTCAGTGTCA-1
PS191_AAAGGATCACCTAAAC-1	PS191_AACAACCCAGGAGACT-1	PS191_AAGAACAGTGTAACGG-1	PS191_ACTGCAACATAGATGA-1	PS191_AGACAGGCAGAGTAAT-1	PS191_CAACAACAGCAGTCTT-1	PS191_GTCACGGCAGATTTCG-1
PS191_AAAGGATGTTCTCTCG-1	PS191_AACAACCCAGGCTATT-1	PS191_AAGACAACACAAGCAG-1	PS191_ACTGCAATCGCTACGG-1	PS191_AGACCATAGCCTGACC-1	PS191_CAATGACGTTTCGACA-1	PS191_GTCAGCGCATGCCGCA-1
PS191_AAAGGATTCAGCATTG-1	PS191_AACAACCGTGGCAACA-1	PS191_AAGACTCGTGACAGGT-1	PS191_ACTGTCCAGGCGCTTC-1	PS191_AGAGAGCTCCGATCGG-1	PS191_CAGAGCCAGTCTGTAC-1	PS191_GTTACGACATGATGCT-1
PS191_AAAGGATTCATTTGTC-1	PS191_AACAAGAAGCAATTAG-1	PS191_AAGACTCGTGTGAGCA-1	PS191_ACTGTCCGTCCTGGGT-1	PS191_AGCCACGGTCGCGTCA-1	PS191_CAGATCAAGGAAGTCC-1	PS191_GTTGTGAGTGGACCTC-1
PS191_AAAGGGCAGACAACAT-1	PS191_AACAAGAAGGTACTGG-1	PS191_AAGCATCCACTGCTTC-1	PS191_ACTTAGGTCGAGTCTA-1	PS191_AGCGATTAGTATAGAC-1	PS191_CAGGGCTAGTAATCCC-1	PS191_TACCGAAGTTCAAGTC-1
PS191_AAAGGGCAGATGGTCG-1	PS191_AACAAGACAATAAGGT-1	PS191_AAGCATCGTCCTACAA-1	PS191_ACTTCCGCAAATTAGG-1	PS191_AGCTTCCAGAGAGCCT-1	PS191_CATCGGGCACCAGCCA-1	PS191_TACTTACGTTAATGAG-1
PS191_AAAGGGCAGCTAATGA-1	PS191_AACAAGACATCTGCGG-1	PS191_AAGCATCGTTAAGGAT-1	PS191_ACTTTGTGTGATTAGA-1	PS191_AGCTTCCCAGTCAGCC-1	PS191_CATGCTCAGTGAGTTA-1	PS191_TATCTGTGTCGGAAAC-1
PS191_AAAGGGCAGGGCAATC-1	PS191_AACAAGATCATATGGC-1	PS191_AAGCCATCACACCAGC-1	PS191_AGAAGTACACCTGCGA-1	PS191_AGGAATACACAGTACT-1	PS191_CATGGATAGATTGACA-1	PS191_TATGTTCAGCTGAGTG-1
PS191_AAAGGGCCAAATAGCA-1	PS191_AACACACAGCAATAGT-1	PS191_AAGCCATCACGGCACT-1	PS191_AGACAGGAGCACTTTG-1	PS191_AGGAATAGTCGGTGTC-1	PS191_CCACAAACAAAGGATT-1	PS191_TCATCCGAGGCGACAT-1
PS191_AAAGGGCCAACACACT-1	PS191_AACACACAGGGAGGGT-1	PS191_AAGCCATCAGCAGACA-1	PS191_AGACCATCATCAACCA-1	PS191_AGGACTTTCCGTCACT-1	PS191_CCACTTGCAACAGAGC-1	PS191_TCATGAGTCACCTGTC-1
PS191_AAAGGGCCAGGTTACT-1	PS191_AACACACAGGGATCTG-1	PS191_AAGCGAGCAAGCCATT-1	PS191_AGACTCAAGAGCGACT-1	PS191_AGGAGGTTCGCACTCT-1	PS191_CCACTTGTCATCTACT-1	PS191_TCATTACTCGAAGAAT-1
PS191_AAAGGGCGTTTACTGG-1	PS191_AACACACGTCATTGCA-1	PS191_AAGCGAGGTACCACGC-1	PS191_AGAGAGCAGAGAGCAA-1	PS191_AGGATAATCAGACATC-1	PS191_CCATCACCAAATGGAT-1	PS191_TCCACCAAGGGATGTC-1
PS191_AAAGGGCTCCTCTTTC-1	PS191_AACAGGGAGAGTCAGC-1	PS191_AAGCGAGTCAGAATAG-1	PS191_AGATGAAAGGACTGGT-1	PS191_AGGATCTTCAATCGGT-1	PS191_CCCTTAGAGGGTTGCA-1	PS191_TCCATGCTCCGTGCGA-1
PS191_AAAGGTAAGCTCCACG-1	PS191_AACAGGGAGGGAGGAC-1	PS191_AAGCGTTGTCAAATCC-1	PS191_AGATGCTAGACTACGG-1	PS191_AGGGAGTCACACTGGC-1	PS191_CCGAACGAGTATGGCG-1	PS191_TCCTCTTCATCCGAAT-1
PS191_AAAGGTAAGTGGATTA-1	PS191_AACAGGGAGTGATAGT-1	PS191_AAGCGTTGTGTAACGG-1	PS191_AGCCACGTCGTAACCA-1	PS191_AGGGTCCAGCTCCACG-1	PS191_CCGTTCAAGTTTGCTG-1	PS191_TCGACGGAGAATTCAG-1
PS191_AAAGGTAGTCGTTGGC-1	PS191_AACAGGGCACAAGTTC-1	PS191_AAGGAATGTATCCTCC-1	PS191_AGCGATTTCAAGCCCG-1	PS191_AGGGTCCAGTGGCGAT-1	PS191_CCTCAACTCTGGGCGT-1	PS191_TGACTCCAGCTACAAA-1
PS191_AAAGGTAGTGAGTTTC-1	PS191_AACAGGGCACCCAAGC-1	PS191_AAGGTAAAGCAACCAG-1	PS191_AGCGTATAGACTCTAC-1	PS191_AGGTTACCACCATAAC-1	PS191_CCTCATGGTCTTAGTG-1	PS191_TGAGACTGTAGTCTGT-1
PS191_AAAGGTATCATCACTT-1	PS191_AACAGGGCATCGCTGG-1	PS191_AAGGTAAAGCCGATAG-1	PS191_AGCGTATTCAGCTGAT-1	PS191_AGTAACCTCCACCCTA-1	PS191_CCTCCTCAGGATGGCT-1	PS191_TGCTCCAAGAGTTGTA-1
PS191_AAAGGTATCGATACAC-1	PS191_AACAGGGGTAGCTTGT-1	PS191_AAGGTAAAGCCGTTAT-1	PS191_AGCTACATCGCGGACT-1	PS191_AGTACCAGTCACGACC-1	PS191_CGAATTGGTCAAGCGA-1	PS191_TGGAGGAGTTAGAGTA-1
PS191_AAAGGTATCTGGAAGG-1	PS191_AACAGGGGTGCACAAG-1	PS191_AAGGTAAAGGGCCCTT-1	PS191_AGGAAATGTTAGTTCG-1	PS191_AGTACTGTCCGATCGG-1	PS191_CGACAGCCATGGGTCC-1	PS191_TGTCAGAAGGTCTACT-1
PS191_AAAGTCCCAACTCCCT-1	PS191_AACAGGGGTGCGTCGT-1	PS191_AAGGTAACAAGTGACG-1	PS191_AGGAATACAACAGCCC-1	PS191_AGTCTCCGTGACTATC-1	PS191_CGGCAGTAGGAACATT-1	PS191_TTACCATGTCCACGCA-1
PS191_AAAGTCCCAATCGCCG-1	PS191_AACCAACGTAGTTAGA-1	PS191_AAGTACCAGTAAGGGA-1	PS191_AGGATAAAGTAAGCAT-1	PS191_AGTTCCCCACTGAGGA-1	PS191_CGTAATGGTCACTACA-1	PS191_TTAGGCATCTCAGGCG-1
PS191_AAAGTCCCACATACTG-1	PS191_AACCAACGTCATCACA-1	PS191_AAGTACCAGTAGAATC-1	PS191_AGGATAATCCTGTACC-1	PS191_AGTTCGACACTACCCT-1	PS191_CGTGATAGTCGCGTTG-1	PS191_TTATTGCCACAAGCCC-1
PS191_AAAGTCCCACTGTTCC-1	PS191_AACCAACTCACCCTGT-1	PS191_AAGTCGTAGAGCAACC-1	PS191_AGGATCTCATTGTACG-1	PS191_ATACCGAAGGATGCGT-1	PS191_CGTTCTGTCACTAGCA-1	PS191_TTCCACGAGCTAGAGC-1
PS191_AAAGTCCCAGACGGAT-1	PS191_AACCAACTCACTGGGC-1	PS191_AAGTCGTCACACAGAG-1	PS191_AGGCATTAGTACGTCT-1	PS191_ATAGAGACAACACAAA-1	PS191_CTACTATCAAACACCT-1	PS191_TTCCGGTGTTATGGTC-1
PS191_AAAGTCCGTACACGCC-1	PS191_AACCAACTCAGGTGTT-1	PS191_AAGTCGTGTCGATTAC-1	PS191_AGGCATTTCGGTTAGT-1	PS191_ATATCCTAGGCCTGAA-1	PS191_CTAGACAAGTATCTGC-1	PS191_TTGTTTGTCCGGTTCT-1
PS191_AAAGTCCGTACACGTT-1	PS191_AACCAACTCATTGTTC-1	PS191_AAGTGAACAGTCTGGC-1	PS191_AGGGAGTAGTGCAACG-1	PS191_ATCACTTCATTGGGAG-1	PS191_CTATCTAAGATTGACA-1	PS191_TTTCAGTAGCCAAGCA-1
PS191_AAAGTCCGTCCAAAGG-1	PS191_AACCAACTCCGAACGC-1	PS191_AAGTTCGAGTATTCCG-1	PS191_AGGGCCTGTTGTGCCG-1	PS191_ATCACTTTCGAGTGGA-1	PS191_CTCAACCCACGACCTG-1	PS5X2_AAAGGTAAGATCCCAT-1
PS191_AAAGTCCGTGCTCGTG-1	PS191_AACCACACAATGTCAC-1	PS191_AATAGAGGTGATTCAC-1	PS191_AGGGTCCGTTTCGTTT-1	PS191_ATCAGGTAGCATTGAA-1	PS191_CTCAATTCATCCTTCG-1	PS5X2_ACAAAGAAGAGGTTTA-1
PS191_AAAGTCCGTTACGCCG-1	PS191_AACCACAGTGGCCCAT-1	PS191_AATAGAGTCGAAACAA-1	PS191_AGGGTTTTCGTTAGTG-1	PS191_ATCCACCGTGGTTTGT-1	PS191_CTCAGTCCACGCCAGT-1	PS5X2_ACGTAACTCGCGCTGA-1
PS191_AAAGTCCGTTTACGTG-1	PS191_AACCACATCCGAGGCT-1	PS191_AATCACGAGTCTCCTC-1	PS191_AGTAACCGTGAGTAGC-1	PS191_ATCCATTAGCCTTTCC-1	PS191_CTCATCGAGGGCAATC-1	PS5X2_ACTTAGGCAACAAAGT-1
PS191_AAAGTCCTCACCGACG-1	PS191_AACCATGCATTAAGCC-1	PS191_AATCACGGTAGACTGG-1	PS191_AGTACCATCCGATAAC-1	PS191_ATGAGTCCAAAGGATT-1	PS191_CTCCAACTCACTTGTT-1	PS5X2_ACTTAGGCATAGCACT-1
PS191_AAAGTCCTCAGACCCG-1	PS191_AACCATGGTACGTGTT-1	PS191_AATCACGTCTGGGTCG-1	PS191_AGTGTTGTCTTCTAAC-1	PS191_ATGGATCAGCACTCTA-1	PS191_CTCGAGGAGTTTGGCT-1	PS5X2_AGTCTCCTCCAAATGC-1
PS191_AAAGTGAAGGTCGACA-1	PS191_AACCATGTCAGATTGC-1	PS191_AATCGACAGGTGATCG-1	PS191_AGTTAGCCACTGTGAT-1	PS191_ATGGATCAGGATCACG-1	PS191_CTCGAGGGTAGCTTTG-1	PS5X2_ATAGAGACATCCTGTC-1
PS191_AAAGTGAAGTGTACAA-1	PS191_AACCATGTCGGTATGT-1	PS191_AATCGACCACAACGTT-1	PS191_AGTTCGAAGGCATCTT-1	PS191_ATGGGAGTCGCGCCAA-1	PS191_CTCGAGGTCTAACGGT-1	PS5X2_CAGAGCCGTCCATAGT-1
PS191_AAAGTGACATTGCTGA-1	PS191_AACCCAAAGACGGAAA-1	PS191_AATGAAGAGCAATAGT-1	PS191_ATACCTTCACTAACCA-1	PS191_ATGGTTGTCAGGAGAC-1	PS191_CTGATCCCAGAGTGAC-1	PS5X2_CCTCTCCAGCTGTGCC-1
PS191_AAAGTGAGTAGCTTTG-1	PS191_AACCCAAAGTGTTCAC-1	PS191_AATGAAGTCCTCGCAT-1	PS191_ATACTTCCACACCTTC-1	PS191_ATGTCCCTCAACTACG-1	PS191_CTGGCAGTCACCCATC-1	PS5X2_GACTCAATCCGATGCG-1
PS191_AAAGTGATCTAGGAAA-1	PS191_AACCCAAGTACGAGTG-1	PS191_AATGACCAGAGTTGCG-1	PS191_ATACTTCCATCTTTCA-1	PS191_ATTATCCCACTCACTC-1	PS191_CTTAGGATCATTCCTA-1	PS5X2_GCCAGGTTCCGTTGAA-1
PS191_AAATGGAAGAAATTGC-1	PS191_AACCCAAGTAGATGTA-1	PS191_AATGCCAGTGACAACG-1	PS191_ATAGACCCAATAACGA-1	PS191_ATTCCTACAATAAGGT-1	PS191_CTTTCAATCCGGACTG-1	PS5X2_GCCCGAACATCAACCA-1
PS191_AAATGGAAGCGCCTTG-1	PS191_AACCCAAGTCGAGATG-1	PS191_AATGCCAGTTGACGGA-1	PS191_ATAGAGACAGATGCGA-1	PS191_ATTTCACTCAGCGCAC-1	PS191_GAAGCCCGTACTCGAT-1	PS5X2_GCTCAAATCTGAATCG-1
PS191_AAATGGACAATTGTGC-1	PS191_AACCCAATCCCGAACG-1	PS191_AATGCCATCCCTCTCC-1	PS191_ATAGGCTGTGAAGCTG-1	PS191_ATTTCTGTCGAACACT-1	PS191_GAAGCGAAGCTTAGTC-1	PS5X2_GTAGCTACAGAACTAA-1
PS191_AAATGGACAGGTTCGC-1	PS191_AACCCAATCCGGACTG-1	PS191_AATGGAAAGAGAGCGG-1	PS191_ATATCCTAGATAACGT-1	PS191_CAACAGTAGCTTCGTA-1	PS191_GAAGCGATCTGGTGGC-1	PS5X2_GTGACGCGTTCTTGCC-1
PS191_AAATGGAGTGAATGAT-1	PS191_AACCTGAAGAAACTAC-1	PS191_AATGGCTCAGGCTCTG-1	PS191_ATATCCTAGGAAAGTG-1	PS191_CAAGAGGAGCAACAAT-1	PS191_GAATAGAAGTAGGAAG-1	PS5X2_GTGCAGCCAATCGCCG-1
PS191_AAATGGAGTGATACAA-1	PS191_AACCTGAGTTGCATGT-1	PS191_AATTCCTGTACCGTGC-1	PS191_ATCACAGAGAGGCTGT-1	PS191_CAATTTCAGGTCCTGC-1	PS191_GACCAATAGAACAAGG-1	PS5X2_GTGTGATCACGTCGGT-1
PS191_AAATGGAGTGGACCAA-1	PS191_AACCTGATCCATAAGC-1	PS191_AATTCCTTCCTACCAC-1	PS191_ATCACAGAGTGATTCC-1	PS191_CACAGGCAGGGAGTTC-1	PS191_GACCAATAGATACATG-1	PS5X2_TCAGGTATCTCTGCCA-1
PS191_AAATGGATCATTCACT-1	PS191_AACCTGATCCTCTTTC-1	PS191_AATTTCCAGTTCCATG-1	PS191_ATCACGAGTCTTACAG-1	PS191_CACCGTTTCCATAGAC-1	PS191_GAGCCTGTCCGGCAGT-1	PS5X2_TCTCCGAGTCTAGGCC-1
PS191_AAATGGATCCGATGTA-1	PS191_AACCTTTAGGCTCAAG-1	PS191_AATTTCCGTGCCTTTC-1	PS191_ATCACGAGTTCAATCG-1	PS191_CACTTCGCAATCACGT-1	PS191_GAGCTGCCATGAAGGC-1	PS5X2_TGGGATTCATGTACGT-1
PS191_AAATGGATCCTCTTTC-1	PS191_AACCTTTGTGAGGAAA-1	PS191_ACAAAGATCAGGGTAG-1	PS191_ATCACTTAGCACGTCC-1	PS191_CAGATTGTCATGTCAG-1	PS191_GAGGCCTGTTGGGTTT-1	PS5X2_TTCTAACGTCTGATAC-1
PS191_AAATGGATCGTTCATT-1	PS191_AACCTTTTCAAGTGTC-1	PS191_ACAAAGATCTAGGCAT-1	PS191_ATCACTTAGCAGCAGT-1	PS191_CAGCAGCCAGTTACCA-1	PS191_GAGGCCTTCCAACACA-1	PS5X2_TTTGATCCACTTTAGG-1
PS191_AAATGGATCTACTATC-1	PS191_AACGAAAAGGAAGTGA-1	PS191_ACAACCAAGCAACAGC-1	PS191_ATCACTTCAGCTCATA-1	PS191_CAGGGCTCAACCTAAC-1	PS191_GAGTTACGTAGGTACG-1	WT1_AAGACTCTCGGATAAA-1
PS191_AACAAAGAGCATGCAG-1	PS191_AACGAAAGTTATTCTC-1	PS191_ACAACCAGTATCGTTG-1	PS191_ATCACTTGTCATGACT-1	PS191_CAGTGCGAGTGCGTCC-1	PS191_GATCATGAGGTTACAA-1	WT1_AAGTTCGTCCCAATAG-1
PS191_AACAAAGAGCTGTGCC-1	PS191_AACGAAATCCTACGAA-1	PS191_ACAAGCTAGACTTCGT-1	PS191_ATCAGGTGTAGATTGA-1	PS191_CAGTTAGTCCATACTT-1	PS191_GATGATCCACCCAACG-1	WT1_ACTATTCTCAATCTTC-1
PS191_AACAAAGAGGGACCAT-1	PS191_AACGAAATCTCTAGGA-1	PS191_ACAAGCTTCCGGTTCT-1	PS191_ATCCATTTCACATTGG-1	PS191_CATACCCGTCAACCTA-1	PS191_GATGGAGGTCAAGTTC-1	WT1_AGACAGGTCTATCACT-1
PS191_AACAAAGCAAAGACTA-1	PS191_AACGGGAAGCCGATAG-1	PS191_ACACAGTAGGCTCACC-1	PS191_ATCCATTTCCTACCAC-1	PS191_CATCAAGAGTCTCGTA-1	PS191_GATTCGATCGGTCTAA-1	WT1_AGACCCGAGTGTAGAT-1
PS191_AACAAAGCACCGAATT-1	PS191_AACGGGAAGTGGCAGT-1	PS191_ACACAGTAGTGGACTG-1	PS191_ATCCCTGAGTGGATTA-1	PS191_CATCCGTTCGCTTACC-1	PS191_GCACGGTTCCTCCACA-1	WT1_AGATCGTCAGTTGTTG-1
PS191_AACAAAGCAGTCAGTT-1	PS191_AACGGGACATAGGTAA-1	PS191_ACACTGAAGACTTGTC-1	PS191_ATCGGCGGTGGCCCAT-1	PS191_CATCGTCAGTATAGGT-1	PS191_GCACTAAAGTCGAAGC-1	WT1_AGTTCGAGTGAACTAA-1
PS191_AACAAAGCATAGAGGC-1	PS191_AACGGGAGTAAGACCG-1	PS191_ACACTGAAGGGATCGT-1	PS191_ATCGTAGTCTTCTCAA-1	PS191_CATGGATCACCAAATC-1	PS191_GCAGCCAGTCACAGAG-1	WT1_ATGAGGGTCCCAGGCA-1
PS191_AACAAAGGTGAAGCTG-1	PS191_AACGGGAGTACAAGTA-1	PS191_ACACTGAGTAACGCGA-1	PS191_ATCTCTAGTACCTATG-1	PS191_CATTGAGCACTAGAGG-1	PS191_GCATGATTCACATTGG-1	WT1_ATTCTACCAGACAATA-1
PS191_AACAAAGGTTGCTGAT-1	PS191_AACGGGATCCGTACGG-1	PS191_ACAGCCGCATAGGAGC-1	PS191_ATGACCACACTGAGGA-1	PS191_CCAATGAAGCGAGAAA-1	PS191_GCGAGAAGTCCATACA-1	WT1_CAACAACAGAGTGACC-1
PS191_AACAAAGTCGTGTGAT-1	PS191_AACGGGATCTCAATCT-1	PS191_ACAGCCGGTCGTACAT-1	PS191_ATGACCAGTCCAGTTA-1	PS191_CCACAAAAGTTCAACC-1	PS191_GCGTTTCCAATATCCG-1	WT1_CAAGCTATCAGCGTCG-1
PS191_AACAACCAGAGTGTTA-1	PS191_AACGTCAAGCACACCC-1	PS191_ACAGGGAAGCGTTCCG-1	PS191_ATGAGTCAGCGCAATG-1	PS191_CCACACTCACCTGCGA-1	PS191_GCTGAATTCCTGGTCT-1	WT1_CAATACGCACGTCATA-1
PS191_AACAACCAGGACAACC-1	PS191_AACGTCAAGCATGTTC-1	PS191_ACAGGGACAGGCGAAT-1	PS191_ATGAGTCGTATGACAA-1	PS191_CCACCATTCATGGGAG-1	PS191_GCTGCAGCAGTTGGTT-1	WT1_CACTGAACAAGCCATT-1
PS191_AACAACCAGGACGCAT-1	PS191_AACGTCAGTAGTTCCA-1	PS191_ACAGGGACATCTAGAC-1	PS191_ATGAGTCTCGTTGCCT-1	PS191_CCACGTTAGTCGGCAA-1	PS191_GGAGAACCAACGGCCT-1	WT1_CAGCACGTCAAGCCCG-1
PS191_AACAACCAGTGCAACG-1	PS191_AACGTCATCACAACCA-1	PS191_ACATCCCAGGTTACCT-1	PS191_ATGATCGCATTCTGTT-1	PS191_CCACTTGCACAGTGTT-1	PS191_GGAGAACCACATAGCT-1	WT1_CATACCCTCCGTTTCG-1
PS191_AACAACCCAAGGCTTT-1	PS191_AACGTCATCAGTAGGG-1	PS191_ACATCCCAGTGGACGT-1	PS191_ATGATCGGTTCTATCT-1	PS191_CCATCACCAGAACCGA-1	PS191_GGAGATGTCAGCCTCT-1	WT1_CCACACTTCATTATCC-1
PS191_AACAACCCAGTCTGGC-1	PS191_AACGTCATCGTGTTCC-1	PS191_ACATCCCGTCAGACGA-1	PS191_ATGCATGGTCACGTGC-1	PS191_CCCGGAATCGAGCTGC-1	PS191_GGCACGTAGACCAGCA-1	WT1_CCACGAGTCCGAGATT-1
PS191_AACAACCGTACGTGAG-1	PS191_AACTTCTAGCGCTTCG-1	PS191_ACATCCCGTCATAACC-1	PS191_ATGTCTTCAAATCAAG-1	PS191_CCCTGATGTTAAAGTG-1	PS191_GGGAGTAAGTCCGTCG-1	WT1_CCACTTGGTCACAGAG-1
PS191_AACAACCGTCCGTACG-1	PS191_AACTTCTAGTATGGAT-1	PS191_ACATCCCTCATAGACC-1	PS191_ATTACTCAGAACGTGC-1	PS191_CCGATCTAGGGTTGCA-1	PS191_GGGTATTAGTCATCGT-1	WT1_CCCATTGAGGATACAT-1
PS191_AACAACCGTCCTGTCT-1	PS191_AACTTCTAGTTTGCTG-1	PS191_ACATCGAAGTGTAGAT-1	PS191_ATTCACTGTACAGTAA-1	PS191_CCGATCTCAGAAGCGT-1	PS191_GGGTATTGTTCTCAGA-1	WT1_CCCTTAGCAAATGATG-1
PS191_AACAACCGTTGAGAGC-1	PS191_AACTTCTCACAAATCC-1	PS191_ACATCGATCCGTGGGT-1	PS191_ATTCGTTCATGTTCGA-1	PS191_CCGTAGGAGACCGTTT-1	PS191_GGTGATTCACTACCGG-1	WT1_CCTGCATGTTCACCGG-1
PS191_AACAACCGTTTCGGCG-1	PS191_AACTTCTCAGCAGTCC-1	PS191_ACATCGATCTTTGGAG-1	PS191_ATTCGTTTCTGAATGC-1	PS191_CCTAACCTCTGTAACG-1	PS191_GGTGGCTCATTGACTG-1	WT1_CGAGAAGAGGGATGTC-1
PS191_AACAACCTCATTGCCC-1	PS191_AACTTCTGTGCCGGTT-1	PS191_ACATGCACATGGGAAC-1	PS191_ATTGGGTCAAGTGTCT-1	PS191_CCTAAGACATCGTCCT-1	PS191_GTACAGTGTCCGGTCA-1	WT1_CGCGTGAAGAATGTTG-1
PS191_AACAACCTCGAAGTGG-1	PS191_AAGAACAAGATGAACT-1	PS191_ACATGCAGTGCGTGCT-1	PS191_ATTGGGTGTGCCGTAC-1	PS191_CCTACGTAGGCACGAT-1	PS191_GTAGAGGGTGAGGATC-1	WT1_CTACAGATCCTTGGAA-1
PS191_AACAACCTCGGTTGTA-1	PS191_AAGAACACAACTTGCA-1	PS191_ACATGCATCAGGAACG-1	PS191_CAAAGAAGTGAGATAT-1	PS191_CCTCCTCGTAGATTGA-1	PS191_GTAGATCTCTATACGG-1	WT1_CTCAGAAAGAAGTCTA-1
PS191_AACAACCTCTTACCGC-1	PS191_AAGAACACACAGAAGC-1	PS191_ACATTTCCAGTCGCAC-1	PS191_CAAAGAAGTGTGGTCC-1	PS191_CCTGTTGAGGTTCACT-1	PS191_GTATTTCGTGATCGTT-1	WT1_CTCTCAGAGTCCCAAT-1
PS191_AACAAGAAGAAGCTGC-1	PS191_AAGAACAGTAACCCTA-1	PS191_ACATTTCTCAGACCGC-1	PS191_CAACAGTCAATCGCGC-1	PS191_CCTTCAGGTCTTCATT-1	PS191_GTCATCCAGATCCCGC-1	WT1_GACGTTAAGGCAGGGA-1
PS191_AACAAGAAGGCATCGA-1	PS191_AAGAACAGTGCAACGA-1	PS191_ACATTTCTCTTAGCCC-1	PS191_CAACAGTCATAATCCG-1	PS191_CCTTGTGAGGCATGCA-1	PS191_GTTCTATGTAACGGTG-1	WT1_GCAACATCACGTAGTT-1
PS191_AACAAGAAGTACCCTA-1	PS191_AAGAACAGTTCGAACT-1	PS191_ACCAAACCAGCAATTC-1	PS191_CAACCTCGTCTCTCTG-1	PS191_CGAGAAGCAATCGTCA-1	PS191_GTTGAACAGCGTTACT-1	WT1_GTGCAGCCAGACCTGC-1
PS191_AACAAGACAACGGTAG-1	PS191_AAGAACATCAGGGATG-1	PS191_ACCAAACCAGTTTCAG-1	PS191_CAAGGGAGTTACCCTC-1	PS191_CGAGGCTCAAGGAGTC-1	PS191_GTTGTAGCATAGATCC-1	WT1_GTGTTCCCAGGCGTTC-1
PS191_AACAAGACACGTCATA-1	PS191_AAGAACATCGAGCCTG-1	PS191_ACCAAACTCACTACGA-1	PS191_CAAGGGATCACTTCTA-1	PS191_CGAGTGCGTCGAGCTC-1	PS191_GTTGTCCAGGGTTAGC-1	WT1_TATCCTAAGACAACTA-1
PS191_AACAAGACACTCCGGA-1	PS191_AAGACAAAGCTTAGTC-1	PS191_ACCAAACTCAGGAGAC-1	PS191_CAATGACTCTCTTAAC-1	PS191_CGCATGGAGATGCTAA-1	PS191_TAACCAGGTTATCCAG-1	WT1_TATTTCGGTCACAGTT-1
PS191_AACAAGACACTGGAAG-1	PS191_AAGACAAGTACATACC-1	PS191_ACCAAACTCTCAGTCC-1	PS191_CACAGATCAACCGACC-1	PS191_CGGCAGTTCTACAGGT-1	PS191_TAAGCCAAGCGGGTAT-1	WT1_TCAGCAAGTCACGCTG-1
PS191_AACAAGACAGGCCCTA-1	PS191_AAGACAAGTGCCCTTT-1	PS191_ACCAACAAGTGACACG-1	PS191_CACAGATTCGCACTCT-1	PS191_CGTAATGAGTCAAGCG-1	PS191_TAAGCGTGTAACTTCG-1	WT1_TCATTACTCATTCACT-1
PS191_AACAAGACAGGTACGA-1	PS191_AAGACTCAGGCTCTAT-1	PS191_ACCAACACACTTCAAG-1	PS191_CACCAAATCGCGCTGA-1	PS191_CGTAATGAGTTGCCCG-1	PS191_TAAGCGTGTCCAACGC-1	WT1_TCCATGCAGATAGCAT-1
PS191_AACAAGAGTAACGATA-1	PS191_AAGACTCAGTTGCTCA-1	PS191_ACCAACAGTCTACAGT-1	PS191_CACGAATCACTTCAGA-1	PS191_CGTGCTTTCAAGAAAC-1	PS191_TAGACCACAGCCTACG-1	WT1_TCCTGCATCCCGTGTT-1
PS191_AACAAGAGTATCGTTG-1	PS191_AAGACTCCAGGAAGTC-1	PS191_ACCAACATCGCGCTGA-1	PS191_CACGAATTCCGATGTA-1	PS191_CGTTCTGGTGTGGACA-1	PS191_TAGTGCAAGTCCTACA-1	WT1_TCTACCGGTGAGATTA-1
PS191_AACAAGATCAAGTTGC-1	PS191_AAGACTCGTGCTGCAC-1	PS191_ACCACAAGTCGGTGAA-1	PS191_CACGGGTGTGGATTTC-1	PS191_CTAACTTCACTGGAAG-1	PS191_TATCGCCGTGGAATGC-1	WT1_TCTCACGAGTTACGAA-1
PS191_AACAAGATCAATCTCT-1	PS191_AAGACTCGTTCTAACG-1	PS191_ACCATTTGTCTTCTAT-1	PS191_CACGGGTTCAGAGCAG-1	PS191_CTACTATGTGTCCCTT-1	PS191_TCAATTCTCAAGTGTC-1	WT1_TCTTTGAAGTATGATG-1
PS191_AACACACAGGAACGCT-1	PS191_AAGACTCTCCGTATGA-1	PS191_ACCATTTTCACTGGTA-1	PS191_CACGTGGAGGTAAACT-1	PS191_CTACTATGTTACACAC-1	PS191_TCACGGGCAGGAACCA-1	WT1_TGGGTTACAGCCTATA-1
PS191_AACACACAGTCAGAGC-1	PS191_AAGATAGCACAGTCAT-1	PS191_ACCCAAACAGACCTAT-1	PS191_CACGTGGCACTGGAAG-1	PS191_CTAGACAAGTCCTGCG-1	PS191_TCATACTAGTCGGCCT-1	WT1_TTACAGGGTAGGCAGT-1
PS191_AACACACGTCAGCTTA-1	PS191_AAGATAGCAGGACTTT-1	PS191_ACCCTCAGTATAGGAT-1	PS191_CACGTGGCAGAGTAAT-1	PS191_CTAGGTACAACGGCTC-1	PS191_TCATGAGAGACGAGCT-1	WT1_TTACAGGTCAGGAAAT-1
PS191_AACACACGTGATTGGG-1	PS191_AAGATAGGTATTTCTC-1	PS191_ACCCTTGTCAGACATC-1	PS191_CACGTGGTCGCCGAAC-1	PS191_CTATCCGTCACCATCC-1	PS191_TCCGATCAGCCTGTGC-1	WT1_TTCCTCTAGAGTTGAT-1
PS191_AACACACTCATCGACA-1	PS191_AAGATAGGTTAGAGTA-1	PS191_ACCGTTCCACGACAAG-1	PS191_CACGTTCGTTCGATTG-1	PS191_CTCAACCCATTGGATC-1	PS191_TCCTCCCCATGGAAGC-1	WT1_TTGATGGAGGCTAAAT-1
PS191_AACACACTCCGCAGTG-1	PS191_AAGATAGTCACGATAC-1	PS191_ACCGTTCGTTGTTGTG-1	PS191_CACGTTCTCAACTACG-1	PS191_CTCAACCGTATGACAA-1	PS191_TCGCTTGCACGGTGCT-1	WT1_TTGGGCGAGTAAGACT-1
PS191_AACACACTCGTGCTCT-1	PS191_AAGCATCAGATTGGGC-1	PS191_ACCGTTCTCTGCTTAT-1	PS191_CACTAAGGTGAATTGA-1	PS191_CTCAAGAGTGTCCCTT-1	PS191_TCGGATACAGTAGGAC-1	WT2_AACCTGAAGGTCATCT-1
PS191_AACACACTCTATACGG-1	PS191_AAGCATCCAACCACAT-1	PS191_ACCTACCAGCACTCTA-1	PS191_CACTGAAGTATCGTTG-1	PS191_CTCAGGGTCTACGGGC-1	PS191_TCTACATCATACTTTC-1	WT2_AACGAAAAGGGCAATC-1
PS191_AACAGGGAGAATTTGG-1	PS191_AAGCATCCACCGTACG-1	PS191_ACCTACCCAAGGGTCA-1	PS191_CACTGTCCAGCACCCA-1	PS191_CTCAGTCAGTTTGGCT-1	PS191_TCTACATGTATGAAGT-1	WT2_AACTTCTTCCGGACGT-1
PS191_AACAGGGAGCACTCAT-1	PS191_AAGCATCCATTGGATC-1	PS191_ACGATCACACACGGAA-1	PS191_CACTGTCCAGCTGAAG-1	PS191_CTCCACATCATCCTGC-1	PS191_TCTATCAGTAGGAGGG-1	WT2_AAGTCGTTCAACGTGT-1
PS191_AACAGGGAGCAGCAGT-1	PS191_AAGCATCGTGAAGCGT-1	PS191_ACGATCAGTAGTACGG-1	PS191_CAGAGCCGTGTTGAGG-1	PS191_CTCCATGTCGAGTTGT-1	PS191_TCTGCCAAGTTTGAGA-1	WT2_AAGTTCGTCGTCCTTG-1
PS191_AACAGGGAGTAATCCC-1	PS191_AAGCATCTCACGGGCT-1	PS191_ACGATCATCTAAACGC-1	PS191_CAGATCACATGAATAG-1	PS191_CTCCCAAGTCGTATGT-1	PS191_TCTGTCGCACCCAAGC-1	WT2_ACAAGCTTCCACCCTA-1
PS191_AACAGGGAGTGGAAGA-1	PS191_AAGCCATAGAATTGTG-1	PS191_ACGATGTAGTACAGCG-1	PS191_CAGCAATCAGTAGAGC-1	PS191_CTCGAGGGTCGGAACA-1	PS191_TCTGTCGTCCCAAGTA-1	WT2_ACGATCAAGGTTCCAT-1
PS191_AACAGGGCAACCAGAG-1	PS191_AAGCCATGTTTCACAG-1	PS191_ACGATGTAGTTCATCG-1	PS191_CAGCAATGTCCTGAAT-1	PS191_CTCTCAGTCAACACCA-1	PS191_TGAATCGAGGCCCAAA-1	WT2_AGAGAATCAGGACATG-1
PS191_AACAGGGCACAAGCCC-1	PS191_AAGCCATTCCGAAATC-1	PS191_ACGATGTTCTGTAACG-1	PS191_CAGCAATTCATCACTT-1	PS191_CTCTGGTAGTTTGGCT-1	PS191_TGAATCGTCCTTATCA-1	WT2_AGCTACACAGCGTTTA-1
PS191_AACAGGGCAGGTGACA-1	PS191_AAGCCATTCTGTGCTC-1	PS191_ACGCACGCAACAGCCC-1	PS191_CAGCACGAGAAGTATC-1	PS191_CTCTGGTCACAGAGAC-1	PS191_TGAGTCAAGTTGTAAG-1	WT2_ATCAGGTCAGTCGCAC-1
PS191_AACAGGGGTAAGTCAA-1	PS191_AAGCGAGAGCATGTTC-1	PS191_ACGCACGCAATTGAAG-1	PS191_CAGCACGTCATTACCT-1	PS191_CTGAATGCAACAAGTA-1	PS191_TGATCAGCAGAGTGAC-1	WT2_ATTCCTAAGGCTGGAT-1
PS191_AACAGGGGTACTCCGG-1	PS191_AAGCGAGAGTGCAGGT-1	PS191_ACGCACGGTGATTAGA-1	PS191_CATCAAGCAGACCTGC-1	PS191_CTGAATGCACAGTCCG-1	PS191_TGATCAGCATTCATCT-1	WT2_CATCCCAGTATGGTAA-1
PS191_AACAGGGGTAGTGCGA-1	PS191_AAGCGAGCAGATCCAT-1	PS191_ACGGAAGCAATCAAGA-1	PS191_CATCCGTAGCTTTCTT-1	PS191_CTGAGGCAGTGCTAGG-1	PS191_TGATTCTAGTTGCATC-1	WT2_CATGGATAGGACGCTA-1
PS191_AACAGGGGTTGTCTAG-1	PS191_AAGCGAGGTGAGTAAT-1	PS191_ACGGAAGGTTCGCGTG-1	PS191_CATCCGTCAGAACCGA-1	PS191_CTGATCCAGACTCATC-1	PS191_TGCGGCAGTTCCGCGA-1	WT2_CATTGTTAGAACAGGA-1
PS191_AACAGGGTCAATGCAC-1	PS191_AAGCGAGTCCGGACTG-1	PS191_ACGGAAGTCTTAATCC-1	PS191_CATCGCTGTATTTCCT-1	PS191_CTGCCATAGGAAAGAC-1	PS191_TGCTTGCGTCCAGGTC-1	WT2_CCACAAACATCCCGTT-1
PS191_AACAGGGTCCACGTCT-1	PS191_AAGCGAGTCGCTTTAT-1	PS191_ACGGGTCAGCCAACCC-1	PS191_CATCGGGTCTAGATCG-1	PS191_CTGGACGAGAATTGCA-1	PS191_TGGATGTTCTCCATAT-1	WT2_CCTCTAGAGGCGAACT-1
PS191_AACAGGGTCGTGGCTG-1	PS191_AAGCGTTAGACCAAAT-1	PS191_ACGGGTCTCAACGAGG-1	PS191_CATCGTCCAGCGTAGA-1	PS191_CTGTACCCAGACGATG-1	PS191_TGGGAGAGTCATCCGG-1	WT2_CCTTTGGGTTTACCTT-1
PS191_AACAGGGTCTATGTGG-1	PS191_AAGCGTTCACACACGC-1	PS191_ACGGTTAGTATATGGA-1	PS191_CATCGTCCATAGTCGT-1	PS191_CTGTACCGTTGTCAGT-1	PS191_TGGGCTGTCAGCAGAG-1	WT2_CGTTGGGTCACGATAC-1
PS191_AACCAACAGCACACAG-1	PS191_AAGCGTTTCCCTTTGG-1	PS191_ACGGTTATCCGCATAA-1	PS191_CATGCAATCCCTAGGG-1	PS191_CTGTATTCATGAGATA-1	PS191_TGGTGATAGGTATCTC-1	WT2_CTAGACACAGTTACCA-1
PS191_AACCAACAGCTTGTGT-1	PS191_AAGGAATCAACGACTT-1	PS191_ACGGTTATCGCCTAGG-1	PS191_CATGCCTAGTATGAGT-1	PS191_CTGTATTGTGCATGAG-1	PS191_TGGTGATCACGACCTG-1	WT2_GATTCGATCTTCCTAA-1
PS191_AACCAACAGTATAGAC-1	PS191_AAGGAATCATGGAAGC-1	PS191_ACGTAACAGTTAGAAC-1	PS191_CATGGTATCTATCGCC-1	PS191_CTTCGGTAGAAACCAT-1	PS191_TGTCCACTCTCATTGT-1	WT2_GCACGTGAGCAGTACG-1
PS191_AACCAACAGTGCTCGC-1	PS191_AAGGAATGTACTTGTG-1	PS191_ACGTACACAGAGGACT-1	PS191_CCAAGCGCAATTAGGA-1	PS191_CTTCGGTGTCATCGGC-1	PS191_TGTCCTGTCATCCTAT-1	WT2_GCAGGCTCAGGTGAGT-1
PS191_AACCAACAGTGGTGAC-1	PS191_AAGGAATGTCACGTGC-1	PS191_ACGTACATCAGCGTCG-1	PS191_CCAAGCGGTCTTAGTG-1	PS191_CTTCGGTGTCGAACAG-1	PS191_TGTGGCGGTTGTTGCA-1	WT2_GCCCGAAAGATCGCCC-1
PS191_AACCAACCAGTAACCT-1	PS191_AAGGAATGTCGTGGTC-1	PS191_ACGTAGTCAGCGTGCT-1	PS191_CCAAGCGGTGTCATGT-1	PS191_CTTGAGACAGGGAATC-1	PS191_TTACAGGTCATGGAGG-1	WT2_GCCCGAACAATCTCTT-1
PS191_AACCAACCAGTGTACT-1	PS191_AAGGAATGTCGTTGCG-1	PS191_ACGTCCTAGAGCCCAA-1	PS191_CCAAGCGGTTGTTTGG-1	PS191_CTTGATTGTCCAGAAG-1	PS191_TTACGTTCAGCACGAA-1	WT2_GCTACAAAGCTCCCTT-1
PS191_AACCAACCATATGAAG-1	PS191_AAGGAATGTCTCTCTG-1	PS191_ACGTCCTGTTGCTCCT-1	PS191_CCACGAGCATGACGTT-1	PS191_GAAACCTCACATGACT-1	PS191_TTCACGCTCGAGCCTG-1	WT2_GGCTTTCGTCTACTGA-1
PS191_AACCAACGTCGCATGC-1	PS191_AAGGTAAAGCGTTACT-1	PS191_ACGTCCTTCATCCTAT-1	PS191_CCCTCTCAGGTTCCAT-1	PS191_GAACTGTGTAAGTCAA-1	PS191_TTCCACGGTGCATACT-1	WT2_GGGAGTACAGGTTCCG-1
PS191_AACCAACGTCTTCTAT-1	PS191_AAGGTAACAACCAGAG-1	PS191_ACGTCCTTCCCAGCGA-1	PS191_CCCTGATCATAGAGGC-1	PS191_GAAGCGACAGCGTATT-1	PS191_TTCTCTCGTCTTGCGG-1	WT2_GGGAGTATCACCTGGG-1
PS191_AACCAACGTGTGCTTA-1	PS191_AAGGTAACAGGTTACT-1	PS191_ACTACGAGTATTGACC-1	PS191_CCCTGATGTTTGGAGG-1	PS191_GAAGGACTCATCACTT-1	PS191_TTCTGTATCGACGATT-1	WT2_GGTGGCTGTTCTTCAT-1
PS191_AACCAACGTTATCTTC-1	PS191_AAGGTAAGTGCGGCTT-1	PS191_ACTATCTAGATTGGGC-1	PS191_CCCTTAGTCAGCTTGA-1	PS191_GAAGGGTGTGCATTTG-1	PS191_TTGAACGCAACGCCCA-1	WT2_GTAGAGGTCTGAATCG-1
PS191_AACCAACTCAGCTTGA-1	PS191_AAGGTAAGTTAAGGAT-1	PS191_ACTATCTCATCAGTGT-1	PS191_CCGAACGCACTGTCGG-1	PS191_GACCCTTAGATTCGAA-1	PS191_TTGTTCACATCACAGT-1	WT2_GTCCACTGTCCGGTCA-1
PS191_AACCAACTCCTGTAGA-1	PS191_AAGGTAATCACTACTT-1	PS191_ACTATCTTCGCTCTCA-1	PS191_CCGATGGGTTGGCTAT-1	PS191_GACTGATGTCGACTGC-1	PS191_TTGTTCATCTGTTGGA-1	WT2_GTCTCACTCCTTATAC-1
PS191_AACCAACTCGCCCAGA-1	PS191_AAGGTAATCATGCCCT-1	PS191_ACTATGGAGCTTACGT-1	PS191_CCGGACAAGATCCGAG-1	PS191_GACTTCCAGGACCCAA-1	PS191_TTTACTGAGGAAAGGT-1	WT2_GTGATGTGTTGCCGAC-1
PS191_AACCACAAGACCAAGC-1	PS191_AAGTACCAGTAACCGG-1	PS191_ACTATGGAGTGAACAT-1	PS191_CCGGACAAGATTGTGA-1	PS191_GAGAGGTCAGATCACT-1	PS5X2_AAACCCACAATAACGA-1	WT2_GTTCCGTCATTAAAGG-1
PS191_AACCACAAGCCGTTGC-1	PS191_AAGTACCCACCTATCC-1	PS191_ACTATGGCAGCAGTCC-1	PS191_CCGGGTAAGATGAACT-1	PS191_GAGCCTGGTCAGTTTG-1	PS5X2_AAATGGATCTCATTGT-1	WT2_TACCCGTCATAACGGG-1
PS191_AACCACAAGCTTAGTC-1	PS191_AAGTACCGTCTGTCCT-1	PS191_ACTATGGGTGCGGCTT-1	PS191_CCGGGTACAGGTCAAG-1	PS191_GAGCTGCGTAAGTAGT-1	PS5X2_AACACACTCCCGTGAG-1	WT2_TACTTACTCGCAATTG-1
PS191_AACCACAAGGATGTTA-1	PS191_AAGTACCGTTAAGCAA-1	PS191_ACTATTCAGGGAGATA-1	PS191_CCGTGAGCAAGCAATA-1	PS191_GAGGGATCACGACAGA-1	PS5X2_AAGCATCCACGTGTGC-1	WT2_TAGCACACAACGGGTA-1
PS191_AACCACAAGGCAGCTA-1	PS191_AAGTACCTCCATTGCC-1	PS191_ACTATTCGTAACCCGC-1	PS191_CCGTGAGGTATTTCGG-1	PS191_GAGTCATTCGTTGTTT-1	PS5X2_AAGGAATCACAGCGCT-1	WT2_TCAAGACAGTAGAATC-1
PS191_AACCACAAGTTTCTTC-1	PS191_AAGTACCTCGCTACAA-1	PS191_ACTATTCGTGGGATTG-1	PS191_CCTACGTAGTGATCGG-1	PS191_GAGTTACTCACACGAT-1	PS5X2_ACCGTTCTCTCCGAAA-1	WT2_TCAGTTTGTGGCTCTG-1
PS191_AACCACACAACCAATC-1	PS191_AAGTACCTCGTGGGAA-1	PS191_ACTCCCAAGCGCCTTG-1	PS191_CCTATCGAGATTCGAA-1	PS191_GAGTTGTAGTGAGTGC-1	PS5X2_ACGTCCTTCAGCTTGA-1	WT2_TCCTCTTCACAAGTGG-1
PS191_AACCACACAGCGGATA-1	PS191_AAGTCGTAGCGCTGCT-1	PS191_ACTCCCACAATTCGTG-1	PS191_CCTCACAGTATCAGGG-1	PS191_GATCACATCCACCCTA-1	PS5X2_AGACTCACATTGCAAC-1	WT2_TCGCTTGAGTCGTCTA-1
PS191_AACCACACATAATGAG-1	PS191_AAGTCGTTCTACGGGC-1	PS191_ACTCTCGCATGTGCCG-1	PS191_CCTCAGTGTGGCTACC-1	PS191_GATCATGGTCAGTCCG-1	PS5X2_AGAGAGCTCCATTTAC-1	WT2_TCGCTTGCACACCAGC-1
PS191_AACCACACATCGGAAG-1	PS191_AAGTGAACAAATTAGG-1	PS191_ACTCTCGGTAGTTACC-1	PS191_CCTCATGTCCTCACTG-1	PS191_GATGACTGTACGGGAT-1	PS5X2_AGATCGTTCATCTCTA-1	WT2_TCTATACTCCATAAGC-1
PS191_AACCACACATCGTGCG-1	PS191_AAGTGAAGTAGGGAGG-1	PS191_ACTCTCGTCCTGTACC-1	PS191_CCTCTCCAGCACTCCG-1	PS191_GATGATCGTTACAGCT-1	PS5X2_AGCTTCCCACTATCCC-1	WT2_TCTGTCGAGTACTGTC-1
PS191_AACCACAGTACGTGTT-1	PS191_AAGTGAATCATTCACT-1	PS191_ACTGATGGTCCTACGG-1	PS191_CCTGTTGCAACCAATC-1	PS191_GATGTTGCAAGTTCGT-1	PS5X2_AGGGCTCAGAGGGTAA-1	WT2_TGACTCCGTGCTCCGA-1
PS191_AACCACAGTCAACATC-1	PS191_AAGTGAATCGGAATTC-1	PS191_ACTGATGTCCGAAGGA-1	PS191_CCTTCAGAGGTCGCCT-1	PS191_GCAACATAGAAGCGGG-1	PS5X2_AGGGCTCGTACCTTCC-1	WT2_TGACTCCTCGGTCGAC-1
PS191_AACCACAGTCCACGCA-1	PS191_AAGTGAATCTCCGAAA-1	PS191_ACTGATGTCGCATTGA-1	PS191_CCTTTGGTCCCAAGTA-1	PS191_GCAACATTCACCGGGT-1	PS5X2_AGGTCTAAGGTCTTTG-1	WT2_TGATTTCGTGAGATAT-1
PS191_AACCACAGTCTTGCGG-1	PS191_AAGTTCGAGGTAAAGG-1	PS191_ACTGCAACACAGTCGC-1	PS191_CCTTTGGTCCTAGCCT-1	PS191_GCAGGCTCAAATCAGA-1	PS5X2_AGTAACCAGGTAACTA-1	WT2_TGGGCTGTCTCTGCTG-1
PS191_AACCACAGTGGACTGA-1	PS191_AAGTTCGCAAGTATAG-1	PS191_ACTGCAATCCTCGCAT-1	PS191_CGAAGGACAAGGTCTT-1	PS191_GCAGTTACATAGGAGC-1	PS5X2_ATAGACCGTACCGTCG-1	WT2_TGGTTAGTCCGTTGGG-1
PS191_AACCACATCGGACTTA-1	PS191_AAGTTCGGTGTCATCA-1	PS191_ACTGCAATCCTTTGAT-1	PS191_CGAATTGCAGCACGAA-1	PS191_GCCAGGTTCCGCACTT-1	PS5X2_ATCCATTTCTATTGTC-1	WT2_TGTGGCGCACCGGCTA-1
PS191_AACCACATCTGGGCCA-1	PS191_AAGTTCGGTTGACTGT-1	PS191_ACTGCAATCTATCACT-1	PS191_CGAATTGTCGCCGAGT-1	PS191_GCCAGTGGTGAGATCG-1	PS5X2_ATCGGCGGTCACCACG-1	WT2_TGTGGCGTCGTTCTAT-1
PS191_AACCATGAGATAGCAT-1	PS191_AATAGAGAGCATCGAG-1	PS191_ACTGTCCGTTTGAAAG-1	PS191_CGAGTGCCAGTAACAA-1	PS191_GCCCAGACAGCAGTTT-1	PS5X2_ATCGTAGCACAGTGTT-1	WT2_TTACGTTAGATCACTC-1
PS191_AACCATGAGGAAGTGA-1	PS191_AATAGAGAGCCTGGAA-1	PS191_ACTGTGAGTATACAGA-1	PS191_CGAGTTAAGCGATTCT-1	PS191_GCCGATGAGAGCCCAA-1	PS5X2_ATCGTCCAGACATGCG-1	WT2_TTACTGTCAGAGACTG-1
PS191_AACCATGCACATAACC-1	PS191_AATAGAGAGCGTCAGA-1	PS191_ACTTAGGTCGAGCCTG-1	PS191_CGATCGGCATCGAGCC-1	PS191_GCCGATGTCGACCCAG-1	PS5X2_ATGATCGGTATAGCTC-1	5X1_AAGTTCGTCCTTACCG-1
PS191_AACCATGCATTATGCG-1	PS191_AATAGAGGTCAAAGTA-1	PS191_ACTTATCGTAGATCGG-1	PS191_CGATCGGGTATTCCGA-1	PS191_GCGTGCATCTGTCCCA-1	PS5X2_ATTTCACGTGTCGATT-1	5X1_ACAGCCGCATCATTGG-1
PS191_AACCATGGTACCCGAC-1	PS191_AATAGAGTCGCAACAT-1	PS191_ACTTATCGTTCTGAGT-1	PS191_CGATGCGAGAACAAGG-1	PS191_GCGTTTCAGATGCAGC-1	PS5X2_CAAGCTAGTGCCTAAT-1	5X1_ACGGAAGTCCGCAAAT-1
PS191_AACCATGGTAGAATGT-1	PS191_AATAGAGTCGCGGACT-1	PS191_ACTTATCTCAGCTGTA-1	PS191_CGCATAAGTACGTAGG-1	PS191_GCGTTTCCAGACCGCT-1	PS5X2_CAATCGAGTTCTTAGG-1	5X1_ACTGTCCGTATACGGG-1
PS191_AACCATGGTCCACATA-1	PS191_AATAGAGTCGCTCATC-1	PS191_ACTTATCTCCCGTGTT-1	PS191_CGCGTGAGTTCTCCTG-1	PS191_GCTGAATAGAAACTGT-1	PS5X2_CAATTTCCAGGCACTC-1	5X1_ACTTTCAGTACCTAAC-1
PS191_AACCATGTCCGCTAGG-1	PS191_AATAGAGTCGTGGCTG-1	PS191_ACTTCCGAGTGTACCT-1	PS191_CGGAATTCACATTCGA-1	PS191_GGAATCTTCGGTATGT-1	PS5X2_CAATTTCTCGGCATAT-1	5X1_ACTTTGTTCGTACACA-1
PS191_AACCATGTCTACGGTA-1	PS191_AATCACGCAAAGCGTG-1	PS191_ACTTCGCAGTACAACA-1	PS191_CGGAGAAGTGTCTTCC-1	PS191_GGAATCTTCTCCCTAG-1	PS5X2_CACACAAAGACGCTCC-1	5X1_AGACCATCATGACAAA-1
PS191_AACCCAAAGCCTCACG-1	PS191_AATCACGTCCCATACC-1	PS191_ACTTCGCTCATTCCTA-1	PS191_CGGAGAATCCGTCACT-1	PS191_GGACGTCAGGACAGCT-1	PS5X2_CACTTCGAGATTGTGA-1	5X1_AGACCCGAGGATCACG-1
PS191_AACCCAAAGCCTGTCG-1	PS191_AATCGACGTCCACTCT-1	PS191_ACTTTCAAGCACTAGG-1	PS191_CGGCAGTCAAAGCTAA-1	PS191_GGGAAGTCAGCTGCCA-1	PS5X2_CATACAGAGACAGCGT-1	5X1_AGATGCTGTATGGTTC-1
PS191_AACCCAAAGGCATGGT-1	PS191_AATCGTGAGACTTCGT-1	PS191_ACTTTCAAGGTTGAGC-1	PS191_CGGGTCAGTACTGACT-1	PS191_GGGACAACAGACCAAG-1	PS5X2_CATCAAGAGAGTTGTA-1	5X1_CAACCTCAGCGCACAA-1
PS191_AACCCAAAGGGCCTCT-1	PS191_AATCGTGAGGTAGCAC-1	PS191_ACTTTGTCACTGCGTG-1	PS191_CGGGTCAGTGTCTTGA-1	PS191_GGGACCTTCAATCCAG-1	PS5X2_CATCCGTTCTTGGGCG-1	5X1_CAATCGATCTAAGCGT-1
PS191_AACCCAAAGGTGCTTT-1	PS191_AATCGTGCAGCTTTCC-1	PS191_ACTTTGTGTCGAATTC-1	PS191_CGGGTCATCTTTCAGT-1	PS191_GGGAGATTCCTGTAAG-1	PS5X2_CATCGTCAGTCCCGGT-1	5X1_CAATTTCGTGGAAGTC-1
PS191_AACCCAAAGTGTCATC-1	PS191_AATCGTGCATTGTACG-1	PS191_AGAACAAAGGATGTTA-1	PS191_CGGTCAGAGCGTGCTC-1	PS191_GGGAGTATCACCTTAT-1	PS5X2_CATGCAAGTATGATCC-1	5X1_CAGGTATCATACCATG-1
PS191_AACCCAACAAGAGTAT-1	PS191_AATCGTGGTATGTCTG-1	PS191_AGAACAAAGGTGCTAG-1	PS191_CGGTCAGCAAGTGTCT-1	PS191_GGGCCATAGGTGCTAG-1	PS5X2_CATGCCTTCTGCACCT-1	5X1_CATCGCTCATCGCTGG-1
PS191_AACCCAACACTGTCCT-1	PS191_AATCGTGTCACCCATC-1	PS191_AGAACAATCGACCATA-1	PS191_CGTAGTAAGGTAGCAC-1	PS191_GGGCCATTCGTCGCTT-1	PS5X2_CATGGATCACTGCGTG-1	5X1_CATCGCTTCACCTGGG-1
PS191_AACCCAACATATACCG-1	PS191_AATGAAGCAATAACGA-1	PS191_AGAACAATCTGCACCT-1	PS191_CGTCAAACATTGACCA-1	PS191_GGGCGTTTCACCTCAC-1	PS5X2_CCAATTTTCCATTTAC-1	5X1_CATTCTATCTAGTCAG-1
PS191_AACCCAAGTACTGCGC-1	PS191_AATGAAGCAATACGCT-1	PS191_AGAACCTAGGACCCAA-1	PS191_CGTCAAAGTAGCGTTT-1	PS191_GGGCTCAGTCGTCTCT-1	PS5X2_CCATCACGTTCGTAAC-1	5X1_CCGGACATCCAAGCTA-1
PS191_AACCCAAGTCTGCCTT-1	PS191_AATGAAGTCAGCTAGT-1	PS191_AGAAGCGCAAGAATGT-1	PS191_CGTCCATAGTACAACA-1	PS191_GGGTTTAGTCTTCAAG-1	PS5X2_CCCGAAGCAGCTGAAG-1	5X1_CCTATCGCAGGGCTTC-1
PS191_AACCCAAGTGATGAAT-1	PS191_AATGAAGTCCTGGCTT-1	PS191_AGACAAAAGCTTGTGT-1	PS191_CGTGTCTCAAGCGAGT-1	PS191_GGTAGAGAGAGCTTTC-1	PS5X2_CCCGGAACAGTATACC-1	5X1_CTACTATGTCTTACTT-1
PS191_AACCCAAGTGTTATCG-1	PS191_AATGACCAGATTGAGT-1	PS191_AGACAAATCACAGTGT-1	PS191_CTAACTTTCGCCTTTG-1	PS191_GGTAGAGTCGACGACC-1	PS5X2_CCCTCAAGTGAGCAGT-1	5X1_CTAGGTACAACTGTGT-1
PS191_AACCCAATCACAATGC-1	PS191_AATGACCAGGCCTAGA-1	PS191_AGACAAATCGGAAACG-1	PS191_CTAAGTGCAGCTGTTA-1	PS191_GGTGTCGGTCTCGGGT-1	PS5X2_CCGAACGAGCAAGCCA-1	5X1_CTCAGAAGTACCAGAG-1
PS191_AACCCAATCCGTAGGC-1	PS191_AATGACCTCCTAGCGG-1	PS191_AGACAGGAGAGGTGCT-1	PS191_CTAAGTGGTAGACACG-1	PS191_GGTTGTAGTAATCAGA-1	PS5X2_CCGAACGGTTGTGGAG-1	5X1_CTCAGAATCGAAATCC-1
PS191_AACCCAATCCTTATCA-1	PS191_AATGACCTCTAAGAAG-1	PS191_AGACAGGAGGCGTCCT-1	PS191_CTACATTAGACAGCTG-1	PS191_GGTTGTATCTGAATGC-1	PS5X2_CCGGGTAAGTTACTCG-1	5X1_CTCATGCTCTTCCCAG-1
PS191_AACCTGAAGTTGCTGT-1	PS191_AATGCCAAGTTACGAA-1	PS191_AGACAGGAGGTGGCTA-1	PS191_CTAGGTATCTGGGCAC-1	PS191_GTAACCAAGGCACCAA-1	PS5X2_CGAAGTTTCTGCACCT-1	5X1_CTCCCAAGTCTATGAC-1
PS191_AACCTGACAAGGTCTT-1	PS191_AATGCCACACACACGC-1	PS191_AGACAGGGTCCGCAGT-1	PS191_CTATAGGCACAAAGCG-1	PS191_GTAACCAGTCGGCCTA-1	PS5X2_CGAGAAGTCCCTATTA-1	5X1_CTGCCATAGCGAACTG-1
PS191_AACCTGACACAATGTC-1	PS191_AATGCCAGTAGACGGT-1	PS191_AGACAGGGTCTAACTG-1	PS191_CTCAAGATCTCCGAAA-1	PS191_GTAATGCTCTTGGCTC-1	PS5X2_CGATGGCTCTCGCGTT-1	5X1_CTGTATTTCTTCTTCC-1
PS191_AACCTGACAGGCTTGC-1	PS191_AATGCCAGTCTACGTA-1	PS191_AGACCATCATCCGATA-1	PS191_CTCAATTAGACCAGCA-1	PS191_GTAGCTAGTACAGTCT-1	PS5X2_CGCCAGAGTGCCTAAT-1	5X1_GAAATGAGTTCCGGTG-1
PS191_AACCTGACATCGAGCC-1	PS191_AATGCCATCAAACGTC-1	PS191_AGACCCGAGGCGAACT-1	PS191_CTCATTATCTGAACGT-1	PS191_GTAGGAGGTCGTTCAA-1	PS5X2_CGCCATTAGTTGGCTT-1	5X1_GAAGCCCTCGATACAC-1
PS191_AACCTGACATTGTGCA-1	PS191_AATGCCATCGACCATA-1	PS191_AGACCCGCAAAGTGTA-1	PS191_CTCCACATCCGTGTCT-1	PS191_GTAGGTTGTGTAAATG-1	PS5X2_CGGAACCTCGTCAACA-1	5X1_GCAGCTGGTGTAGTGG-1
PS191_AACCTGAGTAGTTACC-1	PS191_AATGCCATCGCCAGTG-1	PS191_AGACCCGCACTAGTAC-1	PS191_CTCCCAAGTATCGCGC-1	PS191_GTATTTCTCGACGACC-1	PS5X2_CGGGTGTCATACATCG-1	5X1_GGAATCTGTGATACAA-1
PS191_AACCTGAGTCGTGGAA-1	PS191_AATGGAAAGCCATGCC-1	PS191_AGACCCGCAGCGACCT-1	PS191_CTCCCTCCACACAGAG-1	PS191_GTCAAACTCCGTGTAA-1	PS5X2_CGTAGTAAGAGAGGTA-1	5X1_GGGAGTAAGCAGCACA-1
PS191_AACCTGAGTTCAGGTT-1	PS191_AATGGAACACCATTCC-1	PS191_AGACCCGGTGGAACCA-1	PS191_CTCCTCCCAAAGACGC-1	PS191_GTCCTCACAAACAGGC-1	PS5X2_CGTGCTTCAAATCGGG-1	5X1_GGGTGTCCACCCTAAA-1
PS191_AACCTGATCATGAGGG-1	PS191_AATGGAACAGCTCGGT-1	PS191_AGACCCGTCCGATAAC-1	PS191_CTCGAGGAGCGCCTTG-1	PS191_GTCTAGAGTAACAGGC-1	PS5X2_CGTTGGGAGCTGGTGA-1	5X1_GGTGATTCAGGTGGAT-1
PS191_AACCTGATCGGTTAGT-1	PS191_AATGGAACATAGTCAC-1	PS191_AGACTCAGTTCGGCGT-1	PS191_CTCTCAGCATCACCAA-1	PS191_GTCTAGAGTTTCACTT-1	PS5X2_CTACAGAAGTCTAACC-1	5X1_GGTTAACCAGCGTTTA-1
PS191_AACCTGATCTTTCTAG-1	PS191_AATGGAACATTAGGAA-1	PS191_AGAGAATCATAAGATG-1	PS191_CTCTCAGGTAGTGGCA-1	PS191_GTCTAGATCTCCGATC-1	PS5X2_CTACCCAAGCGACTGA-1	5X1_GTAGAAACACTTCAAG-1
PS191_AACCTTTAGACAGTCG-1	PS191_AATGGAAGTGAATGAT-1	PS191_AGAGAATGTCTAGGCC-1	PS191_CTCTCAGGTGCGTGCT-1	PS191_GTGACGCGTCGAATTC-1	PS5X2_CTATAGGGTGGCTACC-1	5X1_GTAGTACCACCGAATT-1
PS191_AACCTTTAGCGACAGT-1	PS191_AATGGAAGTTAGGGAC-1	PS191_AGAGAGCAGCACGGAT-1	PS191_CTCTGGTCAGTCTACA-1	PS191_GTGACGCTCATAAGGA-1	PS5X2_CTCAGGGAGGAGTACC-1	5X1_GTCATTTAGACCATAA-1
PS191_AACCTTTAGTATGATG-1	PS191_AATGGAATCTTCGTGC-1	PS191_AGAGAGCAGTATGCAA-1	PS191_CTGAATGAGGTTCTAC-1	PS191_GTGAGCCCATCCTATT-1	PS5X2_CTCATCGAGGTATCTC-1	5X1_GTCCTCAGTACCCGAC-1
PS191_AACCTTTCACTCATAG-1	PS191_AATGGCTCACCGGAAA-1	PS191_AGAGAGCTCCCATACC-1	PS191_CTGAATGGTGTGTCCG-1	PS191_GTGAGTTTCCCTTGTG-1	PS5X2_CTCTCAGCACACAGCC-1	5X1_GTGGCGTTCCGTCCTA-1
PS191_AACCTTTCATATGCGT-1	PS191_AATGGCTCACCTGCAG-1	PS191_AGAGAGCTCGCTAGCG-1	PS191_CTGATCCAGACGGAAA-1	PS191_GTGATGTGTGAGATCG-1	PS5X2_CTGCAGGTCTTAGTTC-1	5X1_GTGTCCTAGATGCCGA-1
PS191_AACCTTTGTCAGACTT-1	PS191_AATGGCTTCAGAATAG-1	PS191_AGAGCAGAGAGAGGGC-1	PS191_CTGCATCAGACTAGAT-1	PS191_GTGCACGGTATGCTTG-1	PS5X2_CTGCATCGTGACGCCT-1	5X1_TAGGAGGGTGATCATC-1
PS191_AACCTTTTCCCTGTTG-1	PS191_AATGGCTTCTCCTGTG-1	PS191_AGAGCAGGTAACCAGG-1	PS191_CTGCCTAAGACTGAGC-1	PS191_GTGCAGCTCTTACCAT-1	PS5X2_GAACGTTGTGAGAACC-1	5X1_TAGGTTGTCATGGATC-1
PS191_AACCTTTTCGCCATAA-1	PS191_AATTCCTAGCAGTAAT-1	PS191_AGAGCAGGTCTAGATC-1	PS191_CTGCCTACAATTGAGA-1	PS191_GTGCGTGGTACGTTCA-1	PS5X2_GACCAATAGCTGTTCA-1	5X1_TATATCCTCCAAACCA-1
PS191_AACGAAAAGCCAAGGT-1	PS191_AATTCCTCACGGTGAA-1	PS191_AGAGCCCCATCCTTGC-1	PS191_CTGCCTACATGTGCTA-1	PS191_GTGCGTGTCCAGGACC-1	PS5X2_GACCAATCACAACGCC-1	5X1_TCACTCGTCGACATAC-1
PS191_AACGAAAAGCCATCCG-1	PS191_AATTCCTTCAAGTAAG-1	PS191_AGATAGAAGCATGAAT-1	PS191_CTGCCTAGTCTGCGCA-1	PS191_GTGGAGACATACAGGG-1	PS5X2_GACGCTGGTGAGATTA-1	5X1_TCCACGTGTTTAGAGA-1
PS191_AACGAAACATGTGCTA-1	PS191_AATTTCCCACTACCGG-1	PS191_AGATCCACAGGTGTGA-1	PS191_CTGCGAGTCTGAGAAA-1	PS191_GTGGGAATCATAGACC-1	PS5X2_GACTCAACAGCTGGTC-1	5X1_TCGTAGACAAATGGTA-1
PS191_AACGAAACATTCTCCG-1	PS191_AATTTCCCAGCCTTCT-1	PS191_AGATCCACATGCTGCG-1	PS191_CTGGCAGCAGAACGCA-1	PS191_GTGTAACGTTCGGTTA-1	PS5X2_GAGGCAAAGTTTGAGA-1	5X1_TCTGGCTAGACTTAAG-1
PS191_AACGAAAGTTGAGTCT-1	PS191_AATTTCCGTAGATCGG-1	PS191_AGATGAACACATCATG-1	PS191_CTGGCAGCAGCTATAC-1	PS191_GTGTTCCCATGTACGT-1	PS5X2_GAGTCATAGAACTGAT-1	5X1_TGCTCCAGTCCAGAAG-1
PS191_AACGAAATCCACCCTA-1	PS191_ACAAAGAAGCAAGGAA-1	PS191_AGATGAACATACCAGT-1	PS191_CTGGTCTAGTTAGTGA-1	PS191_GTGTTCCGTCGCTCGA-1	PS5X2_GATGCTAAGAAGCGGG-1	5X1_TGGATGTCACCAGCGT-1
PS191_AACGAAATCGTGCGAC-1	PS191_ACAAAGAAGTGGTGAC-1	PS191_AGATGAAGTCGGTAAG-1	PS191_CTGTACCGTACCCGAC-1	PS191_GTTACGAAGTAGTCAA-1	PS5X2_GCATGATGTAATCAGA-1	5X1_TTCACCGTCTTCCTAA-1
PS191_AACGGGAAGCAATTCC-1	PS191_ACAAAGACAAACGTGG-1	PS191_AGATGAATCTGGTTGA-1	PS191_CTTACCGCATTGTACG-1	PS191_GTTCATTGTTCAAGTC-1	PS5X2_GCCAGTGTCCGATAAC-1	5X1_TTGCATTAGGTGATCG-1
PS191_AACGGGAAGCATGATA-1	PS191_ACAACCAAGGTACTGG-1	PS191_AGATGCTTCTGGGAGA-1	PS191_CTTCAATAGTCGGGAT-1	PS191_GTTCTATTCCCGAACG-1	PS5X2_GCCGTGAGTGCCGTTG-1	5X1_TTGTTCAAGTTCCATG-1
PS191_AACGGGAAGCCTTTCC-1	PS191_ACAACCAGTAGATTGA-1	PS191_AGCATCACAATGTTGC-1	PS191_CTTCGGTAGCGACTTT-1	PS191_GTTGTAGAGGCAATGC-1	PS5X2_GCGGAAACAAATGAAC-1	5X1_TTTGATCTCAACTGAC-1
PS191_AACGGGAAGCTGAGCA-1	PS191_ACAACCAGTCAGGCAA-1	PS191_AGCCAATGTCGCGTCA-1	PS191_CTTCTAACACCTGCGA-1	PS191_GTTGTGACAGCTGTGC-1	PS5X2_GCGTGCACACGCTGAC-1	5X2_AAAGTCCCAATAACCC-1
PS191_AACGGGAAGTGATAGT-1	PS191_ACAACCATCGCATAGT-1	PS191_AGCCAATTCACCTTGC-1	PS191_CTTCTAATCTTTGATC-1	PS191_TAACCAGCAGTGGCTC-1	PS5X2_GGAAGTGGTATGGTTC-1	5X2_AGACCATAGATTGCGG-1
PS191_AACGGGACACAAAGTA-1	PS191_ACAAGCTCACAACGCC-1	PS191_AGCCAATTCTGTGCGG-1	PS191_CTTCTCTTCAGTGTTG-1	PS191_TAACGACAGAGGGTCT-1	PS5X2_GGAGAACTCGCCTTGT-1	5X2_AGCCAGCGTGGACAGT-1
PS191_AACGGGACACTTGGCG-1	PS191_ACAAGCTGTAGCGATG-1	PS191_AGCCACGGTTCGTAAC-1	PS191_CTTGAGAGTTTCGTTT-1	PS191_TAACTTCGTACGCTAT-1	PS5X2_GGGCTACCACCCGTAG-1	5X2_ATCGGCGGTCCAGCGT-1
PS191_AACGGGACAGAAGTGC-1	PS191_ACAAGCTGTGCCTACG-1	PS191_AGCCAGCAGACCAAAT-1	PS191_CTTGATTGTAGTAAGT-1	PS191_TAAGCCAGTGGACTGA-1	PS5X2_GGGTTATCATCAGCTA-1	5X2_ATCTCTAGTCTGCCTT-1
PS191_AACGGGACATTGCTTT-1	PS191_ACACAGTAGTCGAAAT-1	PS191_AGCCAGCAGTATAGGT-1	PS191_CTTTCAATCCGTTGGG-1	PS191_TAAGTCGTCAGCGTCG-1	PS5X2_GGTAATCGTAAGTTAG-1	5X2_ATGGAGGCACACCTAA-1
PS191_AACGGGAGTACCAGAG-1	PS191_ACACAGTTCGTCCTTG-1	PS191_AGCCAGCCAGCTTCGG-1	PS191_GAAATGAAGCTCGGCT-1	PS191_TACACCCAGCACCCAC-1	PS5X2_GGTGAAGCATCCTAAG-1	5X2_CAAGCTATCCAAGGGA-1
PS191_AACGGGAGTAGACGTG-1	PS191_ACACCAACACCCTAAA-1	PS191_AGCCAGCCATTGTACG-1	PS191_GAACACTCACAATGAA-1	PS191_TACAGGTTCCGCACTT-1	PS5X2_GGTGTCGTCAGTGATC-1	5X2_CAGCCAGCAGAACGCA-1
PS191_AACGGGATCACGTAGT-1	PS191_ACACCAACACGCGTGT-1	PS191_AGCGATTGTGCCTTTC-1	PS191_GAACGTTAGCAGGGAG-1	PS191_TACGTCCGTTGGGTAG-1	PS5X2_GTAATCGTCACTCACC-1	5X2_CATCGTCGTCCACTCT-1
PS191_AACGGGATCAGAGCGA-1	PS191_ACACCAACACGGGTAA-1	PS191_AGCGCCAGTGTCGATT-1	PS191_GAACGTTAGCAGGTCA-1	PS191_TAGCACACATTGACTG-1	PS5X2_GTAATGCAGATAGTCA-1	5X2_CGGAATTCAACGGCTC-1
PS191_AACGGGATCATGCAGT-1	PS191_ACACCAAGTCACGCTG-1	PS191_AGCGCTGAGGTTCTTG-1	PS191_GAACGTTAGCTAGAAT-1	PS191_TAGGGTTAGCCTCACG-1	PS5X2_GTAGGTTCAATGGCAG-1	5X2_CTTCCTTGTATCGAAA-1
PS191_AACGGGATCCATCTGC-1	PS191_ACACGCGCAGATTTCG-1	PS191_AGCGCTGAGTCAAGCG-1	PS191_GAAGAATCAACGCATT-1	PS191_TAGTGCACAAAGTGTA-1	PS5X2_GTATTTCAGTGGAAGA-1	5X2_GAAGAATCAACCACAT-1
PS191_AACGGGATCGATACAC-1	PS191_ACACGCGCAGCTGGTC-1	PS191_AGCGCTGGTTCAAGTC-1	PS191_GAAGAATCAAGTGATA-1	PS191_TAGTGCAGTTAAGGGC-1	PS5X2_GTCAAACCAGCGTAGA-1	5X2_GAAGAATTCCTTCAGC-1
PS191_AACGGGATCGTAGCCG-1	PS191_ACACGCGCAGTAGATA-1	PS191_AGCGTATCAGGTCCCA-1	PS191_GAAGGGTAGCATGATA-1	PS191_TATACCTCAGGACAGT-1	PS5X2_GTCCCATCACCAAATC-1	5X2_GACCAATTCCATTCGC-1
PS191_AACGGGATCTAGACAC-1	PS191_ACACGCGCAGTGTGGA-1	PS191_AGCGTATTCATGCATG-1	PS191_GAAGGGTGTTTCGTAG-1	PS191_TATCAGGTCTCTGGTC-1	PS5X2_GTCTAGAGTACTGACT-1	5X2_GCTGAATGTCTTTATC-1
PS191_AACGTCAAGCTAATGA-1	PS191_ACACGCGGTATGAGAT-1	PS191_AGCTACAGTGGACCTC-1	PS191_GAATCACTCAGAGCGA-1	PS191_TATCCTAGTGTCCGTG-1	PS5X2_GTGAGGAGTGACTGAG-1	5X2_GTATTGGGTAGTTACC-1
PS191_AACGTCACAAGGCGTA-1	PS191_ACACTGAAGCATAGGC-1	PS191_AGCTCAAAGCCTCTGG-1	PS191_GAATCGTAGCGCCTAC-1	PS191_TATGTTCGTTCCATTT-1	PS5X2_GTGCGTGTCAGGTGTT-1	5X2_GTCAGCGCAGCAATTC-1
PS191_AACGTCAGTATTGGCT-1	PS191_ACACTGAAGCCTTCTC-1	PS191_AGCTCAAAGGCGAAGG-1	PS191_GACCAATAGGTAAGAG-1	PS191_TATTCCACAGATACCT-1	PS5X2_GTGGAGAGTAACCCGC-1	5X2_GTTACAGTCTGCATAG-1
PS191_AACGTCAGTCTCAAGT-1	PS191_ACACTGAGTTACCTGA-1	PS191_AGCTCAACATCAGCTA-1	PS191_GACCAATGTTATGTGC-1	PS191_TATTGCTAGAGGTTAT-1	PS5X2_GTGTGATCATGACGAG-1	5X2_TACTGCCCACGCGCAT-1
PS191_AACGTCAGTGCATGTT-1	PS191_ACACTGATCGTCAGAT-1	PS191_AGCTCAAGTAGTATAG-1	PS191_GACCAATTCGGTAGGA-1	PS191_TATTGGGGTGCCTTTC-1	PS5X2_GTTATGGCAATCCTTT-1	5X2_TAGGTTGTCTACCCAC-1
PS191_AACGTCAGTTGCCATA-1	PS191_ACACTGATCTGGGCCA-1	PS191_AGGAAATGTGCTCGTG-1	PS191_GACCGTGGTGTAGGAC-1	PS191_TATTGGGTCTCTTCAA-1	PS5X2_GTTCCGTAGCCTAACT-1	5X2_TATCTGTTCGTTGTGA-1
PS191_AACGTCATCTAGACAC-1	PS191_ACAGAAATCCACTTTA-1	PS191_AGGAAATTCAGGTAAA-1	PS191_GACCTTCAGTAGACAT-1	PS191_TCACGCTAGGAGACCT-1	PS5X2_GTTGCGGGTCTGTCCT-1	5X2_TCATGTTAGCCTGACC-1
PS191_AACGTCATCTTTCCAA-1	PS191_ACAGCCGAGTCATGGG-1	PS191_AGGAATACACCCTATC-1	PS191_GACGTTATCTTCGATT-1	PS191_TCACGGGAGCAACTCT-1	PS5X2_GTTGTAGTCCTCTAGC-1	5X2_TCATTCACAGACCAAG-1
PS191_AACTTCTAGACTACGG-1	PS191_ACAGCCGCAATCTGCA-1	PS191_AGGAATATCTGCTTAT-1	PS191_GACTATGGTTGTCATG-1	PS191_TCACTATAGTGGACGT-1	PS5X2_TAAGCACAGCATCCTA-1	5X2_TGAGCGCAGCCTCAAT-1
PS191_AACTTCTAGGGATCAC-1	PS191_ACAGCCGCACTGAGTT-1	PS191_AGGACGACAATGTGGG-1	PS191_GACTATGTCGCGGACT-1	PS191_TCACTATTCTCTGCTG-1	PS5X2_TATCTTGTCTAGTGAC-1	5X2_TTCCTCTAGACGCCCT-1
PS191_AACTTCTAGGTAATCA-1	PS191_ACAGCCGGTTATGTGC-1	PS191_AGGACGACACGACGAA-1	PS191_GACTCTCGTCTAGTGT-1	PS191_TCAGCAATCGATGGAG-1	PS5X2_TCATCCGGTCAAATCC-1	5X2_TTCTGTAAGTCCCGAC-1
PS191_AACTTCTAGTAATACG-1	PS191_ACAGGGACACAACGAG-1	PS191_AGGACGATCCGATCGG-1	PS191_GACTGATAGACTTAAG-1	PS191_TCAGGGCGTTTATGCG-1	PS5X2_TCGCACTTCCGTATGA-1
PS191_AACTTCTAGTATCTGC-1	PS191_ACAGGGACACCGTGCA-1	PS191_AGGACTTGTTTGGAAA-1	PS191_GACTGATTCTTCGCTG-1	PS191_TCAGTCCAGAAGCTCG-1	PS5X2_TCTACATTCGATCCCT-1
PS191_AACTTCTAGTCCCGGT-1	PS191_ACAGGGAGTCCGGACT-1	PS191_AGGAGGTTCACTACGA-1	PS191_GACTTCCGTTTATGCG-1	PS191_TCAGTGAGTCGTGCCA-1	PS5X2_TCTCCGACACCAGCTG-1
PS191_AACTTCTCAATGGGTG-1	PS191_ACAGGGATCCAAGCAT-1	PS191_AGGAGGTTCCTAACAG-1	PS191_GAGACCCAGGTCGTAG-1	PS191_TCAGTGAGTGATACCT-1	PS5X2_TCTCTGGTCCGTGGTG-1
PS191_AACTTCTCACGGTAGA-1	PS191_ACAGGGATCTATACTC-1	PS191_AGGATAAGTCCGTACG-1	PS191_GAGATGGCAAACTCTG-1	PS191_TCATATCCACATCCCT-1	PS5X2_TCTTAGTGTCCACTTC-1
PS191_AACTTCTCACGGTCTG-1	PS191_ACATCCCCAACCGTGC-1	PS191_AGGATAATCGATTTCT-1	PS191_GAGATGGGTAGCTGTT-1	PS191_TCATCATGTTCGGTAT-1	PS5X2_TCTTGCGAGTAGGATT-1
PS191_AACTTCTCAGGTGACA-1	PS191_ACATCCCCACCAAAGG-1	PS191_AGGCATTTCGAAGCCC-1	PS191_GAGCTGCAGCCGTAAG-1	PS191_TCATTACCAGCTCGGT-1	PS5X2_TGAACGTGTGCACAAG-1
PS191_AACTTCTGTACTGACT-1	PS191_ACATCCCGTTTGCAGT-1	PS191_AGGCCACCAGTAACGG-1	PS191_GAGCTGCAGCTAGCCC-1	PS191_TCATTCAGTGCGAGTA-1	PS5X2_TGAATCGAGCTAATCC-1
PS191_AACTTCTGTGCAGTGA-1	PS191_ACATCCCTCCCATAGA-1	PS191_AGGGAGTAGCACTAGG-1	PS191_GAGCTGCAGTAACCGG-1	PS191_TCCAGAAAGCCAGACA-1	PS5X2_TGAGACTCAGCCTTCT-1
PS191_AACTTCTGTGGTAATA-1	PS191_ACATCGAAGTAACGAT-1	PS191_AGGGAGTCAGGAATCG-1	PS191_GAGCTGCGTAGTGCGA-1	PS191_TCCATGCTCGGTCTAA-1	PS5X2_TGATGGTCACTAGTAC-1
PS191_AACTTCTTCCCGTTGT-1	PS191_ACATCGAAGTAATCCC-1	PS191_AGGGAGTGTCCAGTTA-1	PS191_GAGGCAACAATTGAGA-1	PS191_TCCCACAAGACCAAGC-1	PS5X2_TGCAGGCGTATGCGTT-1
PS191_AACTTCTTCCGAGCTG-1	PS191_ACATCGAGTAATGCTC-1	PS191_AGGGAGTTCGTCAAAC-1	PS191_GAGGCCTTCTTACGTT-1	PS191_TCCGAAACACCCTTGT-1	PS5X2_TGCGACGAGATAGTGT-1
PS191_AACTTCTTCCTACAAG-1	PS191_ACATCGAGTGCCTAAT-1	PS191_AGGGCTCCAGAGGGTT-1	PS191_GAGGGATAGCGGTAGT-1	PS191_TCCGTGTCATACTGTG-1	PS5X2_TGCGGCACACCGTCTT-1
PS191_AACTTCTTCGTGGCTG-1	PS191_ACATCGATCTCTGGTC-1	PS191_AGGGCTCTCGAGATGG-1	PS191_GAGTCATTCACCCTTG-1	PS191_TCCGTGTGTCCGTACG-1	PS5X2_TGCTTCGTCGCAATGT-1
PS191_AAGAACAAGTCTAGCT-1	PS191_ACATGCAAGCACAAAT-1	PS191_AGGGTCCGTACCGTCG-1	PS191_GAGTGTTCATACACCA-1	PS191_TCGACGGGTACAACGG-1	PS5X2_TGGAGAGTCAGGGTAG-1
PS191_AAGAACACAACACGTT-1	PS191_ACATGCAAGTAATTGG-1	PS191_AGGGTCCGTCTAATCG-1	PS191_GAGTGTTTCGGTAAGG-1	PS191_TCGCAGGTCTGCCTGT-1	PS5X2_TGGAGGACACCCTAAA-1
PS191_AAGAACACAACAGCTT-1	PS191_ACATGCAGTACGTGAG-1	PS191_AGGGTCCGTGATGGCA-1	PS191_GAGTTACGTGCTCTCT-1	PS191_TCGGGTGAGGGTCAAC-1	PS5X2_TGGAGGACAGGAGGAG-1
PS191_AAGAACACACCTGCGA-1	PS191_ACATTTCCAAGACGGT-1	PS191_AGGGTCCTCAACACGT-1	PS191_GATCAGTAGTAGTCTC-1	PS191_TCGGGTGGTCTGTAGT-1	PS5X2_TGGGAAGCATAAGATG-1
PS191_AAGAACACATAGTCAC-1	PS191_ACATTTCGTACACGTT-1	PS191_AGGGTGAAGAGGTTTA-1	PS191_GATCAGTTCGGACTTA-1	PS191_TCGTGCTCACCTTCGT-1	PS5X2_TGGGTTAAGGTATAGT-1
PS191_AAGAACAGTACCAATC-1	PS191_ACATTTCGTAGTCGGA-1	PS191_AGGGTGACATAAGCAA-1	PS191_GATCATGCAAGCTACT-1	PS191_TCTAACTAGGTTTACC-1	PS5X2_TGTAAGCAGCCTTTCC-1
PS191_AAGAACAGTACTCCCT-1	PS191_ACATTTCGTCATGCAT-1	PS191_AGGGTGAGTGGAACCA-1	PS191_GATCATGGTTTCGTAG-1	PS191_TCTCACGGTTGCGGAA-1	PS5X2_TGTTGGATCAGTGTCA-1
PS191_AAGAACAGTGGGTATG-1	PS191_ACATTTCGTGCAACGA-1	PS191_AGGGTGATCACCTCAC-1	PS191_GATGATCAGCTGAAAT-1	PS191_TCTCCGACATCGGAGA-1	PS5X2_TTATTGCGTAGTGTGG-1
PS191_AAGAACAGTTAAACCC-1	PS191_ACATTTCTCCCGTTCA-1	PS191_AGGGTTTAGCTCGGCT-1	PS191_GATGTTGTCTGGCCGA-1	PS191_TCTCCGATCGAAGTGG-1	PS5X2_TTCCTAAGTTGGGATG-1
PS191_AAGAACATCAAATAGG-1	PS191_ACATTTCTCGTCAGAT-1	PS191_AGGGTTTGTGTCATTG-1	PS191_GATTCTTCAGTCAGAG-1	PS191_TCTGTCGGTCGCATCG-1	PS5X2_TTCCTCTAGGATATGT-1
PS191_AAGAACATCGTGTGAT-1	PS191_ACATTTCTCTAACGCA-1	PS191_AGGGTTTTCTTGATTC-1	PS191_GATTTCTGTAGACACG-1	PS191_TCTTAGTGTGCATGTT-1	PS5X2_TTGCATTAGAGCTGAC-1
PS191_AAGAACATCTCGGCTT-1	PS191_ACCAAACGTGATCGTT-1	PS191_AGGTAGGAGAGCACTG-1	PS191_GCACATACAGAGTCTT-1	PS191_TCTTTGAAGCAACCAG-1	PS5X2_TTGCTGCAGCTTAAGA-1
PS191_AAGAACATCTCGGTCT-1	PS191_ACCAAACGTTATTCCT-1	PS191_AGGTAGGAGTTAGTAG-1	PS191_GCACGTGGTAACTGCT-1	PS191_TGAACGTCACAGAGAC-1	PS5X2_TTTCGATAGACGCCCT-1
PS191_AAGAACATCTTTACAC-1	PS191_ACCAACACACGGTGCT-1	PS191_AGGTAGGGTTTCGCTC-1	PS191_GCAGCCAGTGGGAGAG-1	PS191_TGAATGCAGGCCCGTT-1	PS5X2_TTTGATCTCTGCGAGC-1
PS191_AAGACAAAGCGCACAA-1	PS191_ACCAACACACTCCACT-1	PS191_AGGTCATCACATATGC-1	PS191_GCATCGGAGCTGTTAC-1	PS191_TGAATGCCATACTGTG-1	WT1_AAGCGAGTCGCATTAG-1
PS191_AAGACAAAGTGCGTCC-1	PS191_ACCAACAGTAGTGTGG-1	PS191_AGGTCATCACTAGAGG-1	PS191_GCATGATTCTCCGCAT-1	PS191_TGACAGTCACTTTAGG-1	WT1_AATCACGGTCGTGGAA-1
PS191_AAGACAACACCCTAAA-1	PS191_ACCAACAGTGTTACAC-1	PS191_AGGTCATGTTAAGGAT-1	PS191_GCCAGGTTCCATTGCC-1	PS191_TGACGCGAGAATCTAG-1	WT1_ACACGCGAGTAAGCAT-1
PS191_AAGACAACACGCTGTG-1	PS191_ACCAACAGTTCCGCTT-1	PS191_AGGTCATTCAGAGTGG-1	PS191_GCCATGGCACATTCTT-1	PS191_TGAGGGACAACAGAGC-1	WT1_ACCAAACAGGTAAACT-1
PS191_AAGACAACAGGTCAAG-1	PS191_ACCACAACACTAGGCC-1	PS191_AGGTCATTCCGCGAGT-1	PS191_GCCATTCAGTCAAGCG-1	PS191_TGAGTCAAGTTACTCG-1	WT1_AGATCCAGTTACTCAG-1
PS191_AAGACAAGTCCAGGTC-1	PS191_ACCACAACACTGAGTT-1	PS191_AGGTGTTTCACAAGGG-1	PS191_GCCGTGAGTGGCTAGA-1	PS191_TGAGTCATCAAGTCTG-1	WT1_AGTCACACAGGACTTT-1
PS191_AAGACAAGTCGAAGCA-1	PS191_ACCACAACATTGAGGG-1	PS191_AGGTGTTTCCCTAGGG-1	PS191_GCGAGAAGTCCTGTCT-1	PS191_TGATCAGAGGCACTCC-1	WT1_ATTTCACTCTAGCCAA-1
PS191_AAGACAAGTCGCTCGA-1	PS191_ACCACAAGTGATAGAT-1	PS191_AGGTTACAGAGCAGCT-1	PS191_GCGAGAATCCCGAGTG-1	PS191_TGATCAGTCTACTGAG-1	WT1_CACGAATAGTACGAGC-1
PS191_AAGACAAGTGATAGTA-1	PS191_ACCACAATCCATATGG-1	PS191_AGGTTACGTGAGATAT-1	PS191_GCGATCGCAGTGAGCA-1	PS191_TGATGCAAGAGTCACG-1	WT1_CATTCTAAGCGTGTTT-1
PS191_AAGACTCCAAGTGCAG-1	PS191_ACCACAATCGCAAGAG-1	PS191_AGTACTGGTAGATTGA-1	PS191_GCGGATCTCTCTGCTG-1	PS191_TGCAGATGTACAATAG-1	WT1_CCTAACCCACGCTGTG-1
PS191_AAGACTCCACGGCGTT-1	PS191_ACCATTTAGAAGTCAT-1	PS191_AGTACTGGTTAGGGTG-1	PS191_GCGTGCAAGCGTTCCG-1	PS191_TGCAGTAGTAGGACTG-1	WT1_CCTAAGAAGCAAATCA-1
PS191_AAGACTCCAGGGATAC-1	PS191_ACCATTTAGCAGAAAG-1	PS191_AGTAGCTTCACTAGCA-1	PS191_GCTACAATCGTGCAGC-1	PS191_TGGAACTTCGTAGAGG-1	WT1_CCTCAACCAAGCGAGT-1
PS191_AAGACTCGTACATACC-1	PS191_ACCCAAAAGGGTACAC-1	PS191_AGTAGTCCACCGTGGT-1	PS191_GCTTCACGTTTCGTGA-1	PS191_TGGATCATCTTAGCCC-1	WT1_CCTCTAGCATCCGTGG-1
PS191_AAGACTCGTACGTGAG-1	PS191_ACCCAAACAGCGTGAA-1	PS191_AGTCAACAGGAAGTGA-1	PS191_GCTTGGGAGGTCATAA-1	PS191_TGGATGTCACTACTTT-1	WT1_CGTGTCTGTCAGATTC-1
PS191_AAGACTCGTCTCACAA-1	PS191_ACCCAAAGTGGGATTG-1	PS191_AGTCATGAGGTAAACT-1	PS191_GGAACCCTCTACTCAT-1	PS191_TGGGCGTAGAGCTGAC-1	WT1_CTCAAGATCTTACCAT-1
PS191_AAGACTCGTCTTCGAA-1	PS191_ACCCTCAAGGCATGCA-1	PS191_AGTCATGGTTGATGTC-1	PS191_GGAAGTGAGGTTAAAC-1	PS191_TGGTGATCAATACCCA-1	WT1_CTGAGCGGTGGCTGAA-1
PS191_AAGACTCGTTGCAAGG-1	PS191_ACCCTCAAGTGTTGAA-1	PS191_AGTCTCCAGTCAATCC-1	PS191_GGAAGTGTCGGTGTAT-1	PS191_TGGTTAGTCTCCTGTG-1	WT1_CTTCCTTCATAGCTGT-1
PS191_AAGACTCTCGAACTCA-1	PS191_ACCCTCAAGTGTTGTC-1	PS191_AGTCTCCTCCATATGG-1	PS191_GGAGAACGTGTTGCCG-1	PS191_TGTCCCAGTTTACTTC-1	WT1_CTTGATTCACATGACT-1
PS191_AAGATAGAGGAAACGA-1	PS191_ACCCTCACAGCATACT-1	PS191_AGTCTCCTCGAGAAGC-1	PS191_GGAGAACTCACGGGCT-1	PS191_TGTTCATCAGACCTAT-1	WT1_GACAGCCGTGCAGTGA-1
PS191_AAGATAGAGGCGCTCT-1	PS191_ACCCTCACAGTTGCGC-1	PS191_AGTGACTGTGTCCATA-1	PS191_GGAGAACTCAGAACCT-1	PS191_TGTTCCGCAGAGGTTG-1	WT1_GAGATGGCACTCATAG-1
PS191_AAGATAGCAACAACAA-1	PS191_ACCCTCATCACACCGG-1	PS191_AGTGACTTCAGCCTCT-1	PS191_GGAGATGCAAGCGGAT-1	PS191_TGTTGAGGTTTGATCG-1	WT1_GATGCTATCTCCGAAA-1
PS191_AAGATAGCAATCAGCT-1	PS191_ACCCTCATCATCGCAA-1	PS191_AGTGATCTCCTAGCCT-1	PS191_GGAGCAAAGATTAGCA-1	PS191_TGTTGGACATAGATGA-1	WT1_GATTTCTTCGAATCCA-1
PS191_AAGATAGCACCTCGTT-1	PS191_ACCCTCATCATTTGCT-1	PS191_AGTGCCGGTAGTCGGA-1	PS191_GGAGGTACACAGAAGC-1	PS191_TGTTGGACATTGCTGA-1	WT1_GCATTAGGTCTACAGT-1
PS191_AAGATAGCATACATCG-1	PS191_ACCCTTGAGTGAGTTA-1	PS191_AGTGTTGAGAGAAGGT-1	PS191_GGAGGTACATCAGCAT-1	PS191_TGTTGGAGTGCGTTTA-1	WT1_GCTGCAGCAGGTCAGA-1
PS191_AAGATAGGTATTCTCT-1	PS191_ACCGTTCAGAGGTTAT-1	PS191_AGTGTTGAGCGATTCT-1	PS191_GGCACGTAGGCTAGCA-1	PS191_TGTTTGTAGATCACTC-1	WT1_GTAATGCTCGAGCTGC-1
PS191_AAGATAGGTCAAGCCC-1	PS191_ACCGTTCCAACAGCCC-1	PS191_AGTGTTGTCACCTGTC-1	PS191_GGCTGTGGTCATTCCC-1	PS191_TGTTTGTCAGAGGTAC-1	WT1_GTCATTTAGGGTAATT-1
PS191_AAGATAGGTTCAAGGG-1	PS191_ACCGTTCCAGCACACC-1	PS191_AGTGTTGTCGGTCATA-1	PS191_GGCTTGGGTGTTAACC-1	PS191_TGTTTGTCAGCGTTTA-1	WT1_TAATTCCTCCAACACA-1
PS191_AAGATAGTCGCATTAG-1	PS191_ACCGTTCCATGATAGA-1	PS191_AGTTCCCGTTTATGCG-1	PS191_GGCTTTCAGACATACA-1	PS191_TTAATCCTCCTCTCTT-1	WT1_TACTGCCCAGAGAGGG-1
PS191_AAGCATCAGAAATTGC-1	PS191_ACCGTTCGTGAGCCAA-1	PS191_AGTTCGAGTCTAGGTT-1	PS191_GGCTTTCGTATGCGTT-1	PS191_TTACAGGTCATCTACT-1	WT1_TACTTACCACGCCACA-1
PS191_AAGCATCCAAAGTGTA-1	PS191_ACCGTTCGTGCCTTTC-1	PS191_AGTTCGAGTGAATTAG-1	PS191_GGGACCTTCCATTGCC-1	PS191_TTACCGCGTTAAGAAC-1	WT1_TATACCTTCGACCCAG-1
PS191_AAGCATCCACTTCCTG-1	PS191_ACCGTTCTCGCCAATA-1	PS191_AGTTCGATCATTCTTG-1	PS191_GGGATGAGTCAAAGCG-1	PS191_TTAGGCAAGGGCTAAC-1	WT1_TCCGTGTCAAGCACCC-1
PS191_AAGCATCCATGGTACT-1	PS191_ACCGTTCTCTATTGTC-1	PS191_ATACCGAAGAGGATGA-1	PS191_GGGCGTTGTTTACCTT-1	PS191_TTAGGGTTCATCGCCT-1	WT1_TGCTTCGAGAGCAAGA-1
PS191_AAGCATCGTACGCTTA-1	PS191_ACCTACCAGGACGCAT-1	PS191_ATACCGAAGGTTGTTC-1	PS191_GGGCGTTTCTGAGAAA-1	PS191_TTATTGCTCCGTGGGT-1	WT1_TTACCATGTGCTATTG-1
PS191_AAGCATCTCGAAGTGG-1	PS191_ACCTACCAGTATGGCG-1	PS191_ATACCGACATGTTCGA-1	PS191_GGGCTACGTATATGGA-1	PS191_TTCAATCTCGCTCTAC-1	WT1_TTCCTAACACTCCACT-1
PS191_AAGCATCTCGGAGCAA-1	PS191_ACCTACCAGTTATGGA-1	PS191_ATACCTTAGCGTTGTT-1	PS191_GGGTATTTCCAAACCA-1	PS191_TTCACCGCAATTGCAC-1	WT2_AACAGGGCATCACGGC-1
PS191_AAGCATCTCGTCTAAG-1	PS191_ACCTACCCAGCGAACA-1	PS191_ATACTTCGTTATCTGG-1	PS191_GGGTCACCAGGTGAGT-1	PS191_TTCACGCCAGAACCGA-1	WT2_AAGCGTTAGCAGCAGT-1
PS191_AAGCCATAGTAAACGT-1	PS191_ACCTACCCATAAGCGG-1	PS191_ATAGACCCACATATGC-1	PS191_GGGTCTGGTGCGACAA-1	PS191_TTCATTGTCTGACGCG-1	WT2_ACGGAAGTCGAGCCAC-1
PS191_AAGCCATAGTCGGCCT-1	PS191_ACCTACCGTGATGGCA-1	PS191_ATAGAGAAGCTGGAGT-1	PS191_GGGTGAAAGGAATGTT-1	PS191_TTCCAATTCGTGCGAC-1	WT2_ACTATGGTCTGGCCGA-1
PS191_AAGCCATGTAAGACCG-1	PS191_ACCTACCGTGTCTAAC-1	PS191_ATAGAGAGTAATGCTC-1	PS191_GGGTGAAAGTGCTCAT-1	PS191_TTCCTAAGTTTACCTT-1	WT2_AGAAATGTCAGCTAGT-1
PS191_AAGCCATGTGATATAG-1	PS191_ACCTACCGTTCCACGG-1	PS191_ATAGGCTAGTCAAGCG-1	PS191_GGGTGTCGTGGACAGT-1	PS191_TTCCTTCAGAGCCTGA-1	WT2_AGACAGGGTTACGTAC-1
PS191_AAGCCATGTTCCTAGA-1	PS191_ACCTGAACAAGAATAC-1	PS191_ATATCCTTCGAGTCTA-1	PS191_GGGTTATGTTCCACGG-1	PS191_TTCCTTCTCAAGGAGC-1	WT2_AGTTCCCCATTCCTAT-1
PS191_AAGCCATTCCCTGGTT-1	PS191_ACCTGAACACTGGACC-1	PS191_ATCACAGGTCTGCCTT-1	PS191_GGGTTTAAGTAAACAC-1	PS191_TTCGGTCAGGCAATGC-1	WT2_ATAGACCTCGTGGGTC-1
PS191_AAGCCATTCTACTATC-1	PS191_ACCTGTCCAGACAAGC-1	PS191_ATCACTTGTAGAGACC-1	PS191_GGTAATCTCAAGAAAC-1	PS191_TTGAACGCAGCTGGTC-1	WT2_ATCACGACAGAGGACT-1
PS191_AAGCCATTCTCGCAGG-1	PS191_ACCTGTCCATCGATCA-1	PS191_ATCAGGTAGAGATGCC-1	PS191_GGTAATCTCAGCTGAT-1	PS191_TTGATGGGTGACGTCC-1	WT2_ATCGGCGGTACAAAGT-1
PS191_AAGCCATTCTTCGACC-1	PS191_ACCTGTCGTCGATTCA-1	PS191_ATCAGGTCACGTACTA-1	PS191_GGTCTGGAGTGGCGAT-1	PS191_TTGCATTGTTTACTGG-1	WT2_ATGACCAGTCGTTATG-1
PS191_AAGCGAGAGCAATAAC-1	PS191_ACCTGTCTCCATCTGC-1	PS191_ATCATTCGTCGAAACG-1	PS191_GGTCTGGCACTAGTAC-1	PS191_TTGCTGCTCGCCCAGA-1	WT2_CAGCAGCGTTTCCATT-1
PS191_AAGCGAGAGCGACTTT-1	PS191_ACGATCAAGTAATTGG-1	PS191_ATCCACCGTAACCCGC-1	PS191_GGTGTCGCAGGTTTAC-1	PS191_TTGGATGCATGGAGAC-1	WT2_CCACGTTGTGTAGGAC-1
PS191_AAGCGAGAGGGTGGGA-1	PS191_ACGATCAAGTCCCAGC-1	PS191_ATCCATTCAGCACGAA-1	PS191_GGTGTCGTCTGTGCTC-1	PS191_TTGGGATCAAGGCAAC-1	WT2_CCATCACGTGTTGCCG-1
PS191_AAGCGAGCACATGACT-1	PS191_ACGATCAAGTCCTGCG-1	PS191_ATCCATTGTTCCGCTT-1	PS191_GGTTAACTCAGACATC-1	PS191_TTGGGTATCAGTCATG-1	WT2_CCCTGATTCATTTGGG-1
PS191_AAGCGAGCAGAACTTC-1	PS191_ACGATCACAAGACAAT-1	PS191_ATCCATTTCTTAGCAG-1	PS191_GGTTCTCGTACGAGCA-1	PS191_TTGTTCATCACATTGG-1	WT2_CGATGGCAGCACTCGC-1
PS191_AAGCGAGCAGGGTTGA-1	PS191_ACGATCACACCGTCTT-1	PS191_ATCCCTGGTACCTGTA-1	PS191_GGTTCTCGTTGTTGTG-1	PS191_TTTCGATGTCATTCCC-1	WT2_CGCATGGGTAGGTAGC-1
PS191_AAGCGAGGTTGGTGTT-1	PS191_ACGATCACACGTATAC-1	PS191_ATCCGTCAGAGCTGAC-1	PS191_GTAACCATCCCAGGAC-1	PS191_TTTGTTGAGGTATTGA-1	WT2_CGTGAATCACATGTTG-1
PS191_AAGCGAGGTTGTAAAG-1	PS191_ACGATCAGTATCGAGG-1	PS191_ATCCGTCGTGGATTTC-1	PS191_GTAAGTCGTACAGAAT-1	PS5X2_AACAAAGTCATCGACA-1	WT2_CTCCCAAGTGCAGTGA-1
PS191_AAGCGAGGTTTCACTT-1	PS191_ACGATCAGTCGAATTC-1	PS191_ATCCTATAGCGATGAC-1	PS191_GTAATCGTCAGGTAAA-1	PS5X2_AACCTTTTCTATGCCC-1	WT2_CTCCGATTCCGACAGC-1
PS191_AAGCGTTAGGTGTGAC-1	PS191_ACGATCATCATGAGAA-1	PS191_ATCCTATAGCTGTTCA-1	PS191_GTAGGAGAGCGAACTG-1	PS5X2_AACGAAAGTATTCCTT-1	WT2_CTGAGGCCACACCGAC-1
PS191_AAGCGTTCAGGATTCT-1	PS191_ACGATCATCCGGTTCT-1	PS191_ATCCTATTCACTACTT-1	PS191_GTAGGTTGTTCAAACC-1	PS5X2_AACGGGAAGTAGGGTC-1	WT2_CTTCCGAGTTAGCGGA-1
PS191_AAGCGTTCATCGGAGA-1	PS191_ACGATCATCGCCAGTG-1	PS191_ATCGATGCAGTCGTTA-1	PS191_GTATTTCCATGACAAA-1	PS5X2_AAGACTCAGAGAGGTA-1	WT2_GAAGCCCTCATGTCTT-1
PS191_AAGCGTTGTACCAGAG-1	PS191_ACGATCATCGCCTTGT-1	PS191_ATCGATGGTAGTCCTA-1	PS191_GTCAAACCATACGCAT-1	PS5X2_AAGATAGGTCGTATGT-1	WT2_GAGGGATCAGAGAGGG-1
PS191_AAGCGTTGTATCACCA-1	PS191_ACGATGTAGGGTACGT-1	PS191_ATCGATGTCACTTTGT-1	PS191_GTCAAGTAGATAACGT-1	PS5X2_ACAAGCTGTGCTTATG-1	WT2_GGAGGTAGTTGGTACT-1
PS191_AAGCGTTGTCGTACTA-1	PS191_ACGATGTCAAACGGCA-1	PS191_ATCGCCTCACGCCAGT-1	PS191_GTCAAGTCAAATGGTA-1	PS5X2_ACATCCCGTGGGAGAG-1	WT2_GGGACCTAGCTAGATA-1
PS191_AAGCGTTGTGCAGATG-1	PS191_ACGATGTCATTACGGT-1	PS191_ATCGCCTTCCAGTTCC-1	PS191_GTCACGGCACTGGATT-1	PS5X2_ACATTTCGTGCCCTTT-1	WT2_GGGCCATAGCCTGACC-1
PS191_AAGCGTTTCAATCCGA-1	PS191_ACGATGTGTTTACGTG-1	PS191_ATCGGATAGGCGCTTC-1	PS191_GTCAGCGAGTAAAGCT-1	PS5X2_ACCATTTGTGGATGAC-1	WT2_GTAGTACAGGCGCTCT-1
PS191_AAGCGTTTCAGTGTGT-1	PS191_ACGATGTTCTCCTGAC-1	PS191_ATCGGATCATAGTCGT-1	PS191_GTCATCCGTAATACCC-1	PS5X2_ACCCTCAGTGGAGAAA-1	WT2_TAGAGTCGTCGGAACA-1
PS191_AAGCGTTTCCATCTAT-1	PS191_ACGATGTTCTTACCAT-1	PS191_ATCGGCGCAACTGAAA-1	PS191_GTCATGACAAGCCCAC-1	PS5X2_ACCCTCATCCCTAGGG-1	WT2_TATTCCAAGTTCATCG-1
PS191_AAGCGTTTCTCGACGG-1	PS191_ACGCACGCATAGGAGC-1	PS191_ATCGGCGTCCGCATAA-1	PS191_GTCATTTGTGGTAACG-1	PS5X2_ACTGATGAGCACCGAA-1	WT2_TCACTCGGTAGACACG-1
PS191_AAGGAATAGACGTCCC-1	PS191_ACGCACGTCACTTTGT-1	PS191_ATCGTAGAGTTTGAGA-1	PS191_GTCCACTCAGCGACAA-1	PS5X2_ACTTAGGAGCGTGAAC-1	WT2_TCATCATCAGTGTATC-1
PS191_AAGGAATAGGGCAACT-1	PS191_ACGCACGTCCATATGG-1	PS191_ATCGTAGTCTGGGTCG-1	PS191_GTCCCATCATAAGATG-1	PS5X2_ACTTCGCAGTCGTTAC-1	WT2_TCGACCTTCGCCTATC-1
PS191_AAGGAATAGTAAGGGA-1	PS191_ACGGAAGAGGATAATC-1	PS191_ATCGTCCAGGGAGGAC-1	PS191_GTCTACCCACCATATG-1	PS5X2_ACTTTCAGTCTAGTGT-1	WT2_TGAGCATAGCTGGCTC-1
PS191_AAGGAATCAACAAGTA-1	PS191_ACGGAAGCACCGTACG-1	PS191_ATCGTCCGTATCGTGT-1	PS191_GTCTCACTCGCCTTTG-1	PS5X2_AGAACAAGTAAGCAAT-1	WT2_TTCATTGGTTCTGAGT-1
PS191_AAGGAATCACCTCTGT-1	PS191_ACGGAAGCAGAGTTCT-1	PS191_ATCGTCCGTCTGTGGC-1	PS191_GTCTTTATCTGGCCAG-1	PS5X2_AGACCCGAGGTGCAGT-1	WT2_TTGTTGTAGCCTAACT-1
PS191_AAGGAATCACGGAAGT-1	PS191_ACGGAAGTCGCAGTTA-1	PS191_ATCGTGACAGAGAGGG-1	PS191_GTGACGCGTTCGGCGT-1	PS5X2_AGACTCAGTGGCTGCT-1	5X1_AAACGAAAGACATACA-1
PS191_AAGGAATGTAACTTCG-1	PS191_ACGGGTCAGCCTGAGA-1	PS191_ATCGTGACATAGCTGT-1	PS191_GTGAGGAGTAGGCTCC-1	PS5X2_AGAGAGCAGGTAGCAC-1	5X1_AACGAAACACGCCACA-1
PS191_AAGGAATGTGTCCTAA-1	PS191_ACGGGTCAGCTAGAAT-1	PS191_ATCGTGAGTTAGAAGT-1	PS191_GTGATGTGTGCCCTTT-1	PS5X2_AGAGCAGCACAACATC-1	5X1_AATTCCTGTACGTGAG-1
PS191_AAGGAATGTTACCTGA-1	PS191_ACGGGTCGTGACCGAA-1	PS191_ATCGTGATCATCCTAT-1	PS191_GTGCACGTCATGCCGG-1	PS5X2_AGCCACGCATAAGCAA-1	5X1_ACATTTCGTGCCTGAC-1
PS191_AAGGAATTCAAAGAAC-1	PS191_ACGGTCGAGAGTCAGC-1	PS191_ATCTCTAAGCGTTGTT-1	PS191_GTGCTGGAGCTCGAAG-1	PS5X2_AGCCAGCTCTCATTTG-1	5X1_ACGGAAGCAGCTCATA-1
PS191_AAGGAATTCCCTTGTG-1	PS191_ACGGTCGAGTTCGCAT-1	PS191_ATCTTCAAGTACAGCG-1	PS191_GTGCTGGAGTTGAAGT-1	PS5X2_AGCGATTGTGTCTTGA-1	5X1_AGGCATTAGTCATTGC-1
PS191_AAGGAATTCTTTGATC-1	PS191_ACGGTCGCACATGTTG-1	PS191_ATCTTCACAACAAAGT-1	PS191_GTGCTGGGTAGTGATA-1	PS5X2_AGCTCAAGTTGAATCC-1	5X1_ATGAGTCGTGGTCTGC-1
PS191_AAGGTAAAGAACTGAT-1	PS191_ACGGTCGCAGGTTTAC-1	PS191_ATCTTCACAACACTAC-1	PS191_GTGCTTCTCGATACTG-1	PS5X2_AGCTTCCCAGCAGTTT-1	5X1_ATGCATGCATCATCCC-1
PS191_AAGGTAAAGAGGCCAT-1	PS191_ACGGTCGCATGAAAGT-1	PS191_ATGAAAGAGAAGCCAC-1	PS191_GTGGCGTGTCTCCTGT-1	PS5X2_AGGAGGTTCACGACTA-1	5X1_CAGCCAGAGGCGTTGA-1
PS191_AAGGTAAAGTAATTGG-1	PS191_ACGGTCGGTCGACTTA-1	PS191_ATGACCAAGAGCCATG-1	PS191_GTGGGAAAGTCCCGAC-1	PS5X2_AGGTCATCAGCATGCC-1	5X1_CCATCACTCAGCGCAC-1
PS191_AAGGTAACAACGCATT-1	PS191_ACGGTCGGTCTAATCG-1	PS191_ATGACCAGTTCAGTAC-1	PS191_GTGTGATAGTTAACGA-1	PS5X2_AGGTCTACAGAAGCTG-1	5X1_CCGCAAGGTCTACATG-1
PS191_AAGGTAACAGCGTGCT-1	PS191_ACGGTCGGTGTGCCTG-1	PS191_ATGACCATCTCTAGGA-1	PS191_GTGTGATTCATGCCGG-1	PS5X2_AGTAGTCTCCTCGCAT-1	5X1_CCTGTTGAGGGAGGGT-1
PS191_AAGGTAACATCAGCTA-1	PS191_ACGGTTAAGCGCTGCT-1	PS191_ATGACCATCTGAGAAA-1	PS191_GTGTTAGGTTTAGACC-1	PS5X2_AGTGCCGGTTAATCGC-1	5X1_CGAGGAAGTTATTCCT-1
PS191_AAGGTAAGTAGACTGG-1	PS191_ACGGTTAGTTCTAAGC-1	PS191_ATGAGGGCAACCGTAT-1	PS191_GTGTTCCAGTCATGAA-1	PS5X2_AGTTCCCAGATTGCGG-1	5X1_CGATGGCAGGTGCCTC-1
PS191_AAGGTAAGTTGTATGC-1	PS191_ACGGTTAGTTCTCCCA-1	PS191_ATGAGTCGTTGCGTAT-1	PS191_GTTAGTGAGACGAGCT-1	PS5X2_ATGAGGGCAGCGTTTA-1	5X1_CTACCTGCATAATGCC-1
PS191_AAGGTAATCCATACAG-1	PS191_ACGGTTATCCGTGGGT-1	PS191_ATGATCGGTACGTGAG-1	PS191_GTTAGTGAGGACTTCT-1	PS5X2_ATGAGGGTCGAATCCA-1	5X1_CTCAGGGTCGGAGTAG-1
PS191_AAGGTAATCTCCTGTG-1	PS191_ACGTAACAGCCGCTTG-1	PS191_ATGATCGTCCTTCAGC-1	PS191_GTTGCTCAGGGTTGCA-1	PS5X2_ATGCATGGTGCAAGAC-1	5X1_CTGCTCAAGGGCGAGA-1
PS191_AAGGTAATCTGGCTGG-1	PS191_ACGTAACAGGAAAGGT-1	PS191_ATGATCGTCGAGCTGC-1	PS191_GTTGTCCAGTTTGCTG-1	PS5X2_ATGCATGTCGGATTAC-1	5X1_GATGCTATCTCGGGAC-1
PS191_AAGTACCAGCACTTTG-1	PS191_ACGTAACAGTATGAGT-1	PS191_ATGCATGAGGAGAGGC-1	PS191_GTTGTGAAGATGAACT-1	PS5X2_ATTTACCGTGCCGTAC-1	5X1_GATGTTGCACAATGAA-1
PS191_AAGTACCAGCGGATCA-1	PS191_ACGTAACGTAACAAGT-1	PS191_ATGCATGTCCGGACGT-1	PS191_GTTGTGACAACCGTGC-1	PS5X2_CAAGACTCAAGACGAC-1	5X1_GGAATGGGTAGGTAGC-1
PS191_AAGTACCAGTCACAGG-1	PS191_ACGTAACGTATCCCTC-1	PS191_ATGCCTCAGGTCGACA-1	PS191_GTTGTGACATCGATGT-1	PS5X2_CAAGAGGGTACAGGTG-1	5X1_GGTAATCAGTAGCATA-1
PS191_AAGTACCCAACAGATA-1	PS191_ACGTACAAGCATCGAG-1	PS191_ATGCCTCCAGTCTGGC-1	PS191_GTTTACTAGGTGCCTC-1	PS5X2_CAATTTCGTCGCAACC-1	5X1_GGTTCTCAGAGCAGAA-1
PS191_AAGTACCCAACTTGCA-1	PS191_ACGTACAAGGGTACGT-1	PS191_ATGCCTCGTACTAGCT-1	PS191_TAACACGGTCGCTCGA-1	PS5X2_CACAGATAGAAACTGT-1	5X1_GTAGAGGGTATCAAGA-1
PS191_AAGTACCCACTACACA-1	PS191_ACGTACAGTACGCTAT-1	PS191_ATGCCTCTCGGCTCTT-1	PS191_TAACCAGAGTATGGCG-1	PS5X2_CACGGGTAGAGGCCAT-1	5X1_GTGCACGTCGATCCAA-1
PS191_AAGTACCCAGATTTCG-1	PS191_ACGTACAGTAGTGCGA-1	PS191_ATGCGATCAGACATCT-1	PS191_TAACGACAGGTAGCAC-1	PS5X2_CACGTTCTCTACTGCC-1	5X1_TAACACGGTGGCAACA-1
PS191_AAGTACCGTAGACTGG-1	PS191_ACGTACAGTTGGTACT-1	PS191_ATGCGATCAGAGGACT-1	PS191_TAACTTCCAGACAATA-1	PS5X2_CAGCGTGAGAGTCTGG-1	5X1_TATCTGTAGACATATG-1
PS191_AAGTACCGTGTGTACT-1	PS191_ACGTACATCGCGCTGA-1	PS191_ATGCGATCAGTCAGCC-1	PS191_TAAGCCAGTAGGAAAG-1	PS5X2_CAGCGTGCAACAAAGT-1	5X1_TCAGTTTGTCGAAGCA-1
PS191_AAGTACCTCAGATTGC-1	PS191_ACGTACATCGGCCCAA-1	PS191_ATGGAGGAGTAAAGCT-1	PS191_TAAGCGTAGGCCTAAG-1	PS5X2_CAGGGCTGTACCATAC-1	5X1_TCGACCTAGACAGTCG-1
PS191_AAGTACCTCCGATCGG-1	PS191_ACGTAGTAGTTCGCAT-1	PS191_ATGGATCTCGCCGTGA-1	PS191_TAAGCGTAGTAAGACT-1	PS5X2_CAGTTAGAGCGACTGA-1	5X1_TCTAACTAGCCGTTAT-1
PS191_AAGTACCTCCGCACGA-1	PS191_ACGTAGTGTCCTACGG-1	PS191_ATGGATCTCGGTGTAT-1	PS191_TACACCCGTTCGGCGT-1	PS5X2_CATACTTGTCGGTGAA-1	5X1_TCTCACGAGTAGCCAG-1
PS191_AAGTACCTCGAGTGGA-1	PS191_ACGTAGTGTGCGTCGT-1	PS191_ATGGGTTCAATTGCAC-1	PS191_TACCCGTGTTGCGTAT-1	PS5X2_CATCCCAAGGCTTTCA-1	5X1_TGATTCTCACCGCTGA-1
PS191_AAGTACCTCGCTCTCA-1	PS191_ACGTAGTTCTTGGTCC-1	PS191_ATGGGTTCACTTACAG-1	PS191_TACCCGTTCAAGTAAG-1	PS5X2_CATGCTCAGGCATCTT-1	5X1_TGTAACGAGCGAAACC-1
PS191_AAGTACCTCGTTCTCG-1	PS191_ACGTCCTAGCCTTTGA-1	PS191_ATGTCTTAGGTGCAGT-1	PS191_TACCTGCAGTCACTGT-1	PS5X2_CCAATGACAATGAGCG-1	5X1_TGTGTGAGTGCCTAAT-1
PS191_AAGTACCTCTAGACAC-1	PS191_ACGTCCTCAAACTAGA-1	PS191_ATGTCTTCAATTCACG-1	PS191_TACCTGCCACATTCGA-1	PS5X2_CCATAAGGTTGCATAC-1	5X2_AAGCGAGGTCGTTCAA-1
PS191_AAGTCGTAGACCAAGC-1	PS191_ACGTCCTCAAGTTCCA-1	PS191_ATGTCTTCAGCATGCC-1	PS191_TACCTGCTCTGCATAG-1	PS5X2_CCCTAACAGGTATAGT-1	5X2_AATTCCTCAGTTCACA-1
PS191_AAGTCGTGTCCTTAAG-1	PS191_ACGTCCTCACCGTACG-1	PS191_ATGTCTTGTGAGGCAT-1	PS191_TACGGTATCCTTCAGC-1	PS5X2_CCGGACAGTAGTCACT-1	5X2_ACAAGCTAGAGATCGC-1
PS191_AAGTCGTTCACCCTTG-1	PS191_ACGTCCTCATAACAGA-1	PS191_ATTACCTTCGCATTGA-1	PS191_TACGTCCTCCATGATG-1	PS5X2_CCGTTCACATAAGCAA-1	5X2_ACCACAATCCTCACGT-1
PS191_AAGTCGTTCCCTCGTA-1	PS191_ACGTCCTCATCCTGTC-1	PS191_ATTACTCCAATGCAAA-1	PS191_TACGTCCTCTCCTGAC-1	PS5X2_CCTCCAAGTATGGGAC-1	5X2_ACTGCAAAGCGCCTAC-1
PS191_AAGTCGTTCTGAATGC-1	PS191_ACGTCCTGTTGGTGTT-1	PS191_ATTACTCGTAGATCCT-1	PS191_TAGCACATCCTACCAC-1	PS5X2_CCTTTGGGTGACTAAA-1	5X2_ACTGCAAGTTGAATCC-1
PS191_AAGTGAAAGGACGCTA-1	PS191_ACGTCCTTCACCGGGT-1	PS191_ATTATCCAGTCGAAAT-1	PS191_TATACCTGTCATGCAT-1	PS5X2_CGACAGCTCCCTTTGG-1	5X2_ACTTTGTGTCGCTCGA-1
PS191_AAGTGAAAGTCTACCA-1	PS191_ACGTTCCAGTAATACG-1	PS191_ATTCACTGTCGTGGTC-1	PS191_TATATCCCAGAACTAA-1	PS5X2_CGCATGGTCAAAGCCT-1	5X2_AGATCCATCTACCTTA-1
PS191_AAGTGAACAAATAGCA-1	PS191_ACGTTCCCACAGCCAC-1	PS191_ATTCACTTCATCACCC-1	PS191_TATCCTATCGTGTCAA-1	PS5X2_CGGAGAAGTCTGCATA-1	5X2_AGATCGTGTCCCAAAT-1
PS191_AAGTGAACAGAGACTG-1	PS191_ACGTTCCTCCAGTGCG-1	PS191_ATTCAGGAGGTGGGTT-1	PS191_TATCGCCAGGACGCTA-1	PS5X2_CGGGACTCAATGTTGC-1	5X2_AGGATAAGTTGTAAAG-1
PS191_AAGTGAACATAGGAGC-1	PS191_ACGTTCCTCGAGCCTG-1	PS191_ATTCAGGGTTCAGCGC-1	PS191_TATCGCCTCTGTAAGC-1	PS5X2_CGTCAAACAGTGTACT-1	5X2_AGGTCTAAGCTAGAGC-1
PS191_AAGTGAAGTGATAGTA-1	PS191_ACGTTCCTCTTACACT-1	PS191_ATTCATCAGCTACTAC-1	PS191_TATTGCTTCATCGCAA-1	PS5X2_CGTGTCTGTACAGTCT-1	5X2_ATATCCTCATACATCG-1
PS191_AAGTGAAGTGTGTACT-1	PS191_ACTACGACAGTAACCT-1	PS191_ATTCATCAGGTAGTCG-1	PS191_TCAATCTCACACCGCA-1	PS5X2_CTAACTTGTCTGCAAT-1	5X2_ATTCGTTCAGCCTATA-1
PS191_AAGTGAATCAGACAAA-1	PS191_ACTACGACATCGGTTA-1	PS191_ATTCCATAGGCTGGAT-1	PS191_TCAATCTGTTGTACGT-1	PS5X2_CTAAGTGCATGACTTG-1	5X2_CAATTTCTCGGTTGTA-1
PS191_AAGTGAATCGGCCTTT-1	PS191_ACTACGAGTTGCAAGG-1	PS191_ATTCCATAGTGTTGTC-1	PS191_TCAATTCTCCTGATAG-1	PS5X2_CTAGGTAGTGCAGATG-1	5X2_CACGAATTCGCCTTGT-1
PS191_AAGTGAATCGGCTTGG-1	PS191_ACTACGATCAACTGGT-1	PS191_ATTCCTAAGATCCCAT-1	PS191_TCACAAGCAAATTAGG-1	PS5X2_CTCAGAACAGGATCTT-1	5X2_CACTGAATCTCTGAGA-1
PS191_AAGTGAATCTCCTGTG-1	PS191_ACTACGATCGTTGTAG-1	PS191_ATTCCTAAGGAGGGTG-1	PS191_TCACACCCAACCCGCA-1	PS5X2_CTCCAACCACATAACC-1	5X2_CAGCACGAGTCACAGG-1
PS191_AAGTTCGAGACTACGG-1	PS191_ACTATCTAGGAACGTC-1	PS191_ATTCGTTAGAGCCTGA-1	PS191_TCAGCAAAGCCTGTCG-1	PS5X2_CTCCATGAGATAGTGT-1	5X2_CAGCGTGTCGGCCTTT-1
PS191_AAGTTCGAGATGCTTC-1	PS191_ACTATCTGTAACTGCT-1	PS191_ATTCGTTAGCGCCTTG-1	PS191_TCAGGTAGTCAGACTT-1	PS5X2_CTCCATGCAAGATGTA-1	5X2_CAGGCCATCGTAACAC-1
PS191_AAGTTCGAGTAGACCG-1	PS191_ACTATCTGTAATCAGA-1	PS191_ATTCGTTGTGATCGTT-1	PS191_TCAGTCCCAGATGCGA-1	PS5X2_CTCCGATCACGTAACT-1	5X2_CCTCACAAGTCATCGT-1
PS191_AAGTTCGAGTGGAAGA-1	PS191_ACTATCTGTCCATCTC-1	PS191_ATTCGTTTCCAGGACC-1	PS191_TCAGTTTCATGACACT-1	PS5X2_CTCTCGATCCTCGATC-1	5X2_CGAGTTACAGGTTTAC-1
PS191_AAGTTCGCACTAGGCC-1	PS191_ACTATCTTCACTTGTT-1	PS191_ATTCGTTTCTCGCTTG-1	PS191_TCATACTCACGATAGG-1	PS5X2_CTGAGCGAGGTTCCGC-1	5X2_CGTAGTACACACTTAG-1
PS191_AAGTTCGCACTGAGGA-1	PS191_ACTATCTTCAGCTTCC-1	PS191_ATTCTACAGCTGGCCT-1	PS191_TCATCCGTCATGGATC-1	PS5X2_CTGAGCGCAACGATCT-1	5X2_CGTGTCTCACACTGGC-1
PS191_AAGTTCGTCCTGGGTG-1	PS191_ACTATCTTCAGGAAAT-1	PS191_ATTCTACCAGTGACCC-1	PS191_TCATCCGTCTCGCAGG-1	PS5X2_CTTCTAAAGCTTTCTT-1	5X2_CTAGACATCATTCACT-1
PS191_AAGTTCGTCGCCTTGT-1	PS191_ACTATGGGTCCGGACT-1	PS191_ATTGGGTTCCATACTT-1	PS191_TCATTACTCCATCACC-1	PS5X2_CTTTCAAGTAAGTAGT-1	5X2_CTCGAGGGTTCGGCTG-1
PS191_AATAGAGAGCGAAACC-1	PS191_ACTATTCAGACCCGCT-1	PS191_ATTGGGTTCCTCACGT-1	PS191_TCCAGAAGTCCCAAAT-1	PS5X2_GAAATGAAGACTACGG-1	5X2_CTGAGCGTCTTGCGCT-1
PS191_AATAGAGAGCTGCGAA-1	PS191_ACTATTCGTCGCTGCA-1	PS191_ATTGTTCAGTTAACGA-1	PS191_TCCATGCAGCTGACAG-1	PS5X2_GAAGGACCAGCTGAGA-1	5X2_CTGAGGCGTGGGTCAA-1
PS191_AATAGAGAGCTTCATG-1	PS191_ACTATTCTCTTCTAAC-1	PS191_ATTGTTCGTATCAAGA-1	PS191_TCCCATGAGATCGCTT-1	PS5X2_GAATCACTCCCTGTTG-1	5X2_CTGCAGGAGCGCATCC-1
PS191_AATAGAGAGGCATCAG-1	PS191_ACTCCCAAGAGAACCC-1	PS191_ATTGTTCGTGGATGAC-1	PS191_TCCTAATAGTGGCAGT-1	PS5X2_GAATCACTCTGTCAGA-1	5X2_CTTCGGTTCGCAGAGA-1
PS191_AATAGAGAGGCGTCCT-1	PS191_ACTCCCACACTGCATA-1	PS191_ATTTACCCAAAGGGCT-1	PS191_TCCTAATTCGTAGTCA-1	PS5X2_GACATCAAGCACTGGA-1	5X2_CTTCTAAGTGACTGAG-1
PS191_AATAGAGAGTAGGAAG-1	PS191_ACTCCCAGTCTAACGT-1	PS191_ATTTCACAGGGCTGAT-1	PS191_TCCTCCCAGTTGGAGC-1	PS5X2_GACCTTCGTCAGCTTA-1	5X2_CTTCTCTGTACGATTC-1
PS191_AATAGAGAGTCGTTAC-1	PS191_ACTCTCGAGGACAGTC-1	PS191_ATTTCACTCCGTAGGC-1	PS191_TCCTCCCTCACTAGCA-1	PS5X2_GAGAAATTCAACTGGT-1	5X2_CTTTCAAAGGGACTGT-1
PS191_AATAGAGCAAGACAAT-1	PS191_ACTCTCGAGGGAGGGT-1	PS191_ATTTCACTCCTCACTG-1	PS191_TCCTCTTAGCTTTGTG-1	PS5X2_GAGACCCGTGGATCGA-1	5X2_GATCAGTGTGGATCGA-1
PS191_AATAGAGCAGTCGGTC-1	PS191_ACTCTCGCATGGACAG-1	PS191_ATTTCACTCGGCCAAC-1	PS191_TCCTTTCCACCTGTCT-1	PS5X2_GAGGGTACATTCAGCA-1	5X2_GCAGCTGCAGTGGGTA-1
PS191_AATAGAGCATCAGTGT-1	PS191_ACTCTCGCATGTGGTT-1	PS191_ATTTCTGGTTTGGGTT-1	PS191_TCGAAGTGTGTGTTTG-1	PS5X2_GAGTTACCATCCTAAG-1	5X2_GCAGGCTAGACATCAA-1
PS191_AATAGAGGTACAACGG-1	PS191_ACTCTCGGTACGGGAT-1	PS191_CAAAGAAAGGTCGACA-1	PS191_TCGACGGTCTATTGTC-1	PS5X2_GAGTTACTCGCCTCTA-1	5X2_GCTTTCGTCGCTTGAA-1
PS191_AATAGAGGTACTGCCG-1	PS191_ACTCTCGGTGAGAACC-1	PS191_CAAAGAAAGTCTAGAA-1	PS191_TCGGATAAGAATTGCA-1	PS5X2_GATAGAACAACCTATG-1	5X2_GGAGGTATCGGACAAG-1
PS191_AATAGAGGTCGGCACT-1	PS191_ACTGATGAGACATAAC-1	PS191_CAAAGAAGTAGCTGAG-1	PS191_TCGGGCACACGCGGTT-1	PS5X2_GATGCTAAGATGTAGT-1	5X2_GGCACGTGTACTAGCT-1
PS191_AATAGAGGTTCTTGCC-1	PS191_ACTGATGAGGTAATCA-1	PS191_CAACAACAGCGTGCCT-1	PS191_TCGTAGATCCTGTAGA-1	PS5X2_GATGGAGGTATGAGCG-1	5X2_GGCTTTCAGGGAGAAT-1
PS191_AATCACGAGACGAAGA-1	PS191_ACTGATGAGTCACTCA-1	PS191_CAACAGTCAGCGAACA-1	PS191_TCGTAGATCTATTCGT-1	PS5X2_GATTTCTGTCTTCCGT-1	5X2_GGGACTCTCACAGTGT-1
PS191_AATCACGAGATGATTG-1	PS191_ACTGATGCAGAACTCT-1	PS191_CAACAGTGTAGCTTTG-1	PS191_TCGTGGGAGTCCGTCG-1	PS5X2_GCACGGTGTGGAGAAA-1	5X2_GGGCCATCACCACTGG-1
PS191_AATCACGAGGACAACC-1	PS191_ACTGATGCAGAGGAAA-1	PS191_CAACCTCCACCTTCCA-1	PS191_TCTATCAGTACCGTGC-1	PS5X2_GCACGTGGTACCTTCC-1	5X2_GGGTAGAGTTCGAGCC-1
PS191_AATCACGAGGCAGGGA-1	PS191_ACTGATGCATAGGCGA-1	PS191_CAACCTCCACGGCACT-1	PS191_TCTCACGAGTTTCGGT-1	PS5X2_GCAGCCAGTCATCAGT-1	5X2_GGTGAAGGTACGATGG-1
PS191_AATCACGAGGTGCTGA-1	PS191_ACTGATGCATATGAAG-1	PS191_CAACCTCGTCAGCTTA-1	PS191_TCTCACGTCCTACCAC-1	PS5X2_GCATCTCCAACTGCTA-1	5X2_GGTGATTCACCTGATA-1
PS191_AATCACGAGTGACCTT-1	PS191_ACTGATGCATGTTTGG-1	PS191_CAACCTCGTGGTTTAC-1	PS191_TCTCCGAAGACCGTTT-1	PS5X2_GCATCTCTCACGATCA-1	5X2_GTAACACGTTGCTCGG-1
PS191_AATCACGAGTTTGTCG-1	PS191_ACTGATGTCAGACCCG-1	PS191_CAACGATAGGTAGACC-1	PS191_TCTGGCTAGCTTTGTG-1	PS5X2_GCCAACGAGTCAGCGA-1	5X2_GTAATCGAGCTGTACT-1
PS191_AATCACGCACCGTGGT-1	PS191_ACTGATGTCGTCGACG-1	PS191_CAACGATCACCGTGAC-1	PS191_TCTGTCGAGACCCTTA-1	PS5X2_GCCATTCAGCCATGCC-1	5X2_GTAGATCTCTGAGTCA-1
PS191_AATCACGCACTGAGGA-1	PS191_ACTGCAAAGTATGATG-1	PS191_CAAGACTTCATGACAC-1	PS191_TCTTAGTTCTAAGCGT-1	PS5X2_GCCATTCGTTCGAGCC-1	5X2_GTGCTGGCATTACTCT-1
PS191_AATCACGCAGACAAGC-1	PS191_ACTGCAAGTCTAGGCC-1	PS191_CAAGAGGGTGGAGAAA-1	PS191_TCTTCCTGTGGTTTGT-1	PS5X2_GCGGAAAGTGAGGAAA-1	5X2_GTGGCGTAGAGAATCT-1
PS191_AATCACGCAGTTCCAA-1	PS191_ACTGCAATCTAAGAAG-1	PS191_CAAGCTAAGTCGGGAT-1	PS191_TCTTGCGCAACAGAGC-1	PS5X2_GCGTGCACAATCCTAG-1	5X2_GTGGGAAGTGACTCTA-1
PS191_AATCACGGTAAGATTG-1	PS191_ACTGCAATCTCATTAC-1	PS191_CAAGCTATCGATTGGT-1	PS191_TCTTGCGGTCAACCTA-1	PS5X2_GGAATCTAGTCGCCAC-1	5X2_GTGTGATAGATGCGAC-1
PS191_AATCACGTCCGACGGT-1	PS191_ACTGTCCGTGATCGTT-1	PS191_CAAGGGACACAAACGG-1	PS191_TGAACGTTCGTGCGAC-1	PS5X2_GGCACGTGTCGAGCAA-1	5X2_GTTAGTGAGCCTGACC-1
PS191_AATCACGTCCTGGCTT-1	PS191_ACTGTCCGTTTCACTT-1	PS191_CAAGGGATCGCTTACC-1	PS191_TGAATCGTCGTTCCTG-1	PS5X2_GGGTCACAGAGGCTGT-1	5X2_GTTCCGTAGAGTCGAC-1
PS191_AATCACGTCGAACTCA-1	PS191_ACTGTCCTCCTGGCTT-1	PS191_CAATACGAGAATACAC-1	PS191_TGAATGCGTCACTACA-1	PS5X2_GGGTCACAGCAAGTGC-1	5X2_GTTCTATTCGCCGATG-1
PS191_AATCACGTCGAGAAAT-1	PS191_ACTGTCCTCTAGGCAT-1	PS191_CAATACGCAAATTAGG-1	PS191_TGACCCTTCTTCCGTG-1	PS5X2_GGTAGAGGTGCACGCT-1	5X2_GTTGAACCAAGAGAGA-1
PS191_AATCACGTCTATGCCC-1	PS191_ACTGTCCTCTTACTGT-1	PS191_CAATACGGTAACACCT-1	PS191_TGACTCCGTACTTGTG-1	PS5X2_GTACAGTTCGTTAGAC-1	5X2_GTTGCGGCACCGGCTA-1
PS191_AATCACGTCTCACGAA-1	PS191_ACTGTGAGTAGAGTTA-1	PS191_CAATCGAAGACACACG-1	PS191_TGAGACTTCCGTCAAA-1	PS5X2_GTAGAGGTCACCTTAT-1	5X2_GTTGCGGTCCGCACGA-1
PS191_AATCACGTCTTAGTTC-1	PS191_ACTTAGGAGCATGGGT-1	PS191_CAATCGAGTCTTACAG-1	PS191_TGAGACTTCGACCCAG-1	PS5X2_GTAGATCTCTCGTTTA-1	5X2_TAACACGAGACGACGT-1
PS191_AATCGACAGCTGACAG-1	PS191_ACTTAGGCACCCTATC-1	PS191_CAATGACGTGAGAACC-1	PS191_TGAGGAGCAATGTCAC-1	PS5X2_GTCACTCTCCGTGGTG-1	5X2_TAATCTCCAACCACGC-1
PS191_AATCGACAGGTGCGAT-1	PS191_ACTTAGGTCAAGGACG-1	PS191_CAATTTCTCGTCCTTG-1	PS191_TGAGGTTGTGCTGATT-1	PS5X2_GTCGAATTCATCGCAA-1	5X2_TATTGCTTCAAACGAA-1
PS191_AATCGACAGGTTCTAC-1	PS191_ACTTATCCACGTTGGC-1	PS191_CACAACATCCGCTTAC-1	PS191_TGAGTCAAGGTTCCAT-1	PS5X2_GTCTCACAGCGAATGC-1	5X2_TCAATCTCACCTGCTT-1
PS191_AATCGACCAAAGACGC-1	PS191_ACTTATCCATATTCGG-1	PS191_CACACAACAACAGTGG-1	PS191_TGAGTCACAGAGTAAT-1	PS5X2_GTCTGTCAGCGGTAGT-1	5X2_TCACAAGAGCATAGGC-1
PS191_AATCGACCAAGACAAT-1	PS191_ACTTATCGTTAAACCC-1	PS191_CACACAATCGGACTGC-1	PS191_TGATGGTTCCCGTAAA-1	PS5X2_GTGAGGAGTCAGGTAG-1	5X2_TCATCCGTCTCCGAGG-1
PS191_AATCGACCAATTCACG-1	PS191_ACTTATCGTTGCTAGT-1	PS191_CACAGATAGCATCGAG-1	PS191_TGCAGGCTCTCCGTGT-1	PS5X2_GTGATGTAGAGCCGTA-1	5X2_TCATTGTTCGAAGGAC-1
PS191_AATCGACCAGACAAGC-1	PS191_ACTTCCGCAAGGCGTA-1	PS191_CACAGATTCGGACAAG-1	PS191_TGCGACGGTTCTTGCC-1	PS5X2_GTGCAGCTCCATTGGA-1	5X2_TCCTTTCCAAATTGCC-1
PS191_AATCGACCAGAGTCTT-1	PS191_ACTTCCGGTACCATAC-1	PS191_CACAGGCGTGTATTGC-1	PS191_TGCGGGTGTTGGGTAG-1	PS5X2_GTGCGTGGTTACGATC-1	5X2_TCGGGCACAAACACGG-1
PS191_AATCGACCATCGGATT-1	PS191_ACTTCCGGTACCCAGC-1	PS191_CACATGAAGGTAGACC-1	PS191_TGCTCCACATAAGCAA-1	PS5X2_GTGCTGGGTATCGCAT-1	5X2_TCGGGCACATAACGGG-1
PS191_AATCGACCATGAAGCG-1	PS191_ACTTCCGTCCGAAATC-1	PS191_CACATGAGTAATTGGA-1	PS191_TGCTTCGGTCCCTCAT-1	PS5X2_GTTACAGCAGCAGAAC-1	5X2_TCGTGGGAGAGCCATG-1
PS191_AATCGACGTATTCTCT-1	PS191_ACTTCCGTCTGACGCG-1	PS191_CACATGAGTATGAGAT-1	PS191_TGGGAAGTCTGATGGT-1	PS5X2_GTTACGAGTTGCCTAA-1	5X2_TCTGTCGGTCCATAGT-1
PS191_AATCGACGTCAGACTT-1	PS191_ACTTCGCAGACTTCGT-1	PS191_CACATGAGTTCAAACC-1	PS191_TGGGAGACATACACCA-1	PS5X2_GTTAGACCAGCACACC-1	5X2_TCTGTCGGTTCGTACA-1
PS191_AATCGACGTCCATAGT-1	PS191_ACTTCGCGTAAGGAGA-1	PS191_CACCAAAAGAAGATCT-1	PS191_TGGGATTTCTTACTGT-1	PS5X2_GTTCCGTCATCTTTCA-1	5X2_TGACGCGAGGATTTAG-1
PS191_AATCGACGTCGCAACC-1	PS191_ACTTCGCTCAAGGAGC-1	PS191_CACCAAAGTTTAGTCG-1	PS191_TGGGCGTGTCCCGTGA-1	PS5X2_GTTCTATAGACCTCCG-1	5X2_TGAGACTAGCTTAGTC-1
PS191_AATCGACGTGATACCT-1	PS191_ACTTCGCTCCCTCAAC-1	PS191_CACCGTTAGCGTTAGG-1	PS191_TGGGCTGTCTCTCTTC-1	PS5X2_GTTTACTTCAACCCGG-1	5X2_TGAGTCAAGCCATGCC-1
PS191_AATCGACGTGTACGCC-1	PS191_ACTTCGCTCGTTGTGA-1	PS191_CACCGTTTCTTGCGCT-1	PS191_TGGTAGTTCCGCAACG-1	PS5X2_TAATCTCCACTACTTT-1	5X2_TGATTCTTCAGTGTTG-1
PS191_AATCGACGTTCTCGTC-1	PS191_ACTTTCAAGCATACTC-1	PS191_CACGAATAGTCTAGCT-1	PS191_TGGTTAGAGCAGCCCT-1	PS5X2_TACACCCCAGTGCGCT-1	5X2_TGCAGTAGTGAGGCAT-1
PS191_AATCGACGTTGTTGCA-1	PS191_ACTTTCAAGGAATGTT-1	PS191_CACGAATTCTCGCAGG-1	PS191_TGGTTAGAGTAAACTG-1	PS5X2_TACTGCCCACAGCTTA-1	5X2_TGCTCGTCATAATCGC-1
PS191_AATCGACTCAGATGCT-1	PS191_ACTTTCATCGCCAGTG-1	PS191_CACGGGTAGTGGAATT-1	PS191_TGTAACGAGGACAAGA-1	PS5X2_TACTTACTCGTTAGTG-1	5X2_TGGATCAGTCACAGAG-1
PS191_AATCGACTCCCAACTC-1	PS191_ACTTTGTCAGGGACTA-1	PS191_CACGGGTTCATGGAGG-1	PS191_TGTAAGCGTCTGTGGC-1	PS5X2_TAGACTGTCTGGCCTT-1	5X2_TGGGAGATCAGGTAAA-1
PS191_AATCGACTCTGCACCT-1	PS191_ACTTTGTCATAACGGG-1	PS191_CACGTGGAGTGTAGTA-1	PS191_TGTACAGTCACGGACC-1	PS5X2_TAGCACATCTTTCCGG-1	5X2_TTCACGCTCGGTGAAG-1
PS191_AATCGTGCATTCTGTT-1	PS191_ACTTTGTGTGATAGAT-1	PS191_CACGTGGCATGCTGCG-1	PS191_TGTTCATGTCCGCAGT-1	PS5X2_TAGGAGGCATGCTGCG-1	5X2_TTCCACGTCAAAGGAT-1
PS191_AATCGTGGTCATAGTC-1	PS191_AGAAATGAGCGAGTCA-1	PS191_CACGTTCTCGTTGTGA-1	PS191_TGTTCCGCAAGAAATC-1	PS5X2_TAGGTACCAAGGTCAG-1	5X2_TTCTTGACAGCAGAAC-1
PS191_AATCGTGTCAACCGAT-1	PS191_AGAAATGAGTAACAGT-1	PS191_CACTAAGAGAGGTTAT-1	PS191_TGTTCTAAGAGGGTGG-1	PS5X2_TATCTGTAGGGCCAAT-1	5X2_TTGAACGCACGACTAT-1
PS191_AATCGTGTCAATCTCT-1	PS191_AGAAATGAGTTCAACC-1	PS191_CACTAAGTCAAAGCCT-1	PS191_TGTTCTAAGTTACTCG-1	PS5X2_TATCTGTTCCACAAGT-1	5X2_TTGCATTGTGAAAGTT-1
PS191_AATGAAGAGGGTACGT-1	PS191_AGAAATGCAAATACAG-1	PS191_CACTGAACATCAACCA-1	PS191_TGTTGAGAGCATGGGT-1	PS5X2_TCAAGCAGTGATTGGG-1	5X2_TTGGGTACATATTCGG-1
PS191_AATGAAGCACTTGAAC-1	PS191_AGAAATGCACGACGTC-1	PS191_CACTGGGGTGATACTC-1	PS191_TGTTGAGCAAGGCTTT-1	PS5X2_TCACAAGTCTTCGACC-1	5X2_TTGTTGTAGGAACTAT-1
PS191_AATGAAGCAGTACTAC-1	PS191_AGAAATGCAGCCATTA-1	PS191_CACTTCGTCAAATGAG-1	PS191_TGTTGAGGTAGTTCCA-1	PS5X2_TCACGGGGTAGAGACC-1	5X2_TTGTTTGTCATTGGTG-1
PS191_AATGAAGGTCGTCGGT-1	PS191_AGAAATGTCAGTGATC-1	PS191_CACTTCGTCTATTCGT-1	PS191_TGTTGAGGTATCGCAT-1	PS5X2_TCACGGGTCCGAAATC-1	5X2_TTTGACTCAAACGAGC-1
PS191_AATGAAGGTCGTGATT-1	PS191_AGAACAAAGCTCCGAC-1	PS191_CAGAGCCAGAAATCCA-1	PS191_TGTTGGACACGAGGAT-1	PS5X2_TCACGGGTCCGTGTAA-1	5X2_TTTGGAGAGTACAGCG-1
PS191_AATGAAGGTCTCAGGC-1	PS191_AGAACAACACCTTCCA-1	PS191_CAGAGCCTCGGTTCAA-1	PS191_TTAATCCAGAGAGTGA-1	PS5X2_TCAGTCCAGAGTATAC-1
PS191_AATGAAGGTTTGCAGT-1	PS191_AGAACAACAGCTTCCT-1	PS191_CAGATACAGCTTAAGA-1	PS191_TTACGTTCAGTTGAAA-1	PS5X2_TCAGTGAGTTCTCTAT-1
PS191_AATGACCCAACACGAG-1	PS191_AGAACCTAGAGCAAGA-1	PS191_CAGATCACAGGTGACA-1	PS191_TTACTGTTCGCTGTCT-1	PS5X2_TCATATCCACGCCACA-1
PS191_AATGACCCAGAGTCAG-1	PS191_AGAACCTAGAGTGTGC-1	PS191_CAGATTGGTGGTATGG-1	PS191_TTCAATCCACATACGT-1	PS5X2_TCATGCCTCCTGGCTT-1
PS191_AATGACCCAGCACCCA-1	PS191_AGAACCTCAGTAGTGG-1	PS191_CAGCAATCAGAGAATT-1	PS191_TTCAATCGTGCCCACA-1	PS5X2_TCATGGATCGCTGACG-1
PS191_AATGACCCAGTCAACT-1	PS191_AGAAGCGAGGCTCTCG-1	PS191_CAGCAATGTCCTTGTC-1	PS191_TTCAATCGTTAGAGAT-1	PS5X2_TCATTTGCATGACTCA-1
PS191_AATGACCCATGGGTCC-1	PS191_AGAAGCGCAGTTCTAG-1	PS191_CAGCAATTCTCTCTAA-1	PS191_TTCATTGGTACCGTGC-1	PS5X2_TCGACCTAGGCACGAT-1
PS191_AATGACCGTACGTGTT-1	PS191_AGAAGCGTCCAAGCAT-1	PS191_CAGCACGTCGATTGGT-1	PS191_TTCCGGTTCGACCAAT-1	PS5X2_TCGTCCATCAAAGGAT-1
PS191_AATGACCGTAGAGATT-1	PS191_AGAAGCGTCTCTCGAC-1	PS191_CAGCAGCGTATTTCCT-1	PS191_TTCCTAACATCGTTCC-1	PS5X2_TCTCACGAGGCTCAAG-1
PS191_AATGACCGTTAATGAG-1	PS191_AGAAGCGTCTTAGTTC-1	PS191_CAGCAGCTCAAGAAAC-1	PS191_TTCCTAATCACCTCGT-1	PS5X2_TGACAGTGTCAAAGTA-1
PS191_AATGACCGTTATTCCT-1	PS191_AGAAGTAAGTCGAATA-1	PS191_CAGCCAGAGCATAGGC-1	PS191_TTCCTCTGTGACAGGT-1	PS5X2_TGATGGTAGTTGTACC-1
PS191_AATGACCTCAGCTAGT-1	PS191_AGAAGTAGTCATACCA-1	PS191_CAGCCAGAGGAAGTCC-1	PS191_TTCGCTGTCGGTGTTA-1	PS5X2_TGCAGGCAGGGTAGCT-1
PS191_AATGCCAAGAACGCGT-1	PS191_AGAAGTAGTCTCGGGT-1	PS191_CAGCGTGCAGGATCTT-1	PS191_TTCTAACAGCGTCAAG-1	PS5X2_TGCAGTAAGGTACAAT-1
PS191_AATGCCAAGGAAGTCC-1	PS191_AGAAGTAGTGATTCTG-1	PS191_CAGGCCATCGAGTGGA-1	PS191_TTCTAGTTCGGCATTA-1	PS5X2_TGCGGCACAGCATTGT-1
PS191_AATGCCAAGGACACTG-1	PS191_AGACAAAAGGCATCAG-1	PS191_CAGGTATCATGCTGCG-1	PS191_TTCTTCCCAATCCTTT-1	PS5X2_TGCTCCACATACTGTG-1
PS191_AATGCCACAGCGTTGC-1	PS191_AGACAAAAGTCTTGGT-1	PS191_CAGTGCGCAGAGGCAT-1	PS191_TTCTTCCTCACACCCT-1	PS5X2_TGCTTCGAGCAAATCA-1
PS191_AATGCCACAGTAGTGG-1	PS191_AGACAAACAGGCTTGC-1	PS191_CAGTTAGTCTGGGCCA-1	PS191_TTGAACGGTGACTCGC-1	PS5X2_TGCTTCGCACACGCCA-1
PS191_AATGCCACATGTGCTA-1	PS191_AGACAAAGTCGGAACA-1	PS191_CAGTTCCCAGCACCCA-1	PS191_TTGCATTAGGTACTGG-1	PS5X2_TGGATGTAGCCAAGCA-1
PS191_AATGCCAGTACAACGG-1	PS191_AGACAAATCCCATTCG-1	PS191_CAGTTCCGTTGTGTAC-1	PS191_TTGCATTGTCAGGTGA-1	PS5X2_TGGATGTTCCGTGTCT-1
PS191_AATGCCATCATGCTAG-1	PS191_AGACAAATCGCGCCAA-1	PS191_CAGTTCCTCATAGACC-1	PS191_TTGGGTACAAAGGCGT-1	PS5X2_TGGCGTGTCCCATAAG-1
PS191_AATGCCATCTAGGCAT-1	PS191_AGACAAATCTTCCCAG-1	PS191_CATAAGCTCGATAACC-1	PS191_TTGGTTTCAATCGCGC-1	PS5X2_TGGGATTCAGACAAGC-1
PS191_AATGGAAAGTTCCGTA-1	PS191_AGACACTCAAGCTGTT-1	PS191_CATACAGAGCTCATAC-1	PS191_TTGGTTTCATGTACGT-1	PS5X2_TGGGCGTTCGAGAAAT-1
PS191_AATGGAACACGCTGAC-1	PS191_AGACACTCACAAGCTT-1	PS191_CATACAGAGGACTAAT-1	PS191_TTGGTTTGTTCGATTG-1	PS5X2_TGTAACGCAGAGGCAT-1
PS191_AATGGAACATTGTACG-1	PS191_AGACACTCACAGGATG-1	PS191_CATACAGAGGCTAACG-1	PS191_TTGTTGTAGGAGAGTA-1	PS5X2_TGTAAGCCACAATGTC-1
PS191_AATGGAAGTAGCGTCC-1	PS191_AGACACTCATGGAGAC-1	PS191_CATACCCAGTTGGAAT-1	PS191_TTTACGTTCGTAGCTA-1	PS5X2_TGTGAGTGTATCTCTT-1
PS191_AATGGAAGTCGGCACT-1	PS191_AGACACTGTCCTTAAG-1	PS191_CATACCCCAGTGTGCC-1	PS191_TTTGATCCACGGGCTT-1	PS5X2_TGTTGAGAGAAATCCA-1
PS191_AATGGAATCCACAGGC-1	PS191_AGACACTTCAAAGAAC-1	PS191_CATACCCCATGGAGAC-1	PS191_TTTGTTGCATCAGCGC-1	PS5X2_TTACAGGAGCCTGTGC-1
PS191_AATGGAATCGCTAATG-1	PS191_AGACACTTCAATCAGC-1	PS191_CATACCCGTCTTCAAG-1	PS5X2_AAACGAACAAGGGCAT-1	PS5X2_TTACAGGGTCAAAGAT-1
PS191_AATGGAATCGTACACA-1	PS191_AGACACTTCCCATGGG-1	PS191_CATACCCTCGCGCCAA-1	PS5X2_AAACGAAGTCGGTGTC-1	PS5X2_TTATTGCGTCCTACAA-1
PS191_AATGGCTAGACATAGT-1	PS191_AGACAGGAGACTACCT-1	PS191_CATACTTCAGCAGAAC-1	PS5X2_AAACGCTAGCACTCGC-1	PS5X2_TTCATGTGTTCCGGTG-1
PS191_AATGGCTAGCACGTCC-1	PS191_AGACAGGGTGTTGATC-1	PS191_CATACTTTCAAGAATG-1	PS5X2_AAACGCTCATAGCTGT-1	PS5X2_TTCCTCTTCGTGCACG-1
PS191_AATGGCTAGGCTCTCG-1	PS191_AGACAGGTCATTCGTT-1	PS191_CATACTTTCGTCAACA-1	PS5X2_AAAGTGAAGTGTTGAA-1	PS5X2_TTCGATTAGTGCTCAT-1
PS191_AATGGCTAGTATAACG-1	PS191_AGACAGGTCGCTGCGA-1	PS191_CATAGACAGATACATG-1	PS5X2_AACAAAGCAGTTCTAG-1	PS5X2_TTCGCTGCACCAGTAT-1
PS191_AATGGCTCACACCTTC-1	PS191_AGACAGGTCTAGTGTG-1	PS191_CATAGACCATCATGAC-1	PS5X2_AACCATGAGTTGCATC-1	PS5X2_TTCGCTGCAGTCCCGA-1
PS191_AATGGCTCAGTTCCAA-1	PS191_AGACAGGTCTGTCCGT-1	PS191_CATCAAGTCTAGTACG-1	PS5X2_AACCATGCAAGTCGTT-1	PS5X2_TTCTGTACAAATTAGG-1
PS191_AATGGCTGTCAACCAT-1	PS191_AGACCATAGCAGCCTC-1	PS191_CATCCACAGAAATGGG-1	PS5X2_AACCCAAGTGGACCAA-1	PS5X2_TTGAGTGGTCCTATAG-1
PS191_AATGGCTGTCGATTCA-1	PS191_AGACCATCAGCGAGTA-1	PS191_CATCCCAAGGTGATAT-1	PS5X2_AACCTGAAGAATAACC-1	PS5X2_TTGCTGCCATTCGATG-1
PS191_AATGGCTGTTTGAACC-1	PS191_AGACCATGTCGTGATT-1	PS191_CATCCCAGTATGAGCG-1	PS5X2_AACCTGATCATACGGT-1	PS5X2_TTGGTTTTCCGCTGTT-1
PS191_AATGGCTTCACGGACC-1	PS191_AGACCATGTTGATCGT-1	PS191_CATCCGTGTTCAACGT-1	PS5X2_AAGACAACAGAAACCG-1	PS5X2_TTTACCAGTGTGGTCC-1
PS191_AATGGCTTCAGGACAG-1	PS191_AGACCATTCATGGATC-1	PS191_CATCGCTAGCGTGCTC-1	PS5X2_AAGTACCGTATCCTCC-1	PS5X2_TTTACTGCAGGCTCTG-1
PS191_AATGGCTTCGCGAAGA-1	PS191_AGACCATTCCCTTGGT-1	PS191_CATCGGGAGTTAGTGA-1	PS5X2_AAGTCGTGTGTGGTCC-1	PS5X2_TTTAGTCCAAAGGCTG-1
PS191_AATGGCTTCTTTACAC-1	PS191_AGACCATTCGCTGACG-1	PS191_CATCGGGCAACAGAGC-1	PS5X2_AATCACGTCGAATCCA-1	PS5X2_TTTAGTCCAGTTAGGG-1
PS191_AATTCCTAGAAACTAC-1	PS191_AGACCCGAGATGTTCC-1	PS191_CATCGGGCACAGTGAG-1	PS5X2_AATCGACCAGTTTCAG-1	PS5X2_TTTGGAGCACTACTTT-1
PS191_AATTCCTAGCATCTTG-1	PS191_AGACCCGAGCTGAAGC-1	PS191_CATCGGGCAGGCTACC-1	PS5X2_AATGACCTCGGTCTAA-1	PS5X2_TTTGGTTCACAGTCGC-1
PS191_AATTCCTAGCTCAGAG-1	PS191_AGACCCGAGTTCCAGT-1	PS191_CATCGGGGTGTCATCA-1	PS5X2_AATGCCACACTCCGGA-1	WT1_AACCATGGTCCGAAAG-1
PS191_AATTCCTAGGACTATA-1	PS191_AGACCCGTCTTTGGAG-1	PS191_CATGCAACATGACGTT-1	PS5X2_AATGGAATCGCCGATG-1	WT1_AACCTGACACCAGCTG-1
PS191_AATTCCTAGGGAGAAT-1	PS191_AGACTCAAGCTAATGA-1	PS191_CATGCAATCAGAGTTC-1	PS5X2_AATGGCTAGGCCCAAA-1	WT1_AACGTCAAGAGGACTC-1
PS191_AATTCCTAGTCGCCAC-1	PS191_AGACTCATCACTACGA-1	PS191_CATGCCTAGAGCCTGA-1	PS5X2_AATTCCTTCTCCTACG-1	WT1_AAGTTCGTCTGGCCTT-1
PS191_AATTCCTCAGCCTTCT-1	PS191_AGACTCATCAGACTGT-1	PS191_CATGCCTAGTCGAATA-1	PS5X2_AATTTCCCATGTGACT-1	WT1_AATGGAACAGGCGATA-1
PS191_AATTCCTCATAGATCC-1	PS191_AGACTCATCGGTCACG-1	PS191_CATGCGGGTTTACTTC-1	PS5X2_ACAAAGATCAAATAGG-1	WT1_AATGGCTAGCGCTGAA-1
PS191_AATTCCTCATCATTTC-1	PS191_AGAGAATGTAACATAG-1	PS191_CATGCTCCAAGACTGG-1	PS5X2_ACAAGCTCATTGAAGA-1	WT1_ACATCGACAAACACCT-1
PS191_AATTCCTGTAACAGTA-1	PS191_AGAGAATGTCTAATCG-1	PS191_CATGCTCGTAACACCT-1	PS5X2_ACAAGCTGTGGCGTAA-1	WT1_ACCAACAAGCCTTGAT-1
PS191_AATTCCTGTCACTACA-1	PS191_AGAGAATGTGAGTGAC-1	PS191_CATGGATAGTGGTTCT-1	PS5X2_ACAGCCGGTAACGATA-1	WT1_ACCACAAGTGTCCAAT-1
PS191_AATTCCTGTGAGTGAC-1	PS191_AGAGAATTCCCATTTA-1	PS191_CATGGATGTGAGATAT-1	PS5X2_ACATGCAGTCGAGTGA-1	WT1_ACCTGAAAGTGGAATT-1
PS191_AATTCCTGTGGGCTTC-1	PS191_AGAGAATTCCGCACGA-1	PS191_CATGGTAAGCCTGCCA-1	PS5X2_ACCACAAAGGGTGAGG-1	WT1_ACCTGAAGTCCTATAG-1
PS191_AATTCCTGTGTCATCA-1	PS191_AGAGAATTCCTCTCGA-1	PS191_CATGGTACACATATCG-1	PS5X2_ACCACAACACGTACTA-1	WT1_ACTATCTTCATTTGTC-1
PS191_AATTCCTTCATCGCTC-1	PS191_AGAGAGCGTACTGTTG-1	PS191_CATGGTACAGCCGTTG-1	PS5X2_ACCCTCACATAGAAAC-1	WT1_ACTCTCGTCCTTCACG-1
PS191_AATTCCTTCGTGCGAC-1	PS191_AGAGAGCGTCCTCATC-1	PS191_CATGGTAGTTACGCCG-1	PS5X2_ACCCTCAGTCGTTGGC-1	WT1_ACTGCAACAGATCATC-1
PS191_AATTTCCAGACTAAGT-1	PS191_AGAGAGCGTTATGTCG-1	PS191_CATTCATCATTGAGCT-1	PS5X2_ACCCTTGTCGCGGACT-1	WT1_ACTGCAAGTTGTCTAG-1
PS191_AATTTCCAGTCAGGGT-1	PS191_AGAGCAGAGACGGAAA-1	PS191_CATTCATGTCCAGCAC-1	PS5X2_ACCGTTCAGTCATCGT-1	WT1_ACTTCCGTCACCTCTG-1
PS191_AATTTCCCAACCTATG-1	PS191_AGAGCAGAGCAAGTGC-1	PS191_CATTCATTCCATTTCA-1	PS5X2_ACCTGAAAGGGTAGCT-1	WT1_ACTTTCAGTTACGATC-1
PS191_AATTTCCCAATCACGT-1	PS191_AGAGCAGAGTCAAGCG-1	PS191_CATTCCGCAGAGTCAG-1	PS5X2_ACCTGTCCAGAGTCTT-1	WT1_AGAAGCGCAGCTGGTC-1
PS191_AATTTCCCAGTCGTTA-1	PS191_AGAGCAGGTCTTACAG-1	PS191_CATTCTAAGAAGAACG-1	PS5X2_ACGGGTCAGCCTGCCA-1	WT1_AGACAAACATCGGATT-1
PS191_AATTTCCGTCACTCAA-1	PS191_AGAGCAGGTGCTCTCT-1	PS191_CATTCTAGTTAACAGA-1	PS5X2_ACGGTCGTCCCTCATG-1	WT1_AGACAGGAGAGGGTAA-1
PS191_AATTTCCGTCTAACTG-1	PS191_AGAGCAGTCACCATGA-1	PS191_CATTCTAGTTCTCCTG-1	PS5X2_ACGTAACTCTAGGAAA-1	WT1_AGCGCTGGTTAAGAAC-1
PS191_AATTTCCGTGACTGTT-1	PS191_AGAGCAGTCATGTCTT-1	PS191_CATTGAGAGGTAAGAG-1	PS5X2_ACGTACACAGCAGTGA-1	WT1_AGGAAATCATATCGGT-1
PS191_AATTTCCTCAGGAACG-1	PS191_AGAGCCCAGCAACCAG-1	PS191_CATTGAGCAATCACGT-1	PS5X2_ACTACGAGTCCACTTC-1	WT1_AGGAATAAGGAGTATT-1
PS191_AATTTCCTCGTCGCTT-1	PS191_AGAGCCCAGTATGGAT-1	PS191_CATTGCCAGCGGGTTA-1	PS5X2_ACTACGAGTGCAGATG-1	WT1_AGGGTCCAGCTGTCCG-1
PS191_ACAAAGAAGGGTTAAT-1	PS191_AGAGCCCCAATTCTCT-1	PS191_CATTGCCTCGATTGGT-1	PS5X2_ACTATTCTCGTTGCCT-1	WT1_AGGGTGAGTACCTGTA-1
PS191_ACAAAGACACCTATCC-1	PS191_AGAGCCCGTCGTCTCT-1	PS191_CATTGTTTCAATGTCG-1	PS5X2_ACTCTCGAGGCTATCT-1	WT1_AGGTCATCAAGGCCTC-1
PS191_ACAAAGAGTCAGACTT-1	PS191_AGAGCCCTCTTAGCCC-1	PS191_CATTGTTTCGAAGAAT-1	PS5X2_ACTCTCGAGGGCTGAT-1	WT1_AGGTGTTGTATCGTTG-1
PS191_ACAAAGAGTCGAACAG-1	PS191_AGATAGATCGTCCTCA-1	PS191_CATTTCAAGACATACA-1	PS5X2_ACTGCAAAGGGCCCTT-1	WT1_AGTCAACTCGAACGCC-1
PS191_ACAAAGAGTTAAGGGC-1	PS191_AGATCCAGTATCGCAT-1	PS191_CATTTCACAACAAAGT-1	PS5X2_ACTTAGGCAGCACCCA-1	WT1_AGTTCCCAGTTTGCTG-1
PS191_ACAAAGATCTAGTCAG-1	PS191_AGATCCAGTCGGTGTC-1	PS191_CATTTCACACTCCCTA-1	PS5X2_ACTTAGGGTGTAGCAG-1	WT1_ATATCCTGTTGAGAGC-1
PS191_ACAACCAAGCCATTGT-1	PS191_AGATCCATCAACTGAC-1	PS191_CATTTCAGTTCTCCCA-1	PS5X2_ACTTCCGTCCGTGTCT-1	WT1_ATCCACCGTAGCTTTG-1
PS191_ACAACCAAGTGATAGT-1	PS191_AGATCCATCGACGAGA-1	PS191_CCAAGCGAGGAAAGTG-1	PS5X2_ACTTTCATCGGACGTC-1	WT1_ATGTCTTTCGAGTCTA-1
PS191_ACAACCACAGTTAGAA-1	PS191_AGATCGTAGAATTGTG-1	PS191_CCAAGCGAGGGATGTC-1	PS5X2_AGAAATGTCCCGATCT-1	WT1_ATTACCTGTTTCCCAC-1
PS191_ACAACCAGTATGGAGC-1	PS191_AGATCGTAGACAGCTG-1	PS191_CCAAGCGCACTCTGCT-1	PS5X2_AGACTCAGTCTTGAGT-1	WT1_ATTCAGGCATCCGGCA-1
PS191_ACAACCAGTCAAGCCC-1	PS191_AGATCGTAGGTGGCTA-1	PS191_CCAAGCGGTATCACGT-1	PS5X2_AGAGCCCGTTGCACGC-1	WT1_ATTGTTCAGGCCTAGA-1
PS191_ACAACCAGTCCTCCAT-1	PS191_AGATCGTAGGTTGTTC-1	PS191_CCAAGCGTCTTACCGC-1	PS5X2_AGATCGTCAAGAATAC-1	WT1_CAACCTCTCACCGACG-1
PS191_ACAACCAGTTGGGATG-1	PS191_AGATCGTAGTCGCTAT-1	PS191_CCAATTTGTCCTACGG-1	PS5X2_AGATGAACACTACCGG-1	WT1_CAACGGCCAAAGCGTG-1
PS191_ACAACCATCGCAGTTA-1	PS191_AGATCGTCAAGACGGT-1	PS191_CCAATTTTCACAGAGG-1	PS5X2_AGCGATTAGCTGAGTG-1	WT1_CACATGAAGCTCACTA-1
PS191_ACAAGCTAGACAACAT-1	PS191_AGATCGTCATCATGAC-1	PS191_CCACAAAGTCGAGTGA-1	PS5X2_AGCGCTGAGTGGTTGG-1	WT1_CACTGAACAGTGGTGA-1
PS191_ACAAGCTAGTTTGGCT-1	PS191_AGATCGTGTATTCCGA-1	PS191_CCACAAAGTGTGCTTA-1	PS5X2_AGCGTATAGCTAGATA-1	WT1_CAGATTGAGGTCTTTG-1
PS191_ACAAGCTCAGCGATTT-1	PS191_AGATCGTTCGGATAAA-1	PS191_CCACACTCATCGTCCT-1	PS5X2_AGCTACAAGTGGCAGT-1	WT1_CAGCGTGGTATCTCTT-1
PS191_ACAAGCTCATAAGCAA-1	PS191_AGATGAAAGATTCGAA-1	PS191_CCACCATTCTAGCCAA-1	PS5X2_AGCTACACAAGGTCAG-1	WT1_CAGGCCAAGCTCAGAG-1
PS191_ACAAGCTGTTGGGCCT-1	PS191_AGATGAACAACTTGGT-1	PS191_CCACCATTCTTCCCGA-1	PS5X2_AGCTCAATCGGTTAGT-1	WT1_CATAAGCGTATGCTTG-1
PS191_ACAAGCTGTTGTCATG-1	PS191_AGATGAATCCACTGAA-1	PS191_CCACGAGGTGCATTAC-1	PS5X2_AGGACGATCCTCTGCA-1	WT1_CATACTTCACCAGTTA-1
PS191_ACAAGCTGTTTGCAGT-1	PS191_AGATGAATCTCCTGTG-1	PS191_CCACGAGGTTGGGTTT-1	PS5X2_AGGACTTTCGCAGATT-1	WT1_CCACAAATCAGGAACG-1
PS191_ACAAGCTTCCACAGGC-1	PS191_AGATGCTGTCAGGTGA-1	PS191_CCACGAGTCAACTGAC-1	PS5X2_AGGAGGTTCTGCAGCG-1	WT1_CCACTTGAGTTCCTGA-1
PS191_ACAAGCTTCGAAGCCC-1	PS191_AGATGCTGTCCAGGTC-1	PS191_CCACGAGTCCTGTTAT-1	PS5X2_AGGATCTAGTACAACA-1	WT1_CCCGGAACACGCTGCA-1
PS191_ACAAGCTTCTGTCCGT-1	PS191_AGCATCAAGGTGCTTT-1	PS191_CCACGTTAGGGTAATT-1	PS5X2_AGGATCTCACTGTGTA-1	WT1_CCCTCTCAGCTGTACT-1
PS191_ACACAGTAGATGCTGG-1	PS191_AGCATCACACAGTATC-1	PS191_CCACGTTCACTGGATT-1	PS5X2_AGGGAGTGTTCAAGGG-1	WT1_CCGGGTATCCAACTAG-1
PS191_ACACAGTAGCATGCGA-1	PS191_AGCATCACAGCCTACG-1	PS191_CCACGTTGTAGCGTCC-1	PS5X2_AGGGTGAAGGCAGTCA-1	WT1_CCGTTCAGTACGGGAT-1
PS191_ACACAGTAGGGTTTCT-1	PS191_AGCATCATCGCCGATG-1	PS191_CCACTTGCACTCAAGT-1	PS5X2_AGGGTGATCGAACGCC-1	WT1_CCTAAGATCATTATCC-1
PS191_ACACAGTCACACAGCC-1	PS191_AGCATCATCGGTATGT-1	PS191_CCATAAGAGGATGCGT-1	PS5X2_AGGGTGATCGTAGGGA-1	WT1_CCTACGTGTGGCTACC-1
PS191_ACACAGTCACGGTCTG-1	PS191_AGCATCATCTAGACAC-1	PS191_CCATAAGTCTGTCTCG-1	PS5X2_AGTAACCGTTATTCTC-1	WT1_CCTCCTCCAAGCAGGT-1
PS191_ACACAGTCATACCGTA-1	PS191_AGCCAATAGCTGACAG-1	PS191_CCCAACTAGCACACCC-1	PS5X2_AGTACCAAGTCGAAGC-1	WT1_CGACAGCAGTCTGCGC-1
PS191_ACACAGTGTCGAGTGA-1	PS191_AGCCAATAGTCGTCTA-1	PS191_CCCAACTGTAACCCTA-1	PS5X2_AGTACTGCACGCACCA-1	WT1_CGATGGCCAACTAGAA-1
PS191_ACACAGTGTGACTCTA-1	PS191_AGCCAATAGTTAACAG-1	PS191_CCCAACTTCAGCATTG-1	PS5X2_AGTAGCTAGTAATTGG-1	WT1_CGCATAACAAGTCGTT-1
PS191_ACACAGTGTGTAAATG-1	PS191_AGCCAATGTAAGATCA-1	PS191_CCCATTGGTCATAGTC-1	PS5X2_AGTCAACCACGAGGTA-1	WT1_CGGAACCGTCCATACA-1
PS191_ACACAGTGTTCAGGTT-1	PS191_AGCCAATGTACAAGCG-1	PS191_CCCATTGTCACCGCTT-1	PS5X2_AGTCACAAGGTCGCCT-1	WT1_CGTGCTTTCATGCCGG-1
PS191_ACACAGTTCCCGAGTG-1	PS191_AGCCAATGTCAACGCC-1	PS191_CCCATTGTCACCTGGG-1	PS5X2_AGTCATGAGCAACAGC-1	WT1_CGTTCTGTCGGATAAA-1
PS191_ACACAGTTCGCAGTGC-1	PS191_AGCCAATGTGAAGCTG-1	PS191_CCCGAAGAGACCTCCG-1	PS5X2_AGTGACTAGGCATGCA-1	WT1_CTAACCCTCGGCCCAA-1
PS191_ACACAGTTCGGCATTA-1	PS191_AGCCAATGTGGGATTG-1	PS191_CCCGAAGAGCTGCGAA-1	PS5X2_AGTGACTAGGTCGCCT-1	WT1_CTACATTTCATGGGAG-1
PS191_ACACAGTTCTCTCCGA-1	PS191_AGCCAATTCCATGCAA-1	PS191_CCCGAAGGTTGTCTAG-1	PS5X2_AGTGACTGTTGGATCT-1	WT1_CTAGACACATCTTAGG-1
PS191_ACACAGTTCTTCCACG-1	PS191_AGCCAATTCCCGGTAG-1	PS191_CCCGGAACACCCTTAC-1	PS5X2_ATAGACCTCACTTGTT-1	WT1_CTAGGTAGTCAACCAT-1
PS191_ACACCAAAGGCACAAC-1	PS191_AGCCAATTCGCCAACG-1	PS191_CCCGGAACATTCGATG-1	PS5X2_ATAGGCTGTGTCCCTT-1	WT1_CTCCTCCGTTTGGAAA-1
PS191_ACACCAAAGGCATGGT-1	PS191_AGCCACGGTCGAATTC-1	PS191_CCCGGAAGTAGAGATT-1	PS5X2_ATCACGAGTGGTGATG-1	WT1_CTGTAGAGTACGAAAT-1
PS191_ACACCAAAGGCTAACG-1	PS191_AGCCACGGTCGAGTGA-1	PS191_CCCGGAAGTCTCGGGT-1	PS5X2_ATCATTCGTCAATGGG-1	WT1_CTTGAGAGTAGAGACC-1
PS191_ACACCAACAAGTGGTG-1	PS191_AGCCACGGTTAGGACG-1	PS191_CCCTCAAAGAGGGCGA-1	PS5X2_ATCATTCGTCGAGTGA-1	WT1_CTTGATTTCTTCGCTG-1
PS191_ACACCAACACTCCTGT-1	PS191_AGCCAGCAGTTGTACC-1	PS191_CCCTCTCCACATTCTT-1	PS5X2_ATCCGTCTCTGTCCCA-1	WT1_GAACTGTGTTTATGCG-1
PS191_ACACCAACAGTTAAAG-1	PS191_AGCCAGCCAAAGGTTA-1	PS191_CCCTCTCGTAGGCTGA-1	PS5X2_ATCGTAGCACTCCGAG-1	WT1_GAAGCCCGTTATCCAG-1
PS191_ACACCAAGTACACGTT-1	PS191_AGCCAGCCAAGTGGGT-1	PS191_CCCTCTCTCAAGCCCG-1	PS5X2_ATGAGTCAGTAAAGCT-1	WT1_GACATCAAGTAAGGGA-1
PS191_ACACCAAGTATCGGTT-1	PS191_AGCCAGCGTGGGTATG-1	PS191_CCCTCTCTCAGAGCAG-1	PS5X2_ATGATCGTCGTGGACC-1	WT1_GACTATGAGAGGGCGA-1
PS191_ACACCAAGTATTCTCT-1	PS191_AGCCAGCTCAAGTCTG-1	PS191_CCCTGATAGTGGTCAG-1	PS5X2_ATGCATGGTATCTCGA-1	WT1_GACTTCCTCGGCTGAC-1
PS191_ACACCAAGTCAAGCCC-1	PS191_AGCGATTAGCATGCGA-1	PS191_CCCTGATCAGACACCC-1	PS5X2_ATTCATCCATGGTGGA-1	WT1_GAGTTTGGTGGTCCCA-1
PS191_ACACCAAGTCTCTCTG-1	PS191_AGCGATTCAAGATGGC-1	PS191_CCCTTAGAGCATCCCG-1	PS5X2_ATTCGTTCAACCCTCT-1	WT1_GATCAGTTCCTCTGCA-1
PS191_ACACCAAGTGACCGTC-1	PS191_AGCGATTTCTCATGCC-1	PS191_CCCTTAGCACACGTGC-1	PS5X2_ATTCTTGCAAGTATAG-1	WT1_GATTCGATCCTCAGGG-1
PS191_ACACCAAGTGGTTTAC-1	PS191_AGCGCCAAGCAACTCT-1	PS191_CCGAACGTCTCCGAGG-1	PS5X2_CAAAGAACAATTCTTC-1	WT1_GCACTAAGTACAATAG-1
PS191_ACACCAAGTTGGCCGT-1	PS191_AGCGCCAAGTCTAACC-1	PS191_CCGATCTTCTACGCAA-1	PS5X2_CAACAACAGAGTTGTA-1	WT1_GCATCTCTCGTTGTGA-1
PS191_ACACCAATCCAACTGA-1	PS191_AGCGCCACAAGGACAC-1	PS191_CCGATGGGTCGGAAAC-1	PS5X2_CAACAACCATTAAGCC-1	WT1_GCATTAGAGGAACTAT-1
PS191_ACACCAATCCTACCAC-1	PS191_AGCGCCACACTACCCT-1	PS191_CCGCAAGAGTTTGAGA-1	PS5X2_CAACAACGTGCATCTA-1	WT1_GCGATCGGTTATGACC-1
PS191_ACACCAATCTCTTGCG-1	PS191_AGCGCCATCAGCTTGA-1	PS191_CCGCAAGGTGGTTTAC-1	PS5X2_CAACGATAGCCGCACT-1	WT1_GGAGGATCACACGGTC-1
PS191_ACACGCGAGCAGCACA-1	PS191_AGCGCTGAGAAGTCAT-1	PS191_CCGCAAGTCCGAAGGA-1	PS5X2_CAACGGCTCATCGGGC-1	WT1_GGCTTTCCAGACATCT-1
PS191_ACACGCGCACCCTGTT-1	PS191_AGCGCTGAGAGTGACC-1	PS191_CCGCAAGTCCTCACTG-1	PS5X2_CAAGGGAGTACGATGG-1	WT1_GGGAAGTGTTGCGTAT-1
PS191_ACACGCGCACGAGGTA-1	PS191_AGCGTATAGGCCACTC-1	PS191_CCGCAAGTCGGTAGGA-1	PS5X2_CACACAACACCACTGG-1	WT1_GGGACAATCACACGAT-1
PS191_ACACGCGCATAGGCGA-1	PS191_AGCGTATAGTGATAGT-1	PS191_CCGGACAGTGCATACT-1	PS5X2_CACAGATCATAAGCGG-1	WT1_GGGATCCTCAGCGCAC-1
PS191_ACACGCGGTTAAGGGC-1	PS191_AGCGTATCAAACTAAG-1	PS191_CCGGACAGTTCCTACC-1	PS5X2_CACGTTCAGGCATCGA-1	WT1_GGGCCATAGGTGCATG-1
PS191_ACACGCGGTTTACGTG-1	PS191_AGCGTATCAGGACATG-1	PS191_CCGGACATCGACTCCT-1	PS5X2_CACTAAGAGCCGGAAT-1	WT1_GGGCTACTCCAATCCC-1
PS191_ACACGCGTCACAAGAA-1	PS191_AGCGTATGTTCTCAGA-1	PS191_CCGGACATCTCTGCCA-1	PS5X2_CACTGGGTCCGTGGGT-1	WT1_GGGTAGAGTCTTCGAA-1
PS191_ACACGCGTCGAGCACC-1	PS191_AGCGTATTCACGATCA-1	PS191_CCGGTAGAGATAGCTA-1	PS5X2_CAGAGCCCACTGATTG-1	WT1_GGTAACTAGATCCTAC-1
PS191_ACACGCGTCGCCACTT-1	PS191_AGCGTCGCACAAGTTC-1	PS191_CCGGTAGGTGGCTACC-1	PS5X2_CAGATACGTTCTCACC-1	WT1_GGTTAACTCATCGCAA-1
PS191_ACACGCGTCTCAATCT-1	PS191_AGCGTCGCAGCGGTCT-1	PS191_CCGGTAGGTGGTTCTA-1	PS5X2_CAGCAATAGTCCCGGT-1	WT1_GTAGCTAGTGGGTATG-1
PS191_ACACTGAAGCGTCTGC-1	PS191_AGCGTCGGTTTCACAG-1	PS191_CCGGTGAAGGAGACCT-1	PS5X2_CAGCAGCGTAACGGTG-1	WT1_GTAGGAGGTAACATAG-1
PS191_ACACTGAAGTAGATCA-1	PS191_AGCTACAAGTTGGCGA-1	PS191_CCGGTGAAGTGGATTA-1	PS5X2_CAGCAGCGTGTCATCA-1	WT1_GTAGTACTCCGATAAC-1
PS191_ACACTGAGTCACCGCA-1	PS191_AGCTACACACAATTCG-1	PS191_CCGGTGATCCGAGGCT-1	PS5X2_CAGCCAGGTCGTGATT-1	WT1_GTAGTACTCGGTCAGC-1
PS191_ACACTGATCGTTCGCT-1	PS191_AGCTACACATCGGATT-1	PS191_CCGTAGGAGCATCCTA-1	PS5X2_CAGCGTGGTCCTCATC-1	WT1_GTGAGCCGTACTGCCG-1
PS191_ACACTGATCTTGCAAG-1	PS191_AGCTACACATTGTACG-1	PS191_CCGTAGGAGGAGGTTC-1	PS5X2_CAGGGCTTCTTGAACG-1	WT1_GTGAGCCGTTGCATGT-1
PS191_ACAGAAAAGCGGTAGT-1	PS191_AGCTACAGTGAATAAC-1	PS191_CCGTAGGGTACCTTCC-1	PS5X2_CAGGTATTCAACCGAT-1	WT1_GTGATGTGTTGACTAC-1
PS191_ACAGAAAAGCTAGAAT-1	PS191_AGCTACAGTGTGATGG-1	PS191_CCGTAGGGTGACAGGT-1	PS5X2_CAGTTCCTCTGGAGAG-1	WT1_GTGCGTGGTGGCCACT-1
PS191_ACAGAAAAGTCTGCAT-1	PS191_AGCTACATCAGCTTCC-1	PS191_CCGTAGGTCTAGCCAA-1	PS5X2_CATAGACGTCTTCCGT-1	WT1_GTGTGATTCCCTCATG-1
PS191_ACAGAAACAAATGAAC-1	PS191_AGCTACATCCACCTGT-1	PS191_CCGTGAGAGTCATGCT-1	PS5X2_CATCGGGTCTCGGCTT-1	WT1_GTTACAGAGTCCTGTA-1
PS191_ACAGAAACACTCTAGA-1	PS191_AGCTCAACAAAGAACT-1	PS191_CCGTGAGCACGCGGTT-1	PS5X2_CATGCAACAGTGGCTC-1	WT1_GTTACAGCATTGCCTC-1
PS191_ACAGAAACATGAATCC-1	PS191_AGCTCAAGTCTCCCTA-1	PS191_CCGTGAGGTTTACTGG-1	PS5X2_CATGGATCAATGTTGC-1	WT1_GTTTACTAGCCGATAG-1
PS191_ACAGAAAGTAATGCTC-1	PS191_AGCTCAATCACGTCCT-1	PS191_CCGTTCACATGGAACG-1	PS5X2_CATGGTAAGCACTCCG-1	WT1_TAACTTCTCATACGAC-1
PS191_ACAGAAAGTCACGCTG-1	PS191_AGCTTCCAGCGCTGCT-1	PS191_CCGTTCAGTGTACGCC-1	PS5X2_CATTGAGTCGGCTTGG-1	WT1_TAAGCCAAGTGGACTG-1
PS191_ACAGAAAGTGAATAAC-1	PS191_AGCTTCCAGCTAAGTA-1	PS191_CCGTTCAGTGTCGCTG-1	PS5X2_CATTGCCAGGATAATC-1	WT1_TACCTGCCAGGCTTGC-1
PS191_ACAGAAAGTGATTCAC-1	PS191_AGCTTCCGTACGAGCA-1	PS191_CCTAACCAGCGTCGAA-1	PS5X2_CATTGCCGTAAGATCA-1	WT1_TACGCTCTCCGGCAAC-1
PS191_ACAGAAATCCATCTCG-1	PS191_AGCTTCCTCTGGCTGG-1	PS191_CCTAACCAGTAATCCC-1	PS5X2_CATTTCACAATGTCAC-1	WT1_TAGAGTCGTGATAGTA-1
PS191_ACAGAAATCTCTCTAA-1	PS191_AGGAAATGTATACCCA-1	PS191_CCTAACCTCGATGCAT-1	PS5X2_CCACAAACAGACCAAG-1	WT1_TATATCCTCCCGTGTT-1
PS191_ACAGCCGAGCGAACTG-1	PS191_AGGAAATTCGTGGAAG-1	PS191_CCTAAGATCACTCTTA-1	PS5X2_CCACAAACATTGCTGA-1	WT1_TATCGCCAGATGCTTC-1
PS191_ACAGCCGAGTGTTGTC-1	PS191_AGGAAATTCGTTCTCG-1	PS191_CCTACGTAGACGTCGA-1	PS5X2_CCACTTGAGTATCTGC-1	WT1_TATTCCACAATAACCC-1
PS191_ACAGCCGCAGGTCCGT-1	PS191_AGGAAATTCTCTCGCA-1	PS191_CCTACGTCAGCTACAT-1	PS5X2_CCACTTGCAATCAAGA-1	WT1_TCAAGCAGTCACTAGT-1
PS191_ACAGCCGCATCAGTGT-1	PS191_AGGAATAAGAAACCCG-1	PS191_CCTATCGGTCGCACAC-1	PS5X2_CCATCACAGGTATAGT-1	WT1_TCACAAGCAGCTGCCA-1
PS191_ACAGCCGCATCATCTT-1	PS191_AGGAATAGTGAGCCAA-1	PS191_CCTATCGTCCTCAGGG-1	PS5X2_CCCAACTCAAACTCGT-1	WT1_TCACATTCAGCTCTGG-1
PS191_ACAGCCGCATGTCAGT-1	PS191_AGGACGAAGGAAGTGA-1	PS191_CCTCAACTCACTTATC-1	PS5X2_CCCTCAAAGGACTTCT-1	WT1_TCACGCTCAGGAATCG-1
PS191_ACAGCCGGTAAGGCTG-1	PS191_AGGACGAAGGATCATA-1	PS191_CCTCACATCCTTCACG-1	PS5X2_CCCTTAGCACACTTAG-1	WT1_TCAGCCTGTCCACATA-1
PS191_ACAGCCGGTTCCAAAC-1	PS191_AGGACGAAGTTGCCTA-1	PS191_CCTCAGTAGCCATGCC-1	PS5X2_CCCTTAGGTATGACAA-1	WT1_TCCACGTGTATCGCTA-1
PS191_ACAGCCGGTTCGAACT-1	PS191_AGGACGACACCATATG-1	PS191_CCTCATGCAGAGCGTA-1	PS5X2_CCGAACGGTATGCAAA-1	WT1_TCCGATCGTGACTATC-1
PS191_ACAGCCGTCACAAGAA-1	PS191_AGGACGAGTGATCATC-1	PS191_CCTCCAACACTTACAG-1	PS5X2_CCGATCTAGCAGCCCT-1	WT1_TCGACCTAGATTAGTG-1
PS191_ACAGCCGTCAGGACGA-1	PS191_AGGACTTAGTTAACAG-1	PS191_CCTCTAGAGCCGGAAT-1	PS5X2_CCGCAAGCAGATACCT-1	WT1_TCGATTTTCTTCCCGA-1
PS191_ACAGCCGTCCTCAGAA-1	PS191_AGGACTTGTACTGTTG-1	PS191_CCTCTAGAGGGAGGAC-1	PS5X2_CCGCAAGGTGCAATAA-1	WT1_TGAGCGCGTCGAATGG-1
PS191_ACAGCCGTCGACCTAA-1	PS191_AGGAGGTAGCGTGAGT-1	PS191_CCTCTAGTCCCTGGTT-1	PS5X2_CCTACGTAGGAGATAG-1	WT1_TGAGGGAAGTGGGAAA-1
PS191_ACAGGGAAGACTCCGC-1	PS191_AGGAGGTAGTTAGAAC-1	PS191_CCTCTCCAGCACTTTG-1	PS5X2_CCTCACAAGGCGCTTC-1	WT1_TGAGTCAAGGCCTAGA-1
PS191_ACAGGGAAGTAGAATC-1	PS191_AGGAGGTAGTTTGTCG-1	PS191_CCTGCATCAGCGTATT-1	PS5X2_CCTCACATCAAGAAAC-1	WT1_TGATCAGCACCAGTTA-1
PS191_ACAGGGACAATGAAAC-1	PS191_AGGAGGTCAACCACAT-1	PS191_CCTGTTGGTGATCGTT-1	PS5X2_CCTCACATCTTTGCGC-1	WT1_TGCAGATGTTAAACAG-1
PS191_ACAGGGACACTTTAGG-1	PS191_AGGAGGTCATCTTTCA-1	PS191_CCTGTTGTCGCCGAGT-1	PS5X2_CCTCAGTTCCATGCAA-1	WT1_TGCATGATCTTGGAAC-1
PS191_ACAGGGACAGAACTCT-1	PS191_AGGATAACACCAGCTG-1	PS191_CCTTCAGGTAGGTACG-1	PS5X2_CCTCCTCCACACGCCA-1	WT1_TGCGGCAAGACCATGG-1
PS191_ACAGGGAGTACCTAGT-1	PS191_AGGATAATCATGCCCT-1	PS191_CCTTCAGTCGACATAC-1	PS5X2_CCTCCTCGTCTTCTAT-1	WT1_TGGGCTGAGTACCATC-1
PS191_ACAGGGAGTAGTCACT-1	PS191_AGGATAATCGGCGATC-1	PS191_CCTTGTGAGCACTAAA-1	PS5X2_CCTCCTCGTGTTATCG-1	WT1_TGTAGACGTAGAGTTA-1
PS191_ACAGGGAGTGCAAGAC-1	PS191_AGGATCTAGGAGTCTG-1	PS191_CCTTGTGAGCCTAGGA-1	PS5X2_CCTCTAGGTGACTCGC-1	WT1_TGTCCCACATCATTGG-1
PS191_ACAGGGATCAATCTTC-1	PS191_AGGATCTAGGTGATCG-1	PS191_CCTTTGGCACTCTCGT-1	PS5X2_CCTTCAGGTATGTCTG-1	WT1_TGTTCATAGTTGCGCC-1
PS191_ACAGGGATCACTAGCA-1	PS191_AGGATCTCACGCCACA-1	PS191_CGAAGGAAGCCTCATA-1	PS5X2_CCTTTGGTCGGACTGC-1	WT1_TGTTGGAGTCTTTCTA-1
PS191_ACAGGGATCCTGCCAT-1	PS191_AGGATCTCATAATCGC-1	PS191_CGAAGGAAGGAAGAAC-1	PS5X2_CGAAGGAGTACCTAAC-1	WT1_TGTTTGTTCTAGTACG-1
PS191_ACAGGGATCGCAAGAG-1	PS191_AGGATCTGTGCAAGAC-1	PS191_CGAAGGAAGTCGCGAA-1	PS5X2_CGAGGAAGTAAGCAAT-1	WT1_TTAATCCTCTTGCAGA-1
PS191_ACAGGGATCTCCTGCA-1	PS191_AGGATCTGTGTTCCTC-1	PS191_CGAAGGACAATTCACG-1	PS5X2_CGAGGCTCAGCTGGTC-1	WT1_TTATTGCAGGATGGCT-1
PS191_ACATCCCAGCTTACGT-1	PS191_AGGATCTTCAGATGCT-1	PS191_CGAAGGACATTCGGGC-1	PS5X2_CGATGCGAGCAGTCTT-1	WT1_TTATTGCCAACGTAAA-1
PS191_ACATCCCAGTAAGCAT-1	PS191_AGGATCTTCTGAGATC-1	PS191_CGACAGCGTCTACATG-1	PS5X2_CGCATGGTCATACGAC-1	WT1_TTCACGCTCTACTGAG-1
PS191_ACATCCCCACATTCTT-1	PS191_AGGATCTTCTTGGAAC-1	PS191_CGACAGCTCCATCCGT-1	PS5X2_CGCCATTCAAGTGCAG-1	WT1_TTCCTAAAGATCCGAG-1
PS191_ACATCCCCATAGAGGC-1	PS191_AGGCATTAGCACACAG-1	PS191_CGAGAAGCACTTGTCC-1	PS5X2_CGCGTGATCTTCGTGC-1	WT1_TTCTTCCCAGGAGGAG-1
PS191_ACATCCCCATCGAAGG-1	PS191_AGGCATTAGCCATTTG-1	PS191_CGAGAAGTCCACAGGC-1	PS5X2_CGGAATTCAATACAGA-1	WT1_TTGACCCTCAAGCCTA-1
PS191_ACATCCCGTCGCAGTC-1	PS191_AGGCATTCACTTGACA-1	PS191_CGAGGAACATTGGCAT-1	PS5X2_CGGCAGTTCACCGGTG-1	WT1_TTGGGATGTTCAAGTC-1
PS191_ACATCCCGTCTTCCGT-1	PS191_AGGCATTGTTGTCAGT-1	PS191_CGAGGCTAGGTGCATG-1	PS5X2_CGGGCATTCCATACTT-1	WT1_TTGGGCGCACTAAACC-1
PS191_ACATCCCGTGGACAGT-1	PS191_AGGCATTTCCACCTCA-1	PS191_CGAGGCTAGTGTCATC-1	PS5X2_CGGGTCATCAGCGCAC-1	WT1_TTTACGTTCCTGTAAG-1
PS191_ACATCCCGTTAGGGTG-1	PS191_AGGCATTTCCTCTTTC-1	PS191_CGAGTGCAGCCACTCG-1	PS5X2_CGGTCAGAGTAGAGTT-1	WT1_TTTAGTCAGCAGGGAG-1
PS191_ACATCCCTCATGGTAC-1	PS191_AGGCATTTCGATACTG-1	PS191_CGAGTGCTCCATAGAC-1	PS5X2_CGTGATAGTGTTGAGG-1	WT1_TTTCACACATTGACCA-1
PS191_ACATCCCTCTTCGACC-1	PS191_AGGCCACAGCACCTGC-1	PS191_CGATCGGGTTCTCTCG-1	PS5X2_CGTGCTTTCCATTTCA-1	WT1_TTTGACTCAACGGTAG-1
PS191_ACATCCCTCTTCGCTG-1	PS191_AGGCCACGTCCGTTTC-1	PS191_CGATGCGAGAGTACCG-1	PS5X2_CGTTGGGAGTAGGCCA-1	WT2_AAAGTCCCAGCAGTGA-1
PS191_ACATCCCTCTTCGGAA-1	PS191_AGGCCACTCATGCGGC-1	PS191_CGATGCGAGTAAGAGG-1	PS5X2_CGTTGGGCACTACTTT-1	WT2_AACACACAGGATTCAA-1
PS191_ACATCGAAGCATCAGG-1	PS191_AGGCCACTCCACATAG-1	PS191_CGATGCGCACGGTCTG-1	PS5X2_CTACAGATCTTGGAAC-1	WT2_AACCATGTCGCTGACG-1
PS191_ACATCGAAGCCAAGGT-1	PS191_AGGCCACTCGTCAGAT-1	PS191_CGATGCGCACTGAGGA-1	PS5X2_CTATAGGAGAGCTGAC-1	WT2_AACGAAAGTCAGATTC-1
PS191_ACATCGAAGCGACATG-1	PS191_AGGGAGTCAACGACTT-1	PS191_CGATGCGGTCCGCAGT-1	PS5X2_CTCAGAAAGAGCCCAA-1	WT2_AAGACTCTCCAATCTT-1
PS191_ACATCGAAGTATTGCC-1	PS191_AGGGAGTCAATCACGT-1	PS191_CGATGCGGTCTAGGCC-1	PS5X2_CTCATCGAGGTTACAA-1	WT2_AAGTGAACAATAGTCC-1
PS191_ACATCGACAATTCACG-1	PS191_AGGGAGTCAGCCTACG-1	PS191_CGATGGCGTCTCTCCA-1	PS5X2_CTCCAACCACGGGCTT-1	WT2_AATTCCTCAGCATGCC-1
PS191_ACATCGACACACCTGG-1	PS191_AGGGAGTCATCTTAGG-1	PS191_CGATGGCTCGGCATAT-1	PS5X2_CTCCATGCAGCGTTGC-1	WT2_ACAAAGAAGTTGAAGT-1
PS191_ACATCGACACGTTGGC-1	PS191_AGGGAGTGTAGCTCGC-1	PS191_CGCATAAGTATCGCGC-1	PS5X2_CTCCCAAGTCATCGGC-1	WT2_ACCCTTGCAATACGAA-1
PS191_ACATCGACAGGTTCGC-1	PS191_AGGGAGTTCGTTGTGA-1	PS191_CGCATAAGTGACTAAA-1	PS5X2_CTCCCAATCTAAGCGT-1	WT2_AGACACTTCGGTCTGG-1
PS191_ACATCGATCAGGACGA-1	PS191_AGGGCCTAGCCGCTTG-1	PS191_CGCCAGAAGTATGAGT-1	PS5X2_CTCCTTTAGATGTAGT-1	WT2_AGAGAATAGTCGAAAT-1
PS191_ACATGCAAGAGTCAGC-1	PS191_AGGGCCTGTTTACGTG-1	PS191_CGCCATTTCATTTGGG-1	PS5X2_CTCCTTTCATAGCTGT-1	WT2_AGATCCACACGTCTCT-1
PS191_ACATGCAAGCAAATCA-1	PS191_AGGGCTCAGTGATAAC-1	PS191_CGCGTGAAGCCTCTGG-1	PS5X2_CTCGAGGTCGTTAGTG-1	WT2_AGGGCTCAGATGAATC-1
PS191_ACATGCAAGTGCGCTC-1	PS191_AGGGCTCCAATATCCG-1	PS191_CGGAACCAGTGATCGG-1	PS5X2_CTGCCTAAGCAAGTGC-1	WT2_AGGGTTTGTATCGGTT-1
PS191_ACATGCACAAATACAG-1	PS191_AGGGCTCCATTCTGTT-1	PS191_CGGAACCGTCCTGAAT-1	PS5X2_CTGTAGAAGAGAGGTA-1	WT2_AGGTGTTAGGTAAGGA-1
PS191_ACATGCACAATATCCG-1	PS191_AGGGCTCGTGTCCCTT-1	PS191_CGGAATTAGTTGTAAG-1	PS5X2_CTGTAGAAGCATGTTC-1	WT2_AGTACTGAGGAACATT-1
PS191_ACATGCACAATTCTCT-1	PS191_AGGGCTCTCACTAGCA-1	PS191_CGGACACAGTGCCTCG-1	PS5X2_CTGTATTAGTCAGCGA-1	WT2_AGTCACAAGAGTTGAT-1
PS191_ACATGCACACAAAGTA-1	PS191_AGGGCTCTCGTGTCAA-1	PS191_CGGACACCAGGCGATA-1	PS5X2_CTGTCGTGTCATTGCA-1	WT2_ATCCACCAGATTCGAA-1
PS191_ACATGCACATTACTCT-1	PS191_AGGGTCCAGGTGAGCT-1	PS191_CGGACACGTGTAGCAG-1	PS5X2_CTGTCGTGTTATTCTC-1	WT2_ATCGATGCACTAGTAC-1
PS191_ACATGCACATTCAGCA-1	PS191_AGGGTCCAGTCTAGCT-1	PS191_CGGAGAACAGCAATTC-1	PS5X2_CTTCAATCACTAACGT-1	WT2_ATCTTCACACGCTGTG-1
PS191_ACATGCAGTACCGGAA-1	PS191_AGGGTCCCATGGCCCA-1	PS191_CGGAGAAGTCACTGAT-1	PS5X2_CTTCAATCAGTTAAAG-1	WT2_ATGGGAGAGACTTGTC-1
PS191_ACATGCAGTCAAAGAT-1	PS191_AGGGTCCGTCCACAGC-1	PS191_CGGAGAAGTTCTCTCG-1	PS5X2_CTTCGGTAGTGCACCC-1	WT2_ATTCACTCATACAGCT-1
PS191_ACATGCATCACGGGCT-1	PS191_AGGGTCCTCTGGCTGG-1	PS191_CGGCAGTAGCAGGTCA-1	PS5X2_CTTGATTAGTATAACG-1	WT2_ATTCGTTGTCTAACGT-1
PS191_ACATGCATCCCGAGTG-1	PS191_AGGGTGAAGTAGGGTC-1	PS191_CGGCAGTCATGCCGGT-1	PS5X2_CTTTCGGAGGTGGCTA-1	WT2_ATTGTTCTCACCCATC-1
PS191_ACATGCATCTAGACCA-1	PS191_AGGGTGAGTAAGGTCG-1	PS191_CGGGACTAGCTCCATA-1	PS5X2_GAAATGAGTTAAGAAC-1	WT2_CAAGAGGGTCATATGC-1
PS191_ACATTTCAGACCTCCG-1	PS191_AGGGTGAGTCTCTCAC-1	PS191_CGGGCATTCACAGAGG-1	PS5X2_GAACACTTCGGTCACG-1	WT2_CAATGACCAGGCGAAT-1
PS191_ACATTTCAGGAGGCAG-1	PS191_AGGGTTTGTAACGCGA-1	PS191_CGGGTCAAGATGCTGG-1	PS5X2_GAAGAATAGGCTGGAT-1	WT2_CACCAAATCGAATGCT-1
PS191_ACATTTCAGGTGATCG-1	PS191_AGGGTTTGTTGTGTAC-1	PS191_CGGGTCACAAGCGAGT-1	PS5X2_GAAGCCCCAAGCGATG-1	WT2_CAGGCCATCGTTGTGA-1
PS191_ACATTTCAGGTGGCTA-1	PS191_AGGTAGGAGGATTTAG-1	PS191_CGGGTGTTCATGGCCG-1	PS5X2_GAAGTAAAGGAACATT-1	WT2_CATCAAGCACTGTGTA-1
PS191_ACATTTCAGTGGTGGT-1	PS191_AGGTAGGCATTCTTCA-1	PS191_CGGTCAGCATAGAAAC-1	PS5X2_GAAGTAACATGTTCGA-1	WT2_CATGCGGAGTTGTCAC-1
PS191_ACATTTCCAAATGGCG-1	PS191_AGGTAGGTCACAAGGG-1	PS191_CGGTCAGTCAGTGTCA-1	PS5X2_GACACGCAGACCAAGC-1	WT2_CCACAAAAGGCGACAT-1
PS191_ACATTTCCACCACATA-1	PS191_AGGTCATCACTGGCGT-1	PS191_CGTAAGTCACAAGCCC-1	PS5X2_GACCAATTCGCTCCTA-1	WT2_CCTCCAAAGGCTTAAA-1
PS191_ACATTTCCAGGCATGA-1	PS191_AGGTCATCAGATTTCG-1	PS191_CGTAATGAGCAGTCTT-1	PS5X2_GACCAATTCTTAGCTT-1	WT2_CGAGAAGGTCCAACGC-1
PS191_ACATTTCCATCGTTCC-1	PS191_AGGTCATCAGGGTCTC-1	PS191_CGTAATGCAGCGACCT-1	PS5X2_GACGCTGCACACGGAA-1	WT2_CGAGTGCGTTCCATTT-1
PS191_ACATTTCCATGTGGCC-1	PS191_AGGTCATGTCCCTCAT-1	PS191_CGTAATGCATCGATGT-1	PS5X2_GACTATGTCCCACAGG-1	WT2_CGGGACTAGTCCTACA-1
PS191_ACATTTCGTCGTACAT-1	PS191_AGGTCATGTCTTACAG-1	PS191_CGTAATGTCGCCGAAC-1	PS5X2_GACTGATTCGACCAAT-1	WT2_CGGTCAGTCACACCGG-1
PS191_ACATTTCTCCTCTGCA-1	PS191_AGGTCATTCCGTAGGC-1	PS191_CGTAGTACACAGTGTT-1	PS5X2_GACTTCCGTACAGGTG-1	WT2_CGTAATGCACTGAATC-1
PS191_ACATTTCTCGGTAACT-1	PS191_AGGTCATTCTCGTCAC-1	PS191_CGTAGTACATGGCACC-1	PS5X2_GAGACTTGTTAGGAGC-1	WT2_CGTCAAAAGAAATGGG-1
PS191_ACCAAACAGATCGCCC-1	PS191_AGGTCATTCTGGGCCA-1	PS191_CGTCCATCATCGAACT-1	PS5X2_GAGAGGTCACCATATG-1	WT2_CGTCCATAGTAGCAAT-1
PS191_ACCAAACAGCAACAGC-1	PS191_AGGTCTAAGCGTCTCG-1	PS191_CGTGAATCAGCCGGTT-1	PS5X2_GAGATGGAGAGTTGCG-1	WT2_CTAACTTAGTATGATG-1
PS191_ACCAAACAGGTCCCTG-1	PS191_AGGTCTAAGGAGAGTA-1	PS191_CGTGAATGTAGTACGG-1	PS5X2_GAGCTGCTCGCGTGAC-1	WT2_CTATAGGTCACAACCA-1
PS191_ACCAAACAGTCATGCT-1	PS191_AGGTCTAAGGTTCATC-1	PS191_CGTGATAAGGGTCACA-1	PS5X2_GAGGGTATCGATTCCC-1	WT2_CTCATTAGTGCGGTAA-1
PS191_ACCAAACAGTCCCAGC-1	PS191_AGGTCTAGTACAGTTC-1	PS191_CGTGATAGTGTGTCCG-1	PS5X2_GAGTTACGTAAGGCCA-1	WT2_CTCCAACGTAACATGA-1
PS191_ACCAAACAGTCCCTAA-1	PS191_AGGTCTAGTTACCCAA-1	PS191_CGTGATATCGTAGTCA-1	PS5X2_GAGTTGTGTCAATCTG-1	WT2_CTCTCAGAGTAATACG-1
PS191_ACCAAACCACATTACG-1	PS191_AGGTCTAGTTATTCTC-1	PS191_CGTGCTTTCCCTGTTG-1	PS5X2_GAGTTTGCATTGTCGA-1	WT2_CTGAATGTCTTCACAT-1
PS191_ACCAAACCACCCTTAC-1	PS191_AGGTCTATCCAATCTT-1	PS191_CGTGTCTCAGTTGAAA-1	PS5X2_GATAGAAAGAGAAGGT-1	WT2_CTGGTCTTCCCGAGGT-1
PS191_ACCAAACCATCCTAAG-1	PS191_AGGTCTATCGCCAACG-1	PS191_CGTGTCTCATAATGCC-1	PS5X2_GATCAGTTCCAGTGCG-1	WT2_GACACGCAGAACAAGG-1
PS191_ACCAAACGTGCAGTGA-1	PS191_AGGTGTTAGGGTGAAA-1	PS191_CGTTAGATCCATAAGC-1	PS5X2_GATCAGTTCTCCTACG-1	WT2_GACAGCCGTGACATCT-1
PS191_ACCAAACTCCAATGCA-1	PS191_AGGTGTTCAAGAATAC-1	PS191_CGTTGGGAGACTTCGT-1	PS5X2_GATGACTTCTCTCGCA-1	WT2_GACATCAAGCTTGTTG-1
PS191_ACCAACAAGATACGAT-1	PS191_AGGTGTTCACTCCGGA-1	PS191_CGTTGGGCACTCATAG-1	PS5X2_GATGAGGCACCGTCTT-1	WT2_GACATCATCTAGTGAC-1
PS191_ACCAACAAGCAGCCCT-1	PS191_AGGTGTTCACTGTTCC-1	PS191_CGTTGGGGTGCATTAC-1	PS5X2_GATGGAGAGTGGTTGG-1	WT2_GACCCTTAGAATGTTG-1
PS191_ACCAACAAGCATGGGT-1	PS191_AGGTGTTCATGCGGTC-1	PS191_CGTTGGGGTTAAACAG-1	PS5X2_GCACTAAGTACAGAGC-1	WT2_GACTCAAAGCAGCCTC-1
PS191_ACCAACAAGCTGACTT-1	PS191_AGGTGTTCATTGTGCA-1	PS191_CGTTGGGTCTCGTGGG-1	PS5X2_GCAGCTGAGGGAGTTC-1	WT2_GATCCCTGTCGCTTGG-1
PS191_ACCAACACACCCTTGT-1	PS191_AGGTGTTGTCTGGTTA-1	PS191_CTAACCCAGAAGAACG-1	PS5X2_GCAGGCTGTAGACACG-1	WT2_GCAGTTAAGTTACGGG-1
PS191_ACCAACACACTACCGG-1	PS191_AGGTGTTTCCTTGGAA-1	PS191_CTAACCCGTTCTGAGT-1	PS5X2_GCATTAGGTACGCGTC-1	WT2_GCGAGAAGTCCACAGC-1
PS191_ACCAACACACTGCTTC-1	PS191_AGGTTACAGTTTGTCG-1	PS191_CTAACTTGTTAGAAGT-1	PS5X2_GCCAGTGTCAACCCGG-1	WT2_GCGGAAATCTGGACCG-1
PS191_ACCAACACATAACAGA-1	PS191_AGGTTACCAGCTGTGC-1	PS191_CTAAGTGAGAATCCCT-1	PS5X2_GCCATGGGTTACCCAA-1	WT2_GGTCACGCACTCTCGT-1
PS191_ACCAACACATAAGCGG-1	PS191_AGGTTACTCAAACCTG-1	PS191_CTACAGATCGTTAGTG-1	PS5X2_GCGAGAAAGAGCCGTA-1	WT2_GGTGAAGAGGGCTTCC-1
PS191_ACCAACAGTAACATGA-1	PS191_AGGTTACTCAAGGTGG-1	PS191_CTACAGATCTAGTTCT-1	PS5X2_GCGATCGCAGCAGTCC-1	WT2_GGTGATTTCAATCTTC-1
PS191_ACCAACAGTACAGGTG-1	PS191_AGGTTACTCAGGACGA-1	PS191_CTACCCACAAAGTATG-1	PS5X2_GCGGAAATCTCCAAGA-1	WT2_GGTTCTCCAACAAGAT-1
PS191_ACCAACAGTATTGGCT-1	PS191_AGGTTACTCATTACCT-1	PS191_CTACCTGAGAGACAAG-1	PS5X2_GCGGATCCAGGAAGTC-1	WT2_GTCATCCAGCATGTTC-1
PS191_ACCAACAGTCGCTGCA-1	PS191_AGGTTACTCCTTACCG-1	PS191_CTACCTGTCGGTTAGT-1	PS5X2_GCGTTTCTCGAAGAAT-1	WT2_GTCCTCAGTCGTTTCC-1
PS191_ACCAACAGTTTACTGG-1	PS191_AGGTTACTCTGTAAGC-1	PS191_CTACGGGAGGCTTCCG-1	PS5X2_GCTACAATCGAGCACC-1	WT2_GTCGTTCCATACAGCT-1
PS191_ACCAACATCACAACCA-1	PS191_AGGTTGTAGATCCGAG-1	PS191_CTACTATGTGATTAGA-1	PS5X2_GCTACCTTCACCACAA-1	WT2_GTGGAGACAACCACGC-1
PS191_ACCAACATCCCTTGGT-1	PS191_AGGTTGTAGTGACACG-1	PS191_CTAGACATCGTTGTAG-1	PS5X2_GCTGCAGCACAAAGTA-1	WT2_GTGTGGCAGTCTAGCT-1
PS191_ACCAACATCCTCGCAT-1	PS191_AGGTTGTCAATTGTGC-1	PS191_CTATAGGTCGTTGTTT-1	PS5X2_GCTTGGGTCCACATAG-1	WT2_GTTACAGTCTAGGCCG-1
PS191_ACCAACATCGAAACAA-1	PS191_AGGTTGTGTGTCCAAT-1	PS191_CTATCCGAGGAAGTGA-1	PS5X2_GGAAGTGAGCTGAGTG-1	WT2_TAAGCACTCGTAGAGG-1
PS191_ACCAACATCGCTGCGA-1	PS191_AGTAACCAGCAGGTCA-1	PS191_CTATCCGTCGACGATT-1	PS5X2_GGAATCTGTGTCCATA-1	WT2_TACACCCGTAGATTGA-1
PS191_ACCACAAAGGGACACT-1	PS191_AGTAACCGTACAGGTG-1	PS191_CTCAAGAAGAATTTGG-1	PS5X2_GGAATGGCAATAGGAT-1	WT2_TACGGTAGTTGCAAGG-1
PS191_ACCACAAAGTTCTCTT-1	PS191_AGTAACCTCTCTAAGG-1	PS191_CTCAAGACACGTATAC-1	PS5X2_GGAGATGTCGCTGTCT-1	WT2_TATACCTAGAACAGGA-1
PS191_ACCACAACAATAACCC-1	PS191_AGTACCAAGCGACTAG-1	PS191_CTCAAGAGTGACCGAA-1	PS5X2_GGAGGTATCCATCTCG-1	WT2_TATCGCCCAGGCGAAT-1
PS191_ACCACAACAGACTGCC-1	PS191_AGTACCAAGCTTACGT-1	PS191_CTCAAGATCTCATGGA-1	PS5X2_GGATGTTGTTACCCTC-1	WT2_TCACGCTAGCTTCATG-1
PS191_ACCACAACAGCGAGTA-1	PS191_AGTACCAAGGTTATAG-1	PS191_CTCACTGAGCATCTTG-1	PS5X2_GGCACGTCAACCAGAG-1	WT2_TCAGGGCCACTCTGCT-1
PS191_ACCACAACAGGTGACA-1	PS191_AGTACCAAGTGTTCCA-1	PS191_CTCACTGAGTGTTCCA-1	PS5X2_GGCACGTCACAATGAA-1	WT2_TCAGGTATCCCGAACG-1
PS191_ACCACAAGTAGCGTTT-1	PS191_AGTACCACAAGATGGC-1	PS191_CTCAGAAAGGCCTGAA-1	PS5X2_GGCACGTTCAGGGATG-1	WT2_TCATCATCAACACGAG-1
PS191_ACCACAAGTCATTGCA-1	PS191_AGTACCACAGCGTGCT-1	PS191_CTCAGGGAGAATCCCT-1	PS5X2_GGCGTCAGTAGATTGA-1	WT2_TCCATCGAGATGACCG-1
PS191_ACCACAATCAAGGAGC-1	PS191_AGTACCATCATTATCC-1	PS191_CTCAGGGGTCAAGCGA-1	PS5X2_GGCTTGGCAGGCTTGC-1	WT2_TCGCTCAAGGTGCTTT-1
PS191_ACCACAATCGCTTTAT-1	PS191_AGTACCATCTCAACGA-1	PS191_CTCAGTCTCATTACCT-1	PS5X2_GGCTTGGTCTTGGGCG-1	WT2_TCGGATAAGAGTCTTC-1
PS191_ACCATTTCAACCTATG-1	PS191_AGTACTGAGACAAGCC-1	PS191_CTCATCGAGCACTAAA-1	PS5X2_GGGACAATCGTTCAGA-1	WT2_TCGTGCTTCGACCAAT-1
PS191_ACCATTTCAATTCTCT-1	PS191_AGTACTGAGCAGATAT-1	PS191_CTCATCGGTAGTCTTG-1	PS5X2_GGGACCTAGATACGAT-1	WT2_TCTCCGAGTAAGCTCT-1
PS191_ACCATTTCATAGGAGC-1	PS191_AGTACTGCAATTTCTC-1	PS191_CTCATCGTCAGGGATG-1	PS5X2_GGGACTCGTTCAAAGA-1	WT2_TCTTAGTCACGCGCTA-1
PS191_ACCATTTGTAATGCTC-1	PS191_AGTACTGCACTACAGT-1	PS191_CTCATTAAGTTGAAGT-1	PS5X2_GGGATGAAGAGGATGA-1	WT2_TGAGGAGGTCAGTCTA-1
PS191_ACCATTTGTCAGGAGT-1	PS191_AGTACTGCATGATAGA-1	PS191_CTCATTACAATTGCAC-1	PS5X2_GGGCCATTCTCTTAAC-1	WT2_TGCCGAGCAGCTGTAT-1
PS191_ACCATTTGTCCACTTC-1	PS191_AGTACTGCATTGGGAG-1	PS191_CTCATTAGTCACCACG-1	PS5X2_GGGCGTTGTCTGTCAA-1	WT2_TGCGACGTCTCCAAGA-1
PS191_ACCATTTTCACGAGGA-1	PS191_AGTACTGGTCTGTAGT-1	PS191_CTCCAACCACAGCGCT-1	PS5X2_GGGCGTTTCAAGCCCG-1	WT2_TGCGGCAAGAACTCCT-1
PS191_ACCATTTTCTTTGCGC-1	PS191_AGTACTGGTGTGTACT-1	PS191_CTCCAACCAGCCCAGT-1	PS5X2_GGGCGTTTCGTTCAGA-1	WT2_TGCGGGTAGACCAAAT-1
PS191_ACCCAAAAGATCGCCC-1	PS191_AGTACTGTCTACCTTA-1	PS191_CTCCAACTCAGACCTA-1	PS5X2_GGGCTACGTAGTCTTG-1	WT2_TGCTCGTAGAGCATTA-1
PS191_ACCCAAAAGCGCCTTG-1	PS191_AGTAGCTAGTCATGCT-1	PS191_CTCCACAAGGTAAGGA-1	PS5X2_GGGTAGAAGTTAGTGA-1	WT2_TGCTTGCCAGACAAAT-1
PS191_ACCCAAAAGGCATGGT-1	PS191_AGTAGCTAGTTGAAAC-1	PS191_CTCCACAGTAAGACCG-1	PS5X2_GGGTAGACAACTGAAA-1	WT2_TGGGAGATCTGTGCAA-1
PS191_ACCCAAAAGGTAGCAC-1	PS191_AGTAGCTCAATACAGA-1	PS191_CTCCATGCAGTTAAAG-1	PS5X2_GGGTATTTCAGTCTTT-1	WT2_TGGGCTGCACAAGTTC-1
PS191_ACCCAAACACTGGCGT-1	PS191_AGTAGCTCATGACAAA-1	PS191_CTCCATGGTCTCGGAC-1	PS5X2_GGGTATTTCTTGGAAC-1	WT2_TGGGTTAAGCATTTCG-1
PS191_ACCCAAACATTATGCG-1	PS191_AGTAGCTGTATCAGCT-1	PS191_CTCCCAACAGGTTCGC-1	PS5X2_GGGTGTCCAAGACGAC-1	WT2_TGTCAGAAGAATTTGG-1
PS191_ACCCAAAGTACACTCA-1	PS191_AGTAGCTTCCGAGCTG-1	PS191_CTCCCAAGTTCGGTAT-1	PS5X2_GGTGGCTAGTTGAATG-1	WT2_TTACGCCGTTCGTACA-1
PS191_ACCCAAAGTATTGGCT-1	PS191_AGTAGCTTCTATCCAT-1	PS191_CTCCCTCAGGCCTAAG-1	PS5X2_GTACAGTTCGGTTGTA-1	WT2_TTAGGCATCTGCATGA-1
PS191_ACCCAAAGTGTTCGAT-1	PS191_AGTAGTCAGCTGACCC-1	PS191_CTCCCTCAGGCTAGCA-1	PS5X2_GTAGATCCAGGATCTT-1	WT2_TTGGATGGTACGTTCA-1
PS191_ACCCAAAGTTAGGCCC-1	PS191_AGTAGTCAGTCATAGA-1	PS191_CTCCCTCAGTACTGTC-1	PS5X2_GTAGTACCATCGTGCG-1	WT2_TTGTTGTCACTAGGTT-1
PS191_ACCCAAATCGCAGTTA-1	PS191_AGTAGTCCAACGCATT-1	PS191_CTCCCTCTCCTCACTG-1	PS5X2_GTATTTCGTGTGTCCG-1	WT2_TTTGGAGTCGGATTAC-1
PS191_ACCCTCACACACCTAA-1	PS191_AGTAGTCCACAGCATT-1	PS191_CTCCCTCTCTTAAGGC-1	PS5X2_GTCAAGTCAATATCCG-1	WT2_TTTGGTTCAAACTGCT-1
PS191_ACCCTCACAGTCACGC-1	PS191_AGTAGTCCATCCTAAG-1	PS191_CTCCGATAGTTGTCGT-1	PS5X2_GTCAGCGCAAACAGGC-1	5X1_AAAGTCCAGGCGACAT-1
PS191_ACCCTCACAGTTAGGG-1	PS191_AGTAGTCTCTACACAG-1	PS191_CTCCGATGTAGCACGA-1	PS5X2_GTCATTTTCCATATGG-1	5X1_AAAGTCCCAGTCGAGA-1
PS191_ACCCTCAGTACCATAC-1	PS191_AGTCAACAGATAGGGA-1	PS191_CTCCTCCAGAGTTGCG-1	PS5X2_GTCTACCTCCTCTAGC-1	5X1_AACGTCATCTGCTTTA-1
PS191_ACCCTCAGTAGCGAGT-1	PS191_AGTCAACTCGCGTTTC-1	PS191_CTCCTCCCAGTAACGG-1	PS5X2_GTCTACCTCTGCAGCG-1	5X1_AACTTCTTCTACGCGG-1
PS191_ACCCTCAGTCGAGCTC-1	PS191_AGTCAACTCTAGTACG-1	PS191_CTCCTCCTCGTCCTCA-1	PS5X2_GTCTCACTCAGTCCGG-1	5X1_ACGATGTCATGTCGTA-1
PS191_ACCCTCAGTGGGCTCT-1	PS191_AGTCACAAGACTGTTC-1	PS191_CTCCTTTCACGAGAAC-1	PS5X2_GTCTTTAAGCTTCTAG-1	5X1_ACTTCGCCATTCAGCA-1
PS191_ACCCTCATCACTCCGT-1	PS191_AGTCACAAGAGCCGTA-1	PS191_CTCCTTTCACTGTTCC-1	PS5X2_GTCTTTAAGTGCACTT-1	5X1_AGACACTAGTGGCGAT-1
PS191_ACCCTCATCCTTATCA-1	PS191_AGTCACAAGGCCTAGA-1	PS191_CTCGAGGAGAACCCGA-1	PS5X2_GTCTTTATCACAAGGG-1	5X1_AGCGCCATCAGTAGGG-1
PS191_ACCCTCATCGATTCCC-1	PS191_AGTCACAAGTGATGGC-1	PS191_CTCTCAGTCCACTGAA-1	PS5X2_GTGACGCAGTGATCGG-1	5X1_AGGATAAGTCGATGCC-1
PS191_ACCCTCATCTCACGAA-1	PS191_AGTCACACAGCTATTG-1	PS191_CTCTCAGTCGCCTAGG-1	PS5X2_GTGAGTTAGTACCATC-1	5X1_AGGGAGTGTGGCTCTG-1
PS191_ACCCTCATCTTCCACG-1	PS191_AGTCACATCGAGAGCA-1	PS191_CTCTCAGTCGGATACT-1	PS5X2_GTGATGTCAAAGAGTT-1	5X1_AGGGCCTTCTGTCGCT-1
PS191_ACCCTTGAGTGGGAAA-1	PS191_AGTCACATCGTCAAAC-1	PS191_CTCTCGAAGAGCCCAA-1	PS5X2_GTGCTTCTCCATTGCC-1	5X1_AGGGCTCAGGTCATAA-1
PS191_ACCCTTGCAACCAGAG-1	PS191_AGTCATGAGCGCTGCT-1	PS191_CTCTCGAGTTGGCCGT-1	PS5X2_GTGTAACTCAGCTCTC-1	5X1_AGGGTCCGTCTTAGTG-1
PS191_ACCCTTGCAAGCGAGT-1	PS191_AGTCATGCATCCTTGC-1	PS191_CTCTGGTAGTAGCATA-1	PS5X2_GTGTGATCACATACGT-1	5X1_AGGTCTAAGCCAAGGT-1
PS191_ACCCTTGGTAAGCAAT-1	PS191_AGTCTCCCACAGCCTG-1	PS191_CTCTGGTTCGAGTCCG-1	PS5X2_GTGTTAGAGATCCTAC-1	5X1_AGGTGTTGTATGATCC-1
PS191_ACCCTTGGTAGCACAG-1	PS191_AGTCTCCCACATCATG-1	PS191_CTGAATGAGATGACCG-1	PS5X2_GTTACAGAGACTAGAT-1	5X1_AGTACTGGTTAACCTG-1
PS191_ACCCTTGGTCATCGCG-1	PS191_AGTCTCCGTAGGCAAC-1	PS191_CTGAATGAGCCAGAGT-1	PS5X2_GTTACAGTCCTTATCA-1	5X1_AGTGATCCAACTCCCT-1
PS191_ACCCTTGTCGAAATCC-1	PS191_AGTCTCCGTTAAACAG-1	PS191_CTGAATGCAACTGTGT-1	PS5X2_GTTTGGAAGACCATAA-1	5X1_ATCACAGCATGAGATA-1
PS191_ACCGTTCAGACGCTCC-1	PS191_AGTCTCCTCAAAGGTA-1	PS191_CTGAGCGAGCCGAATG-1	PS5X2_TAACCAGTCGCTTTAT-1	5X1_ATCACGAGTACGAAAT-1
PS191_ACCGTTCAGCTTCGTA-1	PS191_AGTGACTGTGTTGACT-1	PS191_CTGAGGCGTCTTAGTG-1	PS5X2_TAACGACAGTATGGCG-1	5X1_ATCACGAGTCTGCGCA-1
PS191_ACCGTTCAGGGACCAT-1	PS191_AGTGACTGTTGCATCA-1	PS191_CTGAGGCTCGGAACTT-1	PS5X2_TAAGCCAAGTATGAAC-1	5X1_ATCCATTAGTGTTGAA-1
PS191_ACCGTTCCAAATGCGG-1	PS191_AGTGACTTCGTCAAAC-1	PS191_CTGATCCAGATACTGA-1	PS5X2_TACCCACGTTTCACAG-1	5X1_ATGGATCCAACCGCTG-1
PS191_ACCGTTCCAATACGCT-1	PS191_AGTGATCAGCATCCCG-1	PS191_CTGATCCAGTCGGCCT-1	PS5X2_TACCCGTGTCGGAAAC-1	5X1_ATGGTTGAGGATAATC-1
PS191_ACCGTTCGTGATTCAC-1	PS191_AGTGATCCACTCAGAT-1	PS191_CTGATCCGTACGTGAG-1	PS5X2_TACGGGCAGGCAGCTA-1	5X1_ATTATCCGTATGAAAC-1
PS191_ACCGTTCGTGTTTCTT-1	PS191_AGTGATCGTACGTTCA-1	PS191_CTGCATCAGCATGTTC-1	PS5X2_TACGGTAAGTAGTCAA-1	5X1_ATTCATCTCTCGTCGT-1
PS191_ACCGTTCTCATTGGTG-1	PS191_AGTGATCGTTAACAGA-1	PS191_CTGCATCCAAACACGG-1	PS5X2_TACTGCCTCAAGTCTG-1	5X1_CAAGGGAAGCATCAAA-1
PS191_ACCGTTCTCCTCATAT-1	PS191_AGTGATCGTTGTGTTG-1	PS191_CTGCATCGTCACAATC-1	PS5X2_TAGCACAAGGTTTACC-1	5X1_CACTGTCTCTGGGCGT-1
PS191_ACCTACCAGCACTCAT-1	PS191_AGTGATCTCAGTGCGC-1	PS191_CTGCCTAAGTCACTGT-1	PS5X2_TAGGTTGCAAAGCACG-1	5X1_CAGCAGCAGCAGCCCT-1
PS191_ACCTACCCACGACCTG-1	PS191_AGTGATCTCCCAATAG-1	PS191_CTGCCTACAACCAGAG-1	PS5X2_TATACCTAGAGGTGCT-1	5X1_CAGCCAGTCTTACGTT-1
PS191_ACCTACCCACTTTAGG-1	PS191_AGTGCCGAGACAGCGT-1	PS191_CTGCCTAGTCCAGTTA-1	PS5X2_TATATCCAGGCCTTGC-1	5X1_CATACAGTCGCTACGG-1
PS191_ACCTACCCAGGGACTA-1	PS191_AGTGCCGCAACCACAT-1	PS191_CTGCGAGTCTTACACT-1	PS5X2_TATCAGGAGCGATGAC-1	5X1_CATGGTATCTAGCATG-1
PS191_ACCTACCCATCAACCA-1	PS191_AGTGCCGGTAGCGCCT-1	PS191_CTGCTCAAGGCTGGAT-1	PS5X2_TATCAGGGTTCAGTAC-1	5X1_CATTGTTTCGTTATCT-1
PS191_ACCTACCCATCCGAAT-1	PS191_AGTGCCGGTCAGACGA-1	PS191_CTGGACGAGCAACCAG-1	PS5X2_TATTCCATCAGTGGGA-1	5X1_CCACACTCAATGAAAC-1
PS191_ACCTACCCATGACGAG-1	PS191_AGTGCCGTCGCCAGTG-1	PS191_CTGGACGGTACAGCGA-1	PS5X2_TATTGCTAGCATATGA-1	5X1_CCGATCTTCTCTCAAT-1
PS191_ACCTACCGTCCCAAAT-1	PS191_AGTGTTGAGGATTTAG-1	PS191_CTGGACGGTGGATACG-1	PS5X2_TATTGGGGTACGACAG-1	5X1_CCGATGGCACGCGCTA-1
PS191_ACCTACCGTTCGGCCA-1	PS191_AGTGTTGGTGGGACAT-1	PS191_CTGGACGTCTTCACAT-1	PS5X2_TCAAGACGTGCACAAG-1	5X1_CCGGACATCCACAGGC-1
PS191_ACCTACCTCGCAGAGA-1	PS191_AGTGTTGTCATTCCTA-1	PS191_CTGGCAGAGTACCCTA-1	PS5X2_TCAAGTGCATCATTTC-1	5X1_CCGGTGAAGGCATGCA-1
PS191_ACCTGAAAGACCTGGA-1	PS191_AGTTAGCGTGAGCTCC-1	PS191_CTGGTCTAGGGTTTCT-1	PS5X2_TCAATTCAGCTGTTCA-1	5X1_CCGTGAGCAGTGGCTC-1
PS191_ACCTGAAAGAGTCCGA-1	PS191_AGTTAGCGTGGAAATT-1	PS191_CTGGTCTAGGTACAGC-1	PS5X2_TCAATTCAGGGCGAGA-1	5X1_CCTCAACGTCGCACGT-1
PS191_ACCTGAACAATACCTG-1	PS191_AGTTCCCAGAATCGAT-1	PS191_CTGTACCGTCGTTGGC-1	PS5X2_TCAATTCGTTCTTAGG-1	5X1_CCTCAGTCAAATCGTC-1
PS191_ACCTGAACAGAGGAAA-1	PS191_AGTTCCCAGGTTGAGC-1	PS191_CTGTACCTCACCACAA-1	PS5X2_TCACACCGTACAGTTC-1	5X1_CTAAGTGAGCTACGTT-1
PS191_ACCTGAACATCCGAGC-1	PS191_AGTTCCCCATGGGATG-1	PS191_CTGTAGAGTGGACCAA-1	PS5X2_TCACGCTCATACTGTG-1	5X1_CTACCTGCATCAGCTA-1
PS191_ACCTGAACATGACTGT-1	PS191_AGTTCCCGTAGACAAT-1	PS191_CTGTAGATCACCATAG-1	PS5X2_TCACGCTGTCGCAGTC-1	5X1_CTATAGGTCGACACCG-1
PS191_ACCTGAAGTGATACAA-1	PS191_AGTTCCCGTTCGGTTA-1	PS191_CTGTAGATCTTCGACC-1	PS5X2_TCAGGTATCTATCCAT-1	5X1_CTCCACATCCGTCACT-1
PS191_ACCTGAAGTGGATACG-1	PS191_AGTTCCCTCCCTCGTA-1	PS191_CTGTATTCAGGTCAAG-1	PS5X2_TCAGTGACATCCAATG-1	5X1_CTGCTCATCTCGCCTA-1
PS191_ACCTGAAGTTATAGAG-1	PS191_AGTTCGAAGCTAAATG-1	PS191_CTGTGAAAGTCCTACA-1	PS5X2_TCAGTGACATGGCTGC-1	5X1_CTTGAGAAGTTGCGCC-1
PS191_ACCTGAATCAGGGATG-1	PS191_AGTTCGAAGTGACCTT-1	PS191_CTGTGAACAAGAGGCT-1	PS5X2_TCAGTTTTCAAACGTC-1	5X1_CTTTCGGCATCGCTGG-1
PS191_ACCTGAATCGCGTGAC-1	PS191_AGTTCGACACTGCGAC-1	PS191_CTGTGAAGTAGACTGG-1	PS5X2_TCATCCGTCGTCGATA-1	5X1_CTTTCGGCATTGAAGA-1
PS191_ACCTGAATCGTAGTGT-1	PS191_ATACCGAAGTGCAGCA-1	PS191_CTGTGAATCTCGCAGG-1	PS5X2_TCATTACGTTTCCAAG-1	5X1_GAGAAATGTGTTGACT-1
PS191_ACCTGAATCTTTGCTA-1	PS191_ATACCGACACGATAGG-1	PS191_CTGTGGGCATACACCA-1	PS5X2_TCATTCAGTGAATTGA-1	5X1_GAGTCATTCGTCAGAT-1
PS191_ACCTGTCAGACCCGCT-1	PS191_ATACCGACACGGCTAC-1	PS191_CTGTGGGGTATGTCCA-1	PS5X2_TCATTGTCATCGTCCT-1	5X1_GATTGGTAGGGAGGTG-1
PS191_ACCTGTCAGATGGCGT-1	PS191_ATACCGACATGCACTA-1	PS191_CTTACCGTCGAAACAA-1	PS5X2_TCCATCGGTTCGGTAT-1	5X1_GATTTCTAGAAACACT-1
PS191_ACCTGTCAGGTGCAGT-1	PS191_ATACCGAGTAGGTACG-1	PS191_CTTAGGACACTTGAAC-1	PS5X2_TCCATGCCAGCACACC-1	5X1_GATTTCTAGCTTCTAG-1
PS191_ACCTGTCCAGAACTAA-1	PS191_ATACCGAGTTCTTAGG-1	PS191_CTTAGGAGTCCTCAGG-1	PS5X2_TCCCATGAGTCGGCCT-1	5X1_GCATCTCCATGACCCG-1
PS191_ACCTGTCCAGGCACAA-1	PS191_ATACCGATCAGAACCT-1	PS191_CTTAGGAGTTTACTGG-1	PS5X2_TCCGAAAAGTCATTGC-1	5X1_GCATTAGAGTTGGCTT-1
PS191_ACCTGTCCATTGAAAG-1	PS191_ATACCTTAGCGAAACC-1	PS191_CTTCCGAGTAATGCGG-1	PS5X2_TCCGATCCAGTAGATA-1	5X1_GCGATCGGTTATTCCT-1
PS191_ACCTGTCGTGGGTATG-1	PS191_ATACCTTAGGGTACAC-1	PS191_CTTCCGATCAGCTAGT-1	PS5X2_TCCTAATGTGGAGAAA-1	5X1_GCTCAAATCGACATCA-1
PS191_ACCTGTCGTTCGAGCC-1	PS191_ATACCTTCAAGCGGAT-1	PS191_CTTCGGTAGGTCCGAA-1	PS5X2_TCCTAATTCCGTGGTG-1	5X1_GGAAGTGCACAAGCAG-1
PS191_ACCTGTCTCAGCTGTA-1	PS191_ATACCTTCACCCTAAA-1	PS191_CTTCGGTGTCACTGAT-1	PS5X2_TCCTCCCTCACATCAG-1	5X1_GGAGATGGTGAGATTA-1
PS191_ACCTGTCTCCCGTTGT-1	PS191_ATACTTCCATCCGGTG-1	PS191_CTTCTCTAGTGGATAT-1	PS5X2_TCCTTCTCAACAGCTT-1	5X1_GGAGCAAAGTTTCAGC-1
PS191_ACCTGTCTCCGTAATG-1	PS191_ATACTTCGTCCCTCAT-1	PS191_CTTCTCTCAGCTACCG-1	PS5X2_TCCTTTCGTATCACGT-1	5X1_GGGACAAGTTCCTAGA-1
PS191_ACGATCACAGCAGGAT-1	PS191_ATACTTCTCTCCCTAG-1	PS191_CTTCTCTCAGGTCAAG-1	PS5X2_TCGACCTAGTACTGTC-1	5X1_GGGAGATGTACATTGC-1
PS191_ACGATCAGTAGAGACC-1	PS191_ATACTTCTCTCTCAAT-1	PS191_CTTGAGATCTCGTGAA-1	PS5X2_TCGACCTTCCTACGGG-1	5X1_GGGTATTAGAGTCACG-1
PS191_ACGATCATCATTCCTA-1	PS191_ATAGACCAGATGAATC-1	PS191_CTTGATTAGTGCTAGG-1	PS5X2_TCGACGGTCGGTGTAT-1	5X1_GGGTGAATCATAGAGA-1
PS191_ACGATCATCCTCGATC-1	PS191_ATAGACCAGCAAGGAA-1	PS191_CTTGATTTCGGTGCAC-1	PS5X2_TCGCACTAGTTTGCTG-1	5X1_GGGTTTACAATTTCTC-1
PS191_ACGATCATCGTAGTCA-1	PS191_ATAGACCAGCGCTGAA-1	PS191_CTTTCAAGTATGCAAA-1	PS5X2_TCGCAGGAGCTATCCA-1	5X1_GTAACCACAATCGCAT-1
PS191_ACGATGTAGACCATGG-1	PS191_ATAGACCAGTAGGTTA-1	PS191_CTTTCAATCCTGTACC-1	PS5X2_TCGCAGGGTGCACAAG-1	5X1_GTAAGTCAGTCGCCAC-1
PS191_ACGATGTAGAGAGTTT-1	PS191_ATAGACCCACACAGCC-1	PS191_CTTTCGGAGTCTTCGA-1	PS5X2_TCGGATATCCCACAGG-1	5X1_GTATTGGCAATGGCAG-1
PS191_ACGATGTAGCTAGAGC-1	PS191_ATAGACCCACATGTTG-1	PS191_CTTTCGGCACAGTACT-1	PS5X2_TCGGGCAAGTTGAATG-1	5X1_GTCTCACTCACTGCTC-1
PS191_ACGATGTAGGATATGT-1	PS191_ATAGACCCAGCTGTCG-1	PS191_CTTTCGGGTTTCGACA-1	PS5X2_TCGTCCACAGTCGCAC-1	5X1_GTCTGTCCAAACTAAG-1
PS191_ACGATGTAGTAGCATA-1	PS191_ATAGACCCAGGGTTGA-1	PS191_CTTTCGGTCTACGGGC-1	PS5X2_TCGTGCTCAGTGACCC-1	5X1_GTCTTTAAGAGTTGAT-1
PS191_ACGATGTCAAGAGCTG-1	PS191_ATAGACCGTACCAATC-1	PS191_GAAATGAAGGCTTTCA-1	PS5X2_TCGTGCTGTGTTGATC-1	5X1_GTGACGCTCTCATTGT-1
PS191_ACGATGTCAAGTGCTT-1	PS191_ATAGACCGTACCTGTA-1	PS191_GAAATGACATAATGAG-1	PS5X2_TCTACCGGTCATCGCG-1	5X1_GTGATGTGTGTAAACA-1
PS191_ACGATGTCACGTGTGC-1	PS191_ATAGACCGTAGACGGT-1	PS191_GAAATGATCAAGGCTT-1	PS5X2_TCTATACCACCACATA-1	5X1_GTGCTTCCACAGGATG-1
PS191_ACGATGTCAGAGGTAC-1	PS191_ATAGACCTCGGAATGG-1	PS191_GAAATGATCACCCATC-1	PS5X2_TCTCACGCACGTACAT-1	5X1_GTGCTTCTCGGTGAAG-1
PS191_ACGATGTCAGTAGATA-1	PS191_ATAGAGAAGACTCTAC-1	PS191_GAACACTAGCACTTTG-1	PS5X2_TCTCACGGTACCTAGT-1	5X1_GTGTAACAGTATCTGC-1
PS191_ACGATGTGTGGTGATG-1	PS191_ATAGAGAAGAGGCCAT-1	PS191_GAACACTGTAGTTACC-1	PS5X2_TCTCAGCAGCGACTAG-1	5X1_GTTGCGGCATCGTCCT-1
PS191_ACGATGTGTTGCTCAA-1	PS191_ATAGAGAAGTCTCTGA-1	PS191_GAACACTTCAGTGATC-1	PS5X2_TCTCCGAAGTAAGAGG-1	5X1_GTTGTAGAGTACTCGT-1
PS191_ACGATGTTCACAGAGG-1	PS191_ATAGAGATCCGGCAAC-1	PS191_GAACGTTGTCACCACG-1	PS5X2_TCTGTCGGTCCTCCAT-1	5X1_TAACCAGCAAGGTTGG-1
PS191_ACGATGTTCCTTCTAA-1	PS191_ATAGAGATCCTGATAG-1	PS191_GAACTGTAGCTATCCA-1	PS5X2_TCTGTCGTCACGGTCG-1	5X1_TAACGACCAGAGTGAC-1
PS191_ACGATGTTCGGAATGG-1	PS191_ATAGGCTCAAAGACTA-1	PS191_GAACTGTAGCTTCATG-1	PS5X2_TCTTGCGCATCAACCA-1	5X1_TAATCTCCACAAGCAG-1
PS191_ACGATGTTCGGTGAAG-1	PS191_ATAGGCTCACACAGCC-1	PS191_GAACTGTGTCCTCAGG-1	PS5X2_TGAATCGCAGGATCTT-1	5X1_TACCGAACAACCGTGC-1
PS191_ACGCACGAGAGTGACC-1	PS191_ATAGGCTCAGAATTCC-1	PS191_GAACTGTTCTGCGTCT-1	PS5X2_TGACTCCAGCACTGGA-1	5X1_TCAATTCAGTAACGAT-1
PS191_ACGCACGAGCAGCCTC-1	PS191_ATAGGCTGTAGCGCTC-1	PS191_GAAGAATAGTCCTGCG-1	PS5X2_TGACTCCAGCCAGACA-1	5X1_TCATCATGTCACCGCA-1
PS191_ACGCACGAGTAAGAGG-1	PS191_ATAGGCTTCTAGACCA-1	PS191_GAAGAATGTTCGAAGG-1	PS5X2_TGACTCCAGCCTCTGG-1	5X1_TCCAGAAAGAAGCGAA-1
PS191_ACGCACGTCACGTCCT-1	PS191_ATATCCTAGGACAAGA-1	PS191_GAAGAATGTTGGCTAT-1	PS5X2_TGATGCACACATGACT-1	5X1_TCCGGGAGTTTGAACC-1
PS191_ACGCACGTCCCGAGGT-1	PS191_ATATCCTGTTCCGCTT-1	PS191_GAAGCCCAGTAGACAT-1	PS5X2_TGCGGGTTCCCGTGTT-1	5X1_TCCGGGATCCCATAAG-1
PS191_ACGCACGTCCGCTAGG-1	PS191_ATATCCTTCCATAGAC-1	PS191_GAAGCGAAGTTAACGA-1	PS5X2_TGCTGAACATAGATCC-1	5X1_TCCTCCCTCCTACGGG-1
PS191_ACGCACGTCCTCAGGG-1	PS191_ATCACAGCAGCTTTGA-1	PS191_GAAGCGACATCGGCCA-1	PS5X2_TGCTGAATCAAGGACG-1	5X1_TCGACGGGTATGATCC-1
PS191_ACGGAAGAGAGCAGCT-1	PS191_ATCACAGTCAATCCGA-1	PS191_GAAGGACTCAGCTTCC-1	PS5X2_TGCTTGCCACGACGCT-1	5X1_TCTACCGGTGTTTGCA-1
PS191_ACGGAAGAGGGATCGT-1	PS191_ATCACAGTCCCGAAAT-1	PS191_GAAGGGTAGAGTCGAC-1	PS5X2_TGCTTGCGTACTGCGC-1	5X1_TCTGCCAGTGTTGATC-1
PS191_ACGGAAGAGTAAGGGA-1	PS191_ATCACAGTCCCGAACG-1	PS191_GAAGGGTCAGGTTTAC-1	PS5X2_TGGCGTGGTGTCGATT-1	5X1_TGAGCGCCAGCAAGAC-1
PS191_ACGGAAGCAAGCACCC-1	PS191_ATCACAGTCCTAGCGG-1	PS191_GAATAGAAGAATGTTG-1	PS5X2_TGGGAGACACTGGATT-1	5X1_TGCAGTACATGGCACC-1
PS191_ACGGAAGCACTTACAG-1	PS191_ATCACAGTCTAGCAAC-1	PS191_GAATAGACATCACAGT-1	PS5X2_TGGGATTAGTTACGTC-1	5X1_TGCGACGTCTTTGCAT-1
PS191_ACGGAAGCAGGTCCGT-1	PS191_ATCACGAAGGCTGAAC-1	PS191_GAATAGAGTATCGAGG-1	PS5X2_TGGGCTGAGAATCCCT-1	5X1_TGGGATTCAGAAATTG-1
PS191_ACGGAAGGTAGGTTTC-1	PS191_ATCACGAAGTCACACT-1	PS191_GAATCACCAGCCATTA-1	PS5X2_TGGGTTAAGATGTTGA-1	5X1_TTACAGGAGGAATGTT-1
PS191_ACGGAAGGTCTAATCG-1	PS191_ATCACGACATGAATCC-1	PS191_GAATCACCATATCTGG-1	PS5X2_TGGTAGTTCGACGCTG-1	5X1_TTCAATCTCACCCATC-1
PS191_ACGGAAGGTGCAACGA-1	PS191_ATCACGATCTGGCCGA-1	PS191_GAATCGTCAGATTCGT-1	PS5X2_TGTAAGCTCTTTCCAA-1	5X1_TTCGGTCGTACGATGG-1
PS191_ACGGAAGGTGCTAGCC-1	PS191_ATCACTTAGACCGCCT-1	PS191_GAATCGTCAGCTTTGA-1	PS5X2_TGTCAGAAGGTTGGAC-1	5X1_TTCTTGAGTTGCGAAG-1
PS191_ACGGAAGTCACAGAGG-1	PS191_ATCACTTAGTCACAGG-1	PS191_GACACGCAGTACAGCG-1	PS5X2_TGTCCACCAAGACCTT-1	5X1_TTGCATTCAGAGTGTG-1
PS191_ACGGAAGTCCACGAAT-1	PS191_ATCACTTCACTGCGTG-1	PS191_GACAGCCTCCCTCTCC-1	PS5X2_TGTCCCACACCCTTGT-1	5X1_TTGCTGCGTAAGACCG-1
PS191_ACGGAAGTCTTGCAGA-1	PS191_ATCACTTCAGACATCT-1	PS191_GACAGCCTCGGTGCAC-1	PS5X2_TGTCCTGTCGTTCAGA-1	5X1_TTGGATGAGTAGAGTT-1
PS191_ACGGGTCAGAGTCGAC-1	PS191_ATCACTTGTGCATCTA-1	PS191_GACAGCCTCTATCGCC-1	PS5X2_TGTGAGTCAGTGTACT-1	5X1_TTGTTCAGTAGAGCTG-1
PS191_ACGGGTCAGCGTACAG-1	PS191_ATCACTTTCGAAATCC-1	PS191_GACATCAAGACTTCGT-1	PS5X2_TGTGATGCACGTGAGA-1	5X1_TTTCATGAGTTAACAG-1
PS191_ACGGGTCAGGTTCCGC-1	PS191_ATCACTTTCTCTCGCA-1	PS191_GACATCAAGATTTGCC-1	PS5X2_TGTTCATTCCGAAATC-1	5X1_TTTGGAGGTAACAGGC-1
PS191_ACGGGTCCAAACCGGA-1	PS191_ATCAGGTAGCGATGGT-1	PS191_GACATCATCTACTATC-1	PS5X2_TGTTCCGCACAGTACT-1	5X2_AAATGGACAACTTGGT-1
PS191_ACGGGTCCAGAGGTAC-1	PS191_ATCAGGTCACCAGACC-1	PS191_GACCAATGTTTGATCG-1	PS5X2_TGTTTGTGTCATCAGT-1	5X2_AATGCCAAGATGTTAG-1
PS191_ACGGGTCCAGCGTGCT-1	PS191_ATCAGGTCACGCTGAC-1	PS191_GACCAATTCAAACCCA-1	PS5X2_TGTTTGTGTTTCTTAC-1	5X2_ACATCGAGTACGAGTG-1
PS191_ACGGGTCGTAGAAACT-1	PS191_ATCAGGTGTGTTTCTT-1	PS191_GACCCAGCAGATAAAC-1	PS5X2_TTACGCCTCGCTGTCT-1	5X2_ACCAAACTCTGTTGGA-1
PS191_ACGGGTCGTAGGAGTC-1	PS191_ATCAGGTGTTATCCAG-1	PS191_GACCCAGCATACTGAC-1	PS5X2_TTACGTTCATCGCTAA-1	5X2_ACCCAAAGTCGTTATG-1
PS191_ACGGGTCGTGGTTCTA-1	PS191_ATCAGGTTCCGATCGG-1	PS191_GACCCTTGTAGTGCGA-1	PS5X2_TTACGTTGTTGTCAGT-1	5X2_ACGTAACAGGTCGCCT-1
PS191_ACGGGTCGTTACCTTT-1	PS191_ATCAGGTTCTCACCCA-1	PS191_GACCTTCAGTAGGCCA-1	PS5X2_TTACTGTTCCATTTAC-1	5X2_ACGTCCTGTGACAACG-1
PS191_ACGGGTCTCACTTCTA-1	PS191_ATCATTCAGAAAGTCT-1	PS191_GACCTTCGTGCGTGCT-1	PS5X2_TTAGGGTCAGTTAAAG-1	5X2_ACGTTCCTCTGCGTCT-1
PS191_ACGGGTCTCCGCAAAT-1	PS191_ATCATTCAGGTTCCGC-1	PS191_GACCTTCGTGTCCTAA-1	PS5X2_TTCAGGATCTAGAACC-1	5X2_ACTATTCCACCAACAT-1
PS191_ACGGTCGAGAGCCGTA-1	PS191_ATCATTCCACGTCATA-1	PS191_GACGCTGTCACTGCTC-1	PS5X2_TTCATTGTCATTGCCC-1	5X2_ACTGCAATCCCGGTAG-1
PS191_ACGGTCGAGCTGTGCC-1	PS191_ATCATTCTCGGATTAC-1	PS191_GACTATGAGATTGCGG-1	PS5X2_TTCCACGTCAAGTGTC-1	5X2_ACTTAGGAGTTAACGA-1
PS191_ACGGTCGAGGACTGGT-1	PS191_ATCCACCAGGGTCACA-1	PS191_GACTATGAGGGACACT-1	PS5X2_TTCTAACAGTACGTCT-1	5X2_AGACAAAGTTGCGTAT-1
PS191_ACGGTCGAGGTGGCTA-1	PS191_ATCCACCCAGTCCCGA-1	PS191_GACTCAACAATCACGT-1	PS5X2_TTCTGTACAGGATCTT-1	5X2_AGCTTCCAGAGTACCG-1
PS191_ACGGTCGGTGTGTACT-1	PS191_ATCCACCCAGTTAAAG-1	PS191_GACTCAACATTCATCT-1	PS5X2_TTCTGTAGTCTCTCTG-1	5X2_AGGATAAGTGTGGACA-1
PS191_ACGGTCGGTTAAGCAA-1	PS191_ATCCACCGTTGGTAGG-1	PS191_GACTCTCAGCTGTTAC-1	PS5X2_TTGCTGCAGTGCCGAA-1	5X2_AGGTTGTTCTACGGTA-1
PS191_ACGGTCGTCACAGAGG-1	PS191_ATCCACCTCGTACACA-1	PS191_GACTCTCCACGGCGTT-1	PS5X2_TTGGATGAGAAAGCGA-1	5X2_AGTAACCAGCACGGAT-1
PS191_ACGGTCGTCCCGAGTG-1	PS191_ATCCATTCAAGCGAGT-1	PS191_GACTCTCGTCGATTCA-1	PS5X2_TTGGATGTCCGTGGTG-1	5X2_AGTGATCGTCTCCCTA-1
PS191_ACGGTCGTCTCCGATC-1	PS191_ATCCATTTCACGATCA-1	PS191_GACTGATTCTATGCCC-1	PS5X2_TTGGGATCAGAGGCAT-1	5X2_AGTGATCGTCTCTCTG-1
PS191_ACGGTCGTCTTACACT-1	PS191_ATCCCTGAGAAGCGGG-1	PS191_GACTTCCAGCCGAATG-1	PS5X2_TTGGGATTCTGCGATA-1	5X2_ATCGATGTCCATAGAC-1
PS191_ACGGTTAAGACTACGG-1	PS191_ATCCCTGAGGTTCATC-1	PS191_GACTTCCCAGAACATA-1	PS5X2_TTGTGGATCCATATGG-1	5X2_ATGAGGGCAAGTGGTG-1
PS191_ACGGTTAAGGTGAGAA-1	PS191_ATCCCTGCAAATTGGA-1	PS191_GACTTCCTCCACAGCG-1	PS5X2_TTGTGTTAGACTCATC-1	5X2_ATGGAGGTCAAAGCCT-1
PS191_ACGGTTAAGTCTTCGA-1	PS191_ATCCCTGCACATGAAA-1	PS191_GACTTCCTCCGTGGTG-1	PS5X2_TTGTTCAGTAGCTGTT-1	5X2_ATTCCTAAGACTTAAG-1
PS191_ACGGTTACAAACCGGA-1	PS191_ATCCCTGCAGCGTGCT-1	PS191_GAGACCCTCATTTCGT-1	PS5X2_TTGTTTGAGATGGGCT-1	5X2_ATTCTTGGTTGTGCCG-1
PS191_ACGGTTACACTAGGTT-1	PS191_ATCCCTGCAGTGGCTC-1	PS191_GAGACTTGTCGTATGT-1	PS5X2_TTTACCAAGCAGATAT-1	5X2_CAACCAAGTACCGTGC-1
PS191_ACGGTTACAGCCGTTG-1	PS191_ATCCCTGGTCAAGCGA-1	PS191_GAGACTTTCTTACCGC-1	PS5X2_TTTACCATCTTTCCAA-1	5X2_CAATGACTCCGCCTAT-1
PS191_ACGGTTACAGCCTATA-1	PS191_ATCCCTGTCCCTCGAT-1	PS191_GAGAGGTGTCCATCTC-1	PS5X2_TTTACTGCAGCTCTGG-1	5X2_CACTAAGAGCTCTGTA-1
PS191_ACGGTTAGTCACAGTT-1	PS191_ATCCCTGTCTGAGGTT-1	PS191_GAGAGGTGTCTCGGAC-1	PS5X2_TTTAGTCCAGGCACTC-1	5X2_CACTGTCTCTGAGTCA-1
PS191_ACGGTTAGTCCAACGC-1	PS191_ATCCGTCAGTCACTGT-1	PS191_GAGATGGAGTGAGGTC-1	PS5X2_TTTCAGTAGCACGATG-1	5X2_CAGCAGCGTTTCCCAC-1
PS191_ACGGTTAGTCCCGCAA-1	PS191_ATCCGTCCACTACTTT-1	PS191_GAGATGGGTGGCTTGC-1	PS5X2_TTTCGATAGCTTGTGT-1	5X2_CAGCGTGTCGGAGATG-1
PS191_ACGGTTAGTCGTTCAA-1	PS191_ATCCGTCTCCATATGG-1	PS191_GAGATGGGTTGGACTT-1	PS5X2_TTTGTTGCAGATACTC-1	5X2_CATCGTCCACGATTCA-1
PS191_ACGGTTAGTGAGATCG-1	PS191_ATCCGTCTCTCTCGAC-1	PS191_GAGATGGTCATCTACT-1	PS5X2_TTTGTTGTCAGCACCG-1	5X2_CCACGAGTCCTACACC-1
PS191_ACGGTTAGTGTTCAGT-1	PS191_ATCCGTCTCTTCGATT-1	PS191_GAGCCTGCACTGGCGT-1	WT1_AAAGGATAGAAGGGAT-1	5X2_CCGATGGAGTTCCTGA-1
PS191_ACGGTTAGTTATTCCT-1	PS191_ATCCTATCACGAAAGC-1	PS191_GAGCTGCGTGACAACG-1	WT1_AAAGGGCAGTGCGCTC-1	5X2_CCGTTCAAGCGAGTCA-1
PS191_ACGGTTATCCCTCTCC-1	PS191_ATCCTATCATCTAGAC-1	PS191_GAGCTGCGTTAGTTCG-1	WT1_AAAGGGCGTCCCGCAA-1	5X2_CCTATCGCAGTTGTCA-1
PS191_ACGGTTATCCGTGGCA-1	PS191_ATCGATGAGTCTCGTA-1	PS191_GAGGCAAAGTAAGGGA-1	WT1_AACACACCAACTGCTA-1	5X2_CCTTGTGTCACTACGA-1
PS191_ACGGTTATCCTTATAC-1	PS191_ATCGATGGTTACGCCG-1	PS191_GAGGCCTAGTATAGAC-1	WT1_AACAGGGCAGCGATTT-1	5X2_CGATGGCGTGCAATGG-1
PS191_ACGGTTATCTCCTGCA-1	PS191_ATCGATGTCATGCGGC-1	PS191_GAGGCCTGTCGCTTGG-1	WT1_AACGGGAGTTGGGACA-1	5X2_CTATCTAGTTCAAAGA-1
PS191_ACGTAACAGCGTGTTT-1	PS191_ATCGATGTCTAGTGTG-1	PS191_GAGGCCTGTTCCTAGA-1	WT1_AAGCCATAGGTGATCG-1	5X2_CTGAGGCAGGCTCTAT-1
PS191_ACGTAACCAATTTCGG-1	PS191_ATCGATGTCTGTGCAA-1	PS191_GAGGGATAGGCAGGGA-1	WT1_AAGTACCGTTCAGCGC-1	5X2_CTGAGGCCACTAGAGG-1
PS191_ACGTAACCATCAACCA-1	PS191_ATCGCCTAGGCGACAT-1	PS191_GAGGGATTCGCTACGG-1	WT1_AATGACCAGAGGCGTT-1	5X2_CTGCATCAGTGTAGAT-1
PS191_ACGTAACGTCTACAAC-1	PS191_ATCGCCTAGGCGATAC-1	PS191_GAGTCATCAGGACGAT-1	WT1_AATTCCTTCACCCTGT-1	5X2_CTGGCAGCATCTATCT-1
PS191_ACGTAACGTGATCATC-1	PS191_ATCGCCTGTCATCGCG-1	PS191_GAGTCATTCAACTTTC-1	WT1_AATTCCTTCTGAACGT-1	5X2_CTGTGGGGTTCGGACC-1
PS191_ACGTAACGTGTGAATA-1	PS191_ATCGCCTGTCATGCAT-1	PS191_GAGTCATTCCCGTTCA-1	WT1_ACACCAATCCTCACTG-1	5X2_GAAGCGACATCCGGTG-1
PS191_ACGTAACTCAAGGCTT-1	PS191_ATCGCCTGTCCCGTGA-1	PS191_GAGTCTACACAGTACT-1	WT1_ACATCCCAGTGTTCCA-1	5X2_GAAGGACAGGGAGGCA-1
PS191_ACGTAACTCTTGAGCA-1	PS191_ATCGCCTTCTCATGGA-1	PS191_GAGTCTAGTTCAAACC-1	WT1_ACCAAACTCCTTGGAA-1	5X2_GAAGGACGTCTCGGGT-1
PS191_ACGTACAAGGCACCAA-1	PS191_ATCGGATAGAAGGCTC-1	PS191_GAGTGTTGTCACGCTG-1	WT1_ACCCTCAGTCCTCATC-1	5X2_GAATAGAAGTTTGTCG-1
PS191_ACGTACAAGGGATGTC-1	PS191_ATCGGATAGTATGCAA-1	PS191_GAGTGTTGTTAACAGA-1	WT1_ACGTACAAGAGGCGGA-1	5X2_GAATCACTCAGCAATC-1
PS191_ACGTACAAGGTAGCAC-1	PS191_ATCGGATCAAACCATC-1	PS191_GAGTTACCAGTGGCTC-1	WT1_ACTATCTTCTCCTGAC-1	5X2_GAATCGTCACACAGCC-1
PS191_ACGTACAAGTAAATGC-1	PS191_ATCGGATCATATCTGG-1	PS191_GAGTTACTCGATCCCT-1	WT1_ACTTCGCAGCGAGTCA-1	5X2_GACCCTTCATAGACTC-1
PS191_ACGTACAAGTCTAACC-1	PS191_ATCGGCGAGAGCAGTC-1	PS191_GAGTTTGAGACTTCAC-1	WT1_AGAAATGCAAACTCTG-1	5X2_GACTGATTCATTGGTG-1
PS191_ACGTACAAGTTAGTGA-1	PS191_ATCGGCGAGTTACGTC-1	PS191_GATCACACATGTGCCG-1	WT1_AGACCCGCATGCGGTC-1	5X2_GAGATGGTCTTCACGC-1
PS191_ACGTACACAAAGACTA-1	PS191_ATCGGCGGTACTAAGA-1	PS191_GATCAGTAGGTTATAG-1	WT1_AGAGCAGTCACGGAGA-1	5X2_GAGGCAAAGTTGCTGT-1
PS191_ACGTACACAACATCGT-1	PS191_ATCGGCGGTTCATCTT-1	PS191_GATCAGTGTCTTAGTG-1	WT1_AGATCGTAGCTGCGAA-1	5X2_GATGACTGTGCAATAA-1
PS191_ACGTACACACAGCTGC-1	PS191_ATCGGCGTCTCATAGG-1	PS191_GATCATGCACGCTATA-1	WT1_AGCATCACAGGAATAT-1	5X2_GCAGCCAAGACCAAGC-1
PS191_ACGTACACATAATGAG-1	PS191_ATCGTAGAGCGATGAC-1	PS191_GATCGTACATCATTGG-1	WT1_AGGGCCTTCTAGTGTG-1	5X2_GCATCGGGTTTACTTC-1
PS191_ACGTACACATGGGATG-1	PS191_ATCGTAGAGCGCTGCT-1	PS191_GATCGTAGTGGATCGA-1	WT1_AGGGTCCAGCCTCCAG-1	5X2_GCGTTTCCAATGTGGG-1
PS191_ACGTACAGTAACGTTC-1	PS191_ATCGTAGAGTGGACGT-1	PS191_GATCGTATCCTTCTAA-1	WT1_AGGTAGGCAGATACCT-1	5X2_GCTTGGGGTCATCCGG-1
PS191_ACGTACAGTATTGGCT-1	PS191_ATCGTAGGTATGGTTC-1	PS191_GATGACTCACCTGATA-1	WT1_AGTAGTCCATCATGAC-1	5X2_GGAATGGGTCTGCATA-1
PS191_ACGTACAGTCATGACT-1	PS191_ATCGTCCAGAGTGAAG-1	PS191_GATGACTCACGACGAA-1	WT1_AGTCAACCATCTTCGC-1	5X2_GGCTTTCAGGTCGTAG-1
PS191_ACGTACAGTGTGTACT-1	PS191_ATCGTCCAGCCGATAG-1	PS191_GATGACTTCTGCAGCG-1	WT1_AGTCACAGTCCCACGA-1	5X2_GGGACCTAGAGATCGC-1
PS191_ACGTACATCACCCTCA-1	PS191_ATCGTCCAGGAGTCTG-1	PS191_GATGAGGCACTCCGGA-1	WT1_AGTGACTAGTGGCGAT-1	5X2_GGGATCCGTAGAGGAA-1
PS191_ACGTACATCATCGACA-1	PS191_ATCGTCCAGGTAAAGG-1	PS191_GATGAGGGTATGCGTT-1	WT1_ATATCCTAGTAGGCCA-1	5X2_GGTGGCTTCCATGCAA-1
PS191_ACGTACATCGCATTGA-1	PS191_ATCGTCCCAAGAGTAT-1	PS191_GATGATCAGGGAGTTC-1	WT1_ATCCATTTCGTTAGAC-1	5X2_GGTTGTAAGACTAGAT-1
PS191_ACGTACATCTTCGCTG-1	PS191_ATCGTCCCACTTCTCG-1	PS191_GATGATCGTAGCGATG-1	WT1_ATCCGTCCACTACCGG-1	5X2_GTAACCACAGCCTACG-1
PS191_ACGTACATCTTGGAAC-1	PS191_ATCGTCCGTATTTCTC-1	PS191_GATGCTAGTGGGCTTC-1	WT1_ATGGAGGAGTAATCCC-1	5X2_GTAATCGCATGAGAAT-1
PS191_ACGTAGTAGGTCTGGA-1	PS191_ATCGTCCTCGTTCAGA-1	PS191_GATGCTAGTGTTAGCT-1	WT1_ATGTCTTGTGATGGCA-1	5X2_GTAGCTACATGACCCG-1
PS191_ACGTAGTCAACAAAGT-1	PS191_ATCGTCCTCTTCACGC-1	PS191_GATGCTAGTTGGGCCT-1	WT1_CAAGGGATCGTTCGCT-1	5X2_GTCTGTCCATATCTGG-1
PS191_ACGTAGTCAAGGGTCA-1	PS191_ATCGTGAAGCGGACAT-1	PS191_GATGCTATCTCTAAGG-1	WT1_CACCAAAAGAACTGAT-1	5X2_GTGCGTGGTCTGTGCG-1
PS191_ACGTAGTCAAGTGGTG-1	PS191_ATCGTGACAGGCGTTC-1	PS191_GATGCTATCTGCGATA-1	WT1_CACGTGGAGGAGATAG-1	5X2_GTTACGATCAACACGT-1
PS191_ACGTAGTCACGTCGGT-1	PS191_ATCGTGAGTACTGCCG-1	PS191_GATGGAGAGGGTAGCT-1	WT1_CAGATTGAGTGCAACG-1	5X2_GTTCATTAGATGTTGA-1
PS191_ACGTAGTGTAACCCGC-1	PS191_ATCGTGAGTTCGAACT-1	PS191_GATGGAGCAGGATTCT-1	WT1_CAGGGCTGTCCGGTGT-1	5X2_TAACACGCAGGACTTT-1
PS191_ACGTAGTTCACCTTAT-1	PS191_ATCGTGATCCACAAGT-1	PS191_GATGGAGTCGTGTCAA-1	WT1_CAGTTAGTCGCAATTG-1	5X2_TACCGAACATCTATCT-1
PS191_ACGTAGTTCACTCGAA-1	PS191_ATCGTGATCGGAATGG-1	PS191_GATGGAGTCTTCTTCC-1	WT1_CAGTTCCTCGTGGGAA-1	5X2_TACCTGCGTCCTGAAT-1
PS191_ACGTAGTTCCAAACCA-1	PS191_ATCTCTAAGAGAGTGA-1	PS191_GATGTTGGTAACTGCT-1	WT1_CATCAAGGTCGTGTTA-1	5X2_TCAAGCACATTACTCT-1
PS191_ACGTAGTTCCGAGCTG-1	PS191_ATCTCTAGTGATAGAT-1	PS191_GATGTTGTCTATTTCG-1	WT1_CATCGCTGTTCCGCTT-1	5X2_TCCATCGGTTCACCGG-1
PS191_ACGTAGTTCGACACTA-1	PS191_ATCTTCAAGATACAGT-1	PS191_GATTCGACACACGTGC-1	WT1_CATGAGTTCGCAAGAG-1	5X2_TCCGATCGTTCAAGTC-1
PS191_ACGTCCTAGCGTGAAC-1	PS191_ATCTTCACAAGCGAGT-1	PS191_GATTCTTCAATCGTCA-1	WT1_CATTCTATCCCTCGTA-1	5X2_TCTCAGCCACAATTCG-1
PS191_ACGTCCTCAGTCAACT-1	PS191_ATCTTCACACCTCTAC-1	PS191_GATTGGTGTTATCTGG-1	WT1_CCACGTTGTCGACTGC-1	5X2_TGACCCTTCCATCTCG-1
PS191_ACGTCCTGTAATGATG-1	PS191_ATCTTCACATATCGGT-1	PS191_GATTTCTAGTGACCTT-1	WT1_CCCTCAATCAACGAGG-1	5X2_TGATTTCCAGCGCGTT-1
PS191_ACGTCCTGTAATGCGG-1	PS191_ATCTTCACATGGTGGA-1	PS191_GATTTCTCAGAGGTAC-1	WT1_CCCTCTCCACCCTGTT-1	5X2_TGCGACGCAGCCCAGT-1
PS191_ACGTCCTTCCACGTGG-1	PS191_ATCTTCAGTGTGTCGC-1	PS191_GATTTCTGTGGCTTAT-1	WT1_CCGATCTGTCAAACGG-1	5X2_TGGAACTTCGAGTTGT-1
PS191_ACGTTCCAGCCGTTGC-1	PS191_ATCTTCAGTGTTAAAG-1	PS191_GCAACATCATAATCGC-1	WT1_CCGGTAGAGGTCCCTG-1	5X2_TGGAGAGTCTACTGAG-1
PS191_ACGTTCCAGCCTATTG-1	PS191_ATCTTCATCTGGGTCG-1	PS191_GCAACATCATAGGCGA-1	WT1_CCGTAGGAGATACCAA-1	5X2_TGGGAGACACGGTCTG-1
PS191_ACGTTCCCACGCAAAG-1	PS191_ATGAAAGAGCCATCCG-1	PS191_GCAACATTCTGCATGA-1	WT1_CCGTAGGGTGTGGACA-1	5X2_TGGGTTAAGCGTGCTC-1
PS191_ACGTTCCCACTGTCGG-1	PS191_ATGAAAGCACAGCCTG-1	PS191_GCAACATTCTGGGTCG-1	WT1_CCGTTCAAGATGCCGA-1	5X2_TGGTTAGCATGCACTA-1
PS191_ACGTTCCCAGGCCTGT-1	PS191_ATGAAAGCACTCACTC-1	PS191_GCAACCGAGAGCACTG-1	WT1_CCTAACCGTCCTCAGG-1	5X2_TGTTCTACACTTCAAG-1
PS191_ACGTTCCGTATGCGGA-1	PS191_ATGAAAGCATAATGAG-1	PS191_GCAACCGAGGACTAAT-1	WT1_CGATGGCAGGAACTAT-1	5X2_TTAATCCAGTGGCAGT-1
PS191_ACGTTCCGTCCTGGTG-1	PS191_ATGAAAGGTATGGGAC-1	PS191_GCAACCGCAAGCTGCC-1	WT1_CGGCAGTAGCCTCGTG-1	5X2_TTTATGCGTATGAGGC-1
PS191_ACGTTCCGTGATACAA-1	PS191_ATGAAAGTCCAGCCTT-1	PS191_GCAACCGGTTAAGAAC-1	WT1_CTAACTTCACAAAGTA-1	5X2_TTTATGCTCCTACGAA-1
PS191_ACGTTCCGTTCGGGTC-1	PS191_ATGACCAAGTATTAGG-1	PS191_GCACATAAGCGAGAAA-1	WT1_CTACTATTCCTCGATC-1
PS191_ACGTTCCGTTGGCCTG-1	PS191_ATGACCAGTAAGTTAG-1	PS191_GCACATAGTGCCAAGA-1	WT1_CTAGGTATCCCGATCT-1
PS191_ACGTTCCTCGCTCTAC-1	PS191_ATGACCAGTATCGCGC-1	PS191_GCACATATCCTACCGT-1	WT1_CTATCTAAGTAGGAAG-1
PS191_ACTACGAAGCTAGATA-1	PS191_ATGACCAGTGTATCCA-1	PS191_GCACATATCTGGAGAG-1	WT1_CTCAGAACAAACGTGG-1
PS191_ACTACGAAGGTAGGCT-1	PS191_ATGACCATCTGTGTGA-1	PS191_GCACGGTGTACAGAAT-1	WT1_CTCTGGTCAGACACCC-1
PS191_ACTACGAAGTATGATG-1	PS191_ATGAGGGAGCTGTTCA-1	PS191_GCACGGTGTCTACACA-1	WT1_CTGTATTAGCTACTAC-1
PS191_ACTACGACACTATCGA-1	PS191_ATGAGGGAGGAGAGGC-1	PS191_GCACGTGCAAATACGA-1	WT1_CTTCCGACACTGGACC-1
PS191_ACTACGACAGCACCCA-1	PS191_ATGAGGGAGGTTTGAA-1	PS191_GCACGTGTCGAACCTA-1	WT1_GAATCACCACCGTGAC-1
PS191_ACTACGACAGCGCGTT-1	PS191_ATGAGGGGTTCTCCAC-1	PS191_GCACGTGTCGCCATAA-1	WT1_GACCCAGCACGCAAAG-1
PS191_ACTACGACAGGTCAGA-1	PS191_ATGAGGGTCCAGTGTA-1	PS191_GCACTAAGTGCGACAA-1	WT1_GAGACCCAGTTCAACC-1
PS191_ACTACGAGTAATCAGA-1	PS191_ATGAGTCAGATTAGTG-1	PS191_GCACTAATCAAGGCTT-1	WT1_GAGGCAAGTGTAAATG-1
PS191_ACTACGAGTATGGGAC-1	PS191_ATGAGTCCACAACGCC-1	PS191_GCAGCCAGTACTGACT-1	WT1_GAGTCATCAAAGGTTA-1
PS191_ACTACGAGTTAAGCAA-1	PS191_ATGATCGAGACTTAAG-1	PS191_GCAGCCAGTATAGGGC-1	WT1_GAGTGAGTCACCTCTG-1
PS191_ACTACGAGTTTACGAC-1	PS191_ATGATCGTCCTACTGC-1	PS191_GCAGCTGCATCATCCC-1	WT1_GAGTGTTAGCATGGGT-1
PS191_ACTACGATCAGCCCAG-1	PS191_ATGCATGAGCAGTACG-1	PS191_GCAGCTGGTTGGTGTT-1	WT1_GAGTTTGCATGCACTA-1
PS191_ACTATCTAGCGCCGTT-1	PS191_ATGCATGAGGATTTGA-1	PS191_GCAGCTGTCTCGTCGT-1	WT1_GAGTTTGTCGTAGGGA-1
PS191_ACTATCTAGCTGACAG-1	PS191_ATGCATGCATTCTCCG-1	PS191_GCAGGCTAGGAGAATG-1	WT1_GATAGCTGTGTTACAC-1
PS191_ACTATCTAGGAATCGC-1	PS191_ATGCATGGTGTCGATT-1	PS191_GCAGGCTCACCCAATA-1	WT1_GATCCCTAGCCTTTCC-1
PS191_ACTATCTCACCATTCC-1	PS191_ATGCATGTCGTCCTTG-1	PS191_GCAGGCTTCGCAGTCG-1	WT1_GATGACTCAGCTGCCA-1
PS191_ACTATCTCAGGAAGTC-1	PS191_ATGCCTCAGACCTCCG-1	PS191_GCAGTTACAGTATTCG-1	WT1_GATGACTGTCTACTGA-1
PS191_ACTATCTCATGATCTG-1	PS191_ATGCCTCCACTGTGAT-1	PS191_GCAGTTATCCTACAAG-1	WT1_GATGATCAGAGTGAAG-1
PS191_ACTATCTCATTACTCT-1	PS191_ATGCCTCTCGCAAGAG-1	PS191_GCATCGGAGGTGTGAC-1	WT1_GATGATCTCACATTGG-1
PS191_ACTATCTTCACCGCTT-1	PS191_ATGCGATCAAACTCTG-1	PS191_GCATCGGCAACGATTC-1	WT1_GCAACATGTGGCCCAT-1
PS191_ACTATCTTCATGCGGC-1	PS191_ATGCGATCAGTAGAAT-1	PS191_GCATCTCTCGCTCATC-1	WT1_GCCAGCAGTAACCAGG-1
PS191_ACTATCTTCCTATTTG-1	PS191_ATGCGATCATAACTCG-1	PS191_GCATGATAGTTAGTGA-1	WT1_GCCGATGCATGGCACC-1
PS191_ACTATGGAGAAGGGAT-1	PS191_ATGGAGGAGCGAATGC-1	PS191_GCATGATGTGCTGATT-1	WT1_GCGTGCAGTGACAACG-1
PS191_ACTATGGAGAGGTTAT-1	PS191_ATGGAGGAGCTCGTGC-1	PS191_GCATTAGTCGTGCATA-1	WT1_GCTGGGTGTCGGCTAC-1
PS191_ACTATGGAGATGCTGG-1	PS191_ATGGAGGCATAGGCGA-1	PS191_GCCAACGTCGTTCTCG-1	WT1_GGACGTCCACGCTGTG-1
PS191_ACTATGGAGCTACGTT-1	PS191_ATGGAGGCATCATCTT-1	PS191_GCCAGCAAGGCAGCTA-1	WT1_GGAGGTATCGCCTATC-1
PS191_ACTATGGAGTATGTAG-1	PS191_ATGGAGGTCAAGTCGT-1	PS191_GCCAGCAAGGGATCTG-1	WT1_GGCACGTCATGAATAG-1
PS191_ACTATGGAGTGCTCGC-1	PS191_ATGGAGGTCAGTCACA-1	PS191_GCCAGCATCTCGAGTA-1	WT1_GGGCTCAAGCCTCGTG-1
PS191_ACTATGGCATCAGCAT-1	PS191_ATGGATCAGCCGAATG-1	PS191_GCCAGTGTCTCTCTAA-1	WT1_GGGTTTATCGTACACA-1
PS191_ACTATGGGTCCACTTC-1	PS191_ATGGATCGTGCCAAGA-1	PS191_GCCATGGGTCAACGCC-1	WT1_GGTTCTCGTTTGATCG-1
PS191_ACTATGGGTCCTGTCT-1	PS191_ATGGATCTCCCGAGTG-1	PS191_GCCATGGTCAAATGAG-1	WT1_GTCGTAAGTGTCCTAA-1
PS191_ACTATGGGTGGCCTCA-1	PS191_ATGGGAGAGCGGTAGT-1	PS191_GCCATGGTCAGCACCG-1	WT1_GTCTAGAAGGTAAACT-1
PS191_ACTATGGTCATCGCTC-1	PS191_ATGGGAGGTTGCTTGA-1	PS191_GCCATTCCATTCCTAT-1	WT1_GTCTAGAGTCGAGATG-1
PS191_ACTATGGTCTTCCTAA-1	PS191_ATGGGAGTCTCGAACA-1	PS191_GCCATTCTCTTTACAC-1	WT1_GTCTGTCCAAATCGGG-1
PS191_ACTATTCAGACTGAGC-1	PS191_ATGGGTTAGACTCGAG-1	PS191_GCCCGAACACAGCTGC-1	WT1_GTCTTTAGTCGGAAAC-1
PS191_ACTATTCAGGTGGGTT-1	PS191_ATGGGTTCAACTCATG-1	PS191_GCCCGAACACTTGGCG-1	WT1_GTGCTTCAGAAGCTCG-1
PS191_ACTATTCAGTGAGCCA-1	PS191_ATGGGTTCAATGTCTG-1	PS191_GCCCGAAGTTAGGGAC-1	WT1_GTGGAAGTCGTTCCCA-1
PS191_ACTATTCCATCCGAAT-1	PS191_ATGGGTTGTATTCCTT-1	PS191_GCCGATGAGACTCAAA-1	WT1_GTGGAGAAGTCTGGAG-1
PS191_ACTATTCCATGTTACG-1	PS191_ATGGGTTGTCTATGAC-1	PS191_GCCGATGAGAGTCACG-1	WT1_GTGGAGAGTTAAGGAT-1
PS191_ACTATTCGTCATGGCC-1	PS191_ATGGGTTTCAAATAGG-1	PS191_GCCGATGGTCTTGAAC-1	WT1_GTGTCCTCACATACGT-1
PS191_ACTATTCGTTAAACAG-1	PS191_ATGGGTTTCCATGAGT-1	PS191_GCCGTGATCCAGTTCC-1	WT1_GTTCCGTTCTGGAAGG-1
PS191_ACTATTCGTTATTCCT-1	PS191_ATGGTTGAGGACCCAA-1	PS191_GCGAGAACAACCCTCT-1	WT1_GTTGCGGTCATTCGTT-1
PS191_ACTATTCTCCAATCCC-1	PS191_ATGGTTGCAGCTATAC-1	PS191_GCGAGAATCCGACAGC-1	WT1_TAAGCACCAAGATGGC-1
PS191_ACTATTCTCGGTCGAC-1	PS191_ATGGTTGGTATCGCAT-1	PS191_GCGATCGCAGAGGACT-1	WT1_TACGCTCCAGTCTACA-1
PS191_ACTATTCTCGTTCTAT-1	PS191_ATGGTTGGTGGAATGC-1	PS191_GCGATCGCATGAATAG-1	WT1_TACGGGCGTAGGCAAC-1
PS191_ACTCCCAAGACTCGAG-1	PS191_ATGGTTGTCGGCCCAA-1	PS191_GCGATCGGTACGATTC-1	WT1_TACTGCCGTTACCGTA-1
PS191_ACTCCCACACCCTAAA-1	PS191_ATGTCCCAGAAGATCT-1	PS191_GCGATCGGTCAGGCAA-1	WT1_TACTTCAAGTGTAGTA-1
PS191_ACTCCCACACGACCTG-1	PS191_ATGTCCCAGGGTAATT-1	PS191_GCGATCGTCTCTTAAC-1	WT1_TAGACTGCAGTCGCAC-1
PS191_ACTCCCACAGCACCCA-1	PS191_ATGTCCCAGGTTCTAC-1	PS191_GCGGAAAAGAAGCTGC-1	WT1_TAGATCGAGTGTTCAC-1
PS191_ACTCCCAGTAGTTCCA-1	PS191_ATGTCCCGTAGCTTGT-1	PS191_GCGGAAAAGACTCTAC-1	WT1_TAGGAGGAGTCCTGTA-1
PS191_ACTCCCAGTCCATACA-1	PS191_ATGTCCCTCTCTGCTG-1	PS191_GCGGAAAGTAGAGATT-1	WT1_TAGGGTTTCAACTGAC-1
PS191_ACTCCCAGTCCCTCAT-1	PS191_ATGTCCCTCTGTCTCG-1	PS191_GCGGATCAGCCTTGAT-1	WT1_TAGGTACAGCGGTAAC-1
PS191_ACTCCCATCGCGTCGA-1	PS191_ATGTCTTCAGTGTGCC-1	PS191_GCGGATCCACAAAGCG-1	WT1_TATCCTACAGGTCCCA-1
PS191_ACTCCCATCTACGGTA-1	PS191_ATGTCTTCATCATGAC-1	PS191_GCGGATCGTGCTAGCC-1	WT1_TCAGGGCAGTAGCAAT-1
PS191_ACTCTCGAGCACCCAC-1	PS191_ATGTCTTCATGAAGCG-1	PS191_GCGGATCTCACTAGCA-1	WT1_TCATCATGTCCCACGA-1
PS191_ACTCTCGAGGTCCTGC-1	PS191_ATGTCTTGTGGACCAA-1	PS191_GCGTGCAAGATTGACA-1	WT1_TCATCCGTCTGGGTCG-1
PS191_ACTCTCGGTCATCGCG-1	PS191_ATTACCTAGTTCTCTT-1	PS191_GCGTGCATCCATTCGC-1	WT1_TCCAGAATCTTTACAC-1
PS191_ACTCTCGGTCTCGACG-1	PS191_ATTACTCAGGTCGTCC-1	PS191_GCGTTTCGTGGTCTGC-1	WT1_TCGGATAAGCCTGTCG-1
PS191_ACTCTCGGTGAGCCAA-1	PS191_ATTACTCCAAAGCGTG-1	PS191_GCTACAATCCTCGCAT-1	WT1_TCGGTCTAGCGATGGT-1
PS191_ACTCTCGGTTCCCAAA-1	PS191_ATTCACTAGGATTTGA-1	PS191_GCTACCTAGTAGTCTC-1	WT1_TCGTAGAAGTATGGAT-1
PS191_ACTCTCGGTTGTGTTG-1	PS191_ATTCACTGTAGGACCA-1	PS191_GCTACCTGTCGCATTA-1	WT1_TCGTCCACATTGAAAG-1
PS191_ACTCTCGTCACCTGGG-1	PS191_ATTCACTTCCACGTGG-1	PS191_GCTCAAACATGGTACT-1	WT1_TCTCCGAGTGAGTTTC-1
PS191_ACTCTCGTCATCAGTG-1	PS191_ATTCAGGAGAGGCGTT-1	PS191_GCTGAATAGCATCCCG-1	WT1_TCTGCCAGTATTTCTC-1
PS191_ACTCTCGTCGCCTATC-1	PS191_ATTCAGGAGGATTTAG-1	PS191_GCTGAATGTTAAAGTG-1	WT1_TCTGTCGGTGCGGCTT-1
PS191_ACTCTCGTCGTCTAAG-1	PS191_ATTCAGGCAACTCGAT-1	PS191_GCTGCAGGTCGCAACC-1	WT1_TCTTGCGCACCAAAGG-1
PS191_ACTCTCGTCTACTGAG-1	PS191_ATTCAGGGTCTTACAG-1	PS191_GCTGCAGTCGCGTCGA-1	WT1_TGAACGTGTACCAGAG-1
PS191_ACTGATGAGGTCCCGT-1	PS191_ATTCAGGTCACTACTT-1	PS191_GCTGCAGTCGTAGCTA-1	WT1_TGACCCTGTACCCAGC-1
PS191_ACTGATGCAAAGACGC-1	PS191_ATTCATCAGCCGGATA-1	PS191_GCTGGGTAGTAGTCAA-1	WT1_TGACCCTGTTGTTTGG-1
PS191_ACTGATGCATGACGTT-1	PS191_ATTCATCAGGATACAT-1	PS191_GCTTCACCACGTTCGG-1	WT1_TGACGCGGTGGTCAAG-1
PS191_ACTGATGGTATCGATC-1	PS191_ATTCATCCAGAGCTAG-1	PS191_GCTTCACCAGAGGCAT-1	WT1_TGCACGGGTCCGGTGT-1
PS191_ACTGATGGTATTTCCT-1	PS191_ATTCATCGTAGCGCCT-1	PS191_GCTTGGGAGGAAACGA-1	WT1_TGCAGATTCATGGATC-1
PS191_ACTGATGGTGAGGATC-1	PS191_ATTCATCTCCACATAG-1	PS191_GCTTGGGCACCAAAGG-1	WT1_TGCGACGTCCAAGAGG-1
PS191_ACTGATGGTTAGAAAC-1	PS191_ATTCATCTCCCTAGGG-1	PS191_GGAACCCAGGAAGTAG-1	WT1_TGCTCGTCATGGGTTT-1
PS191_ACTGATGGTTGTAAAG-1	PS191_ATTCCATAGGAGGTTC-1	PS191_GGAACCCGTAGGTAGC-1	WT1_TGGCGTGGTTAGGAGC-1
PS191_ACTGATGTCGAGTACT-1	PS191_ATTCCATCAAGCGCTC-1	PS191_GGAAGTGAGCGCTGCT-1	WT1_TGGGAGAGTATAGGGC-1
PS191_ACTGATGTCGTCCTCA-1	PS191_ATTCCATCAGAGGTTG-1	PS191_GGAAGTGCACAAGCCC-1	WT1_TGGGCGTCAAGCGAAC-1
PS191_ACTGATGTCTAAACGC-1	PS191_ATTCCCGAGCCATTCA-1	PS191_GGAAGTGTCGGACAAG-1	WT1_TGGTGATAGGTAAGGA-1
PS191_ACTGATGTCTCAGTCC-1	PS191_ATTCCCGCACGGTGAA-1	PS191_GGAAGTGTCTACCAGA-1	WT1_TGTCCTGCAGGTGTTT-1
PS191_ACTGCAAAGTTGCGAG-1	PS191_ATTCCCGCAGGAATCG-1	PS191_GGAATCTAGATCGCTT-1	WT1_TGTGATGTCGTCGACG-1
PS191_ACTGCAACAATGTCAC-1	PS191_ATTCCCGCATGAATAG-1	PS191_GGAATCTAGCTCATAC-1	WT1_TGTTGAGCACATTCTT-1
PS191_ACTGCAACATCACCAA-1	PS191_ATTCCCGGTATGAAAC-1	PS191_GGAATGGGTGTGTGTT-1	WT1_TTACCGCAGTTCAACC-1
PS191_ACTGCAAGTATGTCTG-1	PS191_ATTCCCGGTGGCTAGA-1	PS191_GGAATGGTCCTAACAG-1	WT1_TTATTGCGTTATCCAG-1
PS191_ACTGCAAGTCAATCTG-1	PS191_ATTCCCGTCGTCGACG-1	PS191_GGAGAACGTAAGATTG-1	WT1_TTCATTGCACTCCCTA-1
PS191_ACTGCAAGTTCCAAAC-1	PS191_ATTCCTAAGATTAGAC-1	PS191_GGAGATGAGGTGGGTT-1	WT1_TTCCTCTGTCCGGTGT-1
PS191_ACTGCAATCCGATCGG-1	PS191_ATTCCTAAGCGATGGT-1	PS191_GGAGATGCACCGCTGA-1	WT1_TTGTTGTCATACCACA-1
PS191_ACTGCAATCCTACGGG-1	PS191_ATTCCTAAGTGCAACG-1	PS191_GGAGCAAGTACGCGTC-1	WT1_TTTACTGGTCGTGCCA-1
PS191_ACTGCAATCTCCTGCA-1	PS191_ATTCCTACACCCAACG-1	PS191_GGAGGATAGAGAGGTA-1	WT2_AAAGAACCAGTGCCTG-1
PS191_ACTGCAATCTCTAGGA-1	PS191_ATTCCTACAGAGTTCT-1	PS191_GGAGGATAGATCCCGC-1	WT2_AACAAGAGTCCGAAAG-1
PS191_ACTGTCCAGGTAAACT-1	PS191_ATTCCTAGTACCTGTA-1	PS191_GGAGGATCAGTTTCGA-1	WT2_AACACACAGTCTAACC-1
PS191_ACTGTCCCAATCTCTT-1	PS191_ATTCCTAGTCAGCGTC-1	PS191_GGAGGTAAGTGGCCTC-1	WT2_AACCTTTGTGTGAGCA-1
PS191_ACTGTCCCACTATCCC-1	PS191_ATTCCTATCGAGAGCA-1	PS191_GGAGGTAGTGGAATGC-1	WT2_AACGGGATCGTACCTC-1
PS191_ACTGTCCCAGAACATA-1	PS191_ATTCGTTAGCTGCGAA-1	PS191_GGAGGTATCCGAAATC-1	WT2_AATTCCTCAGTAGATA-1
PS191_ACTGTCCGTACCTAGT-1	PS191_ATTCGTTCACACGGAA-1	PS191_GGATCTACACGTGAGA-1	WT2_AATTTCCGTCCACTTC-1
PS191_ACTGTCCGTCCTTAAG-1	PS191_ATTCGTTGTGAGTTGG-1	PS191_GGATCTAGTAGTCTGT-1	WT2_ACAACCAAGCCAAGCA-1
PS191_ACTGTCCGTGATAGTA-1	PS191_ATTCGTTTCGCCGTGA-1	PS191_GGATCTATCCCATACC-1	WT2_ACAACCATCTTAGTTC-1
PS191_ACTGTCCGTTGGAGAC-1	PS191_ATTCTACAGAGAGCCT-1	PS191_GGATGTTTCAGAATAG-1	WT2_ACCTACCTCGCCGATG-1
PS191_ACTGTCCTCAAACCTG-1	PS191_ATTCTACCACCGGAAA-1	PS191_GGATGTTTCCTGGTCT-1	WT2_ACGCACGCACGGTAGA-1
PS191_ACTGTCCTCCGCTAGG-1	PS191_ATTCTACCAGAATCGG-1	PS191_GGCACGTAGCAAATGT-1	WT2_ACGTTCCCACAACCGC-1
PS191_ACTGTCCTCCTAAACG-1	PS191_ATTCTACCAGGTGTGA-1	PS191_GGCAGTCTCGCAGTTA-1	WT2_ACTGATGTCTGTTCAT-1
PS191_ACTGTCCTCGCCATAA-1	PS191_ATTCTACGTCTGTAGT-1	PS191_GGCGTCAAGGTGATCG-1	WT2_AGAAGTAAGGAATGTT-1
PS191_ACTGTCCTCTCGAACA-1	PS191_ATTCTTGCAATGAAAC-1	PS191_GGCGTCAGTAGTGCGA-1	WT2_AGCATCAAGCAGAAAG-1
PS191_ACTGTCCTCTTTCGAT-1	PS191_ATTCTTGCAGCGTACC-1	PS191_GGCTGTGTCACATCAG-1	WT2_AGCCACGGTGCAACGA-1
PS191_ACTGTGAAGCGTGAAC-1	PS191_ATTCTTGCAGGATCTT-1	PS191_GGCTTGGAGGCTCCCA-1	WT2_AGGCATTTCAGACTGT-1
PS191_ACTGTGAAGGTAAACT-1	PS191_ATTGGGTCAGTGTACT-1	PS191_GGCTTGGAGTTACGGG-1	WT2_AGGCCACAGCCTAGGA-1
PS191_ACTGTGAAGGTAGATT-1	PS191_ATTGGGTGTATCATGC-1	PS191_GGCTTGGGTCATCCGG-1	WT2_AGGGCTCGTTCCTACC-1
PS191_ACTGTGAAGGTCCAGA-1	PS191_ATTGGGTGTTCATCTT-1	PS191_GGCTTGGGTTCAGCTA-1	WT2_AGGGTGAAGGAAAGGT-1
PS191_ACTGTGAGTAACTTCG-1	PS191_ATTGGGTTCCGACGGT-1	PS191_GGCTTTCAGTGGACGT-1	WT2_AGGTAGGGTCGCAGTC-1
PS191_ACTGTGAGTGGGAGAG-1	PS191_ATTGGGTTCCGAGGCT-1	PS191_GGCTTTCTCGGCTATA-1	WT2_AGGTGTTAGGAACGAA-1
PS191_ACTGTGATCAATCCAG-1	PS191_ATTGTTCAGGCTGTAG-1	PS191_GGGAAGTAGTTCATCG-1	WT2_AGTCACATCGTACCTC-1
PS191_ACTGTGATCAGTGTCA-1	PS191_ATTGTTCAGTAGTCAA-1	PS191_GGGAAGTGTCTCAGAT-1	WT2_AGTGATCAGGCGAAGG-1
PS191_ACTTAGGAGAACCCGA-1	PS191_ATTGTTCCACAGTCCG-1	PS191_GGGAAGTGTTGCTGAT-1	WT2_ATACCGATCGAGATAA-1
PS191_ACTTAGGAGCCAACCC-1	PS191_ATTGTTCGTGACACAG-1	PS191_GGGAAGTTCGCACGAC-1	WT2_ATACTTCAGTACTGGG-1
PS191_ACTTAGGAGCCGCTTG-1	PS191_ATTTACCAGACTCATC-1	PS191_GGGACAAGTGAGACCA-1	WT2_ATCACGAGTGACCGTC-1
PS191_ACTTAGGAGCGACATG-1	PS191_ATTTACCCAAGTATCC-1	PS191_GGGACCTGTGCGTGCT-1	WT2_ATCCTATAGTGAGCCA-1
PS191_ACTTAGGCACGCTGTG-1	PS191_ATTTACCCAATGCTCA-1	PS191_GGGACCTTCGGAAGGT-1	WT2_ATCGGCGCAATGCTCA-1
PS191_ACTTAGGCAGCTCTGG-1	PS191_ATTTACCCAGCGTATT-1	PS191_GGGACTCAGATCCGAG-1	WT2_ATCGTCCAGCATTGTC-1
PS191_ACTTAGGCATTGAGGG-1	PS191_ATTTACCCATGAGAAT-1	PS191_GGGACTCCAAGTTTGC-1	WT2_ATGTCTTAGTCGGCAA-1
PS191_ACTTAGGGTACCGTCG-1	PS191_ATTTACCGTGCCTTTC-1	PS191_GGGAGATCATGCGGTC-1	WT2_ATTCTTGGTAGTCTTG-1
PS191_ACTTAGGGTAGGGAGG-1	PS191_ATTTACCGTTACACTG-1	PS191_GGGATCCAGGGCAGAG-1	WT2_ATTGGGTTCCAAGGGA-1
PS191_ACTTAGGGTAGTGATA-1	PS191_ATTTACCTCCATTGTT-1	PS191_GGGATCCCAACTTCTT-1	WT2_ATTTCACAGCCATTGT-1
PS191_ACTTAGGGTGACTCGC-1	PS191_ATTTACCTCGCCAATA-1	PS191_GGGATCCCAACTTGCA-1	WT2_CAAAGAATCGTAGAGG-1
PS191_ACTTAGGGTGATGTAA-1	PS191_ATTTCACCACCCTAGG-1	PS191_GGGATCCCACGCAAAG-1	WT2_CAACGGCAGTAGGTTA-1
PS191_ACTTAGGGTGTAGGAC-1	PS191_ATTTCACGTACGAGTG-1	PS191_GGGATGAAGACCCTTA-1	WT2_CAAGGGAGTAACACGG-1
PS191_ACTTAGGGTGTATTGC-1	PS191_ATTTCACGTCAACGCC-1	PS191_GGGATGAAGAGGACTC-1	WT2_CACGGGTGTCCTGTTC-1
PS191_ACTTAGGTCCGCAAAT-1	PS191_ATTTCTGAGTCCCGGT-1	PS191_GGGATGAGTAACTTCG-1	WT2_CACGGGTTCGGAATGG-1
PS191_ACTTATCAGAGGCTGT-1	PS191_ATTTCTGCAGACGATG-1	PS191_GGGATGATCGTCCTCA-1	WT2_CAGAGCCCAAGCCCAC-1
PS191_ACTTATCAGTAAGGGA-1	PS191_ATTTCTGCATCGGCCA-1	PS191_GGGCCATAGATGGGCT-1	WT2_CAGATCAGTGGATCGA-1
PS191_ACTTATCAGTAATCCC-1	PS191_ATTTCTGCATGAAGCG-1	PS191_GGGCCATGTCTTCCGT-1	WT2_CAGCACGCATGACTAC-1
PS191_ACTTATCCAGTGTATC-1	PS191_ATTTCTGGTCCCTAAA-1	PS191_GGGCCATTCCGGCAGT-1	WT2_CAGCGTGTCGTAACCA-1
PS191_ACTTATCGTCCGGTCA-1	PS191_ATTTCTGGTGGACCAA-1	PS191_GGGCGTTTCTGTAACG-1	WT2_CAGGGCTTCACGGTCG-1
PS191_ACTTATCGTTGCTCCT-1	PS191_ATTTCTGTCACAAGAA-1	PS191_GGGCTACAGGCGAAGG-1	WT2_CAGTTCCTCTGATGGT-1
PS191_ACTTCCGAGAACTCCT-1	PS191_ATTTCTGTCGCATGAT-1	PS191_GGGCTACGTGGATTTC-1	WT2_CATAGACCAAAGGAGA-1
PS191_ACTTCCGAGCTAATGA-1	PS191_ATTTCTGTCTAGGCAT-1	PS191_GGGCTACGTTGCGGAA-1	WT2_CATCCCATCACACGAT-1
PS191_ACTTCCGCAAGAAATC-1	PS191_CAAAGAAAGACCAAAT-1	PS191_GGGCTCACACGACGTC-1	WT2_CATTGAGCATGGCGCT-1
PS191_ACTTCCGCACGACGAA-1	PS191_CAAAGAACAGTCAGAG-1	PS191_GGGCTCATCTCGTGAA-1	WT2_CCAATGAGTACAATAG-1
PS191_ACTTCCGCATGAGGGT-1	PS191_CAAAGAAGTATCACCA-1	PS191_GGGTAGAAGCTGTTCA-1	WT2_CCACGAGCATATCGGT-1
PS191_ACTTCCGGTACAAAGT-1	PS191_CAAAGAAGTCACTGAT-1	PS191_GGGTAGAAGGTACATA-1	WT2_CCCAACTCATAGGCGA-1
PS191_ACTTCCGTCCTTTAGT-1	PS191_CAAAGAAGTGGCACTC-1	PS191_GGGTAGACATGCGTGC-1	WT2_CCCTCTCCACGCACCA-1
PS191_ACTTCGCAGAAGAACG-1	PS191_CAAAGAAGTTCAGTAC-1	PS191_GGGTATTCAACGATCT-1	WT2_CCGTGAGCAAGGTCGA-1
PS191_ACTTCGCAGCGCCTTG-1	PS191_CAAAGAATCTGCTGAA-1	PS191_GGGTATTCAATAGTAG-1	WT2_CCGTTCAAGAATCGTA-1
PS191_ACTTCGCAGCGTGCCT-1	PS191_CAACAACAGATAGTCA-1	PS191_GGGTATTCAGCAAGAC-1	WT2_CCTACGTAGCTACTAC-1
PS191_ACTTCGCAGGTCGCCT-1	PS191_CAACAACAGGGAGGAC-1	PS191_GGGTCACCATACGCAT-1	WT2_CCTCAGTTCCTATTGT-1
PS191_ACTTCGCAGGTTGGTG-1	PS191_CAACAACCAACATCGT-1	PS191_GGGTCTGAGAGCCTGA-1	WT2_CGAGGCTGTCGAGCAA-1
PS191_ACTTCGCCATACTGTG-1	PS191_CAACAACCAAGCAGGT-1	PS191_GGGTCTGCATGAATAG-1	WT2_CGAGTGCAGATAGCTA-1
PS191_ACTTCGCGTGAGTGAC-1	PS191_CAACAACTCCATCGTC-1	PS191_GGGTGAAAGCCTGGAA-1	WT2_CGATCGGAGATCCAAA-1
PS191_ACTTCGCGTTGAAGTA-1	PS191_CAACAACTCCCACAGG-1	PS191_GGGTGTCGTAGTGGCA-1	WT2_CGCATGGCAGTAGATA-1
PS191_ACTTCGCGTTTCGATG-1	PS191_CAACAACTCCGAGTGC-1	PS191_GGGTGTCGTGGCTTAT-1	WT2_CGCCAGAGTGTCTTCC-1
PS191_ACTTCGCTCCTAGAGT-1	PS191_CAACAACTCTGGTTGA-1	PS191_GGGTTATAGATCCAAA-1	WT2_CGGAACCTCATGTCTT-1
PS191_ACTTCGCTCTAGTGAC-1	PS191_CAACAGTCAACAGCTT-1	PS191_GGGTTATGTATTGAGA-1	WT2_CGGAATTCATAGGCGA-1
PS191_ACTTTCAAGCCGTTAT-1	PS191_CAACAGTCAGGCATTT-1	PS191_GGGTTATTCTAGTACG-1	WT2_CGTTAGAAGTTGCTGT-1
PS191_ACTTTCAAGCGGTAAC-1	PS191_CAACAGTTCGTCGACG-1	PS191_GGGTTTAAGGTGCCAA-1	WT2_CTAACTTCACTTTATC-1
PS191_ACTTTCAAGCGTTAGG-1	PS191_CAACAGTTCTAGTGTG-1	PS191_GGGTTTAAGTCCTACA-1	WT2_CTAACTTTCACTCTTA-1
PS191_ACTTTCACAACGATTC-1	PS191_CAACAGTTCTTCGACC-1	PS191_GGGTTTAGTCCAATCA-1	WT2_CTACTATAGCGATGAC-1
PS191_ACTTTCACAGGAGGAG-1	PS191_CAACCAAAGCTAAGTA-1	PS191_GGTAACTTCTGCGAGC-1	WT2_CTCAGTCTCGTACCTC-1
PS191_ACTTTCACATCATTGG-1	PS191_CAACCAACAAACACGG-1	PS191_GGTAATCGTCGAATGG-1	WT2_CTCATTAAGCACCGAA-1
PS191_ACTTTCACATCTAGAC-1	PS191_CAACCAAGTTCCGCTT-1	PS191_GGTAATCTCTCAGGCG-1	WT2_CTCATTAAGGCCCACT-1
PS191_ACTTTCAGTACGTAGG-1	PS191_CAACCAAGTTGCTGAT-1	PS191_GGTAATCTCTGACAGT-1	WT2_CTCATTATCCACGTAA-1
PS191_ACTTTCAGTCCTGGGT-1	PS191_CAACCAAGTTTCGTTT-1	PS191_GGTAGAGCATCGGTTA-1	WT2_CTCCAACTCAAGCCCG-1
PS191_ACTTTCAGTGTAGTGG-1	PS191_CAACCTCCACTGCGTG-1	PS191_GGTAGAGGTTGTGGCC-1	WT2_CTCTCAGAGATTGTGA-1
PS191_ACTTTCAGTTGTCATG-1	PS191_CAACCTCGTTGGTGTT-1	PS191_GGTCACGAGGATGGCT-1	WT2_CTGCATCAGGAAGTGA-1
PS191_ACTTTCATCCGTAGGC-1	PS191_CAACCTCTCAACACGT-1	PS191_GGTCACGAGTGCAACG-1	WT2_CTGTACCCAATTCGTG-1
PS191_ACTTTCATCGGCAGTC-1	PS191_CAACCTCTCCCATAGA-1	PS191_GGTCACGAGTTCAACC-1	WT2_CTTCCTTTCAAAGGAT-1
PS191_ACTTTCATCTCCACTG-1	PS191_CAACGATAGTAGCATA-1	PS191_GGTCACGGTTGCTAGT-1	WT2_CTTCGGTAGGATATAC-1
PS191_ACTTTGTAGAAGATCT-1	PS191_CAACGATCACAGTACT-1	PS191_GGTCACGTCTCTCCGA-1	WT2_CTTGATTAGTGGTTAA-1
PS191_ACTTTGTAGAAGGTAG-1	PS191_CAACGATCACGACAGA-1	PS191_GGTCTGGAGCTAAATG-1	WT2_CTTTCGGTCGTCGCTT-1
PS191_ACTTTGTAGAGATCGC-1	PS191_CAACGATCAGAGGTAC-1	PS191_GGTCTGGCAGCAATTC-1	WT2_GAAATGATCAAGCCGC-1
PS191_ACTTTGTAGAGGACTC-1	PS191_CAACGATCAGTTTCGA-1	PS191_GGTGAAGGTGTGTACT-1	WT2_GAACGTTAGAAGCGCT-1
PS191_ACTTTGTAGCGTGCCT-1	PS191_CAACGATGTCCTCCTA-1	PS191_GGTGAAGGTTCAATCG-1	WT2_GACCCAGGTCGTCGGT-1
PS191_ACTTTGTAGGATTTGA-1	PS191_CAACGATGTTGGGTAG-1	PS191_GGTGATTAGTGCACCC-1	WT2_GACGCTGGTAGGTGCA-1
PS191_ACTTTGTAGGTAAGAG-1	PS191_CAACGATGTTGGTAGG-1	PS191_GGTGATTGTTCGAAGG-1	WT2_GACTGATAGCCTTTGA-1
PS191_ACTTTGTAGTAGACAT-1	PS191_CAACGATGTTGTTGTG-1	PS191_GGTGTCGAGCGATCGA-1	WT2_GAGACTTAGGCTAGCA-1
PS191_ACTTTGTCAACGCATT-1	PS191_CAACGGCAGAGAGAAC-1	PS191_GGTGTCGAGTTGGACG-1	WT2_GAGTGTTGTATCCCAA-1
PS191_ACTTTGTCACAAGCCC-1	PS191_CAACGGCGTCCTTGTC-1	PS191_GGTGTCGTCCTAGCGG-1	WT2_GAGTTTGTCCCATAGA-1
PS191_ACTTTGTCACATGGTT-1	PS191_CAAGACTCAAATTAGG-1	PS191_GGTTCTCAGATACCAA-1	WT2_GATGCTAAGCGGGTTA-1
PS191_ACTTTGTGTTCAGCTA-1	PS191_CAAGACTCAGTAGTGG-1	PS191_GGTTCTCCATAACCCA-1	WT2_GCACATAGTAACCCGC-1
PS191_ACTTTGTGTTGGTAGG-1	PS191_CAAGACTGTGCTTATG-1	PS191_GGTTGTAAGGAACATT-1	WT2_GCAGTTAAGTGGCAGT-1
PS191_ACTTTGTTCAAGGAGC-1	PS191_CAAGACTGTTTACGAC-1	PS191_GTAACACAGCGATGCA-1	WT2_GCATCTCTCTGATTCT-1
PS191_ACTTTGTTCATTCGTT-1	PS191_CAAGACTTCAGCATTG-1	PS191_GTAACACAGGATACAT-1	WT2_GCATTAGAGGCTCTAT-1
PS191_ACTTTGTTCATTTACC-1	PS191_CAAGACTTCCGCAAAT-1	PS191_GTAACACCACTTGAGT-1	WT2_GCCAACGCATCGGAGA-1
PS191_ACTTTGTTCCCTCATG-1	PS191_CAAGAGGAGCTAGCCC-1	PS191_GTAACACGTTTGACAC-1	WT2_GCCAGGTCATGGCACC-1
PS191_ACTTTGTTCGGCTTGG-1	PS191_CAAGAGGAGTGAGCCA-1	PS191_GTAACACTCGAAGGAC-1	WT2_GCCATGGGTGTCCGTG-1
PS191_ACTTTGTTCTACTATC-1	PS191_CAAGAGGCAAGGTACG-1	PS191_GTAACACTCTCTATGT-1	WT2_GCGAGAATCAGAGTTC-1
PS191_AGAAATGAGAGCCTGA-1	PS191_CAAGAGGCACTTGAGT-1	PS191_GTAACCAAGAACAAGG-1	WT2_GCTCAAAGTCTGCATA-1
PS191_AGAAATGCAAAGGAGA-1	PS191_CAAGAGGCAGTGAGCA-1	PS191_GTAACCAAGGGTACGT-1	WT2_GCTCAAATCAGTCAGT-1
PS191_AGAAATGCAAGCACAG-1	PS191_CAAGAGGCATCGCCTT-1	PS191_GTAACCATCGGCCTTT-1	WT2_GGAATGGAGCATTGAA-1
PS191_AGAAATGCACTGAATC-1	PS191_CAAGAGGGTACCAATC-1	PS191_GTAAGTCAGATGTTAG-1	WT2_GGACGTCAGGGTTGCA-1
PS191_AGAAATGCACTGCACG-1	PS191_CAAGAGGGTATTCTCT-1	PS191_GTAAGTCTCGCTTTAT-1	WT2_GGAGGTACACTTCAGA-1
PS191_AGAAATGCAGAGCGTA-1	PS191_CAAGAGGGTCTGTCCT-1	PS191_GTAATCGGTAGCTGAG-1	WT2_GGAGGTAGTGAGTAGC-1
PS191_AGAAATGGTGATGGCA-1	PS191_CAAGCTAGTCACCACG-1	PS191_GTAATCGGTATGCAAA-1	WT2_GGCGTCAAGAATTTGG-1
PS191_AGAAATGGTTCCGTTC-1	PS191_CAAGCTATCCTAGCGG-1	PS191_GTAATGCTCGCTATTT-1	WT2_GGGACTCTCGATTGGT-1
PS191_AGAAATGGTTTGAACC-1	PS191_CAAGGGAAGTCGCTAT-1	PS191_GTAATGCTCTGAGGCC-1	WT2_GGGATGAAGGATGAGA-1
PS191_AGAAATGTCAAGCCCG-1	PS191_CAAGGGACAACCAACT-1	PS191_GTACAGTAGGCCCAAA-1	WT2_GGGTAGAAGTCAACAA-1
PS191_AGAACAAAGCTGAAAT-1	PS191_CAAGGGACAGTCCGTG-1	PS191_GTACAGTTCCGTTGGG-1	WT2_GGGTAGAGTGATAGAT-1
PS191_AGAACAACAATTGCCA-1	PS191_CAAGGGACATCGTGGC-1	PS191_GTAGAGGCACCATTCC-1	WT2_GGGTGAATCCCTCGAT-1
PS191_AGAACAACATAGAAAC-1	PS191_CAAGGGAGTGTCTTAG-1	PS191_GTAGAGGTCGGCTATA-1	WT2_GGTGGCTGTGGATTTC-1
PS191_AGAACAAGTAGCGAGT-1	PS191_CAAGGGAGTGTGGACA-1	PS191_GTAGGAGAGATAGCAT-1	WT2_GGTGTTAGTGACACAG-1
PS191_AGAACAAGTAGGAGTC-1	PS191_CAAGGGATCGTAATGC-1	PS191_GTAGGAGCATCTTCGC-1	WT2_GTACAACTCGGCTCTT-1
PS191_AGAACAAGTAGGGAGG-1	PS191_CAATACGTCAGCGCAC-1	PS191_GTAGGAGGTGTCACAT-1	WT2_GTAGGAGTCGTGTGGC-1
PS191_AGAACAAGTGTGTTTG-1	PS191_CAATACGTCTCGAACA-1	PS191_GTATTGGCAGGACAGT-1	WT2_GTCACGGCATTGCTGA-1
PS191_AGAACAAGTGTTAGCT-1	PS191_CAATCGAAGTCCTACA-1	PS191_GTCAAACAGCAAGCCA-1	WT2_GTCGAATGTTGAAGTA-1
PS191_AGAACAAGTTACACAC-1	PS191_CAATCGAGTACTCAAC-1	PS191_GTCAAACCAAATCGGG-1	WT2_GTGCGTGCAGCGAACA-1
PS191_AGAACAAGTTGCATGT-1	PS191_CAATGACAGTAGTCTC-1	PS191_GTCAAACTCCCGAATA-1	WT2_GTGCTGGTCTAGATCG-1
PS191_AGAACAATCACTGGTA-1	PS191_CAATGACAGTCATCCA-1	PS191_GTCAAACTCCTCTGCA-1	WT2_GTGTAACCACAGGATG-1
PS191_AGAACAATCATAGGCT-1	PS191_CAATGACCACTACTTT-1	PS191_GTCAAGTAGCATGGGT-1	WT2_GTGTCCTAGCCTATCA-1
PS191_AGAACAATCTACGGTA-1	PS191_CAATGACTCATGGATC-1	PS191_GTCAAGTCAAAGCTAA-1	WT2_GTGTTCCTCGCTAGCG-1
PS191_AGAACCTAGCTAGATA-1	PS191_CAATGACTCTCTCAAT-1	PS191_GTCAAGTTCCGTTGGG-1	WT2_GTTACGAAGCAGCCTC-1
PS191_AGAACCTAGGATTTGA-1	PS191_CAATTTCAGTCGGCCT-1	PS191_GTCAGCGCAGCGACCT-1	WT2_GTTATGGAGTGGTCAG-1
PS191_AGAACCTAGTGAGCCA-1	PS191_CAATTTCCAACCACAT-1	PS191_GTCAGCGGTCACGACC-1	WT2_GTTCATTTCGGAAACG-1
PS191_AGAACCTAGTTGGAGC-1	PS191_CAATTTCTCAACTGGT-1	PS191_GTCAGCGGTCGCATCG-1	WT2_GTTTGGACACGTTGGC-1
PS191_AGAACCTCAGCGGTCT-1	PS191_CAATTTCTCGCCTTTG-1	PS191_GTCATCCCAGTAGGAC-1	WT2_TAAGCACGTTTGGAAA-1
PS191_AGAACCTCAGCTTTGA-1	PS191_CAATTTCTCTCGGGAC-1	PS191_GTCATGAGTCCTACAA-1	WT2_TACCGGGCAAGGTCAG-1
PS191_AGAACCTCAGGTCAAG-1	PS191_CACAACAAGGATTCCT-1	PS191_GTCATGATCAGCTGAT-1	WT2_TACGGTATCGCAGTGC-1
PS191_AGAACCTGTCCCTAAA-1	PS191_CACAACAAGTCAGCCC-1	PS191_GTCATTTTCACTGGGC-1	WT2_TACTTCAGTAGGTCAG-1
PS191_AGAACCTGTCGACTTA-1	PS191_CACAACACAAATAAGC-1	PS191_GTCCACTAGGCAATGC-1	WT2_TAGACCAGTTGTGGCC-1
PS191_AGAACCTGTCTTTATC-1	PS191_CACAACACAGACGGAT-1	PS191_GTCCACTTCATGCATG-1	WT2_TAGACTGAGAGTACCG-1
PS191_AGAACCTGTGGATACG-1	PS191_CACAACACAGCTAACT-1	PS191_GTCCCATTCGGCTATA-1	WT2_TAGGAGGAGAGAGAAC-1
PS191_AGAACCTGTTGTGGCC-1	PS191_CACACAAAGACAACTA-1	PS191_GTCCTCAAGACGGAAA-1	WT2_TAGGTTGCAGCGACCT-1
PS191_AGAACCTTCATATGGC-1	PS191_CACACAAAGCAGTAAT-1	PS191_GTCGAATAGTCGTCTA-1	WT2_TATGTTCAGCGCCTTG-1
PS191_AGAACCTTCTCAGGCG-1	PS191_CACACAAAGTGGTTGG-1	PS191_GTCGAATGTCCTCCAT-1	WT2_TATTGCTCACTCAAGT-1
PS191_AGAAGCGAGAGCTGAC-1	PS191_CACACAATCGGTGTAT-1	PS191_GTCGAATTCCTCGCAT-1	WT2_TATTTCGAGTAGCATA-1
PS191_AGAAGCGAGCCTATCA-1	PS191_CACAGATAGAGAGTGA-1	PS191_GTCGCGACAATCCTAG-1	WT2_TCAAGACTCTGGTCAA-1
PS191_AGAAGCGAGCGTGTCC-1	PS191_CACAGATCAGACCGCT-1	PS191_GTCGTAAAGTCGAAAT-1	WT2_TCAATCTAGTTGAAAC-1
PS191_AGAAGCGAGTAGACAT-1	PS191_CACAGATCAGTTGTCA-1	PS191_GTCGTAACAAGCGCAA-1	WT2_TCACTATGTTCAGCTA-1
PS191_AGAAGCGCAAAGACGC-1	PS191_CACAGATGTAGGAGTC-1	PS191_GTCGTAATCCACAGCG-1	WT2_TCAGGTAGTCGTATGT-1
PS191_AGAAGCGCAAGAAACT-1	PS191_CACAGATTCCGCCTAT-1	PS191_GTCGTTCTCTAGAGCT-1	WT2_TCATACTCAGGAGGAG-1
PS191_AGAAGCGCAGTAGTGG-1	PS191_CACAGATTCGCCAACG-1	PS191_GTCTACCCACGACAAG-1	WT2_TCCACCACAATAACCC-1
PS191_AGAAGCGCATATGCGT-1	PS191_CACAGGCCAAGGGTCA-1	PS191_GTCTACCGTGCGTCGT-1	WT2_TCCCAGTTCGTCAAAC-1
PS191_AGAAGCGGTACTGCCG-1	PS191_CACAGGCTCAACGTGT-1	PS191_GTCTAGAAGCATACTC-1	WT2_TCCGAAACACCTAAAC-1
PS191_AGAAGCGTCATGCCCT-1	PS191_CACAGGCTCTTACACT-1	PS191_GTCTAGAAGGCAGGTT-1	WT2_TCCGATCTCTTTGATC-1
PS191_AGAAGCGTCCTGGCTT-1	PS191_CACATGAAGCGTGAGT-1	PS191_GTCTAGATCTCTATGT-1	WT2_TCGATTTAGCCATATC-1
PS191_AGAAGCGTCCTTCGAC-1	PS191_CACATGAGTATCGCTA-1	PS191_GTCTGTCAGCGCTTCG-1	WT2_TCGATTTTCAAAGCCT-1
PS191_AGAAGCGTCGCAGATT-1	PS191_CACATGATCCCGAGAC-1	PS191_GTCTGTCCAGAGTCAG-1	WT2_TCGCTTGGTCTTTATC-1
PS191_AGAAGTAAGATCGCTT-1	PS191_CACATGATCTCCTGCA-1	PS191_GTCTGTCTCACAAGGG-1	WT2_TCGTAGATCCCGAGAC-1
PS191_AGAAGTAAGCCATATC-1	PS191_CACCAAAAGAGGATGA-1	PS191_GTCTTTAGTCACTGAT-1	WT2_TCGTGGGCATACTGTG-1
PS191_AGAAGTACACACTGGC-1	PS191_CACCAAAAGAGTTCGG-1	PS191_GTCTTTATCGAGTTGT-1	WT2_TCTACCGGTCTCTCTG-1
PS191_AGAAGTACAGAAGTGC-1	PS191_CACCAAAGTGTCCATA-1	PS191_GTCTTTATCGCCACTT-1	WT2_TCTATACAGTAGTGCG-1
PS191_AGAAGTACAGGCATTT-1	PS191_CACCAAATCGTTAGAC-1	PS191_GTGACGCGTTGCTCAA-1	WT2_TCTATCATCATGAGTC-1
PS191_AGAAGTACATCAGTCA-1	PS191_CACCGTTCAAGTGGTG-1	PS191_GTGAGCCAGCTCAGAG-1	WT2_TCTCCGAGTTATAGCC-1
PS191_AGAAGTAGTGCGTGCT-1	PS191_CACCGTTGTAACGTTC-1	PS191_GTGAGCCCAAAGGTTA-1	WT2_TGAACGTCAGTTTGGT-1
PS191_AGAAGTATCAAACCTG-1	PS191_CACCGTTGTAGCGCCT-1	PS191_GTGAGCCGTCACATTG-1	WT2_TGACAGTCACCTAAAC-1
PS191_AGAAGTATCACGAGGA-1	PS191_CACCGTTGTGACCGAA-1	PS191_GTGAGCCTCGTTCAGA-1	WT2_TGACCCTGTACCCAGC-1
PS191_AGAAGTATCATTTGGG-1	PS191_CACCGTTGTGGTACAG-1	PS191_GTGAGGAGTTACCCAA-1	WT2_TGAGCGCCATTGGCAT-1
PS191_AGAAGTATCCGAGATT-1	PS191_CACGAATAGAGCGACT-1	PS191_GTGAGTTCAGAAGTTA-1	WT2_TGCGATAAGAAGCGAA-1
PS191_AGAAGTATCCGCACGA-1	PS191_CACGAATAGCTCGCAC-1	PS191_GTGATGTAGGAATGTT-1	WT2_TGGAGGAGTGTCCGTG-1
PS191_AGAAGTATCGACCAAT-1	PS191_CACGAATGTGATTAGA-1	PS191_GTGATGTAGTCACGCC-1	WT2_TGGCGTGGTGTAGGAC-1
PS191_AGAAGTATCGTGAGAG-1	PS191_CACGAATTCAAGATAG-1	PS191_GTGCACGTCGCAATGT-1	WT2_TGGGAAGGTTGGAGGT-1
PS191_AGAAGTATCTACACAG-1	PS191_CACGGGTAGAACCCGA-1	PS191_GTGCAGCGTCAAAGTA-1	WT2_TGTAGACAGTTCTACG-1
PS191_AGAAGTATCTTTGCGC-1	PS191_CACGGGTAGAAGCTGC-1	PS191_GTGCAGCTCCGCATAA-1	WT2_TGTAGACGTGTTAACC-1
PS191_AGACAAAAGACCATGG-1	PS191_CACGGGTAGTCATTGC-1	PS191_GTGCAGCTCTGCTTAT-1	WT2_TGTGGCGGTCGTGGTC-1
PS191_AGACAAAAGGCCTGAA-1	PS191_CACGGGTCATGCCGCA-1	PS191_GTGCGTGCAGGATTCT-1	WT2_TGTTCTATCTCACGAA-1
PS191_AGACAAAAGGTGCTGA-1	PS191_CACGGGTGTAACACCT-1	PS191_GTGCGTGTCACAACCA-1	WT2_TGTTGAGTCCCAAGCG-1
PS191_AGACAAACACCGTGGT-1	PS191_CACGGGTGTGCTCTTC-1	PS191_GTGCTGGAGCACTCGC-1	WT2_TGTTTGTGTTGACGGA-1
PS191_AGACAAACACTCCGGA-1	PS191_CACGGGTGTTACCCAA-1	PS191_GTGCTGGTCACTTATC-1	WT2_TTAGGGTAGCATTGTC-1
PS191_AGACAAATCTACAGGT-1	PS191_CACGTGGCAAATTAGG-1	PS191_GTGCTTCAGCGATTCT-1	WT2_TTCACGCGTATGTCCA-1
PS191_AGACAAATCTATCGGA-1	PS191_CACGTGGTCCTCGATC-1	PS191_GTGGAGACATCCTATT-1	WT2_TTCCACGCATTACTCT-1
PS191_AGACACTAGACGACGT-1	PS191_CACGTGGTCTGGTGCG-1	PS191_GTGGAGAGTAGTATAG-1	WT2_TTCGATTAGTTCACTG-1
PS191_AGACACTAGATAGTCA-1	PS191_CACGTTCAGGAACATT-1	PS191_GTGGAGAGTCGATTTG-1	WT2_TTCTAGTGTCAACACT-1
PS191_AGACACTAGTATCTGC-1	PS191_CACGTTCGTACGAGTG-1	PS191_GTGGGAAAGGAACTAT-1	WT2_TTGCATTTCGGTGAAG-1
PS191_AGACACTCAGTGGGTA-1	PS191_CACGTTCTCTTGGTGA-1	PS191_GTGGTTAGTAGGTAGC-1	WT2_TTGCGTCTCTAGATCG-1
PS191_AGACACTCATTCATCT-1	PS191_CACTAAGAGCCTGTGC-1	PS191_GTGTAACAGATGACAT-1	WT2_TTGTTCAAGCACCTGC-1
PS191_AGACACTGTTTCGTTT-1	PS191_CACTAAGAGGTGCCTC-1	PS191_GTGTAACCAGCTGGTC-1	WT2_TTTCACACACATGTTG-1
PS191_AGACACTTCATCTACT-1	PS191_CACTAAGCAATCTGCA-1	PS191_GTGTAACCAGCTTCGG-1	WT2_TTTGATCAGTAACGTA-1
PS191_AGACACTTCGGACCAC-1	PS191_CACTAAGGTCCACGCA-1	PS191_GTGTCCTAGTCCGCCA-1	WT2_TTTGATCCAAGAGCTG-1
PS191_AGACACTTCGTAGGAG-1	PS191_CACTAAGTCGAGGCAA-1	PS191_GTGTCCTTCACTGGGC-1	5X1_AAAGTCCCAGAGGTAC-1
PS191_AGACACTTCGTAGGGA-1	PS191_CACTGAAAGCTACTGT-1	PS191_GTGTGATAGGAAACGA-1	5X1_AACAAAGAGTCATGGG-1
PS191_AGACACTTCTGTCAGA-1	PS191_CACTGAAAGGCCTGCT-1	PS191_GTGTGATTCTCCGAAA-1	5X1_AACAACCTCAGTCACA-1
PS191_AGACAGGAGAGGGTAA-1	PS191_CACTGAAGTACTTGTG-1	PS191_GTGTTCCCAGCGATTT-1	5X1_AACAGGGAGCTCCACG-1
PS191_AGACAGGAGCATCAGG-1	PS191_CACTGAATCTCTAGGA-1	PS191_GTGTTCCCATCGAGCC-1	5X1_AACAGGGTCGATACGT-1
PS191_AGACAGGAGTGGATAT-1	PS191_CACTGGGAGCATGCAG-1	PS191_GTGTTCCGTGAGTCAG-1	5X1_AACCACACACAACGTT-1
PS191_AGACAGGCAAATGGCG-1	PS191_CACTGGGCAGATAAAC-1	PS191_GTTACAGAGCCTGTGC-1	5X1_AACCATGCAAATAGCA-1
PS191_AGACAGGCATCCCACT-1	PS191_CACTGGGTCACCTCTG-1	PS191_GTTACAGGTCCGAAGA-1	5X1_AAGATAGTCGAACCAT-1
PS191_AGACAGGGTCCTTTGC-1	PS191_CACTGGGTCTCTCCGA-1	PS191_GTTACCCAGATGATTG-1	5X1_AAGCGAGCAGCGCTTG-1
PS191_AGACAGGGTGTGATGG-1	PS191_CACTGTCAGCTGGTGA-1	PS191_GTTACCCCACTCCTTG-1	5X1_AATGAAGTCCTTTAGT-1
PS191_AGACAGGGTGTTCGAT-1	PS191_CACTGTCAGTTGAAGT-1	PS191_GTTACGACATCGAACT-1	5X1_ACACTGAGTGGGTCAA-1
PS191_AGACAGGGTTAGGCCC-1	PS191_CACTGTCCATCCGTTC-1	PS191_GTTAGACGTCTTGCTC-1	5X1_ACATTTCCACTGATTG-1
PS191_AGACAGGTCAGGCGAA-1	PS191_CACTGTCGTTGTCTAG-1	PS191_GTTAGTGCACCAAAGG-1	5X1_ACATTTCTCGGCTTGG-1
PS191_AGACAGGTCCTCCACA-1	PS191_CACTGTCGTTTACCTT-1	PS191_GTTAGTGTCACCTGTC-1	5X1_ACATTTCTCTCAGAAC-1
PS191_AGACAGGTCCTGGCTT-1	PS191_CACTGTCTCCGTGTGG-1	PS191_GTTATGGCAACGTTAC-1	5X1_ACCAACACAAAGCGTG-1
PS191_AGACAGGTCTCCTGCA-1	PS191_CACTGTCTCCTCACGT-1	PS191_GTTATGGCAAGTGGAC-1	5X1_ACCATTTGTTAGGCCC-1
PS191_AGACAGGTCTGAGATC-1	PS191_CACTTCGCAATAGGGC-1	PS191_GTTATGGGTAAGGCCA-1	5X1_ACGATCAAGCTGTGCC-1
PS191_AGACAGGTCTTGCGCT-1	PS191_CACTTCGGTCACGCTG-1	PS191_GTTCATTCATCATCTT-1	5X1_ACGATGTTCAGTGCGC-1
PS191_AGACCATAGCTGTACT-1	PS191_CACTTCGGTGTGAATA-1	PS191_GTTCATTGTGGCTAGA-1	5X1_ACGCACGAGAGGGCGA-1
PS191_AGACCATCAAAGTGTA-1	PS191_CACTTCGTCGAGATGG-1	PS191_GTTCCGTAGAAATCCA-1	5X1_ACGGTTAAGACGACGT-1
PS191_AGACCATGTCGAATGG-1	PS191_CACTTCGTCTCTCGAC-1	PS191_GTTCCGTAGCGCTGCT-1	5X1_ACGGTTATCACATACG-1
PS191_AGACCATGTGGCTTAT-1	PS191_CAGAGCCAGTATGCAA-1	PS191_GTTCCGTAGTCTCGTA-1	5X1_ACTATCTTCTCTCGCA-1
PS191_AGACCATGTTGTTTGG-1	PS191_CAGAGCCAGTTAACGA-1	PS191_GTTCCGTGTATCGAGG-1	5X1_ACTCCCATCACATCAG-1
PS191_AGACCATTCAAGAAAC-1	PS191_CAGAGCCAGTTTAGGA-1	PS191_GTTCCGTTCTTTCCGG-1	5X1_ACTGTGAAGGTGCCTC-1
PS191_AGACCATTCCTTCGAC-1	PS191_CAGAGCCCATTGCAAC-1	PS191_GTTCGCTTCTACTCAT-1	5X1_ACTTATCTCTCGTGAA-1
PS191_AGACCCGAGCCAGAGT-1	PS191_CAGAGCCGTCCCGCAA-1	PS191_GTTGAACGTTGGAGGT-1	5X1_AGAAATGCATCCGTGG-1
PS191_AGACCCGAGCCATTCA-1	PS191_CAGAGCCGTGTCTCCT-1	PS191_GTTGCGGCAACTTCTT-1	5X1_AGAACAAGTCCAAGAG-1
PS191_AGACCCGAGTCACACT-1	PS191_CAGAGCCTCTTTCCGG-1	PS191_GTTGCGGGTATACCTG-1	5X1_AGAACAAGTTGTAGCT-1
PS191_AGACCCGAGTCTGCGC-1	PS191_CAGATACAGGTGCTGA-1	PS191_GTTGCGGTCTAGTGTG-1	5X1_AGACAGGCAACCGCCA-1
PS191_AGACCCGCAACGTAAA-1	PS191_CAGATACGTAGCGATG-1	PS191_GTTGTAGCACTAGGTT-1	5X1_AGACTCACAGCAATTC-1
PS191_AGACCCGCAGAGTTCT-1	PS191_CAGATACGTTTAAGGA-1	PS191_GTTGTAGGTGTTGATC-1	5X1_AGAGAATGTACTAAGA-1
PS191_AGACCCGGTACTCGAT-1	PS191_CAGATCAAGAGTGGCT-1	PS191_GTTGTCCTCGTCAGAT-1	5X1_AGATAGACATGATCTG-1
PS191_AGACCCGGTCATCGCG-1	PS191_CAGATCAGTCCATACA-1	PS191_GTTGTGAGTAGCACAG-1	5X1_AGCATCAAGAGGATGA-1
PS191_AGACCCGGTCTGTGAT-1	PS191_CAGATCAGTCGTGGTC-1	PS191_GTTGTGATCTCTCTTC-1	5X1_AGCGATTGTTTCGACA-1
PS191_AGACCCGGTGCCTACG-1	PS191_CAGATCATCCATGAGT-1	PS191_GTTTACTAGCATATGA-1	5X1_AGCTTCCAGAAACCCG-1
PS191_AGACCCGGTTGTGCCG-1	PS191_CAGATTGAGAGATTCA-1	PS191_GTTTACTAGCGCGTTC-1	5X1_AGGAATACACACCTTC-1
PS191_AGACCCGTCCTTTAGT-1	PS191_CAGATTGAGATTGCGG-1	PS191_GTTTACTTCAACGCTA-1	5X1_AGGAATATCTCTGAGA-1
PS191_AGACTCAAGACGGTTG-1	PS191_CAGATTGAGGCTATCT-1	PS191_TAACACGAGCACCGTC-1	5X1_AGGCTGCTCTGGTGGC-1
PS191_AGACTCAAGAGAGAAC-1	PS191_CAGATTGAGTTGGACG-1	PS191_TAACCAGCATCGCTGG-1	5X1_AGGGAGTGTCTTGCTC-1
PS191_AGACTCAAGATGTTGA-1	PS191_CAGATTGTCAGCGGAA-1	PS191_TAACCAGTCTTGATTC-1	5X1_AGGGTGACACAAGTGG-1
PS191_AGACTCAAGTATGTAG-1	PS191_CAGCAATCAAATGAAC-1	PS191_TAACGACCACATACTG-1	5X1_AGGGTGAGTTGAGTCT-1
PS191_AGACTCAAGTTGCATC-1	PS191_CAGCAATGTTCTATCT-1	PS191_TAACGACGTGTATTGC-1	5X1_AGGGTTTGTACAAGCG-1
PS191_AGACTCACAACACGAG-1	PS191_CAGCAATTCCATCTCG-1	PS191_TAACTTCAGGACGCAT-1	5X1_AGGGTTTGTGAACGGT-1
PS191_AGACTCACAGCGATTT-1	PS191_CAGCACGCAATCGAAA-1	PS191_TAACTTCAGTCTTGGT-1	5X1_AGGTCTAAGGGTACGT-1
PS191_AGACTCACAGTAACGG-1	PS191_CAGCACGCACAATGCT-1	PS191_TAACTTCTCGCCGAAC-1	5X1_AGGTTACCAACTCGTA-1
PS191_AGACTCACATACTTTC-1	PS191_CAGCACGTCTTCGCTG-1	PS191_TAACTTCTCGTCAACA-1	5X1_AGTAACCCAGCACCCA-1
PS191_AGACTCAGTATACCCA-1	PS191_CAGCAGCAGGTAATCA-1	PS191_TAAGCACAGAATACAC-1	5X1_AGTACCATCATTATCC-1
PS191_AGACTCAGTGCGGCTT-1	PS191_CAGCAGCCATGACGTT-1	PS191_TAAGCACCAAATCCCA-1	5X1_AGTACTGGTCTAACGT-1
PS191_AGACTCAGTTTCGGCG-1	PS191_CAGCAGCGTATCGATC-1	PS191_TAAGCACGTTACGCCG-1	5X1_AGTAGTCTCTTCTGGC-1
PS191_AGACTCATCAGTGTGT-1	PS191_CAGCAGCGTGACTATC-1	PS191_TAAGCCAGTAACTAAG-1	5X1_AGTCAACTCGCAATTG-1
PS191_AGACTCATCATCACAG-1	PS191_CAGCCAGCACGGCTAC-1	PS191_TAAGCGTTCTCGTGGG-1	5X1_AGTTCGACAGACGCTC-1
PS191_AGACTCATCGATACGT-1	PS191_CAGCCAGTCAATGCAC-1	PS191_TAAGTCGAGATTAGAC-1	5X1_AGTTCGATCTGCAGCG-1
PS191_AGACTCATCGGCCAAC-1	PS191_CAGCCAGTCCAGCTCT-1	PS191_TAATCTCGTATGATCC-1	5X1_ATCACTTAGACGTCCC-1
PS191_AGAGAATAGACTAAGT-1	PS191_CAGCGTGAGAGAGCAA-1	PS191_TAATCTCGTCTCTCCA-1	5X1_ATCCCTGCATGTGACT-1
PS191_AGAGAATAGGTTATAG-1	PS191_CAGCGTGAGCGCCGTT-1	PS191_TAATCTCTCGTGCGAC-1	5X1_ATCCGTCAGGATTTCC-1
PS191_AGAGAATCACTAACGT-1	PS191_CAGCGTGAGGACACTG-1	PS191_TACAACGCACATTGTG-1	5X1_ATCGCCTCACCGTGGT-1
PS191_AGAGAATGTCTACACA-1	PS191_CAGCGTGAGTCTCGTA-1	PS191_TACAACGCACTGCGAC-1	5X1_ATCGGATCAAATCGGG-1
PS191_AGAGAATGTCTAGGTT-1	PS191_CAGCGTGCAACTGGTT-1	PS191_TACACCCAGAAGCCTG-1	5X1_ATGTCCCCAACACGAG-1
PS191_AGAGAATGTCTGATAC-1	PS191_CAGCGTGCAAGCTGCC-1	PS191_TACACCCAGGAAAGTG-1	5X1_ATGTCCCGTTCGGTAT-1
PS191_AGAGAATGTGACCGAA-1	PS191_CAGCGTGGTTTAGACC-1	PS191_TACATTCAGGTGAGAA-1	5X1_ATTATCCAGCTCGAAG-1
PS191_AGAGAATGTTCTCACC-1	PS191_CAGCGTGTCGTTCTCG-1	PS191_TACATTCCACGTCATA-1	5X1_ATTGGGTAGTGTTGAA-1
PS191_AGAGAATTCACTCACC-1	PS191_CAGGCCACACGCACCA-1	PS191_TACATTCTCTTTGCTA-1	5X1_CAACAACGTCTCTCTG-1
PS191_AGAGAATTCAGCCTCT-1	PS191_CAGGCCACACGCTGTG-1	PS191_TACCCACAGGGTCACA-1	5X1_CAACAACGTCTGGTTA-1
PS191_AGAGAATTCGTCGGGT-1	PS191_CAGGCCAGTACGTACT-1	PS191_TACCCACGTTGCTCAA-1	5X1_CAACAACTCCAACCAA-1
PS191_AGAGAGCAGCCGGAAT-1	PS191_CAGGCCAGTCCAGCGT-1	PS191_TACCCACTCAGAACCT-1	5X1_CAACGATAGACGGATC-1
PS191_AGAGAGCAGGATATAC-1	PS191_CAGGCCATCCACGGAC-1	PS191_TACCCGTTCTTTGGAG-1	5X1_CAAGACTCAAAGGCTG-1
PS191_AGAGAGCAGGATTACA-1	PS191_CAGGCCATCGGCACTG-1	PS191_TACCGGGAGAGTGACC-1	5X1_CAAGACTCAATTAGGA-1
PS191_AGAGAGCCACAGCTGC-1	PS191_CAGGCCATCGGCTTGG-1	PS191_TACCGGGAGTCATGAA-1	5X1_CAAGACTTCTGCGGAC-1
PS191_AGAGAGCCACGGAAGT-1	PS191_CAGGCCATCGTACACA-1	PS191_TACCTCGGTTGAGTCT-1	5X1_CAAGGGAGTTATGACC-1
PS191_AGAGAGCCATCCAATG-1	PS191_CAGGCCATCGTTCGCT-1	PS191_TACCTGCGTAAGGCCA-1	5X1_CACAGATCATGCCGGT-1
PS191_AGAGAGCGTATGAGGC-1	PS191_CAGGGCTAGACTCATC-1	PS191_TACCTGCGTAGACAAT-1	5X1_CACAGATTCATGCCAA-1
PS191_AGAGAGCGTCACAGAG-1	PS191_CAGGGCTAGCACTGGA-1	PS191_TACCTGCTCAAGATAG-1	5X1_CACGGGTGTAGGACCA-1
PS191_AGAGAGCGTCCTACGG-1	PS191_CAGGGCTAGCTTTCTT-1	PS191_TACCTGCTCTCCTGAC-1	5X1_CACTGAAAGTCTTGGT-1
PS191_AGAGAGCGTGCATCTA-1	PS191_CAGGGCTAGGTCTACT-1	PS191_TACGCTCGTGCCCAGT-1	5X1_CAGATTGAGTGCTCAT-1
PS191_AGAGAGCGTGCGTTTA-1	PS191_CAGGGCTCAATAGGGC-1	PS191_TACGGGCCAGGAATCG-1	5X1_CAGATTGCATGGACAG-1
PS191_AGAGAGCGTGTCCGGT-1	PS191_CAGGTATAGCTAGCCC-1	PS191_TACGGGCCAGGCTTGC-1	5X1_CAGCAATAGTTGAAAC-1
PS191_AGAGAGCTCATTACTC-1	PS191_CAGGTATAGCTTTGTG-1	PS191_TACGGGCGTAGTGTGG-1	5X1_CAGGCCACAGACGCTC-1
PS191_AGAGAGCTCTTTCAGT-1	PS191_CAGGTATAGGCCCGTT-1	PS191_TACGGTACACTGGACC-1	5X1_CAGGTATCAGTAGAAT-1
PS191_AGAGCAGAGAAGATCT-1	PS191_CAGGTATCAATGGCAG-1	PS191_TACGGTACAGTTTCAG-1	5X1_CAGGTATTCATGGTAC-1
PS191_AGAGCAGAGAATTTGG-1	PS191_CAGGTATCACGAGGAT-1	PS191_TACGTCCAGCATATGA-1	5X1_CAGTGCGTCTCGCTTG-1
PS191_AGAGCAGAGCTACTAC-1	PS191_CAGGTATCAGTTCTAG-1	PS191_TACGTCCCAAGATCCT-1	5X1_CATACCCCAAGAAACT-1
PS191_AGAGCAGAGTCTGCGC-1	PS191_CAGGTATGTAGAGGAA-1	PS191_TACGTCCCAGCATACT-1	5X1_CATCCACCAGAAGTTA-1
PS191_AGAGCAGCACCAGCCA-1	PS191_CAGGTATGTGAACTAA-1	PS191_TACGTCCGTACAGTTC-1	5X1_CATCGGGGTCAAACGG-1
PS191_AGAGCAGCACCTTCCA-1	PS191_CAGGTATTCAAGTCTG-1	PS191_TACGTCCTCCATAGGT-1	5X1_CATGAGTTCGTCCTTG-1
PS191_AGAGCAGCACTGCGAC-1	PS191_CAGGTATTCTGCTTTA-1	PS191_TACGTCCTCTCGCGTT-1	5X1_CATGCGGAGACGCCAA-1
PS191_AGAGCAGCAGAACGCA-1	PS191_CAGTGCGCAAGTGATA-1	PS191_TACGTCCTCTGCGTCT-1	5X1_CATGCGGGTCGTGATT-1
PS191_AGAGCAGGTCAGGCAA-1	PS191_CAGTTAGAGGGCAAGG-1	PS191_TACTTACAGTCACTAC-1	5X1_CATTCTAAGTAAAGCT-1
PS191_AGAGCAGGTGATGAAT-1	PS191_CAGTTAGCATCCTATT-1	PS191_TACTTACCAGCTATTG-1	5X1_CCACCATTCTTAATCC-1
PS191_AGAGCAGGTGGCTACC-1	PS191_CAGTTCCCAAATTGCC-1	PS191_TACTTACTCTTGAACG-1	5X1_CCACGAGGTATGCGGA-1
PS191_AGAGCAGTCAAACCTG-1	PS191_CAGTTCCGTAGCCAGA-1	PS191_TACTTCAAGCTATCTG-1	5X1_CCACGTTGTAGGAGTC-1
PS191_AGAGCAGTCATGAAAG-1	PS191_CATAAGCAGCTGCCTG-1	PS191_TACTTCACACAAGTGG-1	5X1_CCATAAGTCCGATTAG-1
PS191_AGAGCAGTCCGTGTGG-1	PS191_CATAAGCGTTCAGTAC-1	PS191_TACTTCACAGAACTTC-1	5X1_CCCAACTTCCATTGTT-1
PS191_AGAGCAGTCTAAGAAG-1	PS191_CATAAGCTCCTTCTAA-1	PS191_TACTTGTCATTCTGTT-1	5X1_CCGGGTATCGAAACAA-1
PS191_AGAGCCCAGCGTCGAA-1	PS191_CATAAGCTCGTTAGAC-1	PS191_TAGACCAGTCACCGCA-1	5X1_CCGTAGGTCAAACGTC-1
PS191_AGAGCCCAGGCCTTCG-1	PS191_CATAAGCTCTGCGGGT-1	PS191_TAGACTGCAACGGGTA-1	5X1_CCTACGTAGCTATCTG-1
PS191_AGAGCCCAGTGGGAAA-1	PS191_CATACAGAGAGGACTC-1	PS191_TAGACTGCATCGAACT-1	5X1_CCTGCATCATCCGGCA-1
PS191_AGAGCCCCAACTTGCA-1	PS191_CATACAGCAAGTGCAG-1	PS191_TAGACTGTCTCGGCTT-1	5X1_CCTGCATTCTAGCAAC-1
PS191_AGAGCCCCACATCCCT-1	PS191_CATACAGGTCAACGCC-1	PS191_TAGAGTCAGGTCATTC-1	5X1_CCTTGTGTCGCTAAAC-1
PS191_AGAGCCCGTACGGCAA-1	PS191_CATACAGGTGATTAGA-1	PS191_TAGAGTCTCCGTATGA-1	5X1_CGAAGGAAGCAAGTCG-1
PS191_AGAGCCCGTTCCTAAG-1	PS191_CATACAGGTTACGTAC-1	PS191_TAGATCGAGATGAATC-1	5X1_CGACAGCCACCCTAAA-1
PS191_AGAGCCCGTTGAAGTA-1	PS191_CATACCCCAAGCCATT-1	PS191_TAGATCGTCGGCTCTT-1	5X1_CGAGTTATCCGAGCTG-1
PS191_AGATAGAAGCGACCCT-1	PS191_CATACCCCACCTCTAC-1	PS191_TAGCACAAGATCCAAA-1	5X1_CGCAGGTCATTCTTCA-1
PS191_AGATAGAAGCGATGAC-1	PS191_CATACCCGTAGTGGCA-1	PS191_TAGCACAGTTGCAAGG-1	5X1_CGCAGGTGTCATCACA-1
PS191_AGATAGAAGCTCGTGC-1	PS191_CATACTTAGTAAGAGG-1	PS191_TAGGAGGCAAAGAGTT-1	5X1_CGCAGGTTCATCAGTG-1
PS191_AGATAGACAAGGCGTA-1	PS191_CATACTTCAACATACC-1	PS191_TAGGGTTGTCGAATGG-1	5X1_CGCATAAGTTTGGGTT-1
PS191_AGATAGACAGAGTTGG-1	PS191_CATACTTCACCTGCAG-1	PS191_TAGGTACAGTCAAGCG-1	5X1_CGCATGGTCATACGAC-1
PS191_AGATAGACAGATTTCG-1	PS191_CATACTTCAGATAAAC-1	PS191_TAGGTACCAAGCGATG-1	5X1_CGGAACCTCGGACTTA-1
PS191_AGATAGACATAACAGA-1	PS191_CATACTTGTACAAACA-1	PS191_TAGGTACCAAGCTACT-1	5X1_CGGAGAACATGTGTCA-1
PS191_AGATAGAGTAGATTGA-1	PS191_CATACTTGTACCGCGT-1	PS191_TAGGTACGTATCTTCT-1	5X1_CGGAGAATCAAGAAAC-1
PS191_AGATAGATCATGGGAG-1	PS191_CATACTTGTATCCTTT-1	PS191_TAGTGCAAGAGCATAT-1	5X1_CGGCAGTAGCTTAAGA-1
PS191_AGATAGATCCAGCACG-1	PS191_CATACTTGTATGGAGC-1	PS191_TAGTGCAAGGCCTTCG-1	5X1_CGGGCATTCGGTCATA-1
PS191_AGATAGATCTACTGAG-1	PS191_CATAGACAGGACAACC-1	PS191_TAGTGCAAGTAAACAC-1	5X1_CGGGTGTTCATTCACT-1
PS191_AGATAGATCTCTCTAA-1	PS191_CATAGACCACTCCCTA-1	PS191_TAGTGCATCCTGGGTG-1	5X1_CGTAGTACAGCAGACA-1
PS191_AGATAGATCTTCGTGC-1	PS191_CATAGACGTCTTTCAT-1	PS191_TAGTGCATCTGGGATT-1	5X1_CGTCAAAGTGAGGCAT-1
PS191_AGATCCAAGCCTCAAT-1	PS191_CATCAAGAGGTCACAG-1	PS191_TATACCTAGATGGGCT-1	5X1_CGTCCATCAATAGGGC-1
PS191_AGATCCAAGTATCTGC-1	PS191_CATCAAGAGTAGACCG-1	PS191_TATATCCCAATCCTAG-1	5X1_CGTTAGAAGTCATTGC-1
PS191_AGATCCACAACTCCAA-1	PS191_CATCAAGCAAGGAGTC-1	PS191_TATCAGGCAGACAAAT-1	5X1_CTATAGGCACGACGCT-1
PS191_AGATCCACAGTAGATA-1	PS191_CATCAAGCACAGCCAC-1	PS191_TATCAGGTCTGTGCTC-1	5X1_CTATCCGAGTTAGAAC-1
PS191_AGATCCACATAATGAG-1	PS191_CATCAAGCAGCGGTCT-1	PS191_TATCCTAAGATCCCGC-1	5X1_CTATCTACAGCACGAA-1
PS191_AGATCCACATGGCCAC-1	PS191_CATCAAGCAGGCCCTA-1	PS191_TATCTGTAGAGGCTGT-1	5X1_CTCAAGAAGGGAACAA-1
PS191_AGATCCACATGTTTGG-1	PS191_CATCAAGCATACAGGG-1	PS191_TATCTGTCAGTGGCTC-1	5X1_CTCACTGAGCGGTATG-1
PS191_AGATCCAGTAGCCAGA-1	PS191_CATCAAGGTGAGAACC-1	PS191_TATCTTGAGCTAAGTA-1	5X1_CTCATGCGTCGTGATT-1
PS191_AGATCCAGTAGCGCTC-1	PS191_CATCAAGTCATCTATC-1	PS191_TATCTTGCAAGTTCGT-1	5X1_CTCCACATCGGCATAT-1
PS191_AGATCCAGTCTGTGCG-1	PS191_CATCCACCAAGAGCTG-1	PS191_TATGTTCAGCGTTGTT-1	5X1_CTCCGATAGGAGAGTA-1
PS191_AGATCCAGTTCCAGGC-1	PS191_CATCCACCAGAAATCA-1	PS191_TATTCCAAGCCAAGTG-1	5X1_CTCTCAGAGTTGAAGT-1
PS191_AGATCCAGTTGCATCA-1	PS191_CATCCACGTATCAGCT-1	PS191_TATTCCATCTGTGCTC-1	5X1_CTCTCGAAGATTGACA-1
PS191_AGATCCATCACCGCTT-1	PS191_CATCCACTCGAGAAGC-1	PS191_TATTGCTCAAATGCGG-1	5X1_CTGCCATAGATGCTTC-1
PS191_AGATCCATCATGTCTT-1	PS191_CATCCACTCGCCTATC-1	PS191_TATTGCTTCCTATTGT-1	5X1_CTGCCTAGTAGCGCTC-1
PS191_AGATCCATCCGCAACG-1	PS191_CATCCCACAAACACGG-1	PS191_TATTTCGGTCAAGCCC-1	5X1_CTGGTCTTCAAGTAAG-1
PS191_AGATCCATCTGTAACG-1	PS191_CATCCCACAAAGTATG-1	PS191_TATTTCGGTGAAAGTT-1	5X1_CTGTAGACATAATGAG-1
PS191_AGATCGTAGCATGCAG-1	PS191_CATCCCACAAGCGATG-1	PS191_TCAAGTGCAATTCTCT-1	5X1_CTTACCGGTCATAACC-1
PS191_AGATCGTCAAGCACAG-1	PS191_CATCCCACACGCAGTC-1	PS191_TCAAGTGGTATGCGGA-1	5X1_CTTAGGAGTGCACATT-1
PS191_AGATCGTCAAGCTCTA-1	PS191_CATCCCATCACGTAGT-1	PS191_TCAAGTGTCGGCTTGG-1	5X1_CTTCCGAGTCGTTCAA-1
PS191_AGATCGTCAGAGATTA-1	PS191_CATCCCATCTTCGGTC-1	PS191_TCAATCTTCTGCGGCA-1	5X1_CTTCCGATCGGTCGAC-1
PS191_AGATCGTCAGAGTTCT-1	PS191_CATCCGTAGTTTGAGA-1	PS191_TCAATCTTCTTGGTCC-1	5X1_CTTTCGGGTTGATGTC-1
PS191_AGATCGTGTCCACTTC-1	PS191_CATCGCTGTTGTCTAG-1	PS191_TCAATTCCACTGTCGG-1	5X1_GAAACCTTCAGGGTAG-1
PS191_AGATCGTGTGGCTGAA-1	PS191_CATCGCTTCCCGAGGT-1	PS191_TCAATTCGTTGGTAGG-1	5X1_GAAATGAAGCTTCTAG-1
PS191_AGATCGTGTTAAGGAT-1	PS191_CATCGCTTCCGATCGG-1	PS191_TCACAAGCAATTGAGA-1	5X1_GAAATGAGTACACGTT-1
PS191_AGATCGTGTTCTTAGG-1	PS191_CATCGCTTCTACCACC-1	PS191_TCACAAGGTGGAACAC-1	5X1_GAAGAATCACCGAATT-1
PS191_AGATCGTGTTTGAACC-1	PS191_CATCGGGAGCCTCTTC-1	PS191_TCACACCGTGGATGAC-1	5X1_GAAGCCCCATGCCGAC-1
PS191_AGATCGTTCAAGTCTG-1	PS191_CATCGGGAGGCTTAGG-1	PS191_TCACACCTCTAGTGTG-1	5X1_GAAGCGAGTGGGATTG-1
PS191_AGATCGTTCCGTTGAA-1	PS191_CATCGGGAGGTTCCAT-1	PS191_TCACATTCAAAGGCTG-1	5X1_GAAGCGATCCAGCAAT-1
PS191_AGATCGTTCCTCTCTT-1	PS191_CATCGGGAGTAACCGG-1	PS191_TCACATTCACAGGATG-1	5X1_GACAGCCAGTCTGGAG-1
PS191_AGATGAAAGAATTGTG-1	PS191_CATCGGGAGTGCAAAT-1	PS191_TCACATTTCGGATTAC-1	5X1_GACATCACAACAGAGC-1
PS191_AGATGAAAGACATGCG-1	PS191_CATCGGGCAATGTCTG-1	PS191_TCACGCTCATGACGGA-1	5X1_GACTGATGTGCTTCAA-1
PS191_AGATGAAAGGATATGT-1	PS191_CATCGGGCAGCGAGTA-1	PS191_TCACGCTTCAGGTAAA-1	5X1_GAGCTGCGTTACCTTT-1
PS191_AGATGAAAGTACTGGG-1	PS191_CATCGGGGTCTCAGAT-1	PS191_TCACGGGCAGTTGGTT-1	5X1_GAGTCATAGAAGTCTA-1
PS191_AGATGAACATCGGTTA-1	PS191_CATCGGGGTGAATAAC-1	PS191_TCACGGGCATTGGCAT-1	5X1_GATAGAACATCTAACG-1
PS191_AGATGAAGTCGGTGAA-1	PS191_CATCGGGTCACGACTA-1	PS191_TCACTCGAGTGGACGT-1	5X1_GATCGTAAGTCCCAGC-1
PS191_AGATGAAGTTTATGCG-1	PS191_CATCGGGTCGCCGAAC-1	PS191_TCACTCGCACTATGTG-1	5X1_GATGAGGTCTCCGCAT-1
PS191_AGATGAAGTTTGGAAA-1	PS191_CATCGTCCACTGGCGT-1	PS191_TCACTCGCAGATACTC-1	5X1_GATGATCCAGGACATG-1
PS191_AGATGAATCCACATAG-1	PS191_CATCGTCGTAGAGGAA-1	PS191_TCACTCGTCCAACCGG-1	5X1_GATGCTAGTCAGACGA-1
PS191_AGATGAATCCGTAGGC-1	PS191_CATCGTCGTCGATTAC-1	PS191_TCAGCAACACAAGCCC-1	5X1_GATGTTGAGTGTTGAA-1
PS191_AGATGAATCCGTGTCT-1	PS191_CATCGTCTCATACAGC-1	PS191_TCAGCCTCAATAGGAT-1	5X1_GATTCGAAGGGTGAAA-1
PS191_AGATGCTAGAAATCCA-1	PS191_CATCGTCTCATGGCCG-1	PS191_TCAGCCTGTGCACGCT-1	5X1_GATTGGTTCCCATTCG-1
PS191_AGATGCTCAGAGCGTA-1	PS191_CATGAGTTCTTCCTAA-1	PS191_TCAGGGCAGTGAACAT-1	5X1_GCACGTGAGAAGTCTA-1
PS191_AGATGCTCAGCGGTTC-1	PS191_CATGAGTTCTTTCCAA-1	PS191_TCAGGGCCAAGAGTTA-1	5X1_GCATGATTCTTGATTC-1
PS191_AGATGCTCAGGCTACC-1	PS191_CATGCAAAGACGTCGA-1	PS191_TCAGGGCGTCGCTGCA-1	5X1_GCCAGGTAGAATCTAG-1
PS191_AGATGCTCATAGTCGT-1	PS191_CATGCAAAGCACTTTG-1	PS191_TCAGGTACATCCGGTG-1	5X1_GCCAGTGAGTAGGATT-1
PS191_AGATGCTGTCCCTAAA-1	PS191_CATGCAAAGCTACTGT-1	PS191_TCAGGTACATGACTAC-1	5X1_GCCATTCCATGTGGCC-1
PS191_AGATGCTGTCTTCCGT-1	PS191_CATGCAACAAGCTCTA-1	PS191_TCAGTCCCAGTCCGTG-1	5X1_GCCCAGATCAAACCTG-1
PS191_AGATGCTGTTTGTTGG-1	PS191_CATGCAACATACTGTG-1	PS191_TCAGTGAGTGTACATC-1	5X1_GCCCAGATCCACGAAT-1
PS191_AGATGCTTCACATCAG-1	PS191_CATGCAAGTCCGCAGT-1	PS191_TCAGTTTAGGAAACGA-1	5X1_GCCGTGATCCGTTGAA-1
PS191_AGATGCTTCTGGACCG-1	PS191_CATGCAATCATGGAGG-1	PS191_TCATACTAGTGTACAA-1	5X1_GCGATCGGTGTACATC-1
PS191_AGCATCACACTCTCGT-1	PS191_CATGCCTAGCAATAGT-1	PS191_TCATATCCATGGCTAT-1	5X1_GCGGAAAGTTGATCGT-1
PS191_AGCATCAGTATCCTCC-1	PS191_CATGCCTAGGTAAGAG-1	PS191_TCATATCTCACTTATC-1	5X1_GCTGAATAGAGGATGA-1
PS191_AGCATCAGTCACAGAG-1	PS191_CATGCCTCAGTATTCG-1	PS191_TCATATCTCCATAAGC-1	5X1_GCTGGGTAGGCAGGGA-1
PS191_AGCATCAGTCGCACGT-1	PS191_CATGCCTCATCGCCTT-1	PS191_TCATCATTCGTTAGAC-1	5X1_GCTTGGGTCCCTCGAT-1
PS191_AGCATCAGTGTAGGAC-1	PS191_CATGCCTGTTACGGAG-1	PS191_TCATCCGGTGGTATGG-1	5X1_GGAAGTGAGTACCGGA-1
PS191_AGCATCAGTGTATTGC-1	PS191_CATGCCTGTTCTTAGG-1	PS191_TCATCCGTCGTTCTAT-1	5X1_GGAGGTACACTGTCGG-1
PS191_AGCATCAGTTAGGAGC-1	PS191_CATGCGGAGAATTGTG-1	PS191_TCATCCGTCGTTGTAG-1	5X1_GGATGTTTCTCTCGCA-1
PS191_AGCATCATCACTGTTT-1	PS191_CATGCGGCACGTAACT-1	PS191_TCATGAGGTCCTCAGG-1	5X1_GGCAGTCAGTCATACC-1
PS191_AGCATCATCAGCCTCT-1	PS191_CATGCGGGTAATGTGA-1	PS191_TCATGAGGTTCCGCTT-1	5X1_GGCTTTCCAAACCATC-1
PS191_AGCATCATCGACCTAA-1	PS191_CATGCGGGTCTCCTGT-1	PS191_TCATGGAAGTTTAGGA-1	5X1_GGGACAATCTCATTAC-1
PS191_AGCCAATCAACCACGC-1	PS191_CATGCGGTCCGATGCG-1	PS191_TCATGTTCATAATGCC-1	5X1_GGGTATTAGAGTCTTC-1
PS191_AGCCAATCATCACCAA-1	PS191_CATGCTCAGAAAGTCT-1	PS191_TCATTACAGACGTCCC-1	5X1_GGGTGTCCATCCGAGC-1
PS191_AGCCAATGTGTTAGCT-1	PS191_CATGCTCAGGTTCCAT-1	PS191_TCATTCAGTCGAATTC-1	5X1_GGTAACTGTGCACAAG-1
PS191_AGCCAATGTTCTCTAT-1	PS191_CATGCTCAGTCGCCAC-1	PS191_TCATTCATCCCTGGTT-1	5X1_GGTAACTGTGTAGTGG-1
PS191_AGCCAATTCAGGACGA-1	PS191_CATGCTCCAAATCAGA-1	PS191_TCATTCATCTTCCAGC-1	5X1_GGTAGAGAGACGACTG-1
PS191_AGCCAATTCATTGCGA-1	PS191_CATGCTCCAATAGTGA-1	PS191_TCATTGTGTACCGTCG-1	5X1_GGTCACGAGGGTACAC-1
PS191_AGCCAATTCCATCCGT-1	PS191_CATGCTCGTTTATGCG-1	PS191_TCATTGTTCGCCTTTG-1	5X1_GTACAACCATTAGGAA-1
PS191_AGCCAATTCCATTGTT-1	PS191_CATGGATCATGCGTGC-1	PS191_TCATTTGAGTACTGTC-1	5X1_GTAGATCCACATAGCT-1
PS191_AGCCAATTCTTCCTAA-1	PS191_CATGGATGTTTAAGGA-1	PS191_TCATTTGCAACCACGC-1	5X1_GTAGGAGCAATAGAGT-1
PS191_AGCCACGAGAACTCCT-1	PS191_CATGGTAAGTAAGAGG-1	PS191_TCATTTGTCATTCCTA-1	5X1_GTATTTCCACGACGAA-1
PS191_AGCCACGAGCTGAAAT-1	PS191_CATGGTACAACCGTGC-1	PS191_TCCACCACAACCGTAT-1	5X1_GTCACTCGTTTCAGAC-1
PS191_AGCCACGAGGCACGAT-1	PS191_CATGGTACAAGAGTAT-1	PS191_TCCACCACAACGATTC-1	5X1_GTCCACTCAATCGCAT-1
PS191_AGCCACGAGGCAGGTT-1	PS191_CATGGTATCCACAGCG-1	PS191_TCCACCACAGAGGGTT-1	5X1_GTCGCGATCACCTCGT-1
PS191_AGCCACGAGTGCGACA-1	PS191_CATGGTATCTCAGGCG-1	PS191_TCCACGTAGCAGCCTC-1	5X1_GTCTCACCACCTATCC-1
PS191_AGCCACGCAAAGAACT-1	PS191_CATTCATCAATGTCAC-1	PS191_TCCATCGAGCCGATCC-1	5X1_GTGAGTTAGTTAGTAG-1
PS191_AGCCACGCAGTAGGAC-1	PS191_CATTCATCACGCCACA-1	PS191_TCCCACAGTAAGTTAG-1	5X1_GTGAGTTTCTACAGGT-1
PS191_AGCCACGCATACAGAA-1	PS191_CATTCATGTAGGAAAG-1	PS191_TCCCACAGTCTGTGTA-1	5X1_GTGCGTGTCTCCACTG-1
PS191_AGCCACGCATACCACA-1	PS191_CATTCCGAGCAAGTGC-1	PS191_TCCCACATCTCCTGAC-1	5X1_GTGGAGAGTCGTCGGT-1
PS191_AGCCACGCATCTTTCA-1	PS191_CATTCCGAGCTTCATG-1	PS191_TCCCAGTCAAACGTGG-1	5X1_GTGTAACAGACATAGT-1
PS191_AGCCACGCATGAATAG-1	PS191_CATTCCGCAACGTTAC-1	PS191_TCCCAGTCACGCGCAT-1	5X1_GTGTAACTCTGGCCGA-1
PS191_AGCCACGGTCTCAGAT-1	PS191_CATTCCGCAGAACTTC-1	PS191_TCCCAGTCATCAGTGT-1	5X1_GTGTTAGCACCTATCC-1
PS191_AGCCACGGTGTCTAAC-1	PS191_CATTCCGCAGGCTCTG-1	PS191_TCCCAGTGTTTGACAC-1	5X1_GTGTTAGGTCTACAAC-1
PS191_AGCCACGTCATTCACT-1	PS191_CATTCCGGTATGGAGC-1	PS191_TCCCATGCAGAGTTCT-1	5X1_GTTCCGTAGGCACGAT-1
PS191_AGCCACGTCCATCAGA-1	PS191_CATTCCGTCAGCTGAT-1	PS191_TCCCATGGTGACTATC-1	5X1_GTTGCGGCACAAATCC-1
PS191_AGCCAGCAGCGAGGAG-1	PS191_CATTCCGTCGAACGGA-1	PS191_TCCGAAAAGTGGCCTC-1	5X1_GTTGTCCTCTTACTGT-1
PS191_AGCCAGCAGGAACGAA-1	PS191_CATTCCGTCTAAGAAG-1	PS191_TCCGGGACAGACACCC-1	5X1_GTTTACTCATAGGTAA-1
PS191_AGCCAGCAGTCGGGAT-1	PS191_CATTCCGTCTTAGCTT-1	PS191_TCCGGGATCCCAATAG-1	5X1_TAACTTCTCAAACGTC-1
PS191_AGCCAGCAGTCTAGAA-1	PS191_CATTCTAAGCGTCGAA-1	PS191_TCCGTGTCAATACCTG-1	5X1_TAAGTCGAGAAGTCAT-1
PS191_AGCCAGCAGTGCGCTC-1	PS191_CATTCTAAGGTTGGAC-1	PS191_TCCGTGTTCGGTAGGA-1	5X1_TAAGTCGCAGCTACCG-1
PS191_AGCCAGCGTAAGTTGA-1	PS191_CATTCTAAGTCAGAGC-1	PS191_TCCTCCCAGGTTGGTG-1	5X1_TACCCACTCGTGGCGT-1
PS191_AGCCAGCGTACAGCGA-1	PS191_CATTGAGAGACGACTG-1	PS191_TCCTCCCCACCATTCC-1	5X1_TACCCGTCACGTTGGC-1
PS191_AGCCAGCGTACTCAAC-1	PS191_CATTGAGAGAGGATGA-1	PS191_TCCTCCCCATAGGAGC-1	5X1_TACTTGTTCCTTATAC-1
PS191_AGCCAGCGTATGACAA-1	PS191_CATTGAGAGTCATAGA-1	PS191_TCCTCGATCAATCCGA-1	5X1_TAGACCACACAATGCT-1
PS191_AGCCAGCGTATGCTAC-1	PS191_CATTGAGCATTGGCAT-1	PS191_TCCTGCACAATTCGTG-1	5X1_TAGACCATCGCGGTAC-1
PS191_AGCCAGCGTCCGGATC-1	PS191_CATTGAGGTAACAGGC-1	PS191_TCCTTCTCAGTAGAAT-1	5X1_TAGCACATCTCGTCAC-1
PS191_AGCCAGCGTTATGGTC-1	PS191_CATTGAGGTGATTAGA-1	PS191_TCCTTCTGTAGCTCGC-1	5X1_TAGGGTTAGTATCTGC-1
PS191_AGCCAGCTCACCTCTG-1	PS191_CATTGAGTCCGAGCTG-1	PS191_TCCTTTCAGTTAGAAC-1	5X1_TAGGTACAGATACATG-1
PS191_AGCCAGCTCCTTCACG-1	PS191_CATTGAGTCCTCACTG-1	PS191_TCCTTTCGTTAATGAG-1	5X1_TATCCTAAGTTGCGCC-1
PS191_AGCCAGCTCGTGCGAC-1	PS191_CATTGAGTCGGTCAGC-1	PS191_TCCTTTCGTTGTCTAG-1	5X1_TATCTGTAGTGTACAA-1
PS191_AGCCAGCTCTGTCGCT-1	PS191_CATTGAGTCTTTGCTA-1	PS191_TCGAACACAATTGAAG-1	5X1_TCAATTCTCGAAATCC-1
PS191_AGCGATTAGACGCATG-1	PS191_CATTGCCCACCACTGG-1	PS191_TCGAACAGTCGGTACC-1	5X1_TCACACCTCCCATAGA-1
PS191_AGCGATTAGCAATTAG-1	PS191_CATTGCCGTGACCGAA-1	PS191_TCGAACAGTGCGAACA-1	5X1_TCACTATTCATCTACT-1
PS191_AGCGATTAGGCCCACT-1	PS191_CATTGCCGTGCACATT-1	PS191_TCGAAGTAGACAGTCG-1	5X1_TCACTCGAGGACTGGT-1
PS191_AGCGATTAGGCGATAC-1	PS191_CATTGCCGTTTGTTGG-1	PS191_TCGAAGTCAAATCCCA-1	5X1_TCAGCCTAGCTATCCA-1
PS191_AGCGATTAGGGAGTTC-1	PS191_CATTGCCTCAAGCCCG-1	PS191_TCGAAGTTCGTGCAGC-1	5X1_TCAGCCTCACCTGCAG-1
PS191_AGCGATTAGGTTGTTC-1	PS191_CATTGCCTCGGACTGC-1	PS191_TCGACGGGTAGCCCTG-1	5X1_TCAGTCCTCTCTTAAC-1
PS191_AGCGATTCAATACCTG-1	PS191_CATTGTTGTCACCGCA-1	PS191_TCGATTTAGATCCGAG-1	5X1_TCAGTGAAGTAGTCAA-1
PS191_AGCGATTCACCCTCTA-1	PS191_CATTGTTTCAGTGTGT-1	PS191_TCGATTTCAGAGATGC-1	5X1_TCATCATTCCACGGGT-1
PS191_AGCGATTCACTGTGTA-1	PS191_CATTGTTTCATGCGGC-1	PS191_TCGATTTCAGGTGACA-1	5X1_TCATCCGAGCAAATCA-1
PS191_AGCGATTCAGTGCCTG-1	PS191_CATTGTTTCTGTCTCG-1	PS191_TCGATTTTCGTACACA-1	5X1_TCATGTTAGAAGATCT-1
PS191_AGCGATTGTGCCCAGT-1	PS191_CATTTCAAGCAAGTGC-1	PS191_TCGCACTGTTCAAGGG-1	5X1_TCCAGAAAGGCTTTCA-1
PS191_AGCGATTTCAAAGGAT-1	PS191_CATTTCAAGGCTCACC-1	PS191_TCGCAGGCAAGTACCT-1	5X1_TCGACGGTCAATGTCG-1
PS191_AGCGATTTCCAGCTCT-1	PS191_CATTTCATCGAACTCA-1	PS191_TCGCAGGGTACGAGCA-1	5X1_TCGGATATCACAAGAA-1
PS191_AGCGATTTCGTTACCC-1	PS191_CATTTCATCGTGGGTC-1	PS191_TCGCTCAAGTCCTGCG-1	5X1_TCGGGTGGTCGGAACA-1
PS191_AGCGATTTCTGACCCT-1	PS191_CCAAGCGCACGGATCC-1	PS191_TCGCTCATCCGTGCGA-1	5X1_TCGTAGAGTATGTCCA-1
PS191_AGCGATTTCTTCTTCC-1	PS191_CCAAGCGCATGTGCTA-1	PS191_TCGCTTGAGAGTTCGG-1	5X1_TCTAACTAGGATCATA-1
PS191_AGCGCCAAGAAGTCAT-1	PS191_CCAATGAGTATAATGG-1	PS191_TCGCTTGTCACGGGCT-1	5X1_TCTACATCATGCGGTC-1
PS191_AGCGCCAAGACCGTTT-1	PS191_CCAATGAGTTACACAC-1	PS191_TCGGATAAGGCATCTT-1	5X1_TCTCAGCGTTAGGCCC-1
PS191_AGCGCCAAGCAGTACG-1	PS191_CCAATGAGTTAGGCTT-1	PS191_TCGGATACACCAGTTA-1	5X1_TCTCTGGCAAGACGAC-1
PS191_AGCGCCAAGCTCGGCT-1	PS191_CCAATGATCCAAGCAT-1	PS191_TCGGATATCAAGGACG-1	5X1_TCTGGCTTCTCACGAA-1
PS191_AGCGCCAAGGCTCTCG-1	PS191_CCAATGATCTCCCATG-1	PS191_TCGGGACAGGCCCAAA-1	5X1_TCTTTGACAGTCAGTT-1
PS191_AGCGCCAAGGTCTGGA-1	PS191_CCAATTTAGATTGTGA-1	PS191_TCGGGCAGTTCCAGGC-1	5X1_TGAACGTCATGACGAG-1
PS191_AGCGCCAAGTCAGCCC-1	PS191_CCAATTTCATGTTACG-1	PS191_TCGGGCATCGTTAGAC-1	5X1_TGATCAGCAGGACTAG-1
PS191_AGCGCCAAGTCATACC-1	PS191_CCAATTTTCCTACCAC-1	PS191_TCGGGTGAGAGATGCC-1	5X1_TGATGGTCAGCTAACT-1
PS191_AGCGCCACAAGGTCTT-1	PS191_CCAATTTTCGCCGTGA-1	PS191_TCGGGTGGTTGATCGT-1	5X1_TGATTTCGTCTTACTT-1
PS191_AGCGCCACACCTGCTT-1	PS191_CCACAAAAGCTTGTGT-1	PS191_TCGGTCTCAGCGGTCT-1	5X1_TGCAGGCGTAGAGGAA-1
PS191_AGCGCCACACGCGCTA-1	PS191_CCACAAAAGTCCCGAC-1	PS191_TCGGTCTTCACGGGAA-1	5X1_TGCAGGCGTGAACCGA-1
PS191_AGCGCCACACTGAGGA-1	PS191_CCACAAACAGGTCAAG-1	PS191_TCGGTCTTCATGGTAC-1	5X1_TGCAGTAGTTTAGACC-1
PS191_AGCGCCACAGACAATA-1	PS191_CCACAAAGTTGACGGA-1	PS191_TCGTAGACAGTAGTTC-1	5X1_TGCCGAGAGCAACTTC-1
PS191_AGCGCCACAGTCTTCC-1	PS191_CCACAAATCGATTCCC-1	PS191_TCGTAGACATATACCG-1	5X1_TGCTTGCCAATTGGTC-1
PS191_AGCGCCAGTAGCGATG-1	PS191_CCACACTAGGATTCAA-1	PS191_TCGTAGAGTCATCTAG-1	5X1_TGGATCAAGCTACTGT-1
PS191_AGCGCCAGTGCTGCAC-1	PS191_CCACACTCACCCAAGC-1	PS191_TCGTAGATCTTCCAGC-1	5X1_TGGGATTAGGGCTGAT-1
PS191_AGCGCCAGTTTGGCTA-1	PS191_CCACACTCACCCTATC-1	PS191_TCGTCCAAGCCGTCGT-1	5X1_TGGGCGTCAGACGATG-1
PS191_AGCGCCATCAGCTCTC-1	PS191_CCACACTGTAGTCACT-1	PS191_TCGTCCATCCCGAATA-1	5X1_TGGGCGTCATTGAAAG-1
PS191_AGCGCCATCCTTCTGG-1	PS191_CCACACTGTCGGCTAC-1	PS191_TCGTCCATCGGACCAC-1	5X1_TGGGTTAAGGTACAAT-1
PS191_AGCGCCATCGATCCAA-1	PS191_CCACACTTCACCATAG-1	PS191_TCGTGGGTCAGTGTTG-1	5X1_TGGTAGTAGAGCCATG-1
PS191_AGCGCCATCGCCAATA-1	PS191_CCACACTTCGAAGGAC-1	PS191_TCGTGGGTCTGAGGTT-1	5X1_TGGTTAGGTTGTCAGT-1
PS191_AGCGCCATCGTGCTCT-1	PS191_CCACACTTCGACCAAT-1	PS191_TCTAACTGTACCGTCG-1	5X1_TGTAAGCGTTCCGGTG-1
PS191_AGCGCCATCTCTCTAA-1	PS191_CCACCATAGCACACCC-1	PS191_TCTAACTTCCTCTGCA-1	5X1_TGTAAGCTCCGATTAG-1
PS191_AGCGCCATCTGAGTCA-1	PS191_CCACCATGTAAGATAC-1	PS191_TCTACATGTGCTGTCG-1	5X1_TGTGATGAGTATAGAC-1
PS191_AGCGCTGAGTTATGGA-1	PS191_CCACCATGTATGCAAA-1	PS191_TCTACCGCAAGACGAC-1	5X1_TGTGATGTCATTGCTT-1
PS191_AGCGCTGCAAATTGGA-1	PS191_CCACCATTCCACACCT-1	PS191_TCTATACAGAATTGCA-1	5X1_TGTGGCGCAGGTGAGT-1
PS191_AGCGCTGCAAGGTTGG-1	PS191_CCACGAGAGGCAGGTT-1	PS191_TCTATACGTCATATGC-1	5X1_TGTGTGATCGGACGTC-1
PS191_AGCGCTGCACGACGTC-1	PS191_CCACGAGCACGAGGAT-1	PS191_TCTCACGCAGTTAAAG-1	5X1_TTAATCCAGCAACAAT-1
PS191_AGCGCTGCAGACACAG-1	PS191_CCACGAGTCAAGTCTG-1	PS191_TCTCACGGTCCAGAAG-1	5X1_TTACAGGGTGGCTCTG-1
PS191_AGCGCTGCATGGGTTT-1	PS191_CCACGAGTCGGCATCG-1	PS191_TCTCAGCAGCGGCTCT-1	5X1_TTAGGGTGTACCGTGC-1
PS191_AGCGCTGGTAAGTCAA-1	PS191_CCACGTTAGCCTGAAG-1	PS191_TCTCAGCAGGGCAGTT-1	5X1_TTCACGCAGTTTAGGA-1
PS191_AGCGCTGGTCGCTGCA-1	PS191_CCACGTTGTCCACACG-1	PS191_TCTCAGCAGTTCTCTT-1	5X1_TTCCTTCAGACTACCT-1
PS191_AGCGCTGGTGTCGATT-1	PS191_CCACGTTGTCCAGCAC-1	PS191_TCTCAGCGTGTTAACC-1	5X1_TTCGCTGCAGACGATG-1
PS191_AGCGCTGGTTCCGCTT-1	PS191_CCACGTTGTCGACTTA-1	PS191_TCTCAGCTCCGTGGCA-1	5X1_TTCGGTCTCGCCATAA-1
PS191_AGCGCTGTCAAGTGTC-1	PS191_CCACGTTTCTGCCTGT-1	PS191_TCTCCGAGTATCCCTC-1	5X1_TTCTGTAGTAGATTAG-1
PS191_AGCGCTGTCACAACCA-1	PS191_CCATAAGAGTCCGCGT-1	PS191_TCTCTGGCACCCTAGG-1	5X1_TTGGGATTCGTCTACC-1
PS191_AGCGCTGTCAGTCACA-1	PS191_CCATCACAGTCGTTAC-1	PS191_TCTCTGGGTCTTGTCC-1	5X1_TTGGGATTCTTACTGT-1
PS191_AGCGCTGTCATGGATC-1	PS191_CCATCACTCTGCGAGC-1	PS191_TCTGCCACAGATCATC-1	5X1_TTGTTCACAGCTGCCA-1
PS191_AGCGCTGTCCTACCGT-1	PS191_CCCAACTAGAGAGGTA-1	PS191_TCTGCCAGTCTGTGTA-1	5X1_TTTAGTCAGTAGTCAA-1
PS191_AGCGCTGTCGCTTAAG-1	PS191_CCCAACTAGGCAGGTT-1	PS191_TCTGCCAGTTCCACGG-1	5X1_TTTCACACAAGCCATT-1
PS191_AGCGTATAGCACCAGA-1	PS191_CCCAACTGTCACTCAA-1	PS191_TCTGCCATCTTGGTCC-1	5X2_AAACGCTAGCTAAGTA-1
PS191_AGCGTATAGGTTCCGC-1	PS191_CCCAACTTCGACGCGT-1	PS191_TCTGGCTAGACTACGG-1	5X2_AACCCAATCACTGAAC-1
PS191_AGCGTATAGTCATGCT-1	PS191_CCCAACTTCTGCTCTG-1	PS191_TCTGGCTAGTAGACCG-1	5X2_AACCTTTTCGCAGATT-1
PS191_AGCGTATCACATATGC-1	PS191_CCCATTGAGTATGCAA-1	PS191_TCTGGCTGTCCCGCAA-1	5X2_AAGTACCCAAGTGATA-1
PS191_AGCGTATCACTACCCT-1	PS191_CCCATTGCACACTTAG-1	PS191_TCTGGCTGTGCCCGTA-1	5X2_AAGTCGTTCGAAGCAG-1
PS191_AGCGTATCAGGAGACT-1	PS191_CCCATTGCACGAAGAC-1	PS191_TCTGGCTTCGAAGCCC-1	5X2_AATGGAAGTATGGTTC-1
PS191_AGCGTATCATAGGTTC-1	PS191_CCCATTGCACGGCACT-1	PS191_TCTGGCTTCGTCGACG-1	5X2_ACAGAAATCCTCACTG-1
PS191_AGCGTATCATCACAGT-1	PS191_CCCATTGTCCCAGGAC-1	PS191_TCTGTCGTCGGTCTAA-1	5X2_ACATCGAAGAGAGTTT-1
PS191_AGCGTATGTGCCTTCT-1	PS191_CCCATTGTCCTTCTTC-1	PS191_TCTTAGTGTTGCCGAC-1	5X2_ACCAAACCAAATTAGG-1
PS191_AGCGTATGTGGCTGAA-1	PS191_CCCGAAGAGAGTTGCG-1	PS191_TCTTAGTGTTGCTCCT-1	5X2_ACCACAAGTCCCTGTT-1
PS191_AGCGTATGTTTCCAAG-1	PS191_CCCGAAGAGCTGTGCC-1	PS191_TCTTCCTGTCCTGTCT-1	5X2_ACCTACCTCTGGGAGA-1
PS191_AGCGTATTCAAGAGTA-1	PS191_CCCGAAGCAAGCTGCC-1	PS191_TCTTCCTTCTGTCGTC-1	5X2_ACGCACGCACAATCTG-1
PS191_AGCGTATTCCAAGGGA-1	PS191_CCCGAAGCACAAATAG-1	PS191_TCTTTGATCCTCTCTT-1	5X2_ACGTACATCTACTGCC-1
PS191_AGCGTATTCTGTCCGT-1	PS191_CCCGAAGCAGCGACCT-1	PS191_TCTTTGATCTAAGCGT-1	5X2_ACTACGACATCGTTCC-1
PS191_AGCGTCGCAACTCGTA-1	PS191_CCCGAAGTCAGCGCAC-1	PS191_TGAACGTCACTAACCA-1	5X2_AGAAGCGAGTGCACTT-1
PS191_AGCGTCGCATCAACCA-1	PS191_CCCGGAAAGTAATACG-1	PS191_TGAATCGCACTGGCGT-1	5X2_AGAAGTAGTTATGACC-1
PS191_AGCGTCGGTCAACCAT-1	PS191_CCCTAACAGAATGTTG-1	PS191_TGAATCGCAGCTACCG-1	5X2_AGACACTAGCCACTCG-1
PS191_AGCGTCGGTTACCCTC-1	PS191_CCCTAACAGATAACGT-1	PS191_TGAATCGTCGCCGATG-1	5X2_AGACACTGTATTTCGG-1
PS191_AGCTACAAGAGTATAC-1	PS191_CCCTAACAGCAATAAC-1	PS191_TGAATGCTCGTGGAAG-1	5X2_AGACCATGTTCAAAGA-1
PS191_AGCTACAAGCACGATG-1	PS191_CCCTAACGTCGCATTA-1	PS191_TGACAGTTCCTAGCTC-1	5X2_AGAGCAGAGTTCGGTT-1
PS191_AGCTACAAGGGTGAGG-1	PS191_CCCTAACGTCGCCACA-1	PS191_TGACAGTTCTTAGCTT-1	5X2_AGATGCTGTCGCATCG-1
PS191_AGCTACACAGTAACCT-1	PS191_CCCTAACGTCGTCATA-1	PS191_TGACCCTAGCATTGTC-1	5X2_AGCATCATCTTAGCCC-1
PS191_AGCTACACAGTATTCG-1	PS191_CCCTCAAAGAACTGAT-1	PS191_TGACCCTAGTGGTTAA-1	5X2_AGCCAGCCAGTAACAA-1
PS191_AGCTACACATCTTTCA-1	PS191_CCCTCAAAGGAACGCT-1	PS191_TGACCCTGTACGCTTA-1	5X2_AGCGCCAAGTTGAATG-1
PS191_AGCTACAGTCATCCGG-1	PS191_CCCTCAACATCTCAAG-1	PS191_TGACCCTGTAGAGCTG-1	5X2_AGCGCCACAGCTGTGC-1
PS191_AGCTACAGTGACTGTT-1	PS191_CCCTCAAGTGCAACGA-1	PS191_TGACGCGAGGGTACAC-1	5X2_AGCGCTGCAACACTAC-1
PS191_AGCTACAGTGAGCGAT-1	PS191_CCCTCAATCCGCTTAC-1	PS191_TGACTCCAGAGGGTGG-1	5X2_AGCTACACAGATCCTA-1
PS191_AGCTACAGTTACCCAA-1	PS191_CCCTCTCAGGCCCAAA-1	PS191_TGACTCCGTACAAGTA-1	5X2_AGGAGGTGTTTGACAC-1
PS191_AGCTACATCAATCAGC-1	PS191_CCCTCTCTCCACCCTA-1	PS191_TGAGACTTCCCTCTAG-1	5X2_AGGATAAAGCGACTGA-1
PS191_AGCTCAAAGAGAAGGT-1	PS191_CCCTCTCTCGGTTGTA-1	PS191_TGAGCATAGCACTCGC-1	5X2_AGGGTCCGTGAATTGA-1
PS191_AGCTCAAAGGAAAGAC-1	PS191_CCCTCTCTCTGTCGCT-1	PS191_TGAGCATAGTCTGGAG-1	5X2_AGGGTTTCACTCTGCT-1
PS191_AGCTCAAAGGGCTGAT-1	PS191_CCCTGATAGGCAGCTA-1	PS191_TGAGCATGTCCCGCAA-1	5X2_AGGTTGTCATATGAAG-1
PS191_AGCTCAAAGTAGTGCG-1	PS191_CCCTGATAGGTTGCCC-1	PS191_TGAGCATGTGGGTATG-1	5X2_AGTACCAAGGTTGACG-1
PS191_AGCTCAAAGTCTGGAG-1	PS191_CCCTGATCATACAGGG-1	PS191_TGAGCATTCATTGCTT-1	5X2_AGTAGCTGTACAGTCT-1
PS191_AGCTCAACACGTAGTT-1	PS191_CCCTGATGTCAGACTT-1	PS191_TGAGCGCTCTGCCCTA-1	5X2_AGTCACACACACGGTC-1
PS191_AGCTCAACAGACCTAT-1	PS191_CCCTGATGTCGTGCCA-1	PS191_TGAGCGCTCTTTCCAA-1	5X2_AGTCTCCAGAGAGCCT-1
PS191_AGCTCAACAGAGTCAG-1	PS191_CCCTGATGTGGGTATG-1	PS191_TGAGGAGCAAATCGTC-1	5X2_AGTCTCCTCCCGAGAC-1
PS191_AGCTCAACAGATAAAC-1	PS191_CCCTGATTCGAGAGAC-1	PS191_TGAGGAGCACGCACCA-1	5X2_ATACCGACAGATTCGT-1
PS191_AGCTCAACATGAGGGT-1	PS191_CCCTTAGAGCGGCTCT-1	PS191_TGAGGAGCACGCGTCA-1	5X2_ATCATTCAGACGTCCC-1
PS191_AGCTCAAGTATCTTCT-1	PS191_CCCTTAGCAAGAGTTA-1	PS191_TGAGGAGGTCCTCCTA-1	5X2_ATCCCTGAGCCTCACG-1
PS191_AGCTCAAGTATGCTAC-1	PS191_CCCTTAGGTAGACGTG-1	PS191_TGAGGAGTCCCGTTCA-1	5X2_ATCCTATTCGTCGATA-1
PS191_AGCTCAAGTCAGGTGA-1	PS191_CCCTTAGGTGGAACAC-1	PS191_TGAGGAGTCCCTCGTA-1	5X2_ATCCTATTCTTGCAAG-1
PS191_AGCTCAATCACTGCTC-1	PS191_CCCTTAGGTGGTTTGT-1	PS191_TGAGGGACAAGTGGAC-1	5X2_ATCGATGGTGTCCACG-1
PS191_AGCTCAATCAGGAAGC-1	PS191_CCGAACGAGGGCAGAG-1	PS191_TGAGGGACAAGTGTCT-1	5X2_ATCGGCGAGCGGCTCT-1
PS191_AGCTCAATCCACTTTA-1	PS191_CCGAACGCAAGCGATG-1	PS191_TGAGGTTGTTAAGACA-1	5X2_ATCTCTACATTCAGCA-1
PS191_AGCTCAATCGGAGATG-1	PS191_CCGAACGCATCGAGCC-1	PS191_TGAGGTTTCGTGGCGT-1	5X2_ATCTTCAAGGCTCTAT-1
PS191_AGCTTCCCAACCAGAG-1	PS191_CCGAACGGTGAGAGGG-1	PS191_TGAGTCACAGGTCCGT-1	5X2_ATGAGGGGTCCAATCA-1
PS191_AGCTTCCCAGAGCGTA-1	PS191_CCGATCTAGCCGAATG-1	PS191_TGATCAGAGTTGAAGT-1	5X2_ATGGGAGCAACACAGG-1
PS191_AGCTTCCGTCGTCATA-1	PS191_CCGATCTCAAGAGCTG-1	PS191_TGATCTTAGGACAACC-1	5X2_ATTCCATTCATGAGAA-1
PS191_AGCTTCCTCTAGTCAG-1	PS191_CCGATCTCATGTTACG-1	PS191_TGATCTTCATTGTACG-1	5X2_ATTCTACCATATAGCC-1
PS191_AGCTTCCTCTGACAGT-1	PS191_CCGATGGAGACTGAGC-1	PS191_TGATCTTTCAGCTGAT-1	5X2_ATTCTACTCGAGCTGC-1
PS191_AGGAAATAGCCAACCC-1	PS191_CCGATGGCACTTCAAG-1	PS191_TGATGCAGTTGCATGT-1	5X2_ATTGGGTAGCAGCGAT-1
PS191_AGGAAATAGCCACAAG-1	PS191_CCGATGGCAGTCAGAG-1	PS191_TGATGCATCACACGAT-1	5X2_CAACAACGTCTAATCG-1
PS191_AGGAAATAGCCTCTCT-1	PS191_CCGATGGGTCCGTACG-1	PS191_TGATGCATCTGGACCG-1	5X2_CAACCAAGTTCGGTAT-1
PS191_AGGAAATAGCGATGAC-1	PS191_CCGATGGGTTAAGGGC-1	PS191_TGATGGTAGACCGTTT-1	5X2_CAATCGACAGGCGAAT-1
PS191_AGGAAATAGGAACGCT-1	PS191_CCGATGGTCACAGTGT-1	PS191_TGATGGTTCTTTACAC-1	5X2_CAATTTCGTCACTGAT-1
PS191_AGGAAATAGGGATCTG-1	PS191_CCGATGGTCTAGATCG-1	PS191_TGATTCTAGCGTTCAT-1	5X2_CACCGTTTCCTACACC-1
PS191_AGGAAATAGGGTATAT-1	PS191_CCGCAAGAGAAGCGAA-1	PS191_TGATTCTAGTTACTCG-1	5X2_CACGAATGTATGAAAC-1
PS191_AGGAAATAGTCTGCGC-1	PS191_CCGCAAGCAGCGGTCT-1	PS191_TGATTCTCAGAGGCTA-1	5X2_CACTAAGCATTCTTCA-1
PS191_AGGAAATCAAGTGGAC-1	PS191_CCGGACAAGGAACGCT-1	PS191_TGATTCTCATCACCAA-1	5X2_CACTTCGTCTTCCCAG-1
PS191_AGGAAATGTGAGTAAT-1	PS191_CCGGACAAGTATGAGT-1	PS191_TGATTCTCATTCCTAT-1	5X2_CAGAGCCGTCACCACG-1
PS191_AGGAAATTCAACACGT-1	PS191_CCGGACAAGTGAACAT-1	PS191_TGATTTCAGATTACCC-1	5X2_CAGATACCAAGTATCC-1
PS191_AGGAAATTCCGTTGAA-1	PS191_CCGGACAAGTTCATGC-1	PS191_TGATTTCGTCCGATCG-1	5X2_CAGATTGCAGGGTCTC-1
PS191_AGGAATAAGGAGTCTG-1	PS191_CCGGACACAGATAAAC-1	PS191_TGATTTCTCCCAATAG-1	5X2_CAGCAATCATCCTCAC-1
PS191_AGGAATAAGGTCACCC-1	PS191_CCGGACAGTTCTCCCA-1	PS191_TGCACGGAGATGTTGA-1	5X2_CAGCACGCAGACGGAT-1
PS191_AGGAATAAGGTTCACT-1	PS191_CCGGACATCAAAGAAC-1	PS191_TGCAGATAGCGAGAAA-1	5X2_CAGGGCTAGTACGTCT-1
PS191_AGGAATAAGTTCCGGC-1	PS191_CCGGGTATCTCTAGGA-1	PS191_TGCAGATAGGCTAAAT-1	5X2_CAGGTATGTTAGAGTA-1
PS191_AGGAATACAGAGAGGG-1	PS191_CCGGTAGCAGGCCCTA-1	PS191_TGCAGGCAGCCGTAAG-1	5X2_CAGTTAGAGATAACAC-1
PS191_AGGAATACAGCTTTGA-1	PS191_CCGGTAGGTGAGGATC-1	PS191_TGCAGTAAGTTCAACC-1	5X2_CATACTTGTAAGAACT-1
PS191_AGGAATAGTCTTTCTA-1	PS191_CCGGTAGTCCTATGGA-1	PS191_TGCAGTATCACTTTGT-1	5X2_CATAGACCAGAAGCTG-1
PS191_AGGAATATCGAGTACT-1	PS191_CCGGTAGTCGGTCTGG-1	PS191_TGCATCCGTAGGGTAC-1	5X2_CATCAAGAGTTCAACC-1
PS191_AGGAATATCGGTCATA-1	PS191_CCGGTAGTCTCACGAA-1	PS191_TGCATCCTCTCCGAGG-1	5X2_CATCCGTCACCAGCGT-1
PS191_AGGAATATCGTTCCCA-1	PS191_CCGGTGAAGGTTACCT-1	PS191_TGCCGAGCAGAAATCA-1	5X2_CATCCGTTCAATCTCT-1
PS191_AGGACGAAGAGTTGAT-1	PS191_CCGGTGAAGTTCCGGC-1	PS191_TGCCGAGGTCAACACT-1	5X2_CATGAGTAGAGCCTGA-1
PS191_AGGACGAAGGGTGGGA-1	PS191_CCGGTGACACCTTCGT-1	PS191_TGCCGAGTCATCACAG-1	5X2_CATGCCTCAAGCTGTT-1
PS191_AGGACGACAGCTGCCA-1	PS191_CCGGTGACACTTACAG-1	PS191_TGCGACGTCTCCGAGG-1	5X2_CATGCTCAGTATGATG-1
PS191_AGGACGACATGGCGCT-1	PS191_CCGGTGACAGCTAACT-1	PS191_TGCGATAAGACCACGA-1	5X2_CCACAAATCTGGTGCG-1
PS191_AGGACGACATTGAGCT-1	PS191_CCGGTGATCTATACTC-1	PS191_TGCGATAGTTGTCCCT-1	5X2_CCACGTTCAGACCTAT-1
PS191_AGGACGAGTCATTGCA-1	PS191_CCGTAGGAGAACGCGT-1	PS191_TGCGGCAAGACATCCT-1	5X2_CCCAACTCACCCTAGG-1
PS191_AGGACGAGTGACAGCA-1	PS191_CCGTAGGAGCCTAACT-1	PS191_TGCGGCAAGCAGCAGT-1	5X2_CCCTAACCATCGGTTA-1
PS191_AGGACGAGTGCTCTTC-1	PS191_CCGTAGGAGCTGAGCA-1	PS191_TGCGGCACAAACTAAG-1	5X2_CCCTCTCAGTTTGGCT-1
PS191_AGGACGAGTTGGAGGT-1	PS191_CCGTAGGCATATGCGT-1	PS191_TGCGGGTCAAAGGAGA-1	5X2_CCCTTAGGTCATCACA-1
PS191_AGGACGATCCGTCACT-1	PS191_CCGTAGGTCCATACAG-1	PS191_TGCTCCACAATACCCA-1	5X2_CCGATGGAGCTGGCTC-1
PS191_AGGACGATCGAGAGCA-1	PS191_CCGTGAGAGTTGCCCG-1	PS191_TGCTCCACACCGTGCA-1	5X2_CCGGGTAAGTACGTCT-1
PS191_AGGACGATCGTCAAAC-1	PS191_CCGTGAGCATCAGTCA-1	PS191_TGCTCGTAGTTGGAAT-1	5X2_CCTCATGTCCGAAATC-1
PS191_AGGACGATCTATCACT-1	PS191_CCGTGAGGTGTCATGT-1	PS191_TGCTCGTCAACTCGAT-1	5X2_CCTCCAATCACCGCTT-1
PS191_AGGACGATCTTCCCAG-1	PS191_CCGTGAGTCGGACTGC-1	PS191_TGCTCGTCACTTCAGA-1	5X2_CGAATTGAGCATTTCG-1
PS191_AGGACTTAGGCTCTCG-1	PS191_CCGTTCAAGTTTCGGT-1	PS191_TGCTTCGCAAGAAACT-1	5X2_CGACAGCGTATGCAAA-1
PS191_AGGACTTAGGTGAGCT-1	PS191_CCGTTCAGTGTGTTTG-1	PS191_TGCTTCGGTGAGAACC-1	5X2_CGAGGAAAGGTCATTC-1
PS191_AGGACTTAGTAAATGC-1	PS191_CCGTTCATCGGCCCAA-1	PS191_TGCTTGCAGTCGTTAC-1	5X2_CGCAGGTGTACCCACG-1
PS191_AGGACTTAGTCATAGA-1	PS191_CCGTTCATCTGCGATA-1	PS191_TGCTTGCGTTTCGCTC-1	5X2_CGGAATTAGCAAGCCA-1
PS191_AGGACTTCAACACAGG-1	PS191_CCGTTCATCTTCCCGA-1	PS191_TGCTTGCTCAAAGCCT-1	5X2_CGTAGTAAGATTTGCC-1
PS191_AGGACTTCAGTCTCTC-1	PS191_CCTAACCAGAGTCGAC-1	PS191_TGGAACTAGAGCAGTC-1	5X2_CGTCAAAAGCCGCACT-1
PS191_AGGACTTCATGACAGG-1	PS191_CCTAACCCACGTAGAG-1	PS191_TGGAACTAGTAGAATC-1	5X2_CGTCAAACACTGCGTG-1
PS191_AGGACTTCATGCCGCA-1	PS191_CCTAACCCAGTGTACT-1	PS191_TGGAACTAGTCTCCTC-1	5X2_CGTGAATAGCTAGAGC-1
PS191_AGGACTTGTATGTCCA-1	PS191_CCTAACCGTCTCGACG-1	PS191_TGGAACTCAACTGCTA-1	5X2_CTAACTTAGATCACCT-1
PS191_AGGACTTGTGTCCTAA-1	PS191_CCTAACCTCCTACACC-1	PS191_TGGAACTTCACACCCT-1	5X2_CTAAGTGTCAAGTAAG-1
PS191_AGGACTTTCGCAGTCG-1	PS191_CCTAAGAAGGGTCTTT-1	PS191_TGGATGTCAATGAAAC-1	5X2_CTACCTGAGAGCAAGA-1
PS191_AGGAGGTAGCGACTTT-1	PS191_CCTAAGAAGGTTCCAT-1	PS191_TGGATGTCACCCTGAG-1	5X2_CTACTATAGACAGCTG-1
PS191_AGGAGGTAGCTCTATG-1	PS191_CCTAAGACAACTTCTT-1	PS191_TGGATGTGTTCCAGGC-1	5X2_CTCACTGAGCCTATTG-1
PS191_AGGAGGTAGGAGTCTG-1	PS191_CCTAAGAGTACAACGG-1	PS191_TGGATGTTCTACTGAG-1	5X2_CTCAGTCCAAGACGAC-1
PS191_AGGAGGTAGGCATCAG-1	PS191_CCTAAGATCCACTGAA-1	PS191_TGGCGTGGTTCGCGTG-1	5X2_CTCGAGGCAAATAGCA-1
PS191_AGGAGGTAGGTGCATG-1	PS191_CCTACGTAGCTCGAAG-1	PS191_TGGCGTGTCCTTACCG-1	5X2_CTCTCGAAGGATGTTA-1
PS191_AGGAGGTCAAGAGATT-1	PS191_CCTACGTCAGGCCTGT-1	PS191_TGGGAAGTCGTTAGAC-1	5X2_CTCTGGTCAGCAGAAC-1
PS191_AGGAGGTCAGAGTGTG-1	PS191_CCTATCGAGATTGAGT-1	PS191_TGGGAGACAAGCAATA-1	5X2_CTGCCATAGGAATTAC-1
PS191_AGGAGGTCAGCGTGAA-1	PS191_CCTATCGAGGACTGGT-1	PS191_TGGGATTGTCTGATCA-1	5X2_CTGCTCATCCAACTGA-1
PS191_AGGAGGTGTAAGCAAT-1	PS191_CCTATCGGTCGAATTC-1	PS191_TGGGCGTAGCTAGAAT-1	5X2_CTGTAGAGTACGAGCA-1
PS191_AGGAGGTGTCGACGCT-1	PS191_CCTATCGGTGGGAGAG-1	PS191_TGGGCGTGTTCAAACC-1	5X2_CTTCCGACAACGCCCA-1
PS191_AGGAGGTGTGGTCAAG-1	PS191_CCTATCGTCACCGCTT-1	PS191_TGGGCGTGTTGGAGGT-1	5X2_CTTCCTTAGTACTCGT-1
PS191_AGGAGGTTCAGGACAG-1	PS191_CCTATCGTCGGTGCAC-1	PS191_TGGGCTGCACTCCTTG-1	5X2_CTTCGGTGTTCCTACC-1
PS191_AGGAGGTTCCGCTTAC-1	PS191_CCTATCGTCTACCACC-1	PS191_TGGGTTAAGCTGTTAC-1	5X2_CTTCTCTCATCCTAAG-1
PS191_AGGAGGTTCGATTGGT-1	PS191_CCTCAACAGAAACCAT-1	PS191_TGGGTTAGTAGGGAGG-1	5X2_GAAATGAAGTACTGTC-1
PS191_AGGAGGTTCTGAGAGG-1	PS191_CCTCAACAGACATAGT-1	PS191_TGGGTTATCCGATGTA-1	5X2_GAAGCCCCATACCATG-1
PS191_AGGAGGTTCTGCTAGA-1	PS191_CCTCAACAGCTAAATG-1	PS191_TGGTACATCGAGAGAC-1	5X2_GAAGCGATCTGGACCG-1
PS191_AGGAGGTTCTGTGCGG-1	PS191_CCTCAACAGGACAAGA-1	PS191_TGGTGATGTCGGTAAG-1	5X2_GAATAGAGTGTTTGCA-1
PS191_AGGATAAAGGGTATAT-1	PS191_CCTCAACAGGCACTCC-1	PS191_TGGTTAGCAAGTGGTG-1	5X2_GAATCACTCACTTTGT-1
PS191_AGGATAAAGTCGTCTA-1	PS191_CCTCAACAGGTGTGAC-1	PS191_TGGTTAGCACTACTTT-1	5X2_GACCCAGAGCTGAGCA-1
PS191_AGGATAACAGGTAGTG-1	PS191_CCTCAACGTTGCATGT-1	PS191_TGGTTAGGTCGACTGC-1	5X2_GACCCAGAGTCAGGGT-1
PS191_AGGATAAGTCCGATCG-1	PS191_CCTCAACTCCGATCGG-1	PS191_TGGTTAGGTGAGAGGG-1	5X2_GACGCTGTCCATTGTT-1
PS191_AGGATAAGTGGTACAG-1	PS191_CCTCACAAGTCAATCC-1	PS191_TGTAACGAGTGGTGGT-1	5X2_GAGAAATGTAGTCCTA-1
PS191_AGGATAAGTGTCCACG-1	PS191_CCTCACAAGTCATGAA-1	PS191_TGTAACGCAGAAACCG-1	5X2_GAGACCCCAGCAGATG-1
PS191_AGGATAATCCGAGCTG-1	PS191_CCTCACACAATGTCTG-1	PS191_TGTAAGCAGTGTGTTC-1	5X2_GAGGGTAAGACATGCG-1
PS191_AGGATCTAGAGGTCGT-1	PS191_CCTCACAGTCCCGGTA-1	PS191_TGTAAGCCAATTGCGT-1	5X2_GAGTTACAGGAAGTCC-1
PS191_AGGATCTAGAGTTGCG-1	PS191_CCTCAGTAGGAGACCT-1	PS191_TGTAAGCGTGGGTATG-1	5X2_GATAGAAGTCCGACGT-1
PS191_AGGATCTAGCGAGTCA-1	PS191_CCTCAGTAGTCTTCGA-1	PS191_TGTACAGCACTAGGTT-1	5X2_GATCATGCACGAGGTA-1
PS191_AGGATCTAGCTGAAGC-1	PS191_CCTCAGTGTAGTTACC-1	PS191_TGTAGACAGGCGAAGG-1	5X2_GATGAGGGTTGGTGTT-1
PS191_AGGATCTAGGCTGTAG-1	PS191_CCTCAGTGTCCTCCAT-1	PS191_TGTCAGATCGCGTGAC-1	5X2_GCACTAAAGGTCTACT-1
PS191_AGGATCTAGTGCTCAT-1	PS191_CCTCAGTGTCGAACGA-1	PS191_TGTCCCAAGAGTTGAT-1	5X2_GCAGTTATCGTCAGAT-1
PS191_AGGATCTGTACTCCCT-1	PS191_CCTCATGAGCGTGAAC-1	PS191_TGTCCCAAGCACTCCG-1	5X2_GCCAGGTCAAGTGGAC-1
PS191_AGGATCTGTAGCGTAG-1	PS191_CCTCATGAGTTCCATG-1	PS191_TGTCCCAAGTTGCCTA-1	5X2_GCGGAAAAGCACTTTG-1
PS191_AGGATCTGTTGGATCT-1	PS191_CCTCATGCACAGCATT-1	PS191_TGTCCCATCACCATCC-1	5X2_GCGTTTCAGGTACTGG-1
PS191_AGGATCTTCATGGGAG-1	PS191_CCTCCAAGTTTGGAGG-1	PS191_TGTCCTGCATGAGTAA-1	5X2_GCTACAAAGATGCAGC-1
PS191_AGGATCTTCCTTTAGT-1	PS191_CCTCCAATCCGTAGGC-1	PS191_TGTGATGCAGCGAGTA-1	5X2_GCTACAACAAGTCCAT-1
PS191_AGGATCTTCGAACGCC-1	PS191_CCTCCTCAGGCTTTCA-1	PS191_TGTGATGGTATTTCCT-1	5X2_GCTACAACATCAGTCA-1
PS191_AGGCATTAGAAGAACG-1	PS191_CCTCCTCAGTTTGGCT-1	PS191_TGTGATGGTGATGGCA-1	5X2_GCTGCAGGTCCGTTTC-1
PS191_AGGCATTAGAGCATTA-1	PS191_CCTCCTCGTTCCGCTT-1	PS191_TGTGCGGGTACCCACG-1	5X2_GCTTTCGCATAGGAGC-1
PS191_AGGCATTAGCAAGTGC-1	PS191_CCTCCTCTCTACTTCA-1	PS191_TGTGGCGCACAGCGCT-1	5X2_GGAACCCGTATCAGCT-1
PS191_AGGCATTAGGGAGGAC-1	PS191_CCTCCTCTCTGGTTGA-1	PS191_TGTGTGAAGCCTGAGA-1	5X2_GGAAGTGGTAGATCGG-1
PS191_AGGCATTAGTCGTCTA-1	PS191_CCTCTAGCAACGCATT-1	PS191_TGTGTGACAAAGGTTA-1	5X2_GGAGATGCATGTCGTA-1
PS191_AGGCATTCACCAGGTC-1	PS191_CCTCTAGGTCTGCGCA-1	PS191_TGTGTGACAAAGTATG-1	5X2_GGATCTAAGTGTCATC-1
PS191_AGGCATTGTAGCGATG-1	PS191_CCTCTAGTCAATCTTC-1	PS191_TGTGTGACATAAGATG-1	5X2_GGCACGTTCACGGGAA-1
PS191_AGGCATTGTCGCATCG-1	PS191_CCTCTAGTCTACTATC-1	PS191_TGTGTGACATGGCGCT-1	5X2_GGCAGTCGTTCGGGTC-1
PS191_AGGCATTGTCTGTCAA-1	PS191_CCTCTCCGTTCAGGTT-1	PS191_TGTTCATAGTTGCATC-1	5X2_GGCTTTCTCGGAGTAG-1
PS191_AGGCATTTCGCCTATC-1	PS191_CCTGCATCAAACTAGA-1	PS191_TGTTCATAGTTGTCGT-1	5X2_GGGAAGTGTTATAGCC-1
PS191_AGGCATTTCGTTGTGA-1	PS191_CCTGCATGTTCTCCTG-1	PS191_TGTTCATCAGGTCAAG-1	5X2_GGGCGTTGTGTTACTG-1
PS191_AGGCATTTCTAGAGCT-1	PS191_CCTGTTGCAAGTGATA-1	PS191_TGTTCCGCACCTCTGT-1	5X2_GGTAATCGTTCGGCTG-1
PS191_AGGCCACAGACGCTCC-1	PS191_CCTGTTGCAGGATGAC-1	PS191_TGTTCCGCATCTCGTC-1	5X2_GGTGATTGTCCAGCAC-1
PS191_AGGCCACAGAGCCTGA-1	PS191_CCTGTTGCAGGTATGG-1	PS191_TGTTCCGGTATCTTCT-1	5X2_GTAAGTCTCTGCTAGA-1
PS191_AGGCCACAGCCACAAG-1	PS191_CCTGTTGCATATCGGT-1	PS191_TGTTCCGGTCTAATCG-1	5X2_GTAGGTTTCCATCACC-1
PS191_AGGCCACAGGATGTTA-1	PS191_CCTTCAGAGCAACAGC-1	PS191_TGTTCCGTCCACGTGG-1	5X2_GTAGGTTTCGTTAGAC-1
PS191_AGGCCACAGGTATAGT-1	PS191_CCTTCAGAGGATGCGT-1	PS191_TGTTCTATCGCCGTGA-1	5X2_GTCACGGGTTGCATCA-1
PS191_AGGCCACAGTTCGGTT-1	PS191_CCTTCAGCACACTTAG-1	PS191_TGTTGAGCAAAGGCGT-1	5X2_GTCTAGAAGGTCCAGA-1
PS191_AGGCCACCAGAACGCA-1	PS191_CCTTCAGCATCGTCCT-1	PS191_TGTTGAGCAGGTCAAG-1	5X2_GTGCACGCATGGGATG-1
PS191_AGGCCACGTCAAGCGA-1	PS191_CCTTCAGGTCGCGTTG-1	PS191_TGTTGAGGTAGGAAAG-1	5X2_GTGGAGAAGTATGAAC-1
PS191_AGGCCACTCCTTCGAC-1	PS191_CCTTCAGTCCTGTTGC-1	PS191_TGTTGAGGTATTTCCT-1	5X2_GTGGCGTAGTCTGCGC-1
PS191_AGGCCACTCTGAGTCA-1	PS191_CCTTGTGGTAGGTACG-1	PS191_TGTTGAGGTCTTGTCC-1	5X2_GTGGTTAAGGAACATT-1
PS191_AGGCTGCAGACCAAAT-1	PS191_CCTTTGGCATCGGCCA-1	PS191_TGTTGGAGTGCTCCGA-1	5X2_GTTACGAAGCTTGTGT-1
PS191_AGGCTGCAGGTTCTTG-1	PS191_CCTTTGGGTAGCGCTC-1	PS191_TGTTTGTCACACAGAG-1	5X2_GTTATGGCATGCCGCA-1
PS191_AGGCTGCAGTCACACT-1	PS191_CCTTTGGGTGAATGAT-1	PS191_TTAATCCAGGCGCTTC-1	5X2_GTTCCGTAGTGCCCGT-1
PS191_AGGCTGCAGTGATGGC-1	PS191_CCTTTGGGTTCAAGGG-1	PS191_TTAATCCCATCGAAGG-1	5X2_GTTGAACTCCAGTTCC-1
PS191_AGGCTGCCACAACGAG-1	PS191_CCTTTGGGTTGTAGCT-1	PS191_TTAATCCTCAAACCTG-1	5X2_GTTTGGAGTACTCGTA-1
PS191_AGGCTGCGTACTGGGA-1	PS191_CCTTTGGTCCCTCAAC-1	PS191_TTACAGGAGCATTGTC-1	5X2_TAACTTCCAAGATGGC-1
PS191_AGGCTGCGTCGCAGTC-1	PS191_CCTTTGGTCCGGTAGC-1	PS191_TTACAGGTCGACGACC-1	5X2_TACATTCAGTTCGCAT-1
PS191_AGGCTGCGTCTGTGTA-1	PS191_CGAAGGACAATCTAGC-1	PS191_TTACCATCACAGTGAG-1	5X2_TACCTCGAGCCTCCAG-1
PS191_AGGCTGCGTGATGAAT-1	PS191_CGAAGGACACTACTTT-1	PS191_TTACCATTCGAACACT-1	5X2_TACGCTCCATACCACA-1
PS191_AGGCTGCGTGCAGGAT-1	PS191_CGAAGGACATCGAGCC-1	PS191_TTACCATTCTATCACT-1	5X2_TACGGTAGTATCGAAA-1
PS191_AGGCTGCGTGGTATGG-1	PS191_CGAAGGAGTGAACTAA-1	PS191_TTACCGCGTCACTCAA-1	5X2_TACTGCCCAAAGCTAA-1
PS191_AGGCTGCGTTCTGACA-1	PS191_CGAAGGATCCTGTAGA-1	PS191_TTACCGCGTGATTCAC-1	5X2_TACTTGTCACTACCGG-1
PS191_AGGCTGCTCAAGCCTA-1	PS191_CGAAGGATCGAAGGAC-1	PS191_TTACGCCGTATAGGAT-1	5X2_TATCAGGTCCTCACGT-1
PS191_AGGCTGCTCAAGGTGG-1	PS191_CGAAGTTCAGGCACTC-1	PS191_TTACGCCGTGGCTGAA-1	5X2_TATGTTCTCAATGTCG-1
PS191_AGGCTGCTCACCGCTT-1	PS191_CGAAGTTTCACATTGG-1	PS191_TTACGTTGTCCGGTCA-1	5X2_TATTGCTGTGGCCACT-1
PS191_AGGCTGCTCCATTGTT-1	PS191_CGAAGTTTCAGATGCT-1	PS191_TTACTGTAGTGGTTGG-1	5X2_TCAAGACGTCGCGTTG-1
PS191_AGGCTGCTCCCACAGG-1	PS191_CGAAGTTTCTCATAGG-1	PS191_TTACTGTTCGTAGGGA-1	5X2_TCAAGTGCACGTTGGC-1
PS191_AGGCTGCTCCGGCTTT-1	PS191_CGAATTGAGTTGCATC-1	PS191_TTAGGCAAGCCTGAGA-1	5X2_TCACAAGTCCATGATG-1
PS191_AGGCTGCTCCGGTAAT-1	PS191_CGAATTGCACTGAGGA-1	PS191_TTAGGCACAAACTCTG-1	5X2_TCACATTTCCATATGG-1
PS191_AGGCTGCTCCTAAGTG-1	PS191_CGAATTGCACTGTCCT-1	PS191_TTAGGCACAACAGCTT-1	5X2_TCAGCAACATATCGGT-1
PS191_AGGCTGCTCGACCCAG-1	PS191_CGAATTGCATAGACTC-1	PS191_TTAGGGTCAGACACCC-1	5X2_TCAGCAACATGACGTT-1
PS191_AGGGAGTAGAATACAC-1	PS191_CGAATTGGTTGCAACT-1	PS191_TTAGGGTTCGCCAGTG-1	5X2_TCAGCAACATTCTTCA-1
PS191_AGGGAGTAGGCACTAG-1	PS191_CGAATTGTCGCGGACT-1	PS191_TTAGTCTGTGGTCTCG-1	5X2_TCAGTTTTCTACCACC-1
PS191_AGGGAGTAGGTTGAGC-1	PS191_CGACAGCAGAGGACTC-1	PS191_TTATTGCAGGCCATAG-1	5X2_TCATATCTCCCATACC-1
PS191_AGGGAGTAGTTGGAGC-1	PS191_CGACAGCAGGATGAGA-1	PS191_TTATTGCCAACGACTT-1	5X2_TCATCATAGCGATCGA-1
PS191_AGGGAGTGTATGTCAC-1	PS191_CGACAGCCACGCTGTG-1	PS191_TTCAATCCACTGCTTC-1	5X2_TCATGAGTCCTACACC-1
PS191_AGGGAGTTCACGAGGA-1	PS191_CGACAGCCATATGAAG-1	PS191_TTCAATCGTGTATCCA-1	5X2_TCATGTTTCGAACGCC-1
PS191_AGGGAGTTCCACTTCG-1	PS191_CGACAGCGTCGGTGAA-1	PS191_TTCACCGCAGTTGCGC-1	5X2_TCATTTGTCTGCGGAC-1
PS191_AGGGAGTTCCATCGTC-1	PS191_CGACAGCTCTTGCGCT-1	PS191_TTCACGCCACACCTGG-1	5X2_TCCTAATCAGGATGAC-1
PS191_AGGGAGTTCCCTATTA-1	PS191_CGAGAAGAGCAGGGAG-1	PS191_TTCAGGAAGGCTCTAT-1	5X2_TCGCTTGAGTCCCAGC-1
PS191_AGGGAGTTCCTTTAGT-1	PS191_CGAGAAGAGTGCTCGC-1	PS191_TTCAGGAAGTGATAAC-1	5X2_TCGGATACAATCGCAT-1
PS191_AGGGCCTCACGACCTG-1	PS191_CGAGAAGCATGATGCT-1	PS191_TTCAGGACACCCTAGG-1	5X2_TCGGGCATCTTAGCTT-1
PS191_AGGGCCTGTAAGGCCA-1	PS191_CGAGAAGGTCCGATCG-1	PS191_TTCATGTCAATTCGTG-1	5X2_TCTATCACAAGTTCCA-1
PS191_AGGGCCTGTGAACCGA-1	PS191_CGAGAAGGTCCTATAG-1	PS191_TTCATGTTCGTTCTAT-1	5X2_TCTGCCACACAAGGTG-1
PS191_AGGGCCTGTGCTATTG-1	PS191_CGAGAAGGTGTGTGTT-1	PS191_TTCATTGAGGGTCACA-1	5X2_TCTGCCACAGGCTCTG-1
PS191_AGGGCCTTCGACCTAA-1	PS191_CGAGAAGGTTAGCGGA-1	PS191_TTCATTGAGTTGCTGT-1	5X2_TCTTTGATCACTGTTT-1
PS191_AGGGCCTTCGCAGATT-1	PS191_CGAGAAGTCGTCTCAC-1	PS191_TTCATTGCAATTGCTG-1	5X2_TGAGGAGTCTCCGTGT-1
PS191_AGGGCTCAGAACTTCC-1	PS191_CGAGGAAAGAAGTGTT-1	PS191_TTCATTGCATAGACTC-1	5X2_TGAGGTTGTTAGGACG-1
PS191_AGGGCTCAGTTTAGGA-1	PS191_CGAGGAACACTCTAGA-1	PS191_TTCATTGGTCCGGCAT-1	5X2_TGATTCTGTTCATCGA-1
PS191_AGGGCTCGTCACAGAG-1	PS191_CGAGGAACAGCTGCCA-1	PS191_TTCCAATAGCGTATAA-1	5X2_TGCAGTATCAGGACGA-1
PS191_AGGGCTCGTGGGTCAA-1	PS191_CGAGGAAGTGGTCTAT-1	PS191_TTCCAATCATGACGAG-1	5X2_TGCATGACAGGTGTTT-1
PS191_AGGGCTCGTGTTAGCT-1	PS191_CGAGGAATCAGCGCGT-1	PS191_TTCCACGAGCCAGAGT-1	5X2_TGCATGATCATGGTAC-1
PS191_AGGGCTCTCATTCTTG-1	PS191_CGAGGAATCTGGGCAC-1	PS191_TTCCACGAGTGCAGCA-1	5X2_TGCGATAAGAGGCCAT-1
PS191_AGGGCTCTCCTTGACC-1	PS191_CGAGGCTCAAGTGATA-1	PS191_TTCCACGGTACTTGTG-1	5X2_TGCTCGTAGAATCCCT-1
PS191_AGGGCTCTCTACCTTA-1	PS191_CGAGGCTCATGGCCCA-1	PS191_TTCCACGGTGGCTTAT-1	5X2_TGGATCAGTTCCACGG-1
PS191_AGGGCTCTCTAGCCAA-1	PS191_CGAGTGCAGCTCTATG-1	PS191_TTCCGGTAGTTGCGAG-1	5X2_TGGCGTGCATTGACCA-1
PS191_AGGGCTCTCTCCCAAC-1	PS191_CGAGTGCAGTTCATCG-1	PS191_TTCCGTGAGTGCACCC-1	5X2_TGTAGACAGTTGCTCA-1
PS191_AGGGTCCAGCCTATTG-1	PS191_CGAGTGCCACTACACA-1	PS191_TTCCGTGCATATCTCT-1	5X2_TGTTTGTGTAGAATAC-1
PS191_AGGGTCCCAACCGTGC-1	PS191_CGAGTGCCATCCAACA-1	PS191_TTCCTAAAGCAATTAG-1	5X2_TTACCATAGCTGTTCA-1
PS191_AGGGTCCCAGCATTGT-1	PS191_CGAGTGCGTAGGCAAC-1	PS191_TTCCTAAAGCCATTCA-1	5X2_TTAGGCATCACCCATC-1
PS191_AGGGTCCCAGCTGCCA-1	PS191_CGAGTGCGTGTCATCA-1	PS191_TTCCTAAGTAAGGCTG-1	5X2_TTCCGTGGTACTCGAT-1
PS191_AGGGTCCGTAGTCGTT-1	PS191_CGAGTGCGTTTGTTCT-1	PS191_TTCCTAAGTTGGGCCT-1	5X2_TTCCGTGGTAGGTAGC-1
PS191_AGGGTCCGTGCTTCAA-1	PS191_CGAGTTAAGTACGAGC-1	PS191_TTCCTAAGTTGTCTAG-1	5X2_TTCGCTGAGCGCCGTT-1
PS191_AGGGTCCTCACCATCC-1	PS191_CGAGTTAAGTAGAGTT-1	PS191_TTCCTCTGTGTCCGGT-1	5X2_TTCTAACAGCGCCATC-1
PS191_AGGGTCCTCCGTATGA-1	PS191_CGAGTTAAGTATTCCG-1	PS191_TTCCTTCGTTGGGTTT-1	5X2_TTGATGGCATGGGATG-1
PS191_AGGGTGAGTACTAACC-1	PS191_CGAGTTACACAGTACT-1	PS191_TTCCTTCTCATGCCAA-1	5X2_TTGCCTGCAGTTCCAA-1
PS191_AGGGTGAGTCCAAATC-1	PS191_CGAGTTAGTCCAGTTA-1	PS191_TTCGATTAGCGCACAA-1	5X2_TTGCGTCGTTCCTAGA-1
PS191_AGGGTGAGTGCCTACG-1	PS191_CGAGTTAGTTCGGTCG-1	PS191_TTCGCTGAGATTCGCT-1	5X2_TTGGGCGGTCGTTGGC-1
PS191_AGGGTGAGTTGGCTAT-1	PS191_CGAGTTATCGTTCGCT-1	PS191_TTCGCTGCACGCTGCA-1	5X2_TTTACGTCAGACTGCC-1
PS191_AGGGTGAGTTGGGACA-1	PS191_CGATCGGAGTCATAGA-1	PS191_TTCGCTGCATGGGTTT-1	5X2_TTTCACAGTCACAGTT-1
PS191_AGGGTGATCAAGAGGC-1	PS191_CGATCGGCAAGTATAG-1	PS191_TTCGGTCCACAAGCTT-1
PS191_AGGGTGATCACTTCTA-1	PS191_CGATCGGGTAACAGGC-1	PS191_TTCGGTCGTTACGATC-1
PS191_AGGGTGATCATACAGC-1	PS191_CGATCGGGTATTAAGG-1	PS191_TTCGGTCTCGGCTGGT-1
PS191_AGGGTGATCGCGGTAC-1	PS191_CGATCGGTCCTAGCTC-1	PS191_TTCTAACAGGTTGTTC-1
PS191_AGGGTGATCGCTGTCT-1	PS191_CGATGCGAGGGCAAGG-1	PS191_TTCTAACGTAGTCCTA-1
PS191_AGGGTTTAGAATTTGG-1	PS191_CGATGCGAGTGTCATC-1	PS191_TTCTAGTCATCTTCGC-1
PS191_AGGGTTTAGCGCAATG-1	PS191_CGATGCGCAGGACTTT-1	PS191_TTCTCTCCAGTACTAC-1
PS191_AGGGTTTAGCGCTTCG-1	PS191_CGATGCGGTCAGGAGT-1	PS191_TTCTCTCCATTGACTG-1
PS191_AGGGTTTAGGAGATAG-1	PS191_CGATGCGTCTAATTCC-1	PS191_TTCTGTAAGCGACCCT-1
PS191_AGGGTTTCACGTAGTT-1	PS191_CGATGGCAGATTGAGT-1	PS191_TTCTGTACAAGAAATC-1
PS191_AGGGTTTCAGCTCCTT-1	PS191_CGATGGCAGCTTTCCC-1	PS191_TTCTGTACAAGCTCTA-1
PS191_AGGGTTTCAGTCACGC-1	PS191_CGATGGCCAAATCAAG-1	PS191_TTCTGTACACGCGCTA-1
PS191_AGGGTTTCAGTTAGGG-1	PS191_CGATGGCCACACCTTC-1	PS191_TTCTGTACATTCACAG-1
PS191_AGGGTTTCATAGAATG-1	PS191_CGATGGCGTAAGCTCT-1	PS191_TTCTGTATCTCGCTTG-1
PS191_AGGGTTTCATTGGCAT-1	PS191_CGATGGCGTACCCGAC-1	PS191_TTCTTCCGTGTTGATC-1
PS191_AGGGTTTGTAGATCGG-1	PS191_CGATGGCTCAGGAAGC-1	PS191_TTCTTCCTCCCAGTGG-1
PS191_AGGGTTTGTTCTAACG-1	PS191_CGATGGCTCCGAGTGC-1	PS191_TTCTTGATCCAGTGCG-1
PS191_AGGGTTTTCCTCAGGG-1	PS191_CGCAGGTAGACGTCCC-1	PS191_TTGAACGAGCCGGAAT-1
PS191_AGGGTTTTCTTCCGTG-1	PS191_CGCAGGTAGAGCCATG-1	PS191_TTGAACGGTGTTAGCT-1
PS191_AGGTAGGAGGTTGAGC-1	PS191_CGCAGGTAGTATTAGG-1	PS191_TTGAACGGTTGCTGAT-1
PS191_AGGTAGGCAGTCCGTG-1	PS191_CGCAGGTCAGACAAGC-1	PS191_TTGACCCTCAGCTGTA-1
PS191_AGGTAGGCATGGGTTT-1	PS191_CGCAGGTCATCCTCAC-1	PS191_TTGAGTGCAATCGCAT-1
PS191_AGGTAGGGTCCCTCAT-1	PS191_CGCAGGTGTCGTTGCG-1	PS191_TTGAGTGCATAACCCA-1
PS191_AGGTAGGGTCTCAAGT-1	PS191_CGCAGGTGTTCCTAAG-1	PS191_TTGAGTGTCGATCCCT-1
PS191_AGGTAGGGTTGGACTT-1	PS191_CGCAGGTGTTCTGACA-1	PS191_TTGATGGCAACGGCTC-1
PS191_AGGTAGGTCCCGTTGT-1	PS191_CGCAGGTTCGTCCTTG-1	PS191_TTGATGGCAGCTGGTC-1
PS191_AGGTCATAGAAGTCTA-1	PS191_CGCATAAAGGTCCTGC-1	PS191_TTGATGGGTGCTTATG-1
PS191_AGGTCATAGACTGGGT-1	PS191_CGCATAACACGGTGCT-1	PS191_TTGCATTCACCAATTG-1
PS191_AGGTCATAGGGCTGAT-1	PS191_CGCATAACAGAAGTTA-1	PS191_TTGCATTCAGTCGGAA-1
PS191_AGGTCATAGTGGTTAA-1	PS191_CGCATAAGTACGACAG-1	PS191_TTGCCTGAGACATATG-1
PS191_AGGTCATCACCTATCC-1	PS191_CGCATAAGTGAGATCG-1	PS191_TTGCCTGAGATTGGGC-1
PS191_AGGTCATGTTCTCGCT-1	PS191_CGCATAAGTGGAAATT-1	PS191_TTGCCTGAGGATCATA-1
PS191_AGGTCATGTTCTCTAT-1	PS191_CGCATAAGTTATAGAG-1	PS191_TTGCCTGTCTTCTGTA-1
PS191_AGGTCATTCACAACCA-1	PS191_CGCATAATCTCTCTAA-1	PS191_TTGCTGCAGCGCCCAT-1
PS191_AGGTCATTCCGGTTCT-1	PS191_CGCATGGAGATGACCG-1	PS191_TTGCTGCAGTGCTCGC-1
PS191_AGGTCATTCTATGTGG-1	PS191_CGCATGGAGCTGGCCT-1	PS191_TTGCTGCCACCGTCTT-1
PS191_AGGTCTAAGATACAGT-1	PS191_CGCATGGAGGTCACCC-1	PS191_TTGGATGAGAGCCATG-1
PS191_AGGTCTAAGATAGCTA-1	PS191_CGCATGGAGTCACGAG-1	PS191_TTGGATGGTATTCTCT-1
PS191_AGGTCTAAGCTTTCTT-1	PS191_CGCATGGGTCGCTCGA-1	PS191_TTGGGATCATCGGAGA-1
PS191_AGGTCTAAGTCACTAC-1	PS191_CGCATGGGTGTGCCTG-1	PS191_TTGGGATGTTCCGCTT-1
PS191_AGGTCTACACAACCGC-1	PS191_CGCATGGGTTGTGCAT-1	PS191_TTGGGCGAGCGTTACT-1
PS191_AGGTCTACACGACCTG-1	PS191_CGCATGGGTTTGGGAG-1	PS191_TTGGGCGCAAGCTGTT-1
PS191_AGGTCTAGTACAATAG-1	PS191_CGCATGGTCCACGTGG-1	PS191_TTGGGCGTCCAAGCAT-1
PS191_AGGTCTAGTCGGTACC-1	PS191_CGCATGGTCGACGTCG-1	PS191_TTGGGTACAAACCACT-1
PS191_AGGTCTAGTGCCAAGA-1	PS191_CGCCAGAAGCGCTGAA-1	PS191_TTGGGTATCAAACGAA-1
PS191_AGGTCTATCAGTGTGT-1	PS191_CGCCAGAAGGTTCCGC-1	PS191_TTGGTTTTCCCGAGGT-1
PS191_AGGTCTATCCAGTGTA-1	PS191_CGCCAGACAATTGCAC-1	PS191_TTGTGGATCACGAACT-1
PS191_AGGTGTTAGTCATAGA-1	PS191_CGCCAGACACTCGATA-1	PS191_TTGTTCACAGTGCGCT-1
PS191_AGGTGTTCAGCGGTTC-1	PS191_CGCCAGAGTCCACTTC-1	PS191_TTGTTCAGTGCCTGAC-1
PS191_AGGTGTTCAGTCAGTT-1	PS191_CGCCAGAGTCCCGCAA-1	PS191_TTGTTGTCAAGTACCT-1
PS191_AGGTGTTGTGGAACCA-1	PS191_CGCCAGAGTGCATACT-1	PS191_TTGTTGTTCGCTAAAC-1
PS191_AGGTGTTGTGGCAACA-1	PS191_CGCCAGATCTGTGCTC-1	PS191_TTGTTTGAGGTGCTAG-1
PS191_AGGTGTTGTTATCTGG-1	PS191_CGCCATTAGTACAGAT-1	PS191_TTGTTTGCACCATATG-1
PS191_AGGTTACAGTACCCTA-1	PS191_CGCCATTAGTCTGCAT-1	PS191_TTGTTTGGTAGTCGTT-1
PS191_AGGTTACAGTCTGCGC-1	PS191_CGCCATTCACTGGCGT-1	PS191_TTGTTTGGTTTCCATT-1
PS191_AGGTTACCACACACGC-1	PS191_CGCCATTCAGAACCGA-1	PS191_TTGTTTGGTTTCGTTT-1
PS191_AGGTTACCAGGTGAGT-1	PS191_CGCCATTGTAGTATAG-1	PS191_TTTACCACACATTCGA-1
PS191_AGGTTACCATGTGCCG-1	PS191_CGCCATTTCACCTTGC-1	PS191_TTTACCATCCAGTTCC-1
PS191_AGGTTACGTCCACATA-1	PS191_CGCCATTTCAGTGATC-1	PS191_TTTACGTAGTCTCGTA-1
PS191_AGGTTACGTCGGTACC-1	PS191_CGCGTGAAGCTATCTG-1	PS191_TTTACGTGTTAAACAG-1
PS191_AGGTTACGTGATTCAC-1	PS191_CGCGTGAAGCTCCACG-1	PS191_TTTACGTTCAGCGCGT-1
PS191_AGGTTACGTTTCGTAG-1	PS191_CGCGTGACAGAGGCAT-1	PS191_TTTACTGAGAGCCCAA-1
PS191_AGGTTACTCATACGAC-1	PS191_CGCGTGAGTCGGAACA-1	PS191_TTTACTGGTGGAGAAA-1
PS191_AGGTTACTCCACGTAA-1	PS191_CGCGTGAGTGAATGAT-1	PS191_TTTACTGTCAGTGCGC-1
PS191_AGGTTACTCCTCATAT-1	PS191_CGCGTGATCCACTGAA-1	PS191_TTTAGTCGTAGATCCT-1
PS191_AGGTTACTCTGCGATA-1	PS191_CGCGTGATCCGTGTCT-1	PS191_TTTATGCCAACAAAGT-1
PS191_AGGTTGTAGGAACGAA-1	PS191_CGGAACCAGCCATCCG-1	PS191_TTTATGCGTTTCGCTC-1
PS191_AGGTTGTAGGATGTTA-1	PS191_CGGAACCAGCTACGTT-1	PS191_TTTCACAAGGAAAGTG-1
PS191_AGGTTGTAGGTTCTAC-1	PS191_CGGAATTCAATTGAAG-1	PS191_TTTCACAGTAGTCGTT-1
PS191_AGGTTGTAGTGCAACG-1	PS191_CGGAATTCACCATTCC-1	PS191_TTTCAGTTCGCGTGCA-1
PS191_AGGTTGTCACGTCATA-1	PS191_CGGAATTGTAAGGAGA-1	PS191_TTTCATGCAGTACTAC-1
PS191_AGGTTGTCACTCCGAG-1	PS191_CGGACACGTACGTAGG-1	PS191_TTTCATGTCAACGCTA-1
PS191_AGGTTGTCAGCCCACA-1	PS191_CGGACACTCAAAGAAC-1	PS191_TTTGACTAGATGGTCG-1
PS191_AGGTTGTGTAGACAAT-1	PS191_CGGACACTCCAAGGGA-1	PS191_TTTGACTGTCACCTTC-1
PS191_AGGTTGTGTGCAATAA-1	PS191_CGGAGAAAGAACGCGT-1	PS191_TTTGATCCACTTGAGT-1
PS191_AGGTTGTTCCCAGCGA-1	PS191_CGGAGAAAGCCATTCA-1	PS191_TTTGATCTCGTCCTCA-1
PS191_AGGTTGTTCTACTATC-1	PS191_CGGAGAACAACGGTAG-1	PS191_TTTGGAGAGACTCGAG-1
PS191_AGTAACCAGACCTTTG-1	PS191_CGGAGAAGTCCTGAAT-1	PS191_TTTGGAGGTGGGACAT-1
PS191_AGTAACCAGTACTGTC-1	PS191_CGGAGAAGTGTCGATT-1	PS191_TTTGGTTAGAGCAAGA-1
PS191_AGTAACCAGTGCACAG-1	PS191_CGGAGAATCGACCTAA-1	PS191_TTTGGTTTCCTTGAAG-1
PS191_AGTAACCCACAGTACT-1	PS191_CGGAGAATCTCTTAAC-1	PS191_TTTGTTGCACTGCACG-1
PS191_AGTAACCCACGACGAA-1	PS191_CGGCAGTAGACCAACG-1	PS191_TTTGTTGCATCGCTCT-1
PS191_AGTAACCCATAGACTC-1	PS191_CGGCAGTCAAATCGGG-1	PS191_TTTGTTGCATTGGATC-1
PS191_AGTAACCCATGACTCA-1	PS191_CGGCAGTCAACAGATA-1	PS191_TTTGTTGTCATTACGG-1
PS191_AGTAACCGTGTCTTAG-1	PS191_CGGCAGTCACGACGAA-1	PS191_TTTGTTGTCCGCACTT-1
PS191_AGTAACCGTGTTCGAT-1	PS191_CGGGACTGTCAAGTTC-1	PS5X2_AAACGAAGTTCAAGTC-1
PS191_AGTAACCGTTCCCACT-1	PS191_CGGGACTTCGCTACGG-1	PS5X2_AAACGCTTCACCATAG-1
PS191_AGTAACCTCATGAGGG-1	PS191_CGGGACTTCGTGGGAA-1	PS5X2_AAAGAACTCGACGAGA-1
PS191_AGTAACCTCGCACTCT-1	PS191_CGGGACTTCTCCAATT-1	PS5X2_AAAGGGCCAGCGAGTA-1
PS191_AGTACCAAGACGCCAA-1	PS191_CGGGCATAGATACAGT-1	PS5X2_AAAGGGCGTCCGTACG-1
PS191_AGTACCAAGCTCCGAC-1	PS191_CGGGCATCAATAACCC-1	PS5X2_AAAGGGCTCTAGCCAA-1
PS191_AGTACCAAGTACTGTC-1	PS191_CGGGCATCAATTGAGA-1	PS5X2_AAAGGTAAGGACGCTA-1
PS191_AGTACCAAGTAGAATC-1	PS191_CGGGCATCATCCCACT-1	PS5X2_AAAGTCCAGAGGCGTT-1
PS191_AGTACCAAGTGGTTGG-1	PS191_CGGGCATGTCAGTCTA-1	PS5X2_AAAGTCCCACTAGAGG-1
PS191_AGTACCACAAAGGGCT-1	PS191_CGGGCATGTGGCAACA-1	PS5X2_AAATGGAGTAGGACTG-1
PS191_AGTACCAGTAGCGTTT-1	PS191_CGGGTCACACCCTTAC-1	PS5X2_AACAACCCAAGTGGAC-1
PS191_AGTACCAGTATCTCGA-1	PS191_CGGGTCACAGTCGAGA-1	PS5X2_AACAAGAAGCGTATGG-1
PS191_AGTACCAGTCACCGAC-1	PS191_CGGGTCAGTTACTCAG-1	PS5X2_AACACACCAAATCCCA-1
PS191_AGTACCAGTCCACACG-1	PS191_CGGGTGTCATTCATCT-1	PS5X2_AACACACGTAGAGCTG-1
PS191_AGTACCATCGCGTGAC-1	PS191_CGGGTGTGTACGATTC-1	PS5X2_AACCAACAGAAGCCTG-1
PS191_AGTACTGAGACAGCTG-1	PS191_CGGTCAGAGGAGAGGC-1	PS5X2_AACCCAACACTACCGG-1
PS191_AGTACTGAGTGGAAAG-1	PS191_CGGTCAGCAGCTGTGC-1	PS5X2_AACCTGACAAAGGCAC-1
PS191_AGTACTGCAGGCTACC-1	PS191_CGGTCAGGTATTCTCT-1	PS5X2_AACCTGATCACTGCTC-1
PS191_AGTACTGCATATAGCC-1	PS191_CGGTCAGGTCAAGCGA-1	PS5X2_AACCTTTCAGGCACTC-1
PS191_AGTACTGCATCCTCAC-1	PS191_CGGTCAGTCACAACCA-1	PS5X2_AACCTTTTCCATAGGT-1
PS191_AGTACTGGTAGAATGT-1	PS191_CGGTCAGTCGTTGCCT-1	PS5X2_AACCTTTTCGTCAGAT-1
PS191_AGTACTGGTAGCTAAA-1	PS191_CGGTCAGTCTTACGGA-1	PS5X2_AACGAAAGTGTTCCAA-1
PS191_AGTACTGGTAGCTTTG-1	PS191_CGTAAGTAGTACAGAT-1	PS5X2_AACGAAATCTTCCACG-1
PS191_AGTACTGGTATGCTTG-1	PS191_CGTAAGTCAGGCACAA-1	PS5X2_AACGAAATCTTTGCAT-1
PS191_AGTACTGGTCATTCCC-1	PS191_CGTAAGTGTGATTAGA-1	PS5X2_AACGTCAAGCAAGTGC-1
PS191_AGTACTGGTCTTGAGT-1	PS191_CGTAAGTGTTGGGACA-1	PS5X2_AAGAACAAGTACTGGG-1
PS191_AGTACTGGTGCACGCT-1	PS191_CGTAAGTTCACCCTTG-1	PS5X2_AAGAACAAGTTCCATG-1
PS191_AGTACTGGTGTGAATA-1	PS191_CGTAAGTTCGGTCGAC-1	PS5X2_AAGACAAGTTAGAAGT-1
PS191_AGTACTGGTTCAAGTC-1	PS191_CGTAATGAGCTTCGTA-1	PS5X2_AAGACAAGTTGTCATG-1
PS191_AGTACTGTCAGCGTCG-1	PS191_CGTAATGAGTCTAGCT-1	PS5X2_AAGATAGTCGGCTTCT-1
PS191_AGTACTGTCCCAAGTA-1	PS191_CGTAATGGTGGTCCGT-1	PS5X2_AAGCCATTCGCTGTCT-1
PS191_AGTACTGTCCTTCACG-1	PS191_CGTAATGGTTAGAGAT-1	PS5X2_AAGCGAGTCGTTGCCT-1
PS191_AGTACTGTCGTCTCAC-1	PS191_CGTAATGGTTCAGGTT-1	PS5X2_AAGCGTTGTTGATGTC-1
PS191_AGTACTGTCTTGGATG-1	PS191_CGTAATGTCGAGAACG-1	PS5X2_AAGTCGTGTACTCGCG-1
PS191_AGTAGCTAGAACAGGA-1	PS191_CGTAGTAAGGTCGTGA-1	PS5X2_AAGTTCGAGCGAAACC-1
PS191_AGTAGCTAGCTTACGT-1	PS191_CGTAGTACACCTAAAC-1	PS5X2_AAGTTCGGTGTATACC-1
PS191_AGTAGCTAGTTGTACC-1	PS191_CGTAGTACACGCGGTT-1	PS5X2_AATAGAGTCAAAGACA-1
PS191_AGTAGCTCAGCGGTTC-1	PS191_CGTAGTACATCGAACT-1	PS5X2_AATAGAGTCTCCATAT-1
PS191_AGTAGCTCATCCGCGA-1	PS191_CGTAGTAGTCATAACC-1	PS5X2_AATCACGTCTCGACCT-1
PS191_AGTAGCTGTAACTTCG-1	PS191_CGTAGTAGTGATCATC-1	PS5X2_AATCACGTCTTGAACG-1
PS191_AGTAGCTGTACAAACA-1	PS191_CGTCAAACAGATCATC-1	PS5X2_AATCGACAGATCCCGC-1
PS191_AGTAGCTGTAGGCAAC-1	PS191_CGTCAAACATCCGAGC-1	PS5X2_AATCGTGAGCTCGGCT-1
PS191_AGTAGCTGTCCGCAGT-1	PS191_CGTCAAAGTCCAGCAC-1	PS5X2_AATCGTGTCAACTTTC-1
PS191_AGTAGCTGTGGAAGTC-1	PS191_CGTCAAATCAGCGCAC-1	PS5X2_AATGACCCATCCTCAC-1
PS191_AGTAGCTTCGATTTCT-1	PS191_CGTCAAATCGGTATGT-1	PS5X2_AATTCCTGTGCATGTT-1
PS191_AGTAGCTTCGTCACCT-1	PS191_CGTCCATAGCTCTGTA-1	PS5X2_AATTCCTTCGAATCCA-1
PS191_AGTAGTCAGACAGCGT-1	PS191_CGTCCATAGGCTAAAT-1	PS5X2_AATTTCCTCCTTCTAA-1
PS191_AGTAGTCAGGAGATAG-1	PS191_CGTCCATCACCAGACC-1	PS5X2_ACAAGCTTCCGTATAG-1
PS191_AGTAGTCAGGCGCTTC-1	PS191_CGTCCATCAGCGTTTA-1	PS5X2_ACACAGTGTTATGGTC-1
PS191_AGTAGTCAGGGAGGCA-1	PS191_CGTCCATGTCGCTTGG-1	PS5X2_ACACGCGCATGGGCAA-1
PS191_AGTAGTCAGGTCATAA-1	PS191_CGTCCATTCTGTACAG-1	PS5X2_ACACGCGTCAGGGTAG-1
PS191_AGTAGTCCAAGAAATC-1	PS191_CGTGAATCACAGTGAG-1	PS5X2_ACAGAAACAACCCTCT-1
PS191_AGTAGTCCAAGCGAAC-1	PS191_CGTGAATCACTCACTC-1	PS5X2_ACAGCCGAGCCGCTTG-1
PS191_AGTAGTCCAGAAATTG-1	PS191_CGTGAATCAGTGGTGA-1	PS5X2_ACATGCAGTTATCTGG-1
PS191_AGTAGTCCATCCTCAC-1	PS191_CGTGAATCATCTCCCA-1	PS5X2_ACATGCAGTTCAACGT-1
PS191_AGTAGTCCATGGCCAC-1	PS191_CGTGAATGTAGTAAGT-1	PS5X2_ACATTTCGTGCGGTAA-1
PS191_AGTAGTCGTACCCGCA-1	PS191_CGTGATACACGTCGTG-1	PS5X2_ACCCAAATCACTGAAC-1
PS191_AGTAGTCGTCGACTGC-1	PS191_CGTGCTTGTCAAAGAT-1	PS5X2_ACCCTTGAGATTAGCA-1
PS191_AGTAGTCGTCGATGCC-1	PS191_CGTGCTTGTCCGCAGT-1	PS5X2_ACCCTTGAGGTAAGAG-1
PS191_AGTAGTCGTGACCTGC-1	PS191_CGTGCTTTCGACCTAA-1	PS5X2_ACCCTTGTCACAGTGT-1
PS191_AGTAGTCGTTCGAGCC-1	PS191_CGTGTCTCAGCGAGTA-1	PS5X2_ACCTGAATCCGCATAA-1
PS191_AGTAGTCGTTGGAGGT-1	PS191_CGTGTCTCAGTCGGTC-1	PS5X2_ACCTGTCGTTGAAGTA-1
PS191_AGTAGTCTCAGTAGGG-1	PS191_CGTGTCTGTGAGTCAG-1	PS5X2_ACGCACGCAAATCGTC-1
PS191_AGTAGTCTCTGATGGT-1	PS191_CGTGTCTGTTATCCAG-1	PS5X2_ACGCACGTCCTACACC-1
PS191_AGTCAACAGCCGATCC-1	PS191_CGTGTCTTCAGCGGAA-1	PS5X2_ACGGAAGTCTTTCAGT-1
PS191_AGTCAACAGTTTCAGC-1	PS191_CGTTAGACACAACATC-1	PS5X2_ACGGGTCAGTTGCCTA-1
PS191_AGTCAACCACTGGATT-1	PS191_CGTTAGACACAGAAGC-1	PS5X2_ACGGTTACACATACGT-1
PS191_AGTCAACCATAGACTC-1	PS191_CGTTAGACACCGGCTA-1	PS5X2_ACGGTTAGTGGGAGAG-1
PS191_AGTCAACGTAGCTAAA-1	PS191_CGTTAGAGTAGCTTGT-1	PS5X2_ACGTCCTGTAAGCTCT-1
PS191_AGTCACAAGCTGTGCC-1	PS191_CGTTAGATCTCCGAAA-1	PS5X2_ACGTTCCAGTTTCAGC-1
PS191_AGTCACAAGTTGAAAC-1	PS191_CGTTCTGAGATTAGAC-1	PS5X2_ACTACGAAGGTTCTAC-1
PS191_AGTCACACACAGCTTA-1	PS191_CGTTCTGTCGTTCTCG-1	PS5X2_ACTATCTAGAGCAGCT-1
PS191_AGTCACACACCAGCGT-1	PS191_CGTTGGGCATGACAAA-1	PS5X2_ACTATTCTCTTCCTAA-1
PS191_AGTCACACAGAAACCG-1	PS191_CGTTGGGTCGCCGTGA-1	PS5X2_ACTCCCAGTTCGGACC-1
PS191_AGTCACACAGCGAGTA-1	PS191_CTAACCCAGTGAGCCA-1	PS5X2_ACTCTCGAGCGATTCT-1
PS191_AGTCACAGTACCACGC-1	PS191_CTAACCCCAAAGCGTG-1	PS5X2_ACTCTCGCACAACGTT-1
PS191_AGTCACAGTCAACCTA-1	PS191_CTAACCCGTTACCCAA-1	PS5X2_ACTCTCGTCAGGTAAA-1
PS191_AGTCACAGTTATGGTC-1	PS191_CTAACCCGTTCGGCCA-1	PS5X2_ACTGATGAGGAACGAA-1
PS191_AGTCACATCCCTCGTA-1	PS191_CTAACCCGTTTGGCTA-1	PS5X2_ACTGTGATCCCAGTGG-1
PS191_AGTCACATCTTCACAT-1	PS191_CTAACCCTCACGAACT-1	PS5X2_ACTGTGATCCCATGGG-1
PS191_AGTCATGAGACCTTTG-1	PS191_CTAACCCTCTCTCTAA-1	PS5X2_ACTTAGGAGGACCCAA-1
PS191_AGTCATGAGAGCCATG-1	PS191_CTAACTTCAAGGCGTA-1	PS5X2_ACTTATCAGGTGCCAA-1
PS191_AGTCATGAGCATGCAG-1	PS191_CTAACTTGTATCGAGG-1	PS5X2_ACTTATCGTACGATGG-1
PS191_AGTCATGAGCGCCTAC-1	PS191_CTAACTTGTATGAGGC-1	PS5X2_ACTTCCGAGTGTAGTA-1
PS191_AGTCATGAGCTCCACG-1	PS191_CTAACTTGTGTGCTTA-1	PS5X2_ACTTTCAAGCAAACAT-1
PS191_AGTCATGCAGTCGTTA-1	PS191_CTAACTTTCATCACTT-1	PS5X2_ACTTTGTCAAATGGTA-1
PS191_AGTCATGGTATGAGAT-1	PS191_CTAACTTTCCCTCTTT-1	PS5X2_AGAACAAGTACCAATC-1
PS191_AGTCATGGTCACGTGC-1	PS191_CTAAGTGAGGTGCATG-1	PS5X2_AGAACAAGTATCCCAA-1
PS191_AGTCATGGTGTGCTTA-1	PS191_CTAAGTGCAACTGCTA-1	PS5X2_AGAACAAGTCGTATTG-1
PS191_AGTCTCCAGAATTGTG-1	PS191_CTAAGTGGTCAGGCAA-1	PS5X2_AGAACCTAGGCGTTAG-1
PS191_AGTCTCCAGACTTAAG-1	PS191_CTAAGTGTCGGACGTC-1	PS5X2_AGAACCTTCCTCACTG-1
PS191_AGTCTCCAGTCTTCCC-1	PS191_CTAAGTGTCTCACGAA-1	PS5X2_AGAACCTTCGGTTGTA-1
PS191_AGTCTCCAGTGGTGAC-1	PS191_CTACAGAAGGAGTCTG-1	PS5X2_AGACAAAGTAATGTGA-1
PS191_AGTCTCCCAAATCGTC-1	PS191_CTACAGAAGGGCAATC-1	PS5X2_AGACAAAGTTCTAACG-1
PS191_AGTCTCCCAACCGTAT-1	PS191_CTACAGAGTCGGCTAC-1	PS5X2_AGACACTCACAATCTG-1
PS191_AGTCTCCCAGTTGCGC-1	PS191_CTACAGAGTTAACCTG-1	PS5X2_AGACAGGCATCCTCAC-1
PS191_AGTCTCCCATGGCCAC-1	PS191_CTACAGAGTTCTGAGT-1	PS5X2_AGACCCGTCAAGAATG-1
PS191_AGTCTCCGTCAACATC-1	PS191_CTACAGATCGCGCCAA-1	PS5X2_AGAGAATTCAGGACGA-1
PS191_AGTCTCCGTCGAGTTT-1	PS191_CTACATTCAATGAGCG-1	PS5X2_AGAGAGCAGTAGGTTA-1
PS191_AGTCTCCTCCCAACTC-1	PS191_CTACATTGTGACTCGC-1	PS5X2_AGAGAGCCATGTGTCA-1
PS191_AGTGACTAGAAGCCAC-1	PS191_CTACATTTCACGGGCT-1	PS5X2_AGAGCAGCAGTGTGCC-1
PS191_AGTGACTAGAGCCGTA-1	PS191_CTACCCACAGTCAACT-1	PS5X2_AGAGCCCGTGTTCGAT-1
PS191_AGTGACTAGCCTGACC-1	PS191_CTACCCACATTCATCT-1	PS5X2_AGAGCCCGTTCGATTG-1
PS191_AGTGACTAGGCGTCCT-1	PS191_CTACCCATCGGATACT-1	PS5X2_AGATCCACACGACGTC-1
PS191_AGTGACTAGGTAGATT-1	PS191_CTACCTGGTAGGTCAG-1	PS5X2_AGATCGTCAGTAGAGC-1
PS191_AGTGACTCAAGAGAGA-1	PS191_CTACCTGGTATTGGCT-1	PS5X2_AGATGCTAGGTGAGAA-1
PS191_AGTGACTCAAGATTGA-1	PS191_CTACCTGGTCAACGCC-1	PS5X2_AGATGCTTCGTAACCA-1
PS191_AGTGACTCATGATCTG-1	PS191_CTACCTGGTCCGGCAT-1	PS5X2_AGCATCAGTCTGTGAT-1
PS191_AGTGACTGTCGAATTC-1	PS191_CTACCTGGTCCTTAAG-1	PS5X2_AGCATCAGTGTTAGCT-1
PS191_AGTGACTGTCGGTAAG-1	PS191_CTACCTGTCGCATTGA-1	PS5X2_AGCATCATCCATTGGA-1
PS191_AGTGACTGTTAAGGGC-1	PS191_CTACGGGAGGTGTGAC-1	PS5X2_AGCCAATTCAAATAGG-1
PS191_AGTGACTGTTTACTGG-1	PS191_CTACGGGAGTAGCTCT-1	PS5X2_AGCCACGCAAGTCCCG-1
PS191_AGTGACTTCATTGTGG-1	PS191_CTACGGGAGTCGAATA-1	PS5X2_AGCCACGGTTTCCAAG-1
PS191_AGTGATCAGCCTCAGC-1	PS191_CTACGGGCACAATGCT-1	PS5X2_AGCCAGCCATATCTCT-1
PS191_AGTGATCAGTTCCGGC-1	PS191_CTACGGGGTTCAAGGG-1	PS5X2_AGCGATTTCTCGTCGT-1
PS191_AGTGATCCACGTGAGA-1	PS191_CTACGGGTCCAAGCCG-1	PS5X2_AGCGCTGCAGGAACCA-1
PS191_AGTGATCCATGCGGTC-1	PS191_CTACGGGTCGAACTCA-1	PS5X2_AGCGCTGGTCACCACG-1
PS191_AGTGATCTCCATTTGT-1	PS191_CTACTATAGCAAATCA-1	PS5X2_AGCGTATTCCATAGAC-1
PS191_AGTGATCTCGCATGAT-1	PS191_CTACTATGTCGCATCG-1	PS5X2_AGCGTCGAGCCACCGT-1
PS191_AGTGCCGAGCCGATTT-1	PS191_CTACTATGTGCACAAG-1	PS5X2_AGCTTCCCACGGTGAA-1
PS191_AGTGCCGAGCGGTAAC-1	PS191_CTACTATTCAACCTCC-1	PS5X2_AGGAAATCATGGGCAA-1
PS191_AGTGCCGAGGGAGATA-1	PS191_CTAGACAAGATTAGCA-1	PS5X2_AGGAATAGTTCTATCT-1
PS191_AGTGCCGAGTGTTGTC-1	PS191_CTAGACAAGCTAAATG-1	PS5X2_AGGACGATCCGAGCTG-1
PS191_AGTGCCGCAAATGAAC-1	PS191_CTAGACACAACCAACT-1	PS5X2_AGGACTTAGACAAGCC-1
PS191_AGTGCCGCATGTGCTA-1	PS191_CTAGACACACCTCTGT-1	PS5X2_AGGATCTGTAGGCTGA-1
PS191_AGTGCCGGTACTAACC-1	PS191_CTAGACACACGACAAG-1	PS5X2_AGGCATTAGTCATTGC-1
PS191_AGTGCCGGTACTAAGA-1	PS191_CTAGACACATCCAACA-1	PS5X2_AGGCCACCAGTGGTGA-1
PS191_AGTGCCGGTCATGACT-1	PS191_CTAGACAGTACAAGCG-1	PS5X2_AGGCCACGTTATGTCG-1
PS191_AGTGCCGGTCGTACAT-1	PS191_CTAGACAGTGGCATCC-1	PS5X2_AGGCTGCCAGAGTTCT-1
PS191_AGTGCCGGTGCTATTG-1	PS191_CTAGACATCAATGCAC-1	PS5X2_AGGGCCTCATACAGCT-1
PS191_AGTGCCGGTGGATGAC-1	PS191_CTAGACATCAGTGTCA-1	PS5X2_AGGGCCTGTTCTTGCC-1
PS191_AGTGCCGGTTGGAGGT-1	PS191_CTAGGTAAGGATGAGA-1	PS5X2_AGGGTGACAGAGAATT-1
PS191_AGTGCCGTCGATTCCC-1	PS191_CTAGGTACAGTATTCG-1	PS5X2_AGGGTTTAGCGAACTG-1
PS191_AGTGTTGAGAAGCTGC-1	PS191_CTAGGTAGTGTAAATG-1	PS5X2_AGGTAGGAGACTTAAG-1
PS191_AGTGTTGAGACGGTCA-1	PS191_CTAGGTAGTTGCAAGG-1	PS5X2_AGGTCATGTACAGAGC-1
PS191_AGTGTTGAGATCGCCC-1	PS191_CTATAGGGTGAATGAT-1	PS5X2_AGGTTACCAAGAGAGA-1
PS191_AGTGTTGAGGTACAAT-1	PS191_CTATAGGTCTGGAGAG-1	PS5X2_AGGTTGTAGCCACAAG-1
PS191_AGTGTTGAGTAACGTA-1	PS191_CTATAGGTCTGTCAGA-1	PS5X2_AGGTTGTAGGCTAACG-1
PS191_AGTGTTGGTACGGCAA-1	PS191_CTATCCGAGCAACAGC-1	PS5X2_AGTAACCTCGATACAC-1
PS191_AGTGTTGGTGGTAACG-1	PS191_CTATCCGCAAGGCGTA-1	PS5X2_AGTACCATCGGACCAC-1
PS191_AGTGTTGGTTCGAGCC-1	PS191_CTATCTAAGACTTCCA-1	PS5X2_AGTAGCTGTCACATTG-1
PS191_AGTGTTGGTTGCTAGT-1	PS191_CTATCTAAGAGATTCA-1	PS5X2_AGTAGTCCAACAGCTT-1
PS191_AGTGTTGTCAGGAGAC-1	PS191_CTATCTAAGTCTGGTT-1	PS5X2_AGTAGTCTCATGCAGT-1
PS191_AGTGTTGTCGTCACCT-1	PS191_CTATCTAGTTCTGAGT-1	PS5X2_AGTCACAGTGCCCGTA-1
PS191_AGTGTTGTCTGCACCT-1	PS191_CTATCTAGTTTCACTT-1	PS5X2_AGTCACATCCCTTGTG-1
PS191_AGTTAGCAGAGCCATG-1	PS191_CTCAACCAGACGACGT-1	PS5X2_AGTCATGTCGCCGTGA-1
PS191_AGTTAGCAGCTCGAAG-1	PS191_CTCAACCAGTGGTTGG-1	PS5X2_AGTCTCCAGTATCCTG-1
PS191_AGTTAGCCATGACTGT-1	PS191_CTCAACCTCAAGCTTG-1	PS5X2_AGTCTCCTCCTTCTGG-1
PS191_AGTTAGCGTATAGGGC-1	PS191_CTCAACCTCTAGTCAG-1	PS5X2_AGTGACTGTCGTGGAA-1
PS191_AGTTAGCGTCATGACT-1	PS191_CTCAAGAAGCGACTTT-1	PS5X2_AGTGACTGTGATCGTT-1
PS191_AGTTAGCGTCTGATCA-1	PS191_CTCAAGAAGGGAGTTC-1	PS5X2_AGTGTTGTCAATCCAG-1
PS191_AGTTAGCGTCTTTCAT-1	PS191_CTCAAGAAGTGCTAGG-1	PS5X2_AGTTCCCCAATACGCT-1
PS191_AGTTAGCGTTACCTTT-1	PS191_CTCAAGACATGTACGT-1	PS5X2_AGTTCCCCACTAGGTT-1
PS191_AGTTAGCTCAGGGTAG-1	PS191_CTCAATTAGAAATGGG-1	PS5X2_AGTTCGACACAAAGCG-1
PS191_AGTTAGCTCCGAACGC-1	PS191_CTCAATTAGACATAAC-1	PS5X2_ATACCGACATAGCTGT-1
PS191_AGTTAGCTCTGGACTA-1	PS191_CTCAATTAGCAGAAAG-1	PS5X2_ATACCTTTCCTCAGGG-1
PS191_AGTTAGCTCTTACCGC-1	PS191_CTCAATTAGGCTCTAT-1	PS5X2_ATACTTCAGCGACTGA-1
PS191_AGTTAGCTCTTCCGTG-1	PS191_CTCAATTAGTACCATC-1	PS5X2_ATACTTCGTGTCCAAT-1
PS191_AGTTCCCGTAGGTACG-1	PS191_CTCAATTAGTGGTTCT-1	PS5X2_ATAGACCAGGTCCTGC-1
PS191_AGTTCCCTCATATGGC-1	PS191_CTCAATTCACGCGTGT-1	PS5X2_ATAGACCCAACTGCCG-1
PS191_AGTTCCCTCCAAGCAT-1	PS191_CTCAATTGTAGCTGCC-1	PS5X2_ATAGACCGTATGTCTG-1
PS191_AGTTCCCTCTCATGCC-1	PS191_CTCAATTGTTAGAAAC-1	PS5X2_ATAGACCTCGTGGCGT-1
PS191_AGTTCGAAGCATTGTC-1	PS191_CTCAATTGTTGCGGCT-1	PS5X2_ATAGAGAGTGAGTGAC-1
PS191_AGTTCGAAGCTTCTAG-1	PS191_CTCAATTTCGAAGCAG-1	PS5X2_ATAGAGATCCAGCCTT-1
PS191_AGTTCGAAGCTTGTTG-1	PS191_CTCAATTTCTGTCAGA-1	PS5X2_ATAGGCTCAAGTAGTA-1
PS191_AGTTCGAAGTTCCAGT-1	PS191_CTCAATTTCTGTGCAA-1	PS5X2_ATAGGCTCACATGAAA-1
PS191_AGTTCGACAGTTACCA-1	PS191_CTCACTGCACTAGAGG-1	PS5X2_ATAGGCTGTATAGGGC-1
PS191_AGTTCGACATACAGGG-1	PS191_CTCAGAAAGCGTGTTT-1	PS5X2_ATATCCTAGCAGCCTC-1
PS191_AGTTCGACATCGGCCA-1	PS191_CTCAGAACACCAACAT-1	PS5X2_ATCACAGAGAGAGGTA-1
PS191_AGTTCGACATGACTGT-1	PS191_CTCAGAACACTTGGGC-1	PS5X2_ATCACAGAGGGACTGT-1
PS191_AGTTCGAGTATGCAAA-1	PS191_CTCAGAACATCCTTGC-1	PS5X2_ATCAGGTCAGCTGGTC-1
PS191_AGTTCGAGTGACTATC-1	PS191_CTCAGAATCTTCCACG-1	PS5X2_ATCATTCTCGAAACAA-1
PS191_AGTTCGATCCTCTTTC-1	PS191_CTCAGGGCACAGGATG-1	PS5X2_ATCCATTAGGCTGTAG-1
PS191_AGTTCGATCGGAATGG-1	PS191_CTCAGGGCATACCGTA-1	PS5X2_ATCCGTCTCGATGCAT-1
PS191_ATACCGAAGACTAAGT-1	PS191_CTCAGGGGTAGTGCGA-1	PS5X2_ATCGCCTTCCTTGGAA-1
PS191_ATACCGAAGATCGCTT-1	PS191_CTCAGGGGTATGAGGC-1	PS5X2_ATCGGATCACCCTTAC-1
PS191_ATACCGAAGTGTTGAA-1	PS191_CTCAGGGGTGATGAAT-1	PS5X2_ATCGGCGGTTACGATC-1
PS191_ATACCGACAAAGGGTC-1	PS191_CTCAGGGTCGCACGAC-1	PS5X2_ATCGTGAAGGTAGGCT-1
PS191_ATACCGAGTCCTACGG-1	PS191_CTCAGTCCATGGCCAC-1	PS5X2_ATCGTGATCTGAGTCA-1
PS191_ATACCGAGTGGAAGTC-1	PS191_CTCATCGAGACTCAAA-1	PS5X2_ATCTCTAGTGTTCATG-1
PS191_ATACCGAGTTCCGCTT-1	PS191_CTCATCGAGTTGGGAC-1	PS5X2_ATGAAAGAGGATACAT-1
PS191_ATACCGAGTTGTCATG-1	PS191_CTCATCGCAGCTCTGG-1	PS5X2_ATGAGGGGTCCGTACG-1
PS191_ATACCGATCGTCTAAG-1	PS191_CTCATCGCATGACTCA-1	PS5X2_ATGAGGGGTTGCTAGT-1
PS191_ATACCTTAGAGGTCAC-1	PS191_CTCATCGTCGAAGCAG-1	PS5X2_ATGAGGGTCACTGAAC-1
PS191_ATACCTTAGATAACGT-1	PS191_CTCATCGTCGCTCATC-1	PS5X2_ATGAGTCGTGACTAAA-1
PS191_ATACCTTAGGCCTAGA-1	PS191_CTCATCGTCGTTCATT-1	PS5X2_ATGATCGGTAGGCAGT-1
[truncated: 26,192 more rows]

## Sheet: Cluster_Distribution_Stats
Rows	Homeostatic	MHCII	IFN	DAM	Humanin_Like	Cytokine-Chemokine	Degranulation	Macros
PS19_1_Cells	11030	4616	1813	523	357	178	78	4
PS19_1_Clust_Percent	39.1	39.1	41.4	30.3	36.6	35.9	28.2	17.4
PS19_1_Percent_Total	59.3	24.8	9.7	2.8	1.9	1	0.4	0
PS5X_2_Cells	2682	1439	942	395	183	127	22	7
PS5X_2_Clust_Percent	9.5	12.2	21.5	22.9	18.8	25.6	7.9	30.4
PS5X_2_Percent_Total	46.3	24.8	16.2	6.8	3.2	2.2	0.4	0.1
WT_1_Cells	3371	1583	266	147	144	34	45	4
WT_1_Clust_Percent	12	13.4	6.1	8.5	14.8	6.9	16.2	17.4
WT_1_Percent_Total	60.3	28.3	4.8	2.6	2.6	0.6	0.8	0.1
WT_2_Cells	4307	1657	495	177	98	36	53	5
WT_2_Clust_Percent	15.3	14	11.3	10.2	10	7.3	19.1	21.7
WT_2_Percent_Total	63.1	24.3	7.2	2.6	1.4	0.5	0.8	0.1
5XFAD_1_Cells	3361	1481	295	270	105	33	53	1
5XFAD_1_Clust_Percent	11.9	12.6	6.7	15.6	10.8	6.7	19.1	4.3
5XFAD_1_Percent_Total	60	26.5	5.3	4.8	1.9	0.6	0.9	0
5XFAD_2_Cells	3431	1022	563	216	87	88	28	3
5XFAD_2_Clust_Percent	18.7	8.6	12.9	12.5	9	17.7	10	11
5XFAD_2_Percent_Total	63	18.7	10.4	3.98	1.6	1.6	0.52	0.05

## Sheet: DEGs_by_Cluster
Gene	p_val	avg_logFC	pct.1	pct.2	p_val_adj	cluster
LYVE1	1.41343e-253	0.476154	0.631	0.558	2.82686e-250	Homeostatic
MRC1	2.93949e-151	0.432159	0.546	0.489	5.87899e-148	Homeostatic
ABCG2	0	0.429063	0.735	0.654	0	Homeostatic
FOLR2	0	0.427376	0.926	0.849	0	Homeostatic
IL3RA	4.10589e-185	0.318643	0.667	0.605	8.21178e-182	Homeostatic
EGFL7	1.46296e-128	0.307165	0.59	0.531	2.92593e-125	Homeostatic
JAG1	3.74631e-25	0.26186	0.496	0.484	7.49262e-22	Homeostatic
C12orf75	3.44442e-231	0.245368	0.818	0.772	6.88884e-228	Homeostatic
SLC7A8	1.53492e-08	0.214897	0.444	0.442	3.06984e-05	Homeostatic
CST3	0	0.210138	0.99	0.978	0	Homeostatic
STAB1	1.30465e-58	0.205122	0.638	0.619	2.6093e-55	Homeostatic
PMEPA1	1.14513e-65	0.201834	0.655	0.629	2.29026e-62	Homeostatic
SSBP2	2.3141e-50	0.190876	0.608	0.58	4.62821e-47	Homeostatic
IER3	9.95755e-76	0.184334	0.757	0.73	1.99151e-72	Homeostatic
BIN1	1.25991e-133	0.174904	0.839	0.805	2.51981e-130	Homeostatic
LMO4	2.59708e-37	0.168584	0.555	0.523	5.19417e-34	Homeostatic
STMN1	8.292e-35	0.15409	0.554	0.522	1.6584e-31	Homeostatic
HBB	9.63518e-07	0.152466	0.199	0.177	0.00192704	Homeostatic
DAAM1	2.1963e-10	0.152283	0.475	0.468	4.39261e-07	Homeostatic
SFMBT2	2.73913e-61	0.152034	0.714	0.685	5.47826e-58	Homeostatic
PDK4	1.58651e-11	0.151172	0.382	0.36	3.17303e-08	Homeostatic
VSIG4	1.23094e-06	0.150358	0.619	0.632	0.00246189	Homeostatic
CEBPD	4.06422e-27	0.146555	0.575	0.549	8.12844e-24	Homeostatic
SMYD3	2.2499e-26	0.145747	0.535	0.508	4.49981e-23	Homeostatic
FSCN1	3.37595e-40	0.142395	0.685	0.681	6.7519e-37	Homeostatic
IGF1	5.11932e-36	0.137605	0.686	0.668	1.02386e-32	Homeostatic
KDELC2	3.60006e-07	0.136373	0.423	0.458	0.000720013	Homeostatic
XBP1	6.89987e-48	0.134414	0.714	0.697	1.37997e-44	Homeostatic
CCND1	2.07626e-12	0.125285	0.609	0.615	4.15252e-09	Homeostatic
OLFML3	1.00743e-62	0.123567	0.87	0.861	2.01487e-59	Homeostatic
SUCNR1	1.47934e-07	0.117899	0.654	0.663	0.000295869	Homeostatic
GSTM3	1.49925e-29	0.117109	0.493	0.465	2.99851e-26	Homeostatic
BEX3	1.61886e-14	0.113806	0.44	0.419	3.23772e-11	Homeostatic
TNFRSF21	2.71501e-10	0.111588	0.347	0.38	5.43003e-07	Homeostatic
NCKAP5	3.06814e-08	0.107531	0.4	0.389	6.13627e-05	Homeostatic
SET	6.62957e-17	0.105361	0.652	0.654	1.32591e-13	Homeostatic
ASAH1	2.41724e-27	-0.100564	0.754	0.788	4.83448e-24	Homeostatic
GPR84	1.1488e-84	-0.100751	0.418	0.481	2.2976e-81	Homeostatic
WARS	6.3013e-36	-0.100811	0.322	0.367	1.26026e-32	Homeostatic
HSPA1B	3.88874e-30	-0.101197	0.552	0.604	7.77748e-27	Homeostatic
PTPN7	0	-0.101409	0.263	0.44	0	Homeostatic
LIMD2	8.16977e-60	-0.102084	0.514	0.581	1.63395e-56	Homeostatic
GYPC	5.00502e-08	-0.102267	0.385	0.403	0.0001001	Homeostatic
ARHGAP22	1.10571e-57	-0.102899	0.372	0.437	2.21142e-54	Homeostatic
BTN3A2	4.50125e-179	-0.102965	0.304	0.408	9.0025e-176	Homeostatic
STAT2	4.73813e-76	-0.104153	0.308	0.381	9.47625e-73	Homeostatic
TLR2	1.5102e-43	-0.105129	0.369	0.413	3.0204e-40	Homeostatic
NFKBIZ	3.32661e-38	-0.105147	0.34	0.385	6.65321e-35	Homeostatic
TNFSF10	4.58259e-49	-0.106205	0.481	0.547	9.16518e-46	Homeostatic
WIPF3	8.04499e-190	-0.107915	0.257	0.369	1.609e-186	Homeostatic
C2	1.02633e-41	-0.108297	0.388	0.447	2.05266e-38	Homeostatic
MT2A	1.45026e-33	-0.109	0.332	0.373	2.90052e-30	Homeostatic
PTGER4	6.51211e-71	-0.11105	0.295	0.361	1.30242e-67	Homeostatic
FAM129A	3.2962e-34	-0.111212	0.418	0.436	6.5924e-31	Homeostatic
FXYD5	6.8711e-77	-0.111753	0.363	0.421	1.37422e-73	Homeostatic
SLC1A3	3.21025e-38	-0.11453	0.494	0.554	6.4205e-35	Homeostatic
TAP2	1.26183e-70	-0.115639	0.305	0.368	2.52367e-67	Homeostatic
HBD	5.79857e-40	-0.1168	0.478	0.514	1.15971e-36	Homeostatic
MS4A7	2.06514e-36	-0.117074	0.664	0.693	4.13028e-33	Homeostatic
FMNL2	5.63408e-38	-0.119811	0.328	0.388	1.12682e-34	Homeostatic
ANKRD22	6.52763e-143	-0.121955	0.344	0.425	1.30553e-139	Homeostatic
ACTG1	2.55828e-47	-0.125146	0.724	0.768	5.11657e-44	Homeostatic
IER5L	4.7517e-76	-0.128008	0.353	0.418	9.5034e-73	Homeostatic
CACNB4	2.24481e-83	-0.128982	0.54	0.627	4.48962e-80	Homeostatic
RABGAP1L	7.58787e-165	-0.129171	0.372	0.477	1.51757e-161	Homeostatic
DYNLT1	1.21658e-68	-0.129512	0.416	0.482	2.43316e-65	Homeostatic
IER2	4.17103e-64	-0.130665	0.399	0.467	8.34206e-61	Homeostatic
APOL6	4.08994e-09	-0.131142	0.389	0.407	8.17988e-06	Homeostatic
GBP1	1.8065e-45	-0.131346	0.345	0.401	3.613e-42	Homeostatic
KCNMA1	9.45837e-95	-0.134159	0.364	0.425	1.89167e-91	Homeostatic
C19orf66	5.2744e-62	-0.134526	0.395	0.464	1.05488e-58	Homeostatic
BHLHE41	3.06983e-67	-0.135018	0.692	0.755	6.13965e-64	Homeostatic
CACNA1D	9.60663e-167	-0.138716	0.283	0.385	1.92133e-163	Homeostatic
SERPING1	3.48514e-23	-0.140743	0.405	0.419	6.97028e-20	Homeostatic
CD14	9.73045e-40	-0.143414	0.409	0.444	1.94609e-36	Homeostatic
MT3	1.75162e-09	-0.147877	0.368	0.344	3.50324e-06	Homeostatic
SCPEP1	2.69056e-59	-0.147885	0.431	0.496	5.38113e-56	Homeostatic
ODF3B	1.68192e-07	-0.148345	0.375	0.38	0.000336384	Homeostatic
ID2	9.76052e-08	-0.150814	0.499	0.501	0.00019521	Homeostatic
SOCS6	3.31002e-69	-0.151375	0.507	0.584	6.62003e-66	Homeostatic
IRF9	5.33458e-27	-0.152507	0.456	0.485	1.06692e-23	Homeostatic
EPB41L2	5.13738e-113	-0.157788	0.558	0.657	1.02748e-109	Homeostatic
TAP1	1.48374e-17	-0.158968	0.304	0.338	2.96749e-14	Homeostatic
SAMD9	7.07663e-105	-0.159676	0.509	0.589	1.41533e-101	Homeostatic
BCL2A1	0	-0.161431	0.227	0.408	0	Homeostatic
LILRB4	5.70123e-81	-0.16325	0.369	0.429	1.14025e-77	Homeostatic
IL4I1	2.0552e-156	-0.163848	0.268	0.365	4.1104e-153	Homeostatic
CPVL	8.01942e-103	-0.164421	0.648	0.732	1.60388e-99	Homeostatic
HAMP	5.36016e-37	-0.166162	0.436	0.482	1.07203e-33	Homeostatic
APOE	6.49622e-220	-0.166483	0.996	0.998	1.29924e-216	Homeostatic
OAS3	3.9364e-08	-0.166631	0.353	0.368	7.87279e-05	Homeostatic
IFITM2	5.74364e-76	-0.167998	0.551	0.614	1.14873e-72	Homeostatic
ITGAX	5.89425e-79	-0.168499	0.422	0.498	1.17885e-75	Homeostatic
NAP1L1	9.40905e-84	-0.172673	0.552	0.624	1.88181e-80	Homeostatic
CD48	6.0488e-37	-0.172681	0.329	0.371	1.20976e-33	Homeostatic
DHRS7	2.47459e-111	-0.172793	0.456	0.55	4.94919e-108	Homeostatic
OAS1	5.53759e-56	-0.173964	0.538	0.594	1.10752e-52	Homeostatic
MS4A6A	1.19833e-110	-0.175426	0.422	0.463	2.39666e-107	Homeostatic
PLA2G7	2.33255e-31	-0.176385	0.357	0.392	4.66511e-28	Homeostatic
PLSCR1	4.00045e-20	-0.177335	0.507	0.53	8.00091e-17	Homeostatic
IRF1	7.77391e-84	-0.179344	0.4	0.47	1.55478e-80	Homeostatic
HLA-F	1.78629e-37	-0.182084	0.407	0.442	3.57259e-34	Homeostatic
CAPG	1.71327e-89	-0.182486	0.479	0.543	3.42655e-86	Homeostatic
TMEM176A	1.71069e-63	-0.183255	0.443	0.486	3.42138e-60	Homeostatic
CD37	5.02857e-124	-0.18461	0.657	0.737	1.00571e-120	Homeostatic
mEGFP	8.13944e-84	-0.185683	0.529	0.607	1.62789e-80	Homeostatic
B2M	0	-0.186173	1	1	0	Homeostatic
POU2F2	6.6432e-132	-0.190761	0.444	0.543	1.32864e-128	Homeostatic
S100A11	5.25591e-148	-0.19148	0.848	0.884	1.05118e-144	Homeostatic
HPSE	6.7923e-71	-0.196365	0.395	0.448	1.35846e-67	Homeostatic
TRIM22	2.0921e-123	-0.199615	0.487	0.576	4.18419e-120	Homeostatic
OAS2	1.72048e-16	-0.199809	0.351	0.377	3.44096e-13	Homeostatic
RTTN	2.59158e-41	-0.200415	0.433	0.463	5.18316e-38	Homeostatic
RNF213	8.9892e-111	-0.200546	0.512	0.604	1.79784e-107	Homeostatic
SP110	9.49517e-53	-0.204529	0.465	0.514	1.89903e-49	Homeostatic
DDX60L	4.7815e-151	-0.211834	0.357	0.462	9.563e-148	Homeostatic
CIITA	2.86068e-20	-0.21792	0.336	0.361	5.72137e-17	Homeostatic
SLC11A1	2.36877e-229	-0.218963	0.341	0.446	4.73754e-226	Homeostatic
GPR65	1.51616e-56	-0.220639	0.494	0.514	3.03232e-53	Homeostatic
TMSB10	0	-0.221019	0.932	0.956	0	Homeostatic
PSMB9	3.94696e-82	-0.225281	0.435	0.494	7.89391e-79	Homeostatic
SGK1	2.09068e-113	-0.226241	0.301	0.393	4.18136e-110	Homeostatic
PARP9	1.81488e-96	-0.228849	0.385	0.458	3.62976e-93	Homeostatic
PSME2	1.2223e-94	-0.230816	0.491	0.56	2.4446e-91	Homeostatic
TNFSF13B	4.32712e-110	-0.232367	0.351	0.423	8.65423e-107	Homeostatic
APOC2	1.33824e-147	-0.236238	0.394	0.502	2.67648e-144	Homeostatic
BST2	8.86392e-125	-0.238054	0.84	0.875	1.77278e-121	Homeostatic
CCL8	0	-0.23853	0.116	0.243	0	Homeostatic
CH25H	3.73726e-20	-0.238618	0.636	0.673	7.47453e-17	Homeostatic
OLR1	8.56852e-190	-0.266435	0.643	0.738	1.7137e-186	Homeostatic
HLA-A	3.10406e-295	-0.267868	0.781	0.852	6.20812e-292	Homeostatic
HLA-B	0	-0.270189	0.923	0.961	0	Homeostatic
MTRNR2L6	9.44186e-07	-0.275549	0.4	0.415	0.00188837	Homeostatic
IFIT2	1.53825e-66	-0.284515	0.338	0.403	3.07649e-63	Homeostatic
HERC5	2.15324e-89	-0.285265	0.42	0.482	4.30648e-86	Homeostatic
IFI44	5.21331e-104	-0.289469	0.44	0.503	1.04266e-100	Homeostatic
LAP3	1.10754e-132	-0.289564	0.419	0.516	2.21508e-129	Homeostatic
HLA-C	0	-0.290001	0.93	0.967	0	Homeostatic
SCIN	4.18773e-138	-0.291547	0.281	0.376	8.37547e-135	Homeostatic
CLEC7A	3.2901e-186	-0.29372	0.56	0.644	6.5802e-183	Homeostatic
HLA-DQB1	0	-0.303571	0.428	0.522	0	Homeostatic
C3AR1	1.28867e-241	-0.304423	0.433	0.564	2.57733e-238	Homeostatic
TMEM176B	7.0829e-124	-0.308184	0.512	0.567	1.41658e-120	Homeostatic
PARP14	3.86955e-153	-0.309996	0.472	0.563	7.7391e-150	Homeostatic
CD9	4.9381e-85	-0.310014	0.247	0.338	9.8762e-82	Homeostatic
STAT1	1.164e-120	-0.312799	0.436	0.506	2.32799e-117	Homeostatic
EPSTI1	6.73036e-137	-0.314784	0.47	0.553	1.34607e-133	Homeostatic
EIF2AK2	2.05671e-215	-0.336652	0.433	0.551	4.11342e-212	Homeostatic
IRF7	6.01879e-165	-0.343267	0.433	0.522	1.20376e-161	Homeostatic
CD83	1.28803e-156	-0.345833	0.321	0.418	2.57606e-153	Homeostatic
MX2	2.9141e-57	-0.351234	0.383	0.421	5.82819e-54	Homeostatic
HLA-DMB	0	-0.372752	0.456	0.603	0	Homeostatic
SAMD9L	2.8734e-203	-0.376792	0.434	0.534	5.74681e-200	Homeostatic
APOC1	2.05367e-230	-0.382045	0.824	0.872	4.10734e-227	Homeostatic
HLA-DQA1	1.40261e-170	-0.384405	0.434	0.472	2.80522e-167	Homeostatic
XAF1	1.92992e-208	-0.398891	0.521	0.611	3.85984e-205	Homeostatic
CCL2	1.25544e-51	-0.481193	0.426	0.48	2.51089e-48	Homeostatic
CCL4L2	9.63913e-12	-0.482541	0.379	0.361	1.92783e-08	Homeostatic
LY6E	5.58071e-186	-0.4939	0.472	0.539	1.11614e-182	Homeostatic
SPP1	0	-0.49403	0.973	0.987	0	Homeostatic
HLA-DQA2	2.42075e-242	-0.498671	0.405	0.475	4.84151e-239	Homeostatic
CCL4	2.93e-114	-0.514094	0.312	0.393	5.86e-111	Homeostatic
TYMP	0	-0.524761	0.391	0.528	0	Homeostatic
IFIT3	2.29828e-121	-0.559361	0.382	0.451	4.59655e-118	Homeostatic
IFIT1	1.0796e-160	-0.574695	0.387	0.469	2.1592e-157	Homeostatic
IL1B	4.56489e-104	-0.578381	0.333	0.416	9.12978e-101	Homeostatic
MX1	2.79524e-225	-0.599581	0.409	0.507	5.59049e-222	Homeostatic
IFI27	1.44157e-128	-0.642789	0.466	0.505	2.88315e-125	Homeostatic
IFITM3	1.32083e-265	-0.658175	0.539	0.624	2.64165e-262	Homeostatic
ISG15	5.79092e-303	-0.716626	0.458	0.555	1.15818e-299	Homeostatic
CXCL10	1.07574e-91	-0.725363	0.344	0.414	2.15148e-88	Homeostatic
HLA-DMA	0	-0.85506	0.52	0.669	0	Homeostatic
IFI44L	0	-0.855947	0.556	0.657	0	Homeostatic
HLA-DPB1	0	-0.931445	0.451	0.59	0	Homeostatic
IFI6	0	-0.943793	0.453	0.602	0	Homeostatic
HLA-DRB5	0	-0.968922	0.467	0.633	0	Homeostatic
CD74	0	-0.999883	0.87	0.97	0	Homeostatic
HLA-DPA1	0	-1.41143	0.536	0.807	0	Homeostatic
HLA-DRB1	0	-1.44972	0.576	0.822	0	Homeostatic
HLA-DRA	0	-1.63192	0.651	0.897	0	Homeostatic
HLA-DRA	0	1.29674	0.945	0.688	0	MHCII
HLA-DRB1	0	1.24395	0.885	0.609	0	MHCII
HLA-DPA1	0	1.181	0.863	0.577	0	MHCII
HLA-DRB5	0	0.941039	0.676	0.489	0	MHCII
CD74	0	0.913146	0.987	0.886	0	MHCII
HLA-DMA	0	0.87211	0.707	0.54	0	MHCII
HLA-DPB1	0	0.829643	0.626	0.469	0	MHCII
HLA-DQA2	4.37126e-286	0.515997	0.506	0.41	8.74251e-283	MHCII
HLA-DMB	0	0.461736	0.629	0.48	0	MHCII
HLA-DQA1	8.59844e-158	0.384153	0.486	0.438	1.71969e-154	MHCII
CLEC7A	6.40317e-174	0.335598	0.656	0.575	1.28063e-170	MHCII
TMEM176B	5.4416e-98	0.292145	0.574	0.522	1.08832e-94	MHCII
HLA-DQB1	0	0.276617	0.536	0.444	0	MHCII
HLA-C	0	0.256277	0.968	0.938	0	MHCII
HLA-B	0	0.246095	0.964	0.93	0	MHCII
HLA-A	2.57415e-218	0.24511	0.856	0.795	5.1483e-215	MHCII
CPVL	3.78054e-140	0.240154	0.746	0.662	7.56108e-137	MHCII
CIITA	6.69223e-10	0.223489	0.359	0.342	1.33845e-06	MHCII
CAPG	1.46255e-77	0.216009	0.553	0.49	2.92511e-74	MHCII
APOC2	9.45255e-89	0.214804	0.506	0.416	1.89051e-85	MHCII
APOC1	7.12444e-186	0.214269	0.886	0.83	1.42489e-182	MHCII
GPR65	2.53849e-20	0.210896	0.504	0.501	5.07699e-17	MHCII
EPB41L2	2.7235e-99	0.209279	0.661	0.578	5.447e-96	MHCII
CACNB4	8.17363e-90	0.20761	0.635	0.557	1.63473e-86	MHCII
CD37	1.74584e-111	0.207575	0.743	0.672	3.49168e-108	MHCII
PILRA	8.98442e-70	0.198789	0.626	0.572	1.79688e-66	MHCII
DHRS7	1.44688e-69	0.189795	0.548	0.477	2.89375e-66	MHCII
MS4A6A	1.30623e-35	0.18582	0.448	0.436	2.61246e-32	MHCII
C3AR1	2.86554e-58	0.178759	0.54	0.47	5.73109e-55	MHCII
SCIN	7.19402e-19	0.177221	0.35	0.31	1.4388e-15	MHCII
TMEM176A	1.91433e-34	0.158364	0.482	0.453	3.82865e-31	MHCII
CACNA1D	1.60612e-171	0.157582	0.41	0.298	3.21224e-168	MHCII
HLA-F	2.56985e-32	0.157531	0.45	0.412	5.13971e-29	MHCII
LILRB4	1.93336e-12	0.157156	0.407	0.39	3.86672e-09	MHCII
ARHGAP22	3.13258e-34	0.153021	0.434	0.386	6.26517e-31	MHCII
HPSE	2.14845e-13	0.145053	0.43	0.412	4.29689e-10	MHCII
KCNMA1	7.20638e-30	0.14496	0.412	0.381	1.44128e-26	MHCII
HIST1H2AC	2.23446e-44	0.143538	0.535	0.481	4.46891e-41	MHCII
TMSB10	2.41453e-106	0.123973	0.953	0.938	4.82906e-103	MHCII
FGD4	6.87319e-50	0.122792	0.438	0.373	1.37464e-46	MHCII
BTN3A2	3.77395e-134	0.120705	0.419	0.323	7.54789e-131	MHCII
IL18	1.79758e-31	0.120477	0.555	0.51	3.59517e-28	MHCII
BCO2	2.11678e-24	0.120182	0.427	0.4	4.23355e-21	MHCII
APOE	3.00029e-129	0.119834	0.999	0.996	6.00058e-126	MHCII
NAP1L1	2.97515e-27	0.119033	0.613	0.571	5.95031e-24	MHCII
SLC11A1	1.09563e-48	0.113893	0.423	0.371	2.19127e-45	MHCII
CLEC2D	4.55086e-34	0.110419	0.391	0.343	9.10171e-31	MHCII
SPP1	3.64565e-169	0.108517	0.989	0.976	7.2913e-166	MHCII
ITGAX	8.26457e-37	0.108476	0.494	0.44	1.65291e-33	MHCII
TMCO6	2.06015e-51	0.108231	0.4	0.338	4.12029e-48	MHCII
LIMD2	5.71019e-25	0.106153	0.571	0.532	1.14204e-21	MHCII
FGL2	1.67406e-21	0.102006	0.571	0.536	3.34812e-18	MHCII
GLRX	3.36597e-18	-0.10047	0.64	0.66	6.73195e-15	MHCII
EIF1AX	1.35634e-22	-0.10098	0.502	0.545	2.71268e-19	MHCII
LIMS1	1.82104e-10	-0.10171	0.532	0.549	3.64208e-07	MHCII
PRDX1	1.30672e-28	-0.101995	0.738	0.764	2.61344e-25	MHCII
SSBP2	1.9888e-12	-0.102932	0.584	0.601	3.9776e-09	MHCII
BTG2	4.00419e-15	-0.103996	0.578	0.601	8.00837e-12	MHCII
DYNLL1	4.19063e-29	-0.105993	0.746	0.766	8.38127e-26	MHCII
FCGR1A	9.93965e-32	-0.108367	0.777	0.796	1.98793e-28	MHCII
STAT1	1.10895e-09	-0.108559	0.444	0.472	2.2179e-06	MHCII
OAS1	3.46215e-06	-0.110149	0.553	0.563	0.0069243	MHCII
TPM3	2.07876e-20	-0.110851	0.593	0.615	4.15752e-17	MHCII
TUBB	7.05504e-23	-0.111825	0.604	0.633	1.41101e-19	MHCII
IER3	1.06086e-20	-0.115262	0.729	0.752	2.12173e-17	MHCII
MATK	1.47198e-08	-0.115273	0.414	0.429	2.94396e-05	MHCII
ZFP36	2.43694e-14	-0.11614	0.358	0.388	4.87389e-11	MHCII
PDIA6	1.59366e-29	-0.117598	0.698	0.73	3.18732e-26	MHCII
SET	4.34348e-25	-0.119155	0.636	0.659	8.68696e-22	MHCII
SUCNR1	2.37056e-10	-0.122341	0.65	0.66	4.74111e-07	MHCII
CD9	1.99315e-06	-0.125066	0.314	0.275	0.0039863	MHCII
SERPINB9	4.33137e-20	-0.12634	0.453	0.489	8.66274e-17	MHCII
BST2	2.04352e-29	-0.126401	0.846	0.857	4.08705e-26	MHCII
FCGR1B	5.37376e-28	-0.126869	0.653	0.679	1.07475e-24	MHCII
HSP90AA1	2.40393e-42	-0.127281	0.806	0.827	4.80785e-39	MHCII
SFMBT2	2.47983e-39	-0.128526	0.672	0.712	4.95965e-36	MHCII
PLXDC1	1.22462e-05	-0.128593	0.477	0.488	0.0244924	MHCII
FPR1	6.20036e-16	-0.130954	0.549	0.572	1.24007e-12	MHCII
EIF2AK2	9.06949e-07	-0.131767	0.47	0.485	0.0018139	MHCII
CCL3L1	1.65211e-08	-0.133837	0.324	0.342	3.30423e-05	MHCII
SMYD3	1.01572e-30	-0.135935	0.491	0.535	2.03144e-27	MHCII
CCL8	1.76755e-59	-0.135959	0.193	0.16	3.53511e-56	MHCII
HSPA8	1.2466e-31	-0.136685	0.663	0.691	2.4932e-28	MHCII
IFIT2	3.24351e-09	-0.137349	0.346	0.371	6.48702e-06	MHCII
TLE4	2.21169e-08	-0.139043	0.527	0.535	4.42337e-05	MHCII
IFI35	1.87432e-68	-0.141863	0.395	0.467	3.74865e-65	MHCII
XAF1	6.46594e-14	-0.143019	0.535	0.565	1.29319e-10	MHCII
DNAJA1	2.90464e-35	-0.144073	0.565	0.606	5.80928e-32	MHCII
PMEPA1	2.13034e-27	-0.144258	0.625	0.651	4.26069e-24	MHCII
LAP3	1.48745e-06	-0.146173	0.447	0.463	0.0029749	MHCII
PLSCR1	4.31755e-48	-0.149601	0.467	0.533	8.6351e-45	MHCII
LMO4	5.654e-44	-0.150579	0.498	0.557	1.1308e-40	MHCII
MX2	5.09398e-44	-0.152249	0.356	0.413	1.0188e-40	MHCII
CD83	1.3875e-43	-0.15729	0.41	0.345	2.77499e-40	MHCII
STAB1	9.06497e-34	-0.1592	0.607	0.637	1.81299e-30	MHCII
CST3	9.53403e-167	-0.162348	0.979	0.988	1.90681e-163	MHCII
PDIA3	1.73754e-81	-0.162897	0.77	0.818	3.47508e-78	MHCII
EPSTI1	3.13286e-18	-0.163119	0.479	0.512	6.26571e-15	MHCII
LGMN	2.55124e-43	-0.164856	0.614	0.655	5.10247e-40	MHCII
HERC5	5.91313e-21	-0.166395	0.419	0.454	1.18263e-17	MHCII
HSP90B1	2.07749e-121	-0.181509	0.814	0.86	4.15498e-118	MHCII
GAS6	5.73806e-18	-0.185861	0.43	0.458	1.14761e-14	MHCII
LY6E	1.52394e-20	-0.186604	0.464	0.511	3.04787e-17	MHCII
HSPA5	1.29204e-80	-0.188591	0.736	0.778	2.58409e-77	MHCII
CH25H	3.42579e-15	-0.188949	0.64	0.655	6.85158e-12	MHCII
C12orf75	6.05394e-102	-0.189195	0.765	0.81	1.21079e-98	MHCII
JAG1	1.21361e-10	-0.191547	0.481	0.495	2.42721e-07	MHCII
CALR	1.5283e-157	-0.200986	0.87	0.912	3.05661e-154	MHCII
XBP1	1.33859e-78	-0.201224	0.67	0.718	2.67718e-75	MHCII
VSIG4	6.0632e-19	-0.205409	0.619	0.626	1.21264e-15	MHCII
MTRNR2L10	1.68384e-16	-0.210211	0.441	0.475	3.36768e-13	MHCII
IFI44L	4.30176e-09	-0.232334	0.568	0.607	8.60353e-06	MHCII
BIN1	3.46389e-166	-0.233425	0.778	0.841	6.92778e-163	MHCII
MX1	1.51354e-20	-0.243834	0.418	0.46	3.02709e-17	MHCII
EGFL7	1.14535e-67	-0.263425	0.528	0.578	2.29071e-64	MHCII
IFIT1	3.77534e-34	-0.277735	0.38	0.433	7.55069e-31	MHCII
IFIT3	1.44089e-43	-0.288971	0.364	0.426	2.88178e-40	MHCII
CCL2	2.30884e-08	-0.289496	0.436	0.453	4.61769e-05	MHCII
CCL4L2	1.60459e-12	-0.290645	0.358	0.376	3.20918e-09	MHCII
IFITM3	7.78044e-18	-0.298672	0.549	0.582	1.55609e-14	MHCII
CCL4	7.03469e-15	-0.305901	0.381	0.333	1.40694e-11	MHCII
ABCG2	3.73983e-172	-0.344071	0.644	0.72	7.47965e-169	MHCII
IL3RA	4.82516e-167	-0.351478	0.581	0.662	9.65031e-164	MHCII
ISG15	1.26736e-18	-0.376825	0.472	0.507	2.53471e-15	MHCII
MRC1	9.77324e-86	-0.384479	0.481	0.537	1.95465e-82	MHCII
IFI6	2.69788e-10	-0.40536	0.498	0.52	5.39577e-07	MHCII
FOLR2	0	-0.411921	0.834	0.914	0	MHCII
CXCL10	4.12204e-27	-0.421236	0.408	0.362	8.24407e-24	MHCII
LYVE1	1.09457e-126	-0.438458	0.559	0.614	2.18914e-123	MHCII
IFI6	0	1.63559	0.856	0.48	0	IFN
IFI44L	0	1.58026	0.899	0.567	0	IFN
ISG15	0	1.41263	0.762	0.471	0	IFN
IFIT1	0	1.29119	0.701	0.392	0	IFN
MX1	0	1.26192	0.741	0.42	0	IFN
IFIT3	0	1.24943	0.671	0.384	0	IFN
IFITM3	0	1.24513	0.831	0.548	0	IFN
LY6E	0	1.04293	0.702	0.479	0	IFN
XAF1	0	0.971374	0.809	0.533	0	IFN
IFI27	1.33309e-52	0.897868	0.504	0.48	2.66619e-49	IFN
HERC5	0	0.890723	0.65	0.425	0	IFN
EIF2AK2	0	0.883315	0.745	0.455	0	IFN
MX2	0	0.851958	0.558	0.383	0	IFN
IRF7	0	0.844545	0.672	0.45	0	IFN
EPSTI1	0	0.826805	0.731	0.481	0	IFN
SAMD9L	0	0.824624	0.661	0.456	0	IFN
PARP14	0	0.820007	0.724	0.488	0	IFN
IFIT2	1.05653e-264	0.815255	0.548	0.347	2.11306e-261	IFN
STAT1	0	0.784758	0.648	0.446	0	IFN
TYMP	0	0.779528	0.664	0.426	0	IFN
BST2	0	0.717471	0.947	0.845	0	IFN
IFI44	1.40039e-235	0.702868	0.601	0.452	2.80079e-232	IFN
OAS1	0	0.648648	0.73	0.544	0	IFN
LAP3	0	0.646389	0.667	0.438	0	IFN
PARP9	4.16925e-233	0.615935	0.573	0.399	8.3385e-230	IFN
PLSCR1	4.59137e-239	0.607602	0.667	0.501	9.18275e-236	IFN
DDX60L	9.68112e-276	0.598468	0.592	0.381	1.93622e-272	IFN
RNF213	6.33336e-283	0.580744	0.723	0.533	1.26667e-279	IFN
OAS2	2.74892e-147	0.573694	0.48	0.35	5.49784e-144	IFN
SP110	1.27733e-221	0.570562	0.635	0.47	2.55466e-218	IFN
TRIM22	9.13207e-239	0.556722	0.68	0.508	1.82641e-235	IFN
OAS3	3.34274e-171	0.503928	0.477	0.347	6.68549e-168	IFN
SAMD9	6.09651e-174	0.466083	0.671	0.529	1.2193e-170	IFN
IFI35	3.18786e-124	0.451675	0.548	0.44	6.37572e-121	IFN
TNFSF13B	2.45759e-114	0.440363	0.483	0.371	4.91517e-111	IFN
IFITM2	2.7829e-148	0.436686	0.684	0.566	5.5658e-145	IFN
PSME2	8.81882e-134	0.427262	0.628	0.508	1.76376e-130	IFN
OASL	2.08694e-157	0.391894	0.467	0.347	4.17387e-154	IFN
PSMB9	1.40583e-94	0.390368	0.546	0.451	2.81166e-91	IFN
APOL6	1.91371e-139	0.384018	0.509	0.385	3.82742e-136	IFN
IRF1	2.28358e-67	0.379024	0.506	0.421	4.56716e-64	IFN
C19orf66	2.32851e-109	0.376254	0.543	0.411	4.65702e-106	IFN
IRF9	1.23571e-63	0.372549	0.533	0.462	2.47141e-60	IFN
PPM1K	1.61782e-114	0.368924	0.596	0.465	3.23564e-111	IFN
RABGAP1L	2.35952e-92	0.320587	0.513	0.405	4.71904e-89	IFN
CXCL10	3.28702e-19	0.314465	0.395	0.371	6.57403e-16	IFN
PNPT1	4.08917e-107	0.311194	0.485	0.357	8.17834e-104	IFN
ODF3B	1.01277e-28	0.304496	0.407	0.374	2.02554e-25	IFN
DDX60	3.72187e-66	0.295039	0.424	0.335	7.44374e-63	IFN
HSPA1B	9.11347e-77	0.291336	0.666	0.564	1.82269e-73	IFN
TAP1	1.70683e-84	0.288861	0.411	0.309	3.41367e-81	IFN
TNFSF10	8.52346e-70	0.288266	0.594	0.499	1.70469e-66	IFN
STAT2	1.46692e-79	0.287162	0.436	0.328	2.93384e-76	IFN
HSPA5	4.95789e-52	0.280763	0.807	0.764	9.91578e-49	IFN
B2M	0	0.274685	1	1	0	IFN
SERPING1	8.40439e-33	0.266207	0.433	0.409	1.68088e-29	IFN
MT2A	6.69514e-41	0.26458	0.396	0.344	1.33903e-37	IFN
HERC6	2.47349e-31	0.261187	0.361	0.296	4.94698e-28	IFN
USP18	2.99144e-158	0.249447	0.422	0.261	5.98287e-155	IFN
TMSB10	6.91366e-138	0.233999	0.965	0.939	1.38273e-134	IFN
SDF2L1	2.653e-63	0.230116	0.652	0.566	5.306e-60	IFN
TAP2	1.17182e-63	0.221107	0.409	0.323	2.34364e-60	IFN
CALR	3.00021e-69	0.220508	0.923	0.899	6.00042e-66	IFN
DNAJA1	4.65276e-48	0.218491	0.668	0.588	9.30552e-45	IFN
IFIH1	4.96476e-15	0.206263	0.378	0.354	9.92953e-12	IFN
MAFB	5.48773e-14	0.203969	0.448	0.422	1.09755e-10	IFN
PDIA3	9.2156e-55	0.203436	0.848	0.802	1.84312e-51	IFN
ZC3HAV1	6.32996e-09	0.197929	0.411	0.393	1.26599e-05	IFN
DYNLT1	6.57442e-61	0.195617	0.524	0.435	1.31488e-57	IFN
TRIM14	3.63235e-26	0.194587	0.384	0.343	7.26469e-23	IFN
CCR1	3.18699e-39	0.192066	0.592	0.513	6.37399e-36	IFN
PDIA6	3.99504e-41	0.191611	0.775	0.717	7.99008e-38	IFN
HLA-C	6.3579e-93	0.188445	0.969	0.943	1.27158e-89	IFN
SPTLC2	3.37354e-60	0.18531	0.548	0.453	6.74709e-57	IFN
HELZ2	6.48012e-288	0.182274	0.448	0.241	1.29602e-284	IFN
NAMPT	7.29227e-09	0.179926	0.344	0.319	1.45845e-05	IFN
DDX58	3.7106e-18	0.178577	0.347	0.313	7.4212e-15	IFN
HSPA8	2.01552e-35	0.175261	0.737	0.679	4.03103e-32	IFN
PSME1	4.60099e-37	0.17404	0.588	0.518	9.20198e-34	IFN
TENT5A	1.81848e-33	0.172867	0.389	0.323	3.63696e-30	IFN
HSP90B1	6.22891e-40	0.167779	0.88	0.846	1.24578e-36	IFN
HLA-A	6.37041e-49	0.16703	0.852	0.806	1.27408e-45	IFN
TRIM56	3.90754e-20	0.164784	0.497	0.452	7.81508e-17	IFN
C2	4.55976e-34	0.164545	0.474	0.406	9.11952e-31	IFN
MANF	3.93277e-35	0.164395	0.548	0.479	7.86554e-32	IFN
SPATS2L	3.9179e-28	0.163178	0.527	0.468	7.83581e-25	IFN
PDIA4	4.99526e-50	0.162496	0.54	0.451	9.99052e-47	IFN
HSP90AA1	5.52118e-34	0.161577	0.856	0.818	1.10424e-30	IFN
CD48	1.11076e-12	0.16152	0.369	0.344	2.22151e-09	IFN
CH25H	1.07047e-45	0.152848	0.722	0.644	2.14095e-42	IFN
HESX1	8.36666e-60	0.151885	0.375	0.295	1.67333e-56	IFN
HPSE	9.28922e-38	0.14582	0.467	0.412	1.85784e-34	IFN
FMNL2	7.71721e-30	0.140115	0.414	0.347	1.54344e-26	IFN
IL1B	3.05662e-84	0.138834	0.469	0.357	6.11323e-81	IFN
POU2F2	2.64183e-31	0.138793	0.549	0.479	5.28366e-28	IFN
MNDA	1.63155e-33	0.136598	0.856	0.815	3.2631e-30	IFN
IFITM1	2.52086e-122	0.136532	0.39	0.265	5.04172e-119	IFN
HSP90AB1	3.81217e-21	0.1332	0.803	0.769	7.62433e-18	IFN
XBP1	2.26008e-25	0.129111	0.757	0.701	4.52016e-22	IFN
TNK2	2.8708e-30	0.127068	0.395	0.347	5.7416e-27	IFN
EPHB2	3.52834e-46	0.126289	0.403	0.34	7.05668e-43	IFN
CD74	4.39112e-43	0.124826	0.941	0.908	8.78224e-40	IFN
BAZ1A	2.04877e-28	0.122991	0.4	0.343	4.09754e-25	IFN
mEGFP	1.99169e-16	0.122653	0.604	0.557	3.98339e-13	IFN
S100A11	5.244e-28	0.121499	0.885	0.86	1.0488e-24	IFN
SRGN	2.18668e-36	0.121192	0.914	0.88	4.37336e-33	IFN
FCGR1A	2.17576e-14	0.119253	0.818	0.788	4.35152e-11	IFN
RARRES3	3.38935e-06	0.118666	0.459	0.454	0.00677869	IFN
TUBA1B	3.69579e-25	0.11674	0.854	0.816	7.39158e-22	IFN
SIL1	1.37205e-92	0.114062	0.535	0.416	2.74411e-89	IFN
HLA-B	3.81618e-35	0.111715	0.957	0.937	7.63236e-32	IFN
FPR1	4.46469e-26	0.111702	0.623	0.56	8.92937e-23	IFN
HLA-DPA1	3.6758e-15	0.105996	0.669	0.645	7.35159e-12	IFN
HLA-DRA	2.96028e-32	0.105316	0.792	0.748	5.92056e-29	IFN
GPR84	5.1719e-19	0.104544	0.469	0.442	1.03438e-15	IFN
FCGR3A	1.41371e-20	0.101473	0.876	0.853	2.82742e-17	IFN
GBP3	1.15673e-15	0.101166	0.417	0.401	2.31346e-12	IFN
HSPH1	4.60645e-24	0.100013	0.45	0.398	9.2129e-21	IFN
ATP1B1	9.64789e-09	-0.111815	0.511	0.55	1.92958e-05	IFN
CCL3L1	2.45334e-77	-0.116776	0.219	0.35	4.90667e-74	IFN
SSBP2	1.80362e-06	-0.117025	0.575	0.599	0.00360723	IFN
FOLR2	1.53628e-22	-0.123415	0.875	0.896	3.07257e-19	IFN
IER3	3.83366e-09	-0.124855	0.727	0.748	7.66733e-06	IFN
SYF2	1.29558e-20	-0.125472	0.44	0.509	2.59116e-17	IFN
MTRNR2L10	3.47279e-07	-0.128777	0.418	0.472	0.000694559	IFN
LYST	8.93297e-08	-0.132082	0.592	0.621	0.000178659	IFN
LIPA	1.00899e-07	-0.134162	0.605	0.621	0.000201799	IFN
ASAH1	9.26295e-20	-0.139806	0.751	0.77	1.85259e-16	IFN
SLC7A8	1.34884e-06	-0.147385	0.413	0.446	0.00269768	IFN
EGFL7	2.31179e-19	-0.155743	0.509	0.571	4.62358e-16	IFN
CEBPD	5.1697e-08	-0.161209	0.541	0.567	0.000103394	IFN
STMN1	4.62122e-24	-0.168173	0.479	0.547	9.24243e-21	IFN
CCL3	1.15918e-44	-0.175213	0.244	0.339	2.31837e-41	IFN
JAG1	3.38358e-08	-0.176564	0.456	0.495	6.76716e-05	IFN
MRC1	3.64377e-13	-0.189645	0.482	0.527	7.28754e-10	IFN
ABCG2	2.77345e-28	-0.197533	0.65	0.707	5.5469e-25	IFN
APOC1	9.28315e-30	-0.205612	0.823	0.846	1.85663e-26	IFN
LYVE1	1.14234e-18	-0.208472	0.55	0.606	2.28468e-15	IFN
CCL4L2	9.77268e-28	-0.247483	0.303	0.378	1.95454e-24	IFN
CD9	0	1.50345	0.65	0.271	0	DAM
CD83	0	1.48359	0.712	0.348	0	DAM
SPP1	0	1.27277	0.998	0.979	0	DAM
CCL3	4.17646e-139	1.26034	0.567	0.322	8.35291e-136	DAM
APOC1	0	1.22418	0.971	0.839	0	DAM
IL1B	1.3048e-50	1.19988	0.542	0.361	2.60961e-47	DAM
CH25H	2.50014e-84	1.04135	0.817	0.645	5.00029e-81	DAM
SGK1	4.76217e-180	0.980299	0.641	0.327	9.52434e-177	DAM
CCL3L1	8.16233e-67	0.964697	0.505	0.331	1.63247e-63	DAM
HLA-DRA	5.85781e-254	0.925492	0.922	0.745	1.17156e-250	DAM
OLR1	0	0.892123	0.933	0.673	0	DAM
CCL4	2.71899e-154	0.873067	0.576	0.336	5.43798e-151	DAM
SLC1A3	5.36541e-276	0.862829	0.841	0.507	1.07308e-272	DAM
LIPA	1.54073e-225	0.809716	0.851	0.611	3.08146e-222	DAM
HLA-DPA1	1.64443e-212	0.804027	0.873	0.639	3.28885e-209	DAM
HLA-DRB1	3.40982e-175	0.783422	0.852	0.67	6.81964e-172	DAM
PLA2G7	5.99705e-225	0.780551	0.645	0.361	1.19941e-221	DAM
SOCS6	1.6963e-234	0.768958	0.832	0.527	3.3926e-231	DAM
ASAH1	4.43601e-288	0.722568	0.935	0.762	8.87201e-285	DAM
HLA-DPB1	2.30798e-122	0.720461	0.696	0.501	4.61596e-119	DAM
MAFB	2.69886e-113	0.713766	0.627	0.417	5.39772e-110	DAM
PDPN	9.68347e-132	0.64941	0.645	0.436	1.93669e-128	DAM
IER2	4.63422e-77	0.64687	0.624	0.42	9.26845e-74	DAM
CCL2	1.77342e-39	0.614733	0.608	0.443	3.54685e-36	DAM
C3AR1	1.73201e-169	0.602257	0.77	0.477	3.46402e-166	DAM
CD74	1.02993e-198	0.587644	0.975	0.909	2.05986e-195	DAM
RGS16	1.41779e-96	0.559597	0.578	0.427	2.83558e-93	DAM
SCIN	2.01352e-99	0.540959	0.541	0.312	4.02704e-96	DAM
LGMN	1.0815e-81	0.540585	0.819	0.638	2.16299e-78	DAM
RAMP1	4.59428e-56	0.537573	0.5	0.346	9.18855e-53	DAM
NAP1L1	6.341e-129	0.525828	0.79	0.574	1.2682e-125	DAM
ITGAX	3.93561e-122	0.522352	0.707	0.444	7.87122e-119	DAM
APOE	0	0.522068	0.999	0.997	0	DAM
FABP5	2.3334e-116	0.512845	0.59	0.405	4.66679e-113	DAM
HLA-DRB5	2.21863e-66	0.512216	0.661	0.531	4.43727e-63	DAM
ZFP36	2.1782e-76	0.510067	0.595	0.373	4.35641e-73	DAM
SLC11A1	1.71862e-155	0.498124	0.624	0.375	3.43725e-152	DAM
MS4A7	1.21296e-113	0.495893	0.841	0.67	2.42593e-110	DAM
DBI	2.40026e-118	0.493052	0.703	0.467	4.80052e-115	DAM
S100A11	1.14244e-164	0.476133	0.95	0.859	2.28489e-161	DAM
LGALS1	7.01114e-75	0.472169	0.506	0.319	1.40223e-71	DAM
RTTN	5.31014e-80	0.467215	0.609	0.439	1.06203e-76	DAM
LPL	1.1971e-109	0.463959	0.544	0.331	2.39419e-106	DAM
APOC2	2.97062e-75	0.455746	0.652	0.43	5.94124e-72	DAM
PDGFA	3.10523e-70	0.451129	0.51	0.32	6.21046e-67	DAM
ACTG1	1.98708e-117	0.451034	0.891	0.737	3.97416e-114	DAM
GLDN	0	0.449664	0.654	0.322	0	DAM
MSR1	6.56308e-138	0.427618	0.631	0.399	1.31262e-134	DAM
ID2	1.19121e-73	0.419794	0.662	0.494	2.38241e-70	DAM
CTSD	1.42585e-85	0.419404	0.869	0.731	2.85169e-82	DAM
CSTB	7.72398e-94	0.40957	0.788	0.605	1.5448e-90	DAM
HLA-DMA	4.89429e-110	0.408988	0.766	0.574	9.78858e-107	DAM
EGR1	3.21431e-175	0.406914	0.535	0.243	6.42863e-172	DAM
LIMS1	8.96913e-73	0.40376	0.736	0.538	1.79383e-69	DAM
CDKN1A	1.82305e-41	0.398448	0.459	0.285	3.6461e-38	DAM
HLA-DQB1	1.06412e-176	0.398206	0.663	0.459	2.12823e-173	DAM
IER5L	1.72768e-92	0.397436	0.589	0.372	3.45536e-89	DAM
RASGEF1B	1.6963e-57	0.384426	0.515	0.397	3.39259e-54	DAM
GYPC	4.9951e-49	0.358673	0.542	0.387	9.99021e-46	DAM
mEGFP	1.04902e-69	0.35676	0.758	0.554	2.09804e-66	DAM
IFI27	3.00786e-58	0.356085	0.619	0.477	6.01572e-55	DAM
PTGER4	8.86542e-54	0.355108	0.49	0.316	1.77308e-50	DAM
EDN1	2.79554e-70	0.35409	0.473	0.244	5.59108e-67	DAM
PLAUR	3.45526e-81	0.345029	0.619	0.414	6.91052e-78	DAM
FABP3	5.44281e-35	0.340561	0.465	0.33	1.08856e-31	DAM
BHLHE41	4.01402e-80	0.338633	0.885	0.711	8.02804e-77	DAM
ATP6V1F	6.28474e-64	0.336068	0.822	0.668	1.25695e-60	DAM
EGR3	3.35821e-174	0.328071	0.58	0.338	6.71642e-171	DAM
LITAF	1.86125e-52	0.3273	0.511	0.327	3.72249e-49	DAM
FOS	2.17941e-92	0.315744	0.584	0.353	4.35882e-89	DAM
HLA-DQA2	5.19248e-56	0.31346	0.567	0.429	1.0385e-52	DAM
TYMP	1.93091e-82	0.31097	0.668	0.439	3.86181e-79	DAM
DUSP1	6.05081e-80	0.305822	0.546	0.335	1.21016e-76	DAM
HBD	1.37102e-84	0.302635	0.672	0.486	2.74203e-81	DAM
SH3BGRL3	1.80721e-52	0.295553	0.845	0.714	3.61442e-49	DAM
NFKBID	1.21282e-77	0.294965	0.55	0.344	2.42564e-74	DAM
CXCR4	5.82218e-11	0.290216	0.408	0.292	1.16444e-07	DAM
LRRC39	1.15536e-13	0.289529	0.42	0.297	2.31072e-10	DAM
KLF6	7.28955e-80	0.286317	0.603	0.378	1.45791e-76	DAM
WIPF3	5.67615e-50	0.279819	0.467	0.297	1.13523e-46	DAM
TMEM144	3.90712e-17	0.278258	0.439	0.32	7.81423e-14	DAM
MYO1E	3.33994e-96	0.276992	0.475	0.231	6.67989e-93	DAM
CTSL	3.24683e-39	0.274897	0.745	0.574	6.49367e-36	DAM
NAB2	1.61612e-42	0.274878	0.5	0.376	3.23224e-39	DAM
FTH1	9.69081e-122	0.267896	0.998	0.996	1.93816e-118	DAM
PADI2	2.88929e-48	0.26308	0.447	0.246	5.77859e-45	DAM
NPL	1.9366e-37	0.261435	0.597	0.439	3.8732e-34	DAM
BCL6	6.00741e-136	0.258767	0.539	0.286	1.20148e-132	DAM
MPDZ	1.44687e-15	0.258424	0.458	0.379	2.89373e-12	DAM
JUNB	4.97017e-35	0.256705	0.667	0.503	9.94034e-32	DAM
PLK3	1.11554e-102	0.253291	0.594	0.366	2.23108e-99	DAM
PHACTR1	7.16263e-34	0.252927	0.663	0.498	1.43253e-30	DAM
UBE2J1	2.40544e-30	0.251501	0.523	0.388	4.81088e-27	DAM
IL4I1	1.37487e-69	0.250966	0.496	0.301	2.74975e-66	DAM
DDIT3	1.44362e-64	0.24603	0.589	0.419	2.88724e-61	DAM
RGS1	1.69515e-81	0.244857	0.595	0.389	3.39029e-78	DAM
FAM20C	6.65091e-59	0.244843	0.489	0.309	1.33018e-55	DAM
PTPN7	5.01876e-66	0.242747	0.51	0.329	1.00375e-62	DAM
HLA-DQA1	1.08873e-41	0.24268	0.549	0.446	2.17745e-38	DAM
PRDX1	5.05645e-40	0.242025	0.871	0.753	1.01129e-36	DAM
HSP90AA1	3.53582e-43	0.240729	0.92	0.818	7.07164e-40	DAM
TIGD4	1.09912e-41	0.236932	0.468	0.306	2.19825e-38	DAM
FAM129A	1.07822e-05	0.236735	0.457	0.424	0.0215644	DAM
DHRS9	1.09655e-24	0.232796	0.81	0.707	2.19311e-21	DAM
GABARAPL1	7.17264e-25	0.230652	0.487	0.373	1.43453e-21	DAM
CLEC19A	6.71476e-28	0.227961	0.454	0.321	1.34295e-24	DAM
LGALS3	4.44925e-144	0.224759	0.51	0.22	8.8985e-141	DAM
TGFBR1	8.03238e-41	0.22276	0.689	0.525	1.60648e-37	DAM
OSM	2.48203e-61	0.220219	0.522	0.366	4.96406e-58	DAM
ANXA5	4.37495e-40	0.219998	0.769	0.603	8.7499e-37	DAM
CMYA5	2.78673e-51	0.219166	0.469	0.286	5.57346e-48	DAM
SCPEP1	2.91103e-36	0.217243	0.622	0.451	5.82206e-33	DAM
CD36	8.42794e-69	0.216174	0.494	0.31	1.68559e-65	DAM
CALM1	3.79162e-33	0.21307	0.766	0.627	7.58324e-30	DAM
SRGN	1.23922e-24	0.212098	0.935	0.882	2.47844e-21	DAM
SMIM29	7.29629e-56	0.210826	0.587	0.407	1.45926e-52	DAM
TNFRSF12A	2.92419e-63	0.210749	0.573	0.372	5.84837e-60	DAM
BTG1	7.45436e-38	0.209783	0.76	0.588	1.49087e-34	DAM
TMEM52B	3.01074e-42	0.209596	0.574	0.422	6.02148e-39	DAM
LILRB4	4.35537e-92	0.203434	0.591	0.386	8.71074e-89	DAM
PTMS	3.26722e-30	0.203177	0.582	0.44	6.53444e-27	DAM
C9orf16	2.78615e-47	0.202908	0.673	0.506	5.5723e-44	DAM
FCGR1A	6.292e-33	0.201834	0.909	0.787	1.2584e-29	DAM
RGCC	0	0.200485	0.576	0.145	0	DAM
GADD45G	3.56115e-33	0.198204	0.455	0.31	7.1223e-30	DAM
HBEGF	9.79201e-162	0.197617	0.569	0.337	1.9584e-158	DAM
CD180	1.06872e-87	0.193633	0.564	0.335	2.13744e-84	DAM
UGCG	1.03634e-18	0.193075	0.489	0.387	2.07268e-15	DAM
C1orf54	8.70562e-47	0.1814	0.527	0.347	1.74112e-43	DAM
ATF3	2.37234e-33	0.180783	0.41	0.26	4.74469e-30	DAM
ATP1B1	2.03119e-34	0.179441	0.709	0.541	4.06238e-31	DAM
METRNL	1.20324e-161	0.178047	0.562	0.307	2.40649e-158	DAM
CFD	4.7524e-70	0.176892	0.56	0.405	9.50479e-67	DAM
HMOX1	3.49599e-40	0.175494	0.657	0.481	6.99199e-37	DAM
BTG2	3.10251e-10	0.175279	0.703	0.592	6.20501e-07	DAM
IL1A	8.92231e-06	0.172987	0.479	0.415	0.0178446	DAM
OLFM2	3.90621e-174	0.17293	0.541	0.265	7.81241e-171	DAM
ENPP1	1.04747e-38	0.166036	0.412	0.2	2.09493e-35	DAM
CITED4	4.41827e-37	0.165718	0.609	0.466	8.83654e-34	DAM
FNIP2	5.02482e-48	0.165103	0.575	0.393	1.00496e-44	DAM
ASAP1	1.94967e-18	0.163333	0.458	0.348	3.89935e-15	DAM
CREM	5.01536e-47	0.162506	0.573	0.397	1.00307e-43	DAM
HRH1	2.62424e-49	0.161251	0.488	0.331	5.24849e-46	DAM
ADK	1.25885e-17	0.159907	0.475	0.351	2.5177e-14	DAM
FAM107B	1.33726e-36	0.157612	0.491	0.338	2.67452e-33	DAM
MITF	8.56258e-43	0.157375	0.466	0.306	1.71252e-39	DAM
ADGRE2	1.09647e-18	0.156425	0.433	0.308	2.19294e-15	DAM
BCL2A1	2.18876e-50	0.153487	0.476	0.295	4.37753e-47	DAM
RASGRP3	3.83676e-55	0.15331	0.471	0.292	7.67353e-52	DAM
KDM6B	7.02684e-46	0.153147	0.498	0.347	1.40537e-42	DAM
NEK6	5.25473e-29	0.15273	0.491	0.357	1.05095e-25	DAM
GALNT1	3.02981e-28	0.151586	0.706	0.554	6.05961e-25	DAM
NFKBIZ	5.59517e-10	0.150247	0.447	0.355	1.11903e-06	DAM
LILRA4	4.18001e-32	0.149659	0.447	0.303	8.36002e-29	DAM
TIMP1	5.99169e-31	0.148697	0.567	0.438	1.19834e-27	DAM
RAP2B	1.46551e-44	0.148056	0.543	0.38	2.93102e-41	DAM
SHTN1	9.12712e-23	0.147233	0.677	0.53	1.82542e-19	DAM
HPSE	8.84071e-23	0.146962	0.534	0.412	1.76814e-19	DAM
UCP2	8.28299e-23	0.146589	0.683	0.54	1.6566e-19	DAM
GLRX	8.53838e-20	0.145242	0.785	0.65	1.70768e-16	DAM
PPP1R15A	6.71454e-129	0.144154	0.584	0.345	1.34291e-125	DAM
MMP2	6.78905e-55	0.136692	0.576	0.396	1.35781e-51	DAM
MTHFR	9.783e-25	0.136238	0.521	0.383	1.9566e-21	DAM
GAS7	2.6556e-10	0.134917	0.409	0.303	5.3112e-07	DAM
TMIGD3	2.07281e-27	0.132326	0.773	0.611	4.14562e-24	DAM
ARMH1	2.8892e-38	0.132251	0.498	0.376	5.77839e-35	DAM
KLF10	1.30264e-62	0.130538	0.52	0.353	2.60529e-59	DAM
ABCA1	3.02755e-37	0.130465	0.543	0.375	6.0551e-34	DAM
FXYD5	1.03516e-46	0.129098	0.532	0.382	2.07031e-43	DAM
TMEM87B	5.93975e-44	0.127742	0.513	0.342	1.18795e-40	DAM
PDE3B	1.96783e-15	0.127622	0.527	0.418	3.93566e-12	DAM
NCOA7	2.5978e-33	0.127608	0.589	0.428	5.1956e-30	DAM
RAB42	6.72828e-84	0.125955	0.481	0.24	1.34566e-80	DAM
GPRIN3	1.69954e-16	0.124138	0.475	0.371	3.39908e-13	DAM
IL27RA	6.54173e-11	0.122916	0.445	0.354	1.30835e-07	DAM
HEXB	3.4069e-34	0.122103	0.591	0.415	6.8138e-31	DAM
TCEAL9	1.60531e-63	0.120467	0.554	0.39	3.21061e-60	DAM
HSPA8	2.34546e-12	0.116728	0.8	0.68	4.69092e-09	DAM
MS4A6A	3.31385e-09	0.11641	0.484	0.437	6.62771e-06	DAM
ELL2	1.13451e-32	0.112542	0.49	0.352	2.26903e-29	DAM
NR4A1	9.28531e-21	0.112531	0.358	0.219	1.85706e-17	DAM
ISG15	9.01415e-28	0.110739	0.602	0.494	1.80283e-24	DAM
GADD45B	1.63468e-09	0.109259	0.42	0.34	3.26936e-06	DAM
ACTB	3.14731e-26	0.109178	0.999	0.998	6.29462e-23	DAM
BCL2	2.69327e-12	0.108952	0.408	0.308	5.38654e-09	DAM
HSP90AB1	4.95355e-13	0.108772	0.862	0.769	9.9071e-10	DAM
SMYD4	1.06768e-33	0.108182	0.479	0.319	2.13535e-30	DAM
GPR65	4.28028e-60	0.107177	0.644	0.497	8.56057e-57	DAM
KCNJ2	5.06829e-14	0.105701	0.419	0.297	1.01366e-10	DAM
ADGRE5	2.57292e-48	0.104668	0.487	0.33	5.14584e-45	DAM
SNCA	3.83914e-30	0.103591	0.54	0.389	7.67827e-27	DAM
C4orf48	1.1539e-33	0.10343	0.698	0.525	2.30781e-30	DAM
SH3GLB1	2.5787e-33	0.103358	0.632	0.465	5.15739e-30	DAM
REL	7.60835e-23	0.10256	0.63	0.475	1.52167e-19	DAM
TPM3	1.13663e-19	0.102147	0.744	0.605	2.27325e-16	DAM
GLCCI1	8.84242e-42	0.101987	0.518	0.354	1.76848e-38	DAM
HDAC9	1.48335e-37	0.100746	0.514	0.361	2.9667e-34	DAM
RAPGEF2	1.75307e-74	0.100045	0.538	0.328	3.50613e-71	DAM
MRVI1	1.66914e-21	-0.100294	0.524	0.381	3.33828e-18	DAM
APOL6	1.30891e-06	-0.100971	0.395	0.396	0.00261781	DAM
DDX52	9.46604e-06	-0.101536	0.491	0.391	0.0189321	DAM
ZNF33B	1.67052e-17	-0.10254	0.292	0.337	3.34104e-14	DAM
CCDC136	7.22702e-09	-0.103086	0.392	0.297	1.4454e-05	DAM
CCDC102B	1.00801e-43	-0.104293	0.239	0.336	2.01602e-40	DAM
EPB41	4.44114e-13	-0.10474	0.506	0.384	8.88228e-10	DAM
PIK3C2A	5.48946e-24	-0.106029	0.314	0.37	1.09789e-20	DAM
DBT	3.0314e-17	-0.107037	0.339	0.379	6.06279e-14	DAM
TMEM176A	1.1585e-06	-0.107614	0.541	0.457	0.002317	DAM
S100Z	5.74468e-08	-0.108373	0.536	0.432	0.000114894	DAM
DLEU7	8.29073e-09	-0.109689	0.376	0.381	1.65815e-05	DAM
MACF1	1.07943e-10	-0.114126	0.599	0.468	2.15886e-07	DAM
EIF2AK2	8.05551e-06	-0.116792	0.58	0.478	0.016111	DAM
NFATC2IP	7.1585e-07	-0.116844	0.536	0.432	0.0014317	DAM
NRP1	6.09304e-11	-0.118326	0.508	0.385	1.21861e-07	DAM
XRN1	7.59756e-09	-0.119247	0.395	0.409	1.51951e-05	DAM
ZDHHC14	4.08037e-08	-0.121376	0.497	0.394	8.16074e-05	DAM
KANK2	2.64347e-22	-0.121472	0.495	0.347	5.28693e-19	DAM
AKAP7	3.75332e-08	-0.122091	0.416	0.425	7.50664e-05	DAM
HSP90B1	1.51571e-06	-0.122618	0.898	0.847	0.00303142	DAM
SELL	3.14593e-15	-0.126964	0.339	0.37	6.29186e-12	DAM
MNDA	6.59694e-09	-0.127479	0.867	0.817	1.31939e-05	DAM
EZR	9.88737e-09	-0.128303	0.468	0.362	1.97747e-05	DAM
LYRM7	4.33945e-21	-0.129441	0.286	0.336	8.67891e-18	DAM
PIM1	2.20783e-07	-0.129644	0.358	0.363	0.000441566	DAM
CDKN1C	2.42292e-10	-0.132624	0.413	0.426	4.84584e-07	DAM
ZMYND11	2.49132e-05	-0.133351	0.469	0.384	0.0498264	DAM
ARID4B	1.27764e-05	-0.134725	0.578	0.466	0.0255527	DAM
CD40	6.01881e-07	-0.144163	0.568	0.451	0.00120376	DAM
FFAR4	4.14797e-09	-0.144384	0.472	0.366	8.29594e-06	DAM
PCYOX1	8.6509e-07	-0.145999	0.373	0.374	0.00173018	DAM
AFF3	2.76946e-25	-0.147058	0.621	0.442	5.53893e-22	DAM
GP9	1.55626e-14	-0.148565	0.561	0.394	3.11252e-11	DAM
STK17B	6.09518e-08	-0.148697	0.369	0.367	0.000121904	DAM
WNT5A	1.3076e-05	-0.150834	0.532	0.421	0.026152	DAM
CPNE3	5.33118e-08	-0.155499	0.419	0.426	0.000106624	DAM
BST2	2.10022e-09	-0.156448	0.881	0.853	4.20044e-06	DAM
RSF1	6.77586e-06	-0.159783	0.557	0.447	0.0135517	DAM
SPATA6	4.20287e-07	-0.165059	0.484	0.372	0.000840574	DAM
TNFRSF21	1.03219e-07	-0.167283	0.467	0.356	0.000206439	DAM
MTRNR2L10	4.49735e-09	-0.171216	0.43	0.468	8.99471e-06	DAM
ZNHIT1	4.16378e-08	-0.172775	0.475	0.489	8.32755e-05	DAM
OSBPL6	4.55821e-18	-0.172986	0.301	0.341	9.11642e-15	DAM
MTUS1	1.89558e-10	-0.178959	0.674	0.525	3.79116e-07	DAM
SELENBP1	3.03286e-10	-0.179083	0.494	0.374	6.06573e-07	DAM
PLAT	1.34928e-08	-0.198321	0.469	0.354	2.69855e-05	DAM
SLC12A5	5.77907e-12	-0.231709	0.428	0.45	1.15581e-08	DAM
H1F0	8.43551e-10	-0.237716	0.442	0.454	1.6871e-06	DAM
NUDT14	1.45549e-39	-0.241923	0.363	0.451	2.91098e-36	DAM
SMIM14	1.38811e-13	-0.244454	0.363	0.394	2.77622e-10	DAM
EMB	2.80625e-06	-0.247118	0.421	0.413	0.00561249	DAM
ZNF292	1.84859e-09	-0.25095	0.57	0.571	3.69718e-06	DAM
IFT74	1.52965e-05	-0.271309	0.402	0.391	0.0305931	DAM
H1FX	2.57785e-06	-0.287127	0.573	0.559	0.00515569	DAM
PPM1K	4.91172e-06	-0.289881	0.487	0.476	0.00982344	DAM
FCGR3A	3.49172e-47	-0.299835	0.865	0.855	6.98344e-44	DAM
IL3RA	3.14259e-16	-0.302958	0.648	0.642	6.28517e-13	DAM
OAS1	7.51125e-18	-0.304103	0.528	0.562	1.50225e-14	DAM
LMO4	2.72067e-08	-0.305773	0.562	0.541	5.44134e-05	DAM
SRGAP2C	7.1351e-24	-0.329073	0.692	0.681	1.42702e-20	DAM
RGS18	4.98725e-08	-0.346824	0.447	0.448	9.97449e-05	DAM
PMEPA1	3.10983e-21	-0.354232	0.646	0.644	6.21966e-18	DAM
SFMBT2	4.40558e-32	-0.354696	0.705	0.702	8.81116e-29	DAM
XBP1	1.11393e-35	-0.358169	0.697	0.707	2.22785e-32	DAM
TLE4	1.12645e-12	-0.35823	0.532	0.533	2.25289e-09	DAM
SRGAP1	1.80184e-05	-0.358956	0.43	0.421	0.0360367	DAM
TNRC6B	5.09552e-25	-0.36221	0.619	0.636	1.0191e-21	DAM
C12orf75	1.02976e-60	-0.378083	0.785	0.799	2.05953e-57	DAM
EGFL7	2.63751e-07	-0.383504	0.612	0.564	0.000527502	DAM
SRGAP2B	2.54208e-32	-0.39372	0.63	0.644	5.08417e-29	DAM
ACY3	6.69171e-42	-0.408381	0.653	0.69	1.33834e-38	DAM
STAB1	1.30468e-23	-0.420349	0.638	0.63	2.60936e-20	DAM
YWHAH	8.25016e-111	-0.421767	0.874	0.888	1.65003e-107	DAM
OLFML3	1.69032e-83	-0.431722	0.847	0.867	3.38065e-80	DAM
IER3	2.15111e-48	-0.433864	0.745	0.746	4.30223e-45	DAM
CCND1	3.76522e-19	-0.438937	0.641	0.61	7.53044e-16	DAM
SSBP2	4.10762e-19	-0.440468	0.608	0.596	8.21524e-16	DAM
IGF1	8.47256e-47	-0.449593	0.646	0.679	1.69451e-43	DAM
CKB	7.40434e-62	-0.449933	0.747	0.777	1.48087e-58	DAM
FSCN1	1.85644e-67	-0.49972	0.621	0.686	3.71287e-64	DAM
FOLR2	1.09004e-138	-0.533904	0.85	0.896	2.18008e-135	DAM
MRC1	3.64155e-13	-0.596312	0.567	0.521	7.2831e-10	DAM
CST3	0	-0.671102	0.947	0.987	0	DAM
LYVE1	4.58764e-43	-0.695088	0.586	0.601	9.17527e-40	DAM
ABCG2	2.79786e-49	-0.708348	0.723	0.701	5.59573e-46	DAM
MTRNR2L10	0	2.25374	0.895	0.458	0	Humanin_Like
MTRNR2L6	0	1.93224	0.828	0.397	0	Humanin_Like
MT3	1.23573e-193	1.37145	0.679	0.352	2.47145e-190	Humanin_Like
MTRNR2L7	1.63757e-75	0.973987	0.565	0.362	3.27513e-72	Humanin_Like
CAMK2N1	1.27626e-78	0.940917	0.557	0.359	2.55252e-75	Humanin_Like
MT1M	2.09566e-105	0.905603	0.587	0.374	4.19133e-102	Humanin_Like
MTRNR2L12	5.98262e-92	0.765141	0.56	0.274	1.19652e-88	Humanin_Like
ZNF90	1.49705e-58	0.751445	0.525	0.363	2.99409e-55	Humanin_Like
CALM1	2.79049e-16	0.346181	0.694	0.63	5.58098e-13	Humanin_Like
TUBA4A	1.45062e-140	0.318171	0.589	0.362	2.90124e-137	Humanin_Like
SLC1A2	3.19552e-10	0.289371	0.409	0.336	6.39104e-07	Humanin_Like
GPM6A	1.09465e-24	0.268834	0.471	0.408	2.1893e-21	Humanin_Like
HBB	9.34047e-09	0.263959	0.167	0.19	1.86809e-05	Humanin_Like
RAPGEF4	3.53e-25	0.26216	0.473	0.393	7.06e-22	Humanin_Like
SNAP25	4.32539e-119	0.248246	0.536	0.295	8.65078e-116	Humanin_Like
CRYAB	3.94041e-25	0.208237	0.444	0.327	7.88082e-22	Humanin_Like
STMN1	5.438e-06	0.194559	0.594	0.54	0.010876	Humanin_Like
RNASE6	8.1292e-08	0.176115	0.727	0.663	0.000162584	Humanin_Like
S100A6	1.73345e-08	0.166356	0.331	0.398	3.46691e-05	Humanin_Like
MACF1	3.46759e-13	0.16405	0.579	0.471	6.93518e-10	Humanin_Like
FRA10AC1	1.41806e-12	0.161191	0.447	0.344	2.83612e-09	Humanin_Like
C12orf57	1.85011e-08	0.160887	0.513	0.443	3.70022e-05	Humanin_Like
CFAP97	1.55554e-14	0.140096	0.56	0.451	3.11108e-11	Humanin_Like
ST3GAL1	2.5631e-22	0.136601	0.471	0.341	5.12621e-19	Humanin_Like
NRGN	7.0619e-28	0.134529	0.38	0.192	1.41238e-24	Humanin_Like
PHF3	1.15321e-07	0.132417	0.632	0.554	0.000230642	Humanin_Like
FEZ1	2.49662e-13	0.129699	0.438	0.377	4.99324e-10	Humanin_Like
CD3EAP	1.32395e-26	0.128204	0.467	0.345	2.64789e-23	Humanin_Like
TNFAIP8L1	4.34144e-20	0.124344	0.488	0.359	8.68289e-17	Humanin_Like
GAP43	8.99624e-89	0.123837	0.458	0.165	1.79925e-85	Humanin_Like
PHIP	2.20508e-05	0.12311	0.575	0.512	0.0441016	Humanin_Like
FTH1	2.17162e-17	0.118313	0.997	0.996	4.34323e-14	Humanin_Like
CKB	1.31828e-05	0.115571	0.801	0.775	0.0263657	Humanin_Like
STMN2	5.48709e-52	0.114969	0.458	0.276	1.09742e-48	Humanin_Like
ZNF33A	9.33771e-15	0.11294	0.495	0.387	1.86754e-11	Humanin_Like
FCGBP	2.28676e-25	0.111907	0.496	0.374	4.57353e-22	Humanin_Like
CELF4	6.99924e-07	0.107926	0.294	0.315	0.00139985	Humanin_Like
ZNF33B	5.16935e-08	0.105961	0.406	0.334	0.000103387	Humanin_Like
CYFIP2	4.45483e-57	0.102723	0.481	0.343	8.90966e-54	Humanin_Like
PHYHIPL	2.16791e-88	0.10226	0.468	0.23	4.33581e-85	Humanin_Like
ARSD	5.39663e-10	0.100938	0.415	0.327	1.07933e-06	Humanin_Like
ZMYND8	8.32352e-06	0.10072	0.496	0.426	0.016647	Humanin_Like
SCIN	2.65307e-06	-0.101541	0.275	0.321	0.00530615	Humanin_Like
NCL	5.81494e-08	-0.102017	0.597	0.675	0.000116299	Humanin_Like
SENP1	6.64334e-21	-0.102192	0.306	0.397	1.32867e-17	Humanin_Like
DHRS7	4.62704e-15	-0.102209	0.393	0.497	9.25409e-12	Humanin_Like
FCER1G	3.99706e-06	-0.103663	0.858	0.867	0.00799412	Humanin_Like
TCEAL3	3.41653e-15	-0.10395	0.377	0.475	6.83307e-12	Humanin_Like
CST3	1.12302e-08	-0.10404	0.986	0.986	2.24604e-05	Humanin_Like
PARP9	5.2738e-16	-0.104249	0.323	0.417	1.05476e-12	Humanin_Like
CCL8	3.87001e-08	-0.104894	0.233	0.167	7.74001e-05	Humanin_Like
TMEM176B	9.3718e-15	-0.105151	0.442	0.537	1.87436e-11	Humanin_Like
PSMD1	8.15185e-29	-0.105849	0.267	0.403	1.63037e-25	Humanin_Like
BHLHE41	2.56343e-06	-0.111254	0.673	0.719	0.00512686	Humanin_Like
CCDC174	3.05399e-19	-0.115579	0.266	0.378	6.10798e-16	Humanin_Like
GOLGA4	1.41772e-15	-0.119317	0.401	0.501	2.83544e-12	Humanin_Like
SET	2.98347e-07	-0.122501	0.586	0.654	0.000596694	Humanin_Like
SDF2L1	2.82903e-10	-0.123831	0.49	0.576	5.65807e-07	Humanin_Like
CCL2	5.96976e-10	-0.124797	0.53	0.447	1.19395e-06	Humanin_Like
MX1	2.41067e-05	-0.130812	0.399	0.451	0.0482134	Humanin_Like
HLA-DMA	1.01723e-09	-0.131312	0.504	0.583	2.03446e-06	Humanin_Like
OLFML3	8.49518e-09	-0.132048	0.82	0.867	1.69904e-05	Humanin_Like
HIST1H2AC	1.38589e-10	-0.138859	0.421	0.495	2.77177e-07	Humanin_Like
NSA2	7.38881e-24	-0.141266	0.366	0.504	1.47776e-20	Humanin_Like
CH25H	3.45295e-09	-0.152112	0.573	0.653	6.90589e-06	Humanin_Like
TCEAL8	7.05863e-27	-0.15297	0.299	0.433	1.41173e-23	Humanin_Like
APOC1	1.09018e-06	-0.156233	0.801	0.844	0.00218037	Humanin_Like
S100A11	1.52061e-10	-0.157984	0.819	0.864	3.04122e-07	Humanin_Like
ATP6V1F	5.58035e-11	-0.159261	0.594	0.676	1.11607e-07	Humanin_Like
CD74	1.23632e-08	-0.162774	0.884	0.912	2.47265e-05	Humanin_Like
TUBA1B	7.4156e-11	-0.166939	0.764	0.821	1.48312e-07	Humanin_Like
CTSD	3.62463e-12	-0.168684	0.668	0.737	7.24926e-09	Humanin_Like
PRDX1	2.32667e-14	-0.170644	0.659	0.76	4.65335e-11	Humanin_Like
IFIT3	7.58988e-10	-0.191246	0.345	0.412	1.51798e-06	Humanin_Like
CXCL10	5.67038e-07	-0.237525	0.331	0.374	0.00113408	Humanin_Like
ISG15	2.22039e-08	-0.248896	0.427	0.5	4.44078e-05	Humanin_Like
HLA-DRB1	5.51598e-11	-0.266529	0.596	0.679	1.1032e-07	Humanin_Like
IFITM3	1.44181e-11	-0.303207	0.493	0.575	2.88362e-08	Humanin_Like
CXCL10	3.10716e-180	3.43403	0.81	0.368	6.21432e-177	Cytokine-Chemokine
CCL4	4.74207e-112	2.93035	0.671	0.342	9.48413e-109	Cytokine-Chemokine
CCL4L2	4.36304e-105	2.85422	0.669	0.368	8.72608e-102	Cytokine-Chemokine
CCL2	1.9963e-191	2.79234	0.857	0.444	3.99261e-188	Cytokine-Chemokine
IL1B	6.59401e-178	2.72392	0.827	0.363	1.3188e-174	Cytokine-Chemokine
CCL8	1.11005e-199	2.3428	0.712	0.163	2.2201e-196	Cytokine-Chemokine
CCL3	6.65544e-82	2.16148	0.633	0.328	1.33109e-78	Cytokine-Chemokine
TYMP	1.67333e-199	2.00672	0.891	0.443	3.34665e-196	Cytokine-Chemokine
HAMP	1.18319e-103	2.00243	0.752	0.452	2.36638e-100	Cytokine-Chemokine
IFITM3	8.44471e-156	1.89171	0.877	0.57	1.68894e-152	Cytokine-Chemokine
IFI6	1.19061e-139	1.85136	0.841	0.511	2.38123e-136	Cytokine-Chemokine
ISG15	8.8494e-125	1.6539	0.808	0.495	1.76988e-121	Cytokine-Chemokine
BCL2A1	4.9025e-171	1.65036	0.766	0.297	9.80499e-168	Cytokine-Chemokine
CCL3L1	1.62071e-41	1.63275	0.534	0.336	3.24142e-38	Cytokine-Chemokine
IL4I1	1.60118e-151	1.51676	0.754	0.304	3.20236e-148	Cytokine-Chemokine
LAP3	5.46434e-143	1.47279	0.849	0.455	1.09287e-139	Cytokine-Chemokine
PSME2	7.67756e-113	1.43554	0.81	0.516	1.53551e-109	Cytokine-Chemokine
IFIT3	6.8641e-95	1.30201	0.736	0.407	1.37282e-91	Cytokine-Chemokine
CH25H	1.21879e-98	1.27975	0.893	0.649	2.43758e-95	Cytokine-Chemokine
MX1	1.42443e-92	1.26523	0.75	0.446	2.84885e-89	Cytokine-Chemokine
IRF1	9.04934e-81	1.24984	0.718	0.426	1.80987e-77	Cytokine-Chemokine
LY6E	3.98539e-98	1.23871	0.782	0.496	7.97077e-95	Cytokine-Chemokine
IFI27	2.94501e-25	1.20281	0.607	0.481	5.89003e-22	Cytokine-Chemokine
TNFSF10	6.91759e-71	1.18829	0.774	0.505	1.38352e-67	Cytokine-Chemokine
IFI44L	2.08964e-109	1.18715	0.847	0.595	4.17927e-106	Cytokine-Chemokine
GPR84	1.36208e-104	1.15198	0.746	0.441	2.72415e-101	Cytokine-Chemokine
POU2F2	4.12389e-108	1.10363	0.835	0.481	8.24778e-105	Cytokine-Chemokine
ZFP36	5.66653e-89	1.10326	0.742	0.377	1.13331e-85	Cytokine-Chemokine
SPP1	5.83644e-99	1.08607	0.99	0.979	1.16729e-95	Cytokine-Chemokine
IFIT1	6.62536e-57	1.07713	0.665	0.418	1.32507e-53	Cytokine-Chemokine
CD48	1.80436e-130	1.07635	0.734	0.342	3.60872e-127	Cytokine-Chemokine
TMEM176B	6.48472e-85	1.05124	0.794	0.532	1.29694e-81	Cytokine-Chemokine
TNF	1.22007e-06	1.02908	0.44	0.367	0.00244014	Cytokine-Chemokine
NFKBIA	1.89684e-54	1.0271	0.744	0.474	3.79368e-51	Cytokine-Chemokine
CD83	8.56373e-66	1.02045	0.631	0.358	1.71275e-62	Cytokine-Chemokine
TIFA	1.56251e-65	0.978748	0.651	0.396	3.12501e-62	Cytokine-Chemokine
WARS	1.12222e-75	0.97738	0.641	0.338	2.24445e-72	Cytokine-Chemokine
IRF7	7.722e-74	0.96568	0.74	0.467	1.5444e-70	Cytokine-Chemokine
TMEM176A	1.75161e-70	0.961887	0.71	0.458	3.50322e-67	Cytokine-Chemokine
GBP1	2.5717e-65	0.960133	0.625	0.365	5.1434e-62	Cytokine-Chemokine
HSP90AA1	1.04552e-96	0.947331	0.935	0.821	2.09104e-93	Cytokine-Chemokine
TAP1	3.38596e-80	0.943663	0.649	0.315	6.77191e-77	Cytokine-Chemokine
ATF5	1.79072e-96	0.9275	0.69	0.354	3.58144e-93	Cytokine-Chemokine
EPSTI1	2.1677e-74	0.924832	0.772	0.501	4.3354e-71	Cytokine-Chemokine
mEGFP	1.58967e-50	0.923088	0.774	0.559	3.17933e-47	Cytokine-Chemokine
PIM1	2.81061e-63	0.915051	0.633	0.36	5.62122e-60	Cytokine-Chemokine
MX2	7.95138e-65	0.901566	0.637	0.396	1.59028e-61	Cytokine-Chemokine
HLA-DRA	7.65581e-69	0.898274	0.923	0.75	1.53116e-65	Cytokine-Chemokine
CD14	4.48287e-68	0.879328	0.679	0.42	8.96574e-65	Cytokine-Chemokine
IFITM2	2.50936e-67	0.875295	0.798	0.575	5.01873e-64	Cytokine-Chemokine
MAFB	1.58616e-45	0.872062	0.649	0.422	3.17231e-42	Cytokine-Chemokine
JUNB	3.6443e-47	0.859442	0.744	0.507	7.2886e-44	Cytokine-Chemokine
FCGR1A	1.98101e-97	0.833835	0.938	0.79	3.96201e-94	Cytokine-Chemokine
IFI35	5.11988e-81	0.82724	0.742	0.446	1.02398e-77	Cytokine-Chemokine
HSPA5	5.57483e-79	0.826518	0.929	0.766	1.11497e-75	Cytokine-Chemokine
HSP90AB1	2.36159e-85	0.825884	0.925	0.77	4.72318e-82	Cytokine-Chemokine
FPR1	8.80989e-58	0.822999	0.78	0.564	1.76198e-54	Cytokine-Chemokine
CEBPB	6.04344e-60	0.819483	0.855	0.692	1.20869e-56	Cytokine-Chemokine
IER2	7.00249e-60	0.81402	0.698	0.424	1.4005e-56	Cytokine-Chemokine
NFKB2	1.34157e-54	0.812674	0.603	0.38	2.68314e-51	Cytokine-Chemokine
ICAM1	7.35355e-51	0.811562	0.595	0.369	1.47071e-47	Cytokine-Chemokine
HSPA1B	7.59645e-63	0.785346	0.812	0.571	1.51929e-59	Cytokine-Chemokine
PSMB9	9.04461e-70	0.779671	0.732	0.457	1.80892e-66	Cytokine-Chemokine
TAP2	6.31061e-57	0.777151	0.603	0.328	1.26212e-53	Cytokine-Chemokine
PDIA3	3.66356e-78	0.775564	0.935	0.805	7.32712e-75	Cytokine-Chemokine
RGS16	2.58182e-23	0.76462	0.538	0.431	5.16364e-20	Cytokine-Chemokine
DNAJA1	9.55386e-82	0.762307	0.861	0.593	1.91077e-78	Cytokine-Chemokine
GOLGA4	7.12543e-58	0.756346	0.76	0.496	1.42509e-54	Cytokine-Chemokine
HLA-DPA1	1.70226e-58	0.754366	0.867	0.645	3.40452e-55	Cytokine-Chemokine
NFKBIZ	2.81843e-64	0.744042	0.631	0.356	5.63687e-61	Cytokine-Chemokine
SERPING1	8.62971e-59	0.742608	0.633	0.408	1.72594e-55	Cytokine-Chemokine
HLA-DPB1	3.63652e-44	0.73355	0.706	0.506	7.27303e-41	Cytokine-Chemokine
FCGR1B	8.7498e-67	0.730784	0.871	0.67	1.74996e-63	Cytokine-Chemokine
FCGR3A	1.15263e-63	0.729504	0.944	0.854	2.30525e-60	Cytokine-Chemokine
SAMD9L	7.73827e-58	0.728744	0.73	0.472	1.54765e-54	Cytokine-Chemokine
PTPN2	1.21364e-66	0.717098	0.722	0.415	2.42727e-63	Cytokine-Chemokine
HLA-DRB1	7.17433e-46	0.71507	0.841	0.675	1.43487e-42	Cytokine-Chemokine
HSPA8	1.4529e-66	0.707224	0.875	0.682	2.90579e-63	Cytokine-Chemokine
XAF1	1.38546e-50	0.706537	0.774	0.556	2.77092e-47	Cytokine-Chemokine
ISG20	1.08884e-67	0.696863	0.589	0.364	2.17768e-64	Cytokine-Chemokine
GADD45B	7.69917e-61	0.693868	0.589	0.34	1.53983e-57	Cytokine-Chemokine
PIM3	1.37495e-48	0.679069	0.597	0.347	2.74991e-45	Cytokine-Chemokine
ACTG1	6.19176e-53	0.678989	0.887	0.741	1.23835e-49	Cytokine-Chemokine
APOL6	8.42033e-42	0.676378	0.615	0.394	1.68407e-38	Cytokine-Chemokine
BST2	3.96291e-68	0.674379	0.938	0.853	7.92583e-65	Cytokine-Chemokine
DDX21	4.41862e-52	0.674262	0.7	0.434	8.83724e-49	Cytokine-Chemokine
BCL6	1.7697e-36	0.667614	0.526	0.293	3.5394e-33	Cytokine-Chemokine
HLA-A	4.03201e-83	0.665068	0.952	0.809	8.06401e-80	Cytokine-Chemokine
PLSCR1	1.55034e-54	0.662264	0.764	0.514	3.10068e-51	Cytokine-Chemokine
RELB	1.21597e-46	0.655436	0.593	0.383	2.43194e-43	Cytokine-Chemokine
EBI3	9.96582e-38	0.652712	0.653	0.427	1.99316e-34	Cytokine-Chemokine
LDHA	1.51683e-54	0.64763	0.665	0.369	3.03366e-51	Cytokine-Chemokine
STAT1	8.77132e-45	0.637942	0.679	0.463	1.75426e-41	Cytokine-Chemokine
TMSB10	4.30942e-72	0.631185	0.976	0.941	8.61885e-69	Cytokine-Chemokine
TNFSF13B	1.8966e-54	0.629712	0.625	0.378	3.7932e-51	Cytokine-Chemokine
SOD2	7.50474e-38	0.618358	0.579	0.349	1.50095e-34	Cytokine-Chemokine
DYNLT1	1.86295e-45	0.615569	0.677	0.441	3.7259e-42	Cytokine-Chemokine
HBD	4.03136e-38	0.614573	0.681	0.491	8.06272e-35	Cytokine-Chemokine
SCIN	4.48333e-52	0.611437	0.579	0.317	8.96665e-49	Cytokine-Chemokine
ANKRD22	7.35179e-27	0.599902	0.534	0.376	1.47036e-23	Cytokine-Chemokine
RUNX1	5.15322e-54	0.596051	0.667	0.387	1.03064e-50	Cytokine-Chemokine
CALR	1.51045e-67	0.594587	0.974	0.901	3.0209e-64	Cytokine-Chemokine
IL1A	1.05327e-10	0.584445	0.484	0.417	2.10654e-07	Cytokine-Chemokine
CD40	1.62752e-39	0.581555	0.679	0.452	3.25504e-36	Cytokine-Chemokine
GBP4	4.96835e-33	0.580751	0.56	0.382	9.9367e-30	Cytokine-Chemokine
S100A11	1.87899e-57	0.578611	0.933	0.862	3.75798e-54	Cytokine-Chemokine
SDF2L1	4.79548e-44	0.576143	0.782	0.572	9.59096e-41	Cytokine-Chemokine
TUBA1B	1.20526e-55	0.573804	0.925	0.818	2.41052e-52	Cytokine-Chemokine
NT5C3A	2.55684e-55	0.567579	0.603	0.341	5.11369e-52	Cytokine-Chemokine
PPA1	1.36581e-77	0.566209	0.601	0.308	2.73163e-74	Cytokine-Chemokine
FAM129A	3.47426e-30	0.560336	0.556	0.424	6.94851e-27	Cytokine-Chemokine
LGALS3BP	2.41186e-35	0.556011	0.609	0.418	4.82373e-32	Cytokine-Chemokine
PLEK	9.89094e-44	0.548036	0.718	0.475	1.97819e-40	Cytokine-Chemokine
HLA-B	1.68581e-77	0.547469	0.992	0.938	3.37162e-74	Cytokine-Chemokine
NAMPT	1.34931e-34	0.537834	0.554	0.319	2.69862e-31	Cytokine-Chemokine
PLAUR	7.78344e-49	0.534622	0.655	0.419	1.55669e-45	Cytokine-Chemokine
PARP14	1.17705e-36	0.533921	0.722	0.507	2.35411e-33	Cytokine-Chemokine
CASP4	3.058e-41	0.533411	0.603	0.373	6.11599e-38	Cytokine-Chemokine
S100A8	4.13007e-86	0.530726	0.571	0.24	8.26014e-83	Cytokine-Chemokine
MT2A	1.50467e-19	0.526315	0.492	0.347	3.00934e-16	Cytokine-Chemokine
BATF	1.5193e-86	0.521089	0.591	0.246	3.03861e-83	Cytokine-Chemokine
STAT2	1.06577e-55	0.520523	0.629	0.335	2.13154e-52	Cytokine-Chemokine
NCF1	2.00843e-41	0.520052	0.694	0.466	4.01686e-38	Cytokine-Chemokine
DDX60L	7.84331e-50	0.518221	0.671	0.397	1.56866e-46	Cytokine-Chemokine
TGFBR1	9.94855e-42	0.517368	0.766	0.529	1.98971e-38	Cytokine-Chemokine
PDE4B	5.81402e-43	0.516416	0.565	0.331	1.1628e-39	Cytokine-Chemokine
NFKB1	9.74923e-35	0.516264	0.589	0.372	1.94985e-31	Cytokine-Chemokine
IL1RN	1.46302e-34	0.509558	0.504	0.302	2.92604e-31	Cytokine-Chemokine
RNF213	1.77409e-24	0.503383	0.714	0.548	3.54817e-21	Cytokine-Chemokine
MANF	4.70614e-21	0.498291	0.637	0.483	9.41228e-18	Cytokine-Chemokine
GCH1	7.02574e-21	0.497756	0.472	0.313	1.40515e-17	Cytokine-Chemokine
ACTB	5.47348e-99	0.497086	1	0.998	1.0947e-95	Cytokine-Chemokine
IFIT2	5.53266e-16	0.496868	0.514	0.363	1.10653e-12	Cytokine-Chemokine
BATF3	5.56043e-55	0.496026	0.659	0.397	1.11209e-51	Cytokine-Chemokine
PSME1	1.75054e-33	0.494848	0.732	0.522	3.50109e-30	Cytokine-Chemokine
HLA-C	6.97434e-60	0.493783	0.98	0.945	1.39487e-56	Cytokine-Chemokine
PDIA6	2.77026e-35	0.491254	0.863	0.72	5.54052e-32	Cytokine-Chemokine
EIF2AK2	1.77663e-34	0.489299	0.712	0.479	3.55326e-31	Cytokine-Chemokine
SRGN	3.80641e-49	0.476902	0.95	0.883	7.61282e-46	Cytokine-Chemokine
FTH1	4.80059e-65	0.474459	0.998	0.996	9.60118e-62	Cytokine-Chemokine
C19orf66	8.02739e-40	0.470847	0.667	0.42	1.60548e-36	Cytokine-Chemokine
OAS2	1.17423e-25	0.470369	0.534	0.36	2.34846e-22	Cytokine-Chemokine
PPP1R15A	2.71418e-32	0.466586	0.556	0.351	5.42836e-29	Cytokine-Chemokine
S100A9	2.42495e-92	0.462712	0.562	0.187	4.84991e-89	Cytokine-Chemokine
CDKN1A	8.25355e-42	0.461969	0.524	0.289	1.65071e-38	Cytokine-Chemokine
TLR2	1.54848e-57	0.460875	0.613	0.384	3.09697e-54	Cytokine-Chemokine
LIMK2	3.80501e-34	0.460156	0.528	0.34	7.61002e-31	Cytokine-Chemokine
PTGER4	8.19568e-18	0.448403	0.482	0.321	1.63914e-14	Cytokine-Chemokine
CTSL	8.11196e-10	0.447006	0.694	0.579	1.62239e-06	Cytokine-Chemokine
SLC1A3	3.526e-20	0.446061	0.69	0.517	7.05199e-17	Cytokine-Chemokine
CAMK2D	8.664e-28	0.443501	0.629	0.452	1.7328e-24	Cytokine-Chemokine
TUBA1A	6.57779e-21	0.434552	0.688	0.524	1.31556e-17	Cytokine-Chemokine
MTHFD2	2.69215e-32	0.432593	0.556	0.34	5.38431e-29	Cytokine-Chemokine
GK	5.43741e-15	0.431721	0.456	0.31	1.08748e-11	Cytokine-Chemokine
TNFAIP2	1.90135e-08	0.428574	0.435	0.342	3.8027e-05	Cytokine-Chemokine
HSP90B1	4.91133e-30	0.42727	0.925	0.848	9.82266e-27	Cytokine-Chemokine
SLC11A1	1.02293e-44	0.427086	0.603	0.382	2.04586e-41	Cytokine-Chemokine
DAPP1	4.08025e-25	0.423804	0.56	0.394	8.16051e-22	Cytokine-Chemokine
FABP5	1.79841e-44	0.420497	0.593	0.41	3.59682e-41	Cytokine-Chemokine
TNFAIP3	1.63461e-07	0.419513	0.438	0.35	0.000326923	Cytokine-Chemokine
IFI44	3.98599e-31	0.419204	0.643	0.464	7.97198e-28	Cytokine-Chemokine
HSPH1	1.10327e-33	0.419166	0.625	0.4	2.20654e-30	Cytokine-Chemokine
B2M	2.40016e-101	0.414502	1	1	4.80032e-98	Cytokine-Chemokine
MFSD2A	2.61354e-39	0.413806	0.548	0.349	5.22709e-36	Cytokine-Chemokine
SPATA13	9.91551e-23	0.410768	0.562	0.398	1.9831e-19	Cytokine-Chemokine
SPTLC2	3.81428e-27	0.410507	0.647	0.46	7.62856e-24	Cytokine-Chemokine
HLA-DQA1	3.30507e-30	0.406791	0.597	0.448	6.61014e-27	Cytokine-Chemokine
HLA-DRB5	8.93736e-23	0.405978	0.675	0.534	1.78747e-19	Cytokine-Chemokine
HSPB1	6.00932e-28	0.402941	0.673	0.464	1.20186e-24	Cytokine-Chemokine
OAS1	6.65074e-20	0.401536	0.708	0.559	1.33015e-16	Cytokine-Chemokine
SGK1	1.53882e-16	0.400649	0.502	0.337	3.07763e-13	Cytokine-Chemokine
SMCO4	3.62569e-19	0.398407	0.552	0.407	7.25137e-16	Cytokine-Chemokine
LACTB	4.08404e-23	0.398004	0.567	0.386	8.16807e-20	Cytokine-Chemokine
CCR1	1.2477e-24	0.396341	0.714	0.518	2.49541e-21	Cytokine-Chemokine
USP18	5.76488e-50	0.395223	0.526	0.273	1.15298e-46	Cytokine-Chemokine
SP110	1.85322e-21	0.392507	0.645	0.484	3.70645e-18	Cytokine-Chemokine
PDIA4	1.20917e-32	0.388598	0.688	0.456	2.41833e-29	Cytokine-Chemokine
XBP1	9.0575e-20	0.384976	0.837	0.705	1.8115e-16	Cytokine-Chemokine
HLA-DQA2	2.06074e-29	0.38125	0.599	0.432	4.12147e-26	Cytokine-Chemokine
CD74	2.7979e-37	0.37872	0.98	0.911	5.5958e-34	Cytokine-Chemokine
RARRES3	8.53798e-19	0.372895	0.599	0.453	1.7076e-15	Cytokine-Chemokine
SERPINB9	1.26399e-17	0.372149	0.643	0.478	2.52798e-14	Cytokine-Chemokine
ZC3HAV1	7.02698e-13	0.370313	0.524	0.393	1.4054e-09	Cytokine-Chemokine
TRIM22	1.52639e-24	0.367741	0.7	0.521	3.05277e-21	Cytokine-Chemokine
BAZ1A	8.60552e-18	0.367043	0.508	0.346	1.7211e-14	Cytokine-Chemokine
TPM3	4.33878e-24	0.363028	0.78	0.608	8.67757e-21	Cytokine-Chemokine
REL	1.21851e-27	0.361581	0.696	0.478	2.43701e-24	Cytokine-Chemokine
GPR65	1.30465e-21	0.361081	0.635	0.501	2.60929e-18	Cytokine-Chemokine
SCPEP1	2.47416e-25	0.357557	0.661	0.456	4.94833e-22	Cytokine-Chemokine
HLA-DQB1	2.46353e-34	0.356964	0.611	0.465	4.92706e-31	Cytokine-Chemokine
SERPINA1	2.00741e-19	0.355304	0.704	0.549	4.01481e-16	Cytokine-Chemokine
NRP2	1.22154e-08	0.351988	0.49	0.387	2.44309e-05	Cytokine-Chemokine
CPEB4	5.78367e-28	0.347826	0.599	0.393	1.15673e-24	Cytokine-Chemokine
HSPA6	4.50441e-32	0.347714	0.488	0.282	9.00883e-29	Cytokine-Chemokine
CXorf21	7.16025e-21	0.346466	0.677	0.509	1.43205e-17	Cytokine-Chemokine
C2	3.80938e-18	0.345697	0.583	0.411	7.61877e-15	Cytokine-Chemokine
ADGRE2	5.54618e-39	0.345265	0.528	0.31	1.10924e-35	Cytokine-Chemokine
GLRX	3.61202e-09	0.343365	0.736	0.654	7.22405e-06	Cytokine-Chemokine
DDIT4	2.04613e-33	0.340256	0.591	0.378	4.09225e-30	Cytokine-Chemokine
CALHM6	3.04383e-11	0.334791	0.446	0.339	6.08766e-08	Cytokine-Chemokine
NABP1	1.07011e-23	0.329304	0.627	0.422	2.14022e-20	Cytokine-Chemokine
IFIH1	1.14784e-23	0.32895	0.51	0.355	2.29568e-20	Cytokine-Chemokine
BTG2	5.08031e-11	0.324982	0.73	0.594	1.01606e-07	Cytokine-Chemokine
OASL	8.43955e-12	0.319112	0.468	0.357	1.68791e-08	Cytokine-Chemokine
RAPGEF2	8.12363e-41	0.318402	0.573	0.333	1.62473e-37	Cytokine-Chemokine
IL6	8.39441e-47	0.315576	0.502	0.263	1.67888e-43	Cytokine-Chemokine
DYNLL1	5.92581e-22	0.315005	0.869	0.76	1.18516e-18	Cytokine-Chemokine
LIMD2	6.40457e-18	0.312445	0.702	0.54	1.28091e-14	Cytokine-Chemokine
EHD4	5.98629e-16	0.311642	0.502	0.359	1.19726e-12	Cytokine-Chemokine
KLF6	5.58901e-09	0.310969	0.5	0.385	1.1178e-05	Cytokine-Chemokine
KDM6B	1.88826e-49	0.309768	0.579	0.35	3.77652e-46	Cytokine-Chemokine
SOCS3	6.69228e-25	0.308629	0.482	0.316	1.33846e-21	Cytokine-Chemokine
ALAS1	1.55667e-05	0.302806	0.438	0.357	0.0311334	Cytokine-Chemokine
PDPN	5.0838e-17	0.300704	0.571	0.442	1.01676e-13	Cytokine-Chemokine
SQLE	7.8079e-70	0.300379	0.621	0.377	1.56158e-66	Cytokine-Chemokine
ODF3B	1.16655e-11	0.298857	0.486	0.376	2.33309e-08	Cytokine-Chemokine
LAG3	1.61696e-30	0.295919	0.446	0.237	3.23393e-27	Cytokine-Chemokine
C1orf162	9.45735e-16	0.287358	0.579	0.436	1.89147e-12	Cytokine-Chemokine
ATF3	1.22539e-54	0.283378	0.516	0.263	2.45079e-51	Cytokine-Chemokine
CXCL11	5.0157e-11	0.282614	0.339	0.075	1.00314e-07	Cytokine-Chemokine
ATOX1	1.47505e-22	0.278358	0.694	0.506	2.9501e-19	Cytokine-Chemokine
MYC	5.072e-23	0.277582	0.502	0.369	1.0144e-19	Cytokine-Chemokine
PDGFA	7.61662e-23	0.277099	0.484	0.325	1.52332e-19	Cytokine-Chemokine
DUSP5	1.75685e-22	0.274439	0.52	0.412	3.5137e-19	Cytokine-Chemokine
CALM1	1.58286e-14	0.272984	0.768	0.63	3.16572e-11	Cytokine-Chemokine
SLC2A3	1.39377e-42	0.271365	0.544	0.345	2.78753e-39	Cytokine-Chemokine
FFAR2	4.34895e-23	0.268042	0.464	0.297	8.69789e-20	Cytokine-Chemokine
BHLHE41	4.70994e-15	0.266563	0.857	0.716	9.41989e-12	Cytokine-Chemokine
HELZ2	1.93924e-21	0.265316	0.435	0.258	3.87849e-18	Cytokine-Chemokine
GPATCH4	9.30505e-28	0.264673	0.54	0.363	1.86101e-24	Cytokine-Chemokine
XRN1	3.66608e-07	0.264481	0.494	0.408	0.000733216	Cytokine-Chemokine
PYGL	3.2266e-17	0.261538	0.492	0.326	6.45319e-14	Cytokine-Chemokine
LCP2	3.89566e-11	0.260223	0.554	0.437	7.79131e-08	Cytokine-Chemokine
IRF9	2.24587e-09	0.260051	0.575	0.467	4.49174e-06	Cytokine-Chemokine
HLA-F	1.35875e-19	0.258357	0.579	0.42	2.7175e-16	Cytokine-Chemokine
DUSP2	1.04993e-25	0.257966	0.482	0.31	2.09986e-22	Cytokine-Chemokine
SELL	1.40196e-21	0.256121	0.522	0.368	2.80393e-18	Cytokine-Chemokine
HMOX1	2.76421e-10	0.253559	0.607	0.487	5.52843e-07	Cytokine-Chemokine
IER5	5.65026e-25	0.253475	0.478	0.295	1.13005e-21	Cytokine-Chemokine
SH3GLB1	1.92912e-21	0.25193	0.651	0.469	3.85825e-18	Cytokine-Chemokine
XRN2	7.33441e-19	0.248235	0.611	0.435	1.46688e-15	Cytokine-Chemokine
CHST11	2.11209e-13	0.246275	0.482	0.335	4.22417e-10	Cytokine-Chemokine
SPATA6	1.2972e-08	0.242606	0.478	0.375	2.59439e-05	Cytokine-Chemokine
EIF2S2	2.27639e-16	0.241366	0.647	0.474	4.55278e-13	Cytokine-Chemokine
HIVEP3	1.10864e-13	0.241037	0.554	0.428	2.21728e-10	Cytokine-Chemokine
STX11	8.24344e-40	0.240801	0.51	0.305	1.64869e-36	Cytokine-Chemokine
ITGAV	7.14213e-15	0.236484	0.532	0.376	1.42843e-11	Cytokine-Chemokine
OLR1	1.07084e-12	0.233977	0.815	0.681	2.14167e-09	Cytokine-Chemokine
CEMIP2	7.51939e-11	0.233655	0.399	0.276	1.50388e-07	Cytokine-Chemokine
PRDX1	7.62808e-13	0.233024	0.859	0.757	1.52562e-09	Cytokine-Chemokine
CAST	1.06917e-16	0.231684	0.645	0.48	2.13835e-13	Cytokine-Chemokine
TRIB1	1.54704e-17	0.229001	0.504	0.356	3.09409e-14	Cytokine-Chemokine
SKAP2	1.64456e-18	0.227704	0.694	0.505	3.28912e-15	Cytokine-Chemokine
EIF3A	4.34927e-12	0.225219	0.575	0.428	8.69853e-09	Cytokine-Chemokine
ELL2	5.28183e-20	0.224951	0.508	0.355	1.05637e-16	Cytokine-Chemokine
ZC3H15	4.15355e-27	0.224845	0.712	0.475	8.30709e-24	Cytokine-Chemokine
HNRNPAB	3.79315e-12	0.223637	0.641	0.509	7.58631e-09	Cytokine-Chemokine
SLC16A3	5.51761e-11	0.223128	0.72	0.582	1.10352e-07	Cytokine-Chemokine
IRF2BPL	1.66943e-21	0.223073	0.575	0.382	3.33885e-18	Cytokine-Chemokine
IFRD1	4.07815e-15	0.221543	0.546	0.399	8.15631e-12	Cytokine-Chemokine
TOP1	8.64628e-22	0.220698	0.742	0.543	1.72926e-18	Cytokine-Chemokine
LITAF	1.11308e-22	0.215879	0.514	0.332	2.22617e-19	Cytokine-Chemokine
PHPT1	3.86455e-12	0.214501	0.597	0.483	7.72911e-09	Cytokine-Chemokine
PARP9	2.50845e-07	0.210563	0.514	0.414	0.00050169	Cytokine-Chemokine
DDIT3	1.27256e-07	0.2098	0.504	0.425	0.000254512	Cytokine-Chemokine
GBP3	1.59275e-06	0.209749	0.462	0.402	0.00318549	Cytokine-Chemokine
RASSF8	4.04578e-28	0.209463	0.577	0.38	8.09156e-25	Cytokine-Chemokine
FMNL2	4.91175e-11	0.209128	0.498	0.351	9.82349e-08	Cytokine-Chemokine
PNPT1	4.96843e-12	0.207982	0.51	0.367	9.93686e-09	Cytokine-Chemokine
HESX1	1.3623e-07	0.207811	0.407	0.302	0.00027246	Cytokine-Chemokine
KLF2	1.18028e-31	0.207498	0.492	0.277	2.36056e-28	Cytokine-Chemokine
CLIC4	4.54275e-22	0.207308	0.474	0.324	9.0855e-19	Cytokine-Chemokine
INTS6	4.98461e-19	0.205678	0.615	0.427	9.96922e-16	Cytokine-Chemokine
SET	5.40629e-11	0.205622	0.794	0.652	1.08126e-07	Cytokine-Chemokine
PMM2	5.0712e-17	0.203521	0.508	0.367	1.01424e-13	Cytokine-Chemokine
CSF1	1.15225e-06	0.203119	0.433	0.377	0.00230451	Cytokine-Chemokine
C3AR1	3.41994e-12	0.20223	0.653	0.485	6.83988e-09	Cytokine-Chemokine
CYLD	6.93244e-06	0.201985	0.494	0.406	0.0138649	Cytokine-Chemokine
HAPLN3	1.34065e-21	0.20184	0.425	0.199	2.6813e-18	Cytokine-Chemokine
UGCG	7.37964e-26	0.198763	0.558	0.389	1.47593e-22	Cytokine-Chemokine
HPS5	1.32175e-18	0.198549	0.512	0.344	2.6435e-15	Cytokine-Chemokine
PCNX4	1.87215e-37	0.197159	0.617	0.379	3.74431e-34	Cytokine-Chemokine
UBE2J1	1.18097e-08	0.196496	0.496	0.392	2.36193e-05	Cytokine-Chemokine
ERAP2	1.48505e-09	0.196027	0.47	0.357	2.97009e-06	Cytokine-Chemokine
PUM3	4.81395e-12	0.195686	0.508	0.386	9.6279e-09	Cytokine-Chemokine
ST3GAL5	6.43414e-18	0.189141	0.522	0.352	1.28683e-14	Cytokine-Chemokine
TARS	1.51358e-05	0.188847	0.472	0.377	0.0302716	Cytokine-Chemokine
EIF5B	4.53418e-13	0.185572	0.599	0.447	9.06835e-10	Cytokine-Chemokine
TUBB	3.53718e-10	0.18395	0.752	0.624	7.07437e-07	Cytokine-Chemokine
VAMP5	8.31132e-10	0.18228	0.48	0.384	1.66226e-06	Cytokine-Chemokine
NCOA7	8.04711e-10	0.181209	0.55	0.433	1.60942e-06	Cytokine-Chemokine
OSM	4.84206e-09	0.178143	0.448	0.371	9.68412e-06	Cytokine-Chemokine
PMAIP1	1.26767e-15	0.174625	0.359	0.195	2.53533e-12	Cytokine-Chemokine
HERC6	4.58103e-15	0.173598	0.44	0.301	9.16206e-12	Cytokine-Chemokine
PLAC8	1.4905e-44	0.172298	0.526	0.312	2.98101e-41	Cytokine-Chemokine
BAZ1B	2.80272e-28	0.17139	0.591	0.381	5.60544e-25	Cytokine-Chemokine
LILRB2	8.12478e-22	0.170964	0.468	0.31	1.62496e-18	Cytokine-Chemokine
LILRB4	3.30437e-43	0.170423	0.609	0.392	6.60873e-40	Cytokine-Chemokine
HSPA1A	4.83306e-23	0.170223	0.452	0.276	9.66611e-20	Cytokine-Chemokine
LILRB1	2.08843e-36	0.169796	0.567	0.39	4.17687e-33	Cytokine-Chemokine
EIF3J	2.06367e-11	0.169013	0.605	0.455	4.12734e-08	Cytokine-Chemokine
NFKBID	3.61492e-43	0.168333	0.589	0.349	7.22985e-40	Cytokine-Chemokine
KCNJ2	2.18776e-06	0.167509	0.393	0.301	0.00437552	Cytokine-Chemokine
MAP3K20	2.81823e-25	0.164175	0.52	0.359	5.63646e-22	Cytokine-Chemokine
NUB1	1.22925e-12	0.164134	0.552	0.408	2.45851e-09	Cytokine-Chemokine
MRPS36	1.47921e-19	0.161667	0.585	0.405	2.95842e-16	Cytokine-Chemokine
COX7B	5.72825e-10	0.15883	0.712	0.57	1.14565e-06	Cytokine-Chemokine
SERBP1	1.51843e-11	0.158823	0.728	0.574	3.03686e-08	Cytokine-Chemokine
DEK	1.8005e-11	0.158064	0.651	0.504	3.601e-08	Cytokine-Chemokine
FCGR2A	6.28585e-12	0.157281	0.603	0.459	1.25717e-08	Cytokine-Chemokine
STARD4	5.97937e-15	0.156463	0.526	0.415	1.19587e-11	Cytokine-Chemokine
PPM1K	7.9605e-10	0.155019	0.611	0.475	1.5921e-06	Cytokine-Chemokine
FCER1G	1.43474e-05	0.154428	0.923	0.866	0.0286948	Cytokine-Chemokine
IL27RA	1.09308e-22	0.153822	0.51	0.356	2.18616e-19	Cytokine-Chemokine
ORAI2	2.45122e-23	0.153144	0.532	0.348	4.90243e-20	Cytokine-Chemokine
ABCF1	3.61538e-08	0.150835	0.478	0.375	7.23077e-05	Cytokine-Chemokine
SYT17	2.4626e-10	0.150567	0.534	0.408	4.92519e-07	Cytokine-Chemokine
IL21R	3.87633e-06	0.148395	0.446	0.399	0.00775266	Cytokine-Chemokine
POLR2L	2.05351e-09	0.147218	0.567	0.432	4.10702e-06	Cytokine-Chemokine
IQGAP1	2.21092e-06	0.146227	0.405	0.322	0.00442185	Cytokine-Chemokine
PTMS	9.18802e-11	0.146017	0.573	0.444	1.8376e-07	Cytokine-Chemokine
RGL1	2.35397e-38	0.145259	0.532	0.312	4.70795e-35	Cytokine-Chemokine
USP16	9.96639e-20	0.143175	0.621	0.447	1.99328e-16	Cytokine-Chemokine
ATP5MD	8.8462e-08	0.140369	0.641	0.508	0.000176924	Cytokine-Chemokine
ZNF593	1.22274e-05	0.135898	0.512	0.439	0.0244547	Cytokine-Chemokine
TNFSF15	8.41785e-25	0.135353	0.421	0.217	1.68357e-21	Cytokine-Chemokine
DIAPH1	3.2624e-27	0.135195	0.488	0.3	6.52479e-24	Cytokine-Chemokine
RAB8B	3.4518e-09	0.134085	0.504	0.397	6.90361e-06	Cytokine-Chemokine
MTLN	6.00174e-17	0.132701	0.601	0.434	1.20035e-13	Cytokine-Chemokine
XIAP	1.81393e-16	0.132172	0.591	0.419	3.62787e-13	Cytokine-Chemokine
HNRNPM	9.31627e-09	0.131501	0.663	0.52	1.86325e-05	Cytokine-Chemokine
NASP	1.14582e-10	0.131326	0.633	0.486	2.29163e-07	Cytokine-Chemokine
LGALS1	1.89261e-07	0.131318	0.274	0.327	0.000378521	Cytokine-Chemokine
BOLA3	5.04868e-07	0.130824	0.496	0.418	0.00100974	Cytokine-Chemokine
TDG	1.12307e-06	0.127872	0.494	0.393	0.00224614	Cytokine-Chemokine
COX17	7.91622e-06	0.126325	0.532	0.45	0.0158324	Cytokine-Chemokine
RAB29	1.22188e-14	0.125487	0.619	0.461	2.44376e-11	Cytokine-Chemokine
IGFBP4	1.75533e-15	0.124322	0.438	0.331	3.51067e-12	Cytokine-Chemokine
SAMD9	6.0213e-08	0.122937	0.645	0.541	0.000120426	Cytokine-Chemokine
FCGBP	1.01302e-25	0.122173	0.548	0.374	2.02604e-22	Cytokine-Chemokine
ZFR	6.24781e-14	0.119449	0.552	0.399	1.24956e-10	Cytokine-Chemokine
LDLR	2.01968e-43	0.117871	0.56	0.394	4.03937e-40	Cytokine-Chemokine
SLC2A6	1.8065e-06	0.116886	0.341	0.198	0.00361299	Cytokine-Chemokine
DBI	6.60463e-08	0.11687	0.575	0.474	0.000132093	Cytokine-Chemokine
HLA-DMA	1.46181e-05	0.116642	0.643	0.581	0.0292361	Cytokine-Chemokine
CSTB	2.46065e-07	0.116473	0.724	0.611	0.00049213	Cytokine-Chemokine
BTG3	5.26814e-50	0.11426	0.55	0.328	1.05363e-46	Cytokine-Chemokine
CHI3L1	7.44456e-25	0.110339	0.137	0.236	1.48891e-21	Cytokine-Chemokine
OPRM1	4.64734e-28	0.110156	0.458	0.268	9.29468e-25	Cytokine-Chemokine
FAS	2.42703e-05	0.108967	0.3	0.357	0.0485406	Cytokine-Chemokine
IER5L	5.7319e-22	0.107826	0.55	0.378	1.14638e-18	Cytokine-Chemokine
ARHGAP26	3.08477e-08	0.103982	0.534	0.426	6.16953e-05	Cytokine-Chemokine
RWDD1	1.1405e-11	0.103836	0.573	0.425	2.28101e-08	Cytokine-Chemokine
C15orf48	2.15366e-12	0.103089	0.175	0.21	4.30733e-09	Cytokine-Chemokine
HCAR2	2.5084e-15	0.102638	0.367	0.187	5.0168e-12	Cytokine-Chemokine
JUN	1.38146e-07	0.102291	0.625	0.498	0.000276292	Cytokine-Chemokine
B3GALNT2	1.18332e-09	-0.103433	0.405	0.282	2.36665e-06	Cytokine-Chemokine
DBT	2.26595e-05	-0.106195	0.329	0.378	0.045319	Cytokine-Chemokine
HIST1H4E	1.47085e-14	-0.106613	0.548	0.387	2.94171e-11	Cytokine-Chemokine
TCAF1	1.08469e-05	-0.108387	0.244	0.326	0.0216938	Cytokine-Chemokine
AMN1	3.87466e-07	-0.109589	0.468	0.339	0.000774933	Cytokine-Chemokine
ZDHHC14	8.42911e-06	-0.11	0.524	0.396	0.0168582	Cytokine-Chemokine
TMEM192	3.54607e-06	-0.110045	0.294	0.367	0.00709214	Cytokine-Chemokine
GLTP	1.43893e-19	-0.1112	0.256	0.393	2.87787e-16	Cytokine-Chemokine
POLR2I	1.96558e-07	-0.11177	0.315	0.398	0.000393116	Cytokine-Chemokine
SENP1	1.58264e-10	-0.113515	0.294	0.397	3.16527e-07	Cytokine-Chemokine
SELENBP1	3.93712e-11	-0.113942	0.53	0.377	7.87425e-08	Cytokine-Chemokine
ZNF493	2.29331e-14	-0.114132	0.276	0.395	4.58662e-11	Cytokine-Chemokine
ZNF714	1.70343e-06	-0.117517	0.44	0.332	0.00340687	Cytokine-Chemokine
SMC2	3.44869e-07	-0.122911	0.294	0.373	0.000689738	Cytokine-Chemokine
LRP12	3.65569e-11	-0.124176	0.196	0.322	7.31137e-08	Cytokine-Chemokine
TULP4	5.55197e-07	-0.125664	0.272	0.343	0.00111039	Cytokine-Chemokine
PLAT	5.39792e-06	-0.125925	0.468	0.357	0.0107958	Cytokine-Chemokine
HIPK2	5.77579e-11	-0.129963	0.282	0.38	1.15516e-07	Cytokine-Chemokine
DISP1	4.40481e-08	-0.130947	0.425	0.298	8.80961e-05	Cytokine-Chemokine
GP9	1.22311e-06	-0.136905	0.321	0.401	0.00244622	Cytokine-Chemokine
C12orf65	2.42782e-07	-0.138385	0.294	0.372	0.000485563	Cytokine-Chemokine
NUAK1	2.89041e-08	-0.138779	0.524	0.383	5.78082e-05	Cytokine-Chemokine
GYPC	1.88836e-09	-0.144565	0.29	0.393	3.77672e-06	Cytokine-Chemokine
ZNF626	1.73908e-28	-0.157241	0.185	0.385	3.47817e-25	Cytokine-Chemokine
CTSO	1.28173e-06	-0.158372	0.315	0.393	0.00256346	Cytokine-Chemokine
CPQ	5.1001e-15	-0.158682	0.248	0.377	1.02002e-11	Cytokine-Chemokine
MTRNR2L10	1.79983e-05	-0.160097	0.385	0.468	0.0359966	Cytokine-Chemokine
CXXC5	1.04921e-07	-0.160627	0.292	0.385	0.000209842	Cytokine-Chemokine
DERL3	1.96491e-07	-0.162144	0.335	0.41	0.000392982	Cytokine-Chemokine
HOMER1	3.32589e-11	-0.165201	0.282	0.402	6.65179e-08	Cytokine-Chemokine
ZMAT3	4.64073e-06	-0.165619	0.367	0.43	0.00928147	Cytokine-Chemokine
GPBAR1	4.50473e-20	-0.167859	0.232	0.402	9.00947e-17	Cytokine-Chemokine
ADK	1.06289e-05	-0.181657	0.276	0.356	0.0212577	Cytokine-Chemokine
BEX3	1.96673e-06	-0.184971	0.359	0.432	0.00393346	Cytokine-Chemokine
REV3L	3.18352e-07	-0.193247	0.312	0.402	0.000636703	Cytokine-Chemokine
ZNF891	1.03715e-19	-0.202393	0.258	0.407	2.0743e-16	Cytokine-Chemokine
ADGRG1	8.53856e-06	-0.204768	0.347	0.413	0.0170771	Cytokine-Chemokine
BIN1	7.25946e-10	-0.205381	0.819	0.825	1.45189e-06	Cytokine-Chemokine
C5AR2	5.06862e-07	-0.208695	0.268	0.368	0.00101372	Cytokine-Chemokine
SGK3	9.87639e-06	-0.210948	0.552	0.422	0.0197528	Cytokine-Chemokine
HIST1H1C	1.46743e-13	-0.214791	0.363	0.457	2.93487e-10	Cytokine-Chemokine
ABCA1	6.2119e-10	-0.215737	0.284	0.382	1.24238e-06	Cytokine-Chemokine
IGSF10	2.50279e-06	-0.224793	0.357	0.42	0.00500558	Cytokine-Chemokine
SYNDIG1	3.25048e-28	-0.227719	0.198	0.398	6.50095e-25	Cytokine-Chemokine
C9orf16	7.10569e-10	-0.230307	0.425	0.513	1.42114e-06	Cytokine-Chemokine
LIMS1	1.81944e-05	-0.240057	0.49	0.545	0.0363888	Cytokine-Chemokine
ZC3H6	1.18095e-13	-0.245945	0.284	0.403	2.3619e-10	Cytokine-Chemokine
ZBTB20	7.22345e-09	-0.249732	0.347	0.437	1.44469e-05	Cytokine-Chemokine
STAB1	6.29809e-06	-0.254641	0.597	0.63	0.0125962	Cytokine-Chemokine
ASAH1	5.41426e-08	-0.254758	0.778	0.768	0.000108285	Cytokine-Chemokine
CITED2	5.43947e-06	-0.259916	0.399	0.454	0.0108789	Cytokine-Chemokine
BCO2	1.12183e-07	-0.262607	0.339	0.407	0.000224366	Cytokine-Chemokine
H2AFJ	8.53601e-07	-0.264653	0.419	0.484	0.0017072	Cytokine-Chemokine
MCF2L	1.11425e-09	-0.264673	0.282	0.387	2.2285e-06	Cytokine-Chemokine
LRRC58	4.39385e-09	-0.266568	0.288	0.378	8.78769e-06	Cytokine-Chemokine
TRIP11	1.22204e-05	-0.268153	0.391	0.455	0.0244408	Cytokine-Chemokine
IGSF21	1.03427e-05	-0.27362	0.448	0.485	0.0206853	Cytokine-Chemokine
YWHAH	2.05893e-17	-0.278836	0.893	0.887	4.11787e-14	Cytokine-Chemokine
SLC35E3	3.48151e-08	-0.27887	0.333	0.418	6.96301e-05	Cytokine-Chemokine
CTSD	2.80923e-12	-0.287334	0.706	0.736	5.61846e-09	Cytokine-Chemokine
RBM41	6.11302e-17	-0.291965	0.268	0.41	1.2226e-13	Cytokine-Chemokine
PDK4	3.2487e-08	-0.310122	0.272	0.374	6.4974e-05	Cytokine-Chemokine
ATP2B1	3.44919e-08	-0.312689	0.45	0.525	6.89838e-05	Cytokine-Chemokine
NBL1	2.77337e-06	-0.312828	0.454	0.503	0.00554675	Cytokine-Chemokine
ZFP36L1	1.98369e-25	-0.317882	0.847	0.896	3.96737e-22	Cytokine-Chemokine
CHCHD10	1.5708e-06	-0.325156	0.562	0.607	0.00314161	Cytokine-Chemokine
PSIP1	9.12447e-16	-0.337111	0.325	0.46	1.82489e-12	Cytokine-Chemokine
LYST	6.88164e-09	-0.342254	0.554	0.619	1.37633e-05	Cytokine-Chemokine
SRGAP2B	1.59345e-07	-0.345204	0.609	0.644	0.000318689	Cytokine-Chemokine
TLE3	3.16616e-25	-0.346166	0.246	0.447	6.33232e-22	Cytokine-Chemokine
RHOB	2.40111e-05	-0.348638	0.681	0.645	0.0480221	Cytokine-Chemokine
CELF2	1.45487e-10	-0.353665	0.526	0.604	2.90973e-07	Cytokine-Chemokine
RGS18	3.26335e-07	-0.355649	0.379	0.449	0.00065267	Cytokine-Chemokine
BTG1	1.83104e-08	-0.357803	0.55	0.595	3.66208e-05	Cytokine-Chemokine
HIST1H4C	1.53268e-07	-0.379605	0.357	0.427	0.000306535	Cytokine-Chemokine
APOC1	1.48812e-15	-0.380746	0.815	0.844	2.97625e-12	Cytokine-Chemokine
IL3RA	2.84575e-09	-0.400125	0.609	0.642	5.69151e-06	Cytokine-Chemokine
CST3	4.00445e-46	-0.400242	0.974	0.986	8.00889e-43	Cytokine-Chemokine
TNRC6B	7.26897e-11	-0.435715	0.593	0.636	1.45379e-07	Cytokine-Chemokine
H1FX	3.28516e-16	-0.43758	0.44	0.561	6.57032e-13	Cytokine-Chemokine
CPVL	3.47241e-15	-0.439272	0.625	0.683	6.94481e-12	Cytokine-Chemokine
ACY3	2.42088e-12	-0.439356	0.667	0.688	4.84175e-09	Cytokine-Chemokine
GALNT1	6.64077e-13	-0.446557	0.456	0.56	1.32815e-09	Cytokine-Chemokine
C12orf75	3.01681e-28	-0.472945	0.732	0.8	6.03361e-25	Cytokine-Chemokine
EGFL7	7.79182e-16	-0.479127	0.448	0.567	1.55836e-12	Cytokine-Chemokine
IL18	6.5659e-07	-0.485161	0.488	0.522	0.00131318	Cytokine-Chemokine
RNASE6	4.60744e-16	-0.486329	0.593	0.666	9.21489e-13	Cytokine-Chemokine
OLFML3	1.45527e-35	-0.490375	0.79	0.867	2.91053e-32	Cytokine-Chemokine
JAG1	3.65307e-06	-0.494133	0.452	0.492	0.00730613	Cytokine-Chemokine
LYVE1	1.74283e-21	-0.497042	0.452	0.602	3.48566e-18	Cytokine-Chemokine
GCC2	1.46783e-20	-0.50535	0.423	0.564	2.93565e-17	Cytokine-Chemokine
SLC7A8	2.53728e-07	-0.512012	0.373	0.444	0.000507455	Cytokine-Chemokine
STMN1	1.1895e-37	-0.523265	0.296	0.544	2.379e-34	Cytokine-Chemokine
ZFHX3	7.02551e-21	-0.540631	0.528	0.647	1.4051e-17	Cytokine-Chemokine
PMEPA1	2.83518e-24	-0.555801	0.512	0.646	5.67036e-21	Cytokine-Chemokine
SFMBT2	1.21878e-27	-0.568022	0.581	0.704	2.43756e-24	Cytokine-Chemokine
USP53	9.02328e-12	-0.579168	0.45	0.521	1.80466e-08	Cytokine-Chemokine
FOLR2	4.01161e-49	-0.584144	0.81	0.895	8.02322e-46	Cytokine-Chemokine
IGF1	2.98998e-31	-0.608928	0.516	0.68	5.97995e-28	Cytokine-Chemokine
SSBP2	2.4713e-25	-0.609134	0.442	0.598	4.9426e-22	Cytokine-Chemokine
CACNB4	8.22386e-18	-0.615689	0.484	0.577	1.64477e-14	Cytokine-Chemokine
MIS18BP1	3.25007e-20	-0.634495	0.476	0.583	6.50013e-17	Cytokine-Chemokine
CKB	4.44348e-37	-0.64487	0.663	0.777	8.88696e-34	Cytokine-Chemokine
MRC1	4.40213e-22	-0.673625	0.369	0.524	8.80425e-19	Cytokine-Chemokine
ABCG2	9.527e-35	-0.709377	0.585	0.703	1.9054e-31	Cytokine-Chemokine
AGR2	4.86074e-91	1.52579	0.823	0.492	9.72147e-88	Degranulation
ANXA3	2.3042e-24	0.877813	0.592	0.425	4.6084e-21	Degranulation
MNDA	5.19156e-59	0.775198	0.96	0.818	1.03831e-55	Degranulation
CCDC173	4.1065e-10	0.761847	0.531	0.402	8.213e-07	Degranulation
IL3RA	8.37484e-40	0.74693	0.87	0.641	1.67497e-36	Degranulation
JUN	8.88534e-21	0.660602	0.697	0.498	1.77707e-17	Degranulation
RGS18	2.8662e-31	0.569951	0.751	0.446	5.73239e-28	Degranulation
PLAT	2.9649e-31	0.505726	0.671	0.356	5.9298e-28	Degranulation
HVCN1	1.39099e-16	0.5049	0.635	0.427	2.78197e-13	Degranulation
GP9	1.9283e-24	0.497982	0.625	0.398	3.8566e-21	Degranulation
RD3	8.85145e-14	0.484198	0.538	0.411	1.77029e-10	Degranulation
SERPINB9	5.4827e-14	0.46431	0.675	0.479	1.09654e-10	Degranulation
HLA-DPA1	2.23308e-19	0.458147	0.816	0.646	4.46616e-16	Degranulation
PYGL	8.01657e-13	0.448877	0.534	0.327	1.60331e-09	Degranulation
JAG1	3.24518e-16	0.437268	0.7	0.49	6.49036e-13	Degranulation
DBI	9.23461e-13	0.423104	0.661	0.474	1.84692e-09	Degranulation
MS4A7	1.42788e-13	0.41899	0.812	0.676	2.85575e-10	Degranulation
FCGR1A	4.50213e-25	0.411101	0.939	0.79	9.00426e-22	Degranulation
PRKCB	4.63195e-13	0.409683	0.617	0.422	9.26391e-10	Degranulation
SCPEP1	3.45563e-08	0.396396	0.61	0.457	6.91125e-05	Degranulation
PDK1	3.67353e-12	0.394526	0.531	0.348	7.34706e-09	Degranulation
CHDH	1.7837e-25	0.381618	0.588	0.364	3.5674e-22	Degranulation
ATP1B1	1.22707e-11	0.38158	0.718	0.546	2.45413e-08	Degranulation
HIST1H2BG	4.80007e-15	0.36624	0.69	0.46	9.60014e-12	Degranulation
MS4A4A	1.54918e-05	0.362721	0.563	0.466	0.0309835	Degranulation
RHOBTB3	6.14415e-21	0.356633	0.653	0.43	1.22883e-17	Degranulation
HIST2H2BF	5.78653e-13	0.356042	0.531	0.344	1.15731e-09	Degranulation
MMRN1	1.2819e-12	0.354173	0.549	0.333	2.56379e-09	Degranulation
C3AR1	1.35214e-09	0.341265	0.65	0.486	2.70429e-06	Degranulation
DUSP6	4.0649e-09	0.339911	0.632	0.481	8.12979e-06	Degranulation
IGF1	3.8735e-08	0.324945	0.791	0.678	7.747e-05	Degranulation
HLA-DRA	2.56829e-17	0.307227	0.892	0.751	5.13658e-14	Degranulation
TXNIP	9.86925e-10	0.306184	0.733	0.574	1.97385e-06	Degranulation
MBP	1.15359e-05	0.303593	0.552	0.394	0.0230717	Degranulation
FCGR1B	1.64325e-10	0.303181	0.823	0.672	3.2865e-07	Degranulation
SLC2A3	1.21063e-14	0.300972	0.534	0.346	2.42125e-11	Degranulation
PDK4	1.83765e-09	0.29934	0.567	0.372	3.67529e-06	Degranulation
JUNB	5.55716e-06	0.29048	0.635	0.508	0.0111143	Degranulation
HSPB1	1.88212e-09	0.288059	0.632	0.465	3.76424e-06	Degranulation
LIMS1	1.52761e-09	0.276586	0.726	0.544	3.05522e-06	Degranulation
PLAC8	6.98318e-08	0.269326	0.48	0.313	0.000139664	Degranulation
CD74	5.78683e-17	0.264102	0.982	0.911	1.15737e-13	Degranulation
N4BP2	5.29296e-09	0.26215	0.596	0.417	1.05859e-05	Degranulation
SLC35E1	1.29538e-13	0.254174	0.57	0.365	2.59076e-10	Degranulation
RETN	1.36362e-12	0.24934	0.505	0.338	2.72724e-09	Degranulation
H2AFJ	1.1108e-16	0.242932	0.708	0.482	2.2216e-13	Degranulation
KCNMB1	1.06041e-13	0.23727	0.599	0.413	2.12083e-10	Degranulation
EMB	1.8374e-17	0.236439	0.65	0.412	3.6748e-14	Degranulation
SRGN	3.45497e-10	0.236052	0.942	0.883	6.90994e-07	Degranulation
BCO2	2.7081e-06	0.234079	0.534	0.406	0.00541619	Degranulation
CHST11	3.69079e-16	0.227987	0.57	0.335	7.38159e-13	Degranulation
CELF2	6.68099e-07	0.223722	0.751	0.602	0.0013362	Degranulation
UNC5B	1.75074e-11	0.22253	0.487	0.313	3.50148e-08	Degranulation
EPS8	1.78906e-07	0.222497	0.567	0.396	0.000357812	Degranulation
MORC1	2.31046e-24	0.219244	0.57	0.37	4.62093e-21	Degranulation
CCDC136	1.80722e-17	0.21716	0.531	0.299	3.61444e-14	Degranulation
SLC16A3	2.21735e-06	0.214467	0.729	0.582	0.0044347	Degranulation
NECTIN3	7.14276e-10	0.213808	0.516	0.356	1.42855e-06	Degranulation
AMN1	2.58917e-21	0.206854	0.578	0.338	5.17833e-18	Degranulation
CDKN1C	1.67792e-10	0.203936	0.578	0.424	3.35584e-07	Degranulation
RSF1	8.5298e-06	0.202273	0.585	0.45	0.0170596	Degranulation
SMIM29	1.16186e-12	0.202231	0.603	0.413	2.32371e-09	Degranulation
YY1	3.45417e-10	0.199514	0.729	0.532	6.90835e-07	Degranulation
EMP3	6.04777e-12	0.198338	0.599	0.433	1.20955e-08	Degranulation
FGF20	2.71367e-16	0.189491	0.563	0.311	5.42734e-13	Degranulation
ORAI2	7.67872e-15	0.187093	0.588	0.348	1.53574e-11	Degranulation
ZNF33A	7.84207e-06	0.186062	0.534	0.389	0.0156841	Degranulation
ZNF714	4.4324e-16	0.183581	0.578	0.332	8.8648e-13	Degranulation
CEP290	4.90628e-17	0.183384	0.545	0.307	9.81255e-14	Degranulation
LMO7	1.22377e-14	0.177963	0.617	0.428	2.44754e-11	Degranulation
COX17	6.45925e-08	0.172011	0.625	0.449	0.000129185	Degranulation
RUNX3	1.51285e-19	0.170626	0.574	0.368	3.0257e-16	Degranulation
MAPK6	1.0168e-15	0.165861	0.56	0.375	2.03361e-12	Degranulation
EZR	5.42868e-12	0.159193	0.563	0.364	1.08574e-08	Degranulation
C22orf46	2.32992e-06	0.157641	0.44	0.282	0.00465984	Degranulation
PTGS2	7.26362e-27	0.156552	0.527	0.254	1.45272e-23	Degranulation
AGO3	6.35835e-14	0.151504	0.643	0.41	1.27167e-10	Degranulation
HSPH1	6.77532e-13	0.150696	0.625	0.401	1.35506e-09	Degranulation
HSD17B6	2.4157e-25	0.14863	0.643	0.418	4.8314e-22	Degranulation
TMEM121B	1.3398e-17	0.147662	0.516	0.344	2.6796e-14	Degranulation
ACE	6.57255e-12	0.14702	0.473	0.291	1.31451e-08	Degranulation
NFIX	1.63178e-15	0.145206	0.534	0.354	3.26356e-12	Degranulation
SHPRH	3.06142e-10	0.14421	0.639	0.43	6.12283e-07	Degranulation
RGL1	2.28691e-06	0.140869	0.267	0.314	0.00457382	Degranulation
IL1A	6.25335e-07	0.140349	0.534	0.417	0.00125067	Degranulation
MAST4	1.13534e-09	0.138242	0.235	0.251	2.27068e-06	Degranulation
DHTKD1	3.95531e-06	0.138067	0.531	0.369	0.00791063	Degranulation
BEX4	1.21489e-05	0.137447	0.664	0.515	0.0242978	Degranulation
LILRB2	1.57735e-10	0.13551	0.495	0.311	3.1547e-07	Degranulation
GCC2	6.98431e-06	0.135356	0.708	0.561	0.0139686	Degranulation
DGKH	1.86325e-06	0.135176	0.448	0.308	0.0037265	Degranulation
ACOT11	4.63651e-10	0.134721	0.245	0.306	9.27302e-07	Degranulation
POU2F2	3.21714e-09	0.133687	0.682	0.484	6.43428e-06	Degranulation
SMC3	1.04106e-11	0.131863	0.596	0.393	2.08211e-08	Degranulation
CDC5L	1.83997e-08	0.128149	0.56	0.382	3.67994e-05	Degranulation
SMARCA4	6.34917e-20	0.126677	0.574	0.325	1.26983e-16	Degranulation
TNFAIP2	1.425e-32	0.125021	0.617	0.341	2.85e-29	Degranulation
SPART	1.14133e-08	0.123974	0.505	0.322	2.28265e-05	Degranulation
CD44	2.40959e-07	0.121993	0.469	0.386	0.000481918	Degranulation
PHACTR2	7.57301e-09	0.121864	0.491	0.293	1.5146e-05	Degranulation
TDG	1.52962e-13	0.121015	0.606	0.393	3.05924e-10	Degranulation
SLC36A4	2.01365e-19	0.115043	0.592	0.354	4.02731e-16	Degranulation
DIS3	7.88476e-16	0.11447	0.625	0.403	1.57695e-12	Degranulation
RUFY1	2.44416e-11	0.11316	0.531	0.327	4.88832e-08	Degranulation
GNAI1	1.25426e-17	0.112666	0.542	0.346	2.50853e-14	Degranulation
LRP12	1.86814e-09	0.112376	0.495	0.32	3.73629e-06	Degranulation
IL7R	1.19691e-28	0.111267	0.455	0.165	2.39383e-25	Degranulation
CST3	7.06386e-06	0.111039	0.993	0.985	0.0141277	Degranulation
LRG1	3.27588e-15	0.110717	0.498	0.305	6.55177e-12	Degranulation
B3GALNT2	5.73168e-27	0.108899	0.588	0.281	1.14634e-23	Degranulation
ZNF16	1.60539e-05	0.107154	0.451	0.294	0.0321079	Degranulation
DDX21	8.89512e-07	0.106821	0.592	0.435	0.00177902	Degranulation
C12orf73	7.01256e-20	0.10663	0.585	0.336	1.40251e-16	Degranulation
INHBA	6.32903e-15	0.106208	0.527	0.337	1.26581e-11	Degranulation
RRP15	1.77435e-18	0.104824	0.57	0.321	3.5487e-15	Degranulation
EPRS	1.47549e-15	0.101719	0.599	0.366	2.95098e-12	Degranulation
KLF2	1.48892e-06	0.100591	0.238	0.28	0.00297785	Degranulation
RSRC1	2.11121e-05	-0.100038	0.347	0.387	0.0422243	Degranulation
ZNF778	7.96817e-06	-0.100335	0.285	0.351	0.0159363	Degranulation
PSMD14	2.18717e-08	-0.101823	0.35	0.426	4.37434e-05	Degranulation
GPATCH4	8.26814e-06	-0.102701	0.303	0.365	0.0165363	Degranulation
HSPA6	3.92697e-07	-0.103991	0.217	0.284	0.000785395	Degranulation
DNMT1	1.88092e-05	-0.11026	0.314	0.346	0.0376184	Degranulation
GPR155	5.07736e-10	-0.111251	0.289	0.392	1.01547e-06	Degranulation
RIF1	5.09983e-07	-0.113742	0.357	0.439	0.00101997	Degranulation
DBF4	2.29631e-41	-0.116157	0.097	0.311	4.59262e-38	Degranulation
PLXND1	9.40137e-21	-0.116404	0.155	0.324	1.88027e-17	Degranulation
CSRNP1	2.09725e-20	-0.117941	0.195	0.35	4.19451e-17	Degranulation
PCNX4	1.15624e-07	-0.117982	0.292	0.382	0.000231248	Degranulation
C12orf43	2.38773e-06	-0.119053	0.318	0.362	0.00477547	Degranulation
GBP3	1.17532e-10	-0.121655	0.329	0.403	2.35063e-07	Degranulation
GMCL1	2.53914e-19	-0.125848	0.224	0.359	5.07829e-16	Degranulation
FTH1	2.27533e-06	-0.125973	0.996	0.996	0.00455066	Degranulation
PCSK7	7.63485e-06	-0.127099	0.35	0.417	0.0152697	Degranulation
PSD3	3.94695e-16	-0.130221	0.22	0.361	7.89389e-13	Degranulation
SELL	2.26348e-06	-0.130458	0.325	0.369	0.00452696	Degranulation
HELLS	6.53303e-07	-0.132072	0.321	0.38	0.00130661	Degranulation
SPATA6	4.01596e-11	-0.132626	0.271	0.377	8.03191e-08	Degranulation
KLF9	2.80656e-14	-0.134175	0.199	0.324	5.61312e-11	Degranulation
DFFA	5.08884e-06	-0.135781	0.292	0.352	0.0101777	Degranulation
IFT74	2.79174e-10	-0.137595	0.282	0.392	5.58349e-07	Degranulation
HIST1H1C	4.03034e-09	-0.138451	0.375	0.456	8.06067e-06	Degranulation
ZBTB38	1.00181e-06	-0.138928	0.314	0.402	0.00200362	Degranulation
IRF9	1.27916e-13	-0.14045	0.321	0.469	2.55832e-10	Degranulation
GOLGA2	4.06307e-12	-0.145411	0.264	0.379	8.12615e-09	Degranulation
CYP20A1	2.42807e-09	-0.148174	0.264	0.354	4.85614e-06	Degranulation
IL4I1	2.25237e-09	-0.14912	0.184	0.309	4.50475e-06	Degranulation
MIEF1	1.38408e-22	-0.151437	0.17	0.321	2.76816e-19	Degranulation
FMNL2	4.35489e-12	-0.152225	0.227	0.353	8.70978e-09	Degranulation
EIF5B	1.61929e-05	-0.153858	0.379	0.449	0.0323858	Degranulation
PCNT	1.2165e-20	-0.153975	0.191	0.356	2.433e-17	Degranulation
TTBK2	1.04356e-15	-0.155316	0.17	0.308	2.08712e-12	Degranulation
FAM126A	1.68512e-10	-0.156104	0.274	0.378	3.37024e-07	Degranulation
TIFA	4.55477e-12	-0.159784	0.289	0.399	9.10953e-09	Degranulation
OLFML2B	7.02379e-16	-0.162872	0.249	0.361	1.40476e-12	Degranulation
USP8	1.79283e-06	-0.167006	0.397	0.47	0.00358566	Degranulation
MTHFR	3.0375e-09	-0.167692	0.292	0.389	6.07501e-06	Degranulation
AIMP1	6.54226e-07	-0.168872	0.372	0.453	0.00130845	Degranulation
IRF2BPL	3.32358e-09	-0.173261	0.303	0.385	6.64716e-06	Degranulation
CCDC137	2.32744e-12	-0.174129	0.278	0.387	4.65487e-09	Degranulation
RTTN	6.82615e-11	-0.174139	0.329	0.446	1.36523e-07	Degranulation
DHRS7	8.34036e-07	-0.1745	0.415	0.495	0.00166807	Degranulation
C1orf131	1.45077e-09	-0.179979	0.325	0.419	2.90154e-06	Degranulation
NFKB1	3.29122e-06	-0.184263	0.314	0.375	0.00658245	Degranulation
GOLIM4	7.3755e-07	-0.18461	0.336	0.404	0.0014751	Degranulation
CAMK2D	6.58089e-07	-0.184867	0.386	0.454	0.00131618	Degranulation
GPATCH2L	1.19814e-07	-0.185072	0.394	0.501	0.000239628	Degranulation
ATF7IP2	4.1881e-11	-0.186443	0.321	0.426	8.37619e-08	Degranulation
RPAP3	2.15642e-16	-0.189388	0.227	0.359	4.31284e-13	Degranulation
SBF2	2.4881e-07	-0.191665	0.3	0.383	0.00049762	Degranulation
NIN	1.90284e-11	-0.192952	0.264	0.349	3.80568e-08	Degranulation
RECQL	2.58029e-10	-0.193136	0.282	0.391	5.16059e-07	Degranulation
MINDY2	1.03745e-08	-0.193504	0.307	0.39	2.0749e-05	Degranulation
EIF3J	1.67591e-05	-0.194341	0.394	0.457	0.0335183	Degranulation
ADI1	6.40535e-07	-0.198796	0.361	0.433	0.00128107	Degranulation
ZMYND11	2.3512e-13	-0.199546	0.271	0.387	4.70239e-10	Degranulation
CEBPZOS	1.21918e-11	-0.201964	0.303	0.414	2.43836e-08	Degranulation
ZBTB20	6.43893e-06	-0.206995	0.383	0.437	0.0128779	Degranulation
NUAK1	3.22019e-09	-0.21742	0.278	0.385	6.44038e-06	Degranulation
SNX10	1.42676e-05	-0.219889	0.339	0.379	0.0285352	Degranulation
HERC5	7.90308e-13	-0.229555	0.314	0.446	1.58062e-09	Degranulation
TMEM176A	8.24878e-14	-0.232946	0.343	0.461	1.64976e-10	Degranulation
RASSF8	2.28552e-06	-0.232976	0.329	0.383	0.00457104	Degranulation
DICER1	6.82929e-08	-0.235083	0.379	0.458	0.000136586	Degranulation
TOP1	2.575e-12	-0.236249	0.394	0.545	5.14999e-09	Degranulation
MRPS36	1.03544e-05	-0.236502	0.35	0.407	0.0207088	Degranulation
SH3GLB1	2.17623e-07	-0.237749	0.386	0.471	0.000435247	Degranulation
MACF1	1.28111e-06	-0.239118	0.401	0.473	0.00256222	Degranulation
RASA4	6.50009e-08	-0.242364	0.289	0.373	0.000130002	Degranulation
NRP2	7.49883e-15	-0.249101	0.249	0.389	1.49977e-11	Degranulation
PDIA6	2.31997e-05	-0.249703	0.693	0.722	0.0463994	Degranulation
SYNJ2BP	2.25848e-20	-0.250062	0.213	0.382	4.51696e-17	Degranulation
MRC1	3.4242e-10	-0.256534	0.386	0.524	6.8484e-07	Degranulation
HMOX1	1.42092e-11	-0.263856	0.365	0.489	2.84183e-08	Degranulation
BATF3	8.24852e-07	-0.26971	0.339	0.4	0.0016497	Degranulation
PHF23	9.47417e-16	-0.276964	0.249	0.395	1.89483e-12	Degranulation
SPTLC2	2.67787e-11	-0.279777	0.339	0.462	5.35574e-08	Degranulation
LACTB	1.8944e-08	-0.281691	0.3	0.388	3.78879e-05	Degranulation
HSPA5	2.43803e-06	-0.294095	0.74	0.768	0.00487605	Degranulation
SFMBT2	1.98165e-05	-0.299598	0.668	0.702	0.0396329	Degranulation
GLRX	1.81627e-08	-0.314676	0.592	0.655	3.63253e-05	Degranulation
EPSTI1	4.45683e-06	-0.319208	0.437	0.504	0.00891366	Degranulation
TMSB10	7.30567e-18	-0.329437	0.91	0.942	1.46113e-14	Degranulation
YWHAH	1.4181e-13	-0.341783	0.845	0.888	2.83621e-10	Degranulation
SRGAP2B	2.78461e-06	-0.348594	0.606	0.644	0.00556921	Degranulation
LIPA	1.77395e-06	-0.354808	0.56	0.62	0.0035479	Degranulation
ID2	1.84053e-06	-0.355081	0.458	0.5	0.00368107	Degranulation
FCGR2A	8.0434e-13	-0.360215	0.339	0.462	1.60868e-09	Degranulation
RNASE6	6.23181e-09	-0.362552	0.574	0.665	1.24636e-05	Degranulation
CXCL10	1.32598e-06	-0.366228	0.542	0.372	0.00265195	Degranulation
BIN1	2.55106e-13	-0.376075	0.776	0.826	5.10212e-10	Degranulation
HLA-C	7.87311e-21	-0.383007	0.921	0.946	1.57462e-17	Degranulation
SRGAP2C	1.71873e-11	-0.392031	0.578	0.682	3.43746e-08	Degranulation
B2M	8.95475e-61	-0.408787	1	1	1.79095e-57	Degranulation
ABCG2	1.06557e-06	-0.415835	0.671	0.702	0.00213114	Degranulation
HLA-B	3.994e-23	-0.416818	0.892	0.939	7.988e-20	Degranulation
NBL1	2.4477e-11	-0.423888	0.394	0.503	4.8954e-08	Degranulation
TMEM176B	9.45932e-13	-0.43156	0.426	0.535	1.89186e-09	Degranulation
TCF4	6.4524e-16	-0.453268	0.383	0.533	1.29048e-12	Degranulation
VSIG4	1.13375e-08	-0.45621	0.545	0.625	2.26749e-05	Degranulation
BASP1	3.62262e-09	-0.46225	0.545	0.609	7.24525e-06	Degranulation
VDAC1	2.55929e-14	-0.474662	0.578	0.688	5.11858e-11	Degranulation
OLFML3	1.33325e-21	-0.478735	0.783	0.867	2.6665e-18	Degranulation
CCND1	1.93378e-15	-0.496379	0.448	0.612	3.86756e-12	Degranulation
APOC1	2.43582e-15	-0.541579	0.762	0.844	4.87165e-12	Degranulation
HLA-A	1.74933e-24	-0.581508	0.686	0.811	3.49867e-21	Degranulation
SPP1	2.41149e-34	-0.725535	0.921	0.98	4.82298e-31	Degranulation
APOE	9.02384e-77	-0.805895	0.964	0.997	1.80477e-73	Degranulation
FCGR3A	1.41293e-50	-0.884919	0.653	0.856	2.82586e-47	Degranulation
CH25H	1.69781e-40	-1.15001	0.368	0.653	3.39563e-37	Degranulation
RNASE1	8.57592e-15	3.15691	0.957	0.388	1.71518e-11	Macros
MS4A6A	9.58228e-12	2.07116	0.87	0.438	1.91646e-08	Macros
SELENOP	1.35516e-13	2.04796	0.957	0.347	2.71033e-10	Macros
CD36	6.54615e-16	1.57701	0.957	0.317	1.30923e-12	Macros
DAB2	2.86917e-11	1.57238	0.957	0.508	5.73834e-08	Macros
LYVE1	3.0654e-13	1.3752	1	0.601	6.13079e-10	Macros
S100A4	1.13453e-11	1.28362	0.87	0.406	2.26906e-08	Macros
CD28	1.97629e-05	1.24514	0.739	0.155	0.0395257	Macros
CD163	3.96968e-07	1.22195	0.739	0.265	0.000793936	Macros
TLR2	6.89172e-11	1.17971	0.87	0.387	1.37834e-07	Macros
IFI27	6.97128e-08	1.08928	0.913	0.482	0.000139426	Macros
HACD4	1.81048e-08	1.0298	0.826	0.366	3.62095e-05	Macros
SLC40A1	1.85215e-06	0.892718	0.87	0.436	0.0037043	Macros
NAV2	2.07169e-06	0.880221	0.87	0.433	0.00414338	Macros
HNMT	1.94762e-05	0.877117	0.783	0.405	0.0389523	Macros
IQGAP1	2.60451e-07	0.849585	0.783	0.323	0.000520903	Macros
CD14	7.55331e-10	0.82969	0.913	0.423	1.51066e-06	Macros
LYZ	7.89737e-06	0.816568	0.739	0.357	0.0157947	Macros
MS4A7	1.64458e-07	0.796162	1	0.676	0.000328917	Macros
MRC1	1.17996e-06	0.758143	0.913	0.523	0.00235993	Macros
PCDH12	5.6187e-07	0.752793	0.783	0.375	0.00112374	Macros
PECAM1	5.66157e-06	0.750152	0.696	0.315	0.0113231	Macros
TNK2	1.58684e-09	0.734091	0.87	0.351	3.17368e-06	Macros
ACTG1	3.81381e-06	0.732329	1	0.742	0.00762762	Macros
RUNX1	4.74728e-07	0.712695	0.87	0.389	0.000949455	Macros
S100A6	6.26484e-12	0.70872	0.87	0.396	1.25297e-08	Macros
C3AR1	9.7862e-06	0.696123	0.913	0.487	0.0195724	Macros
NRP2	5.89357e-08	0.688101	0.87	0.387	0.000117871	Macros
KCNMB1	1.93008e-09	0.676719	0.913	0.414	3.86015e-06	Macros
DENND1B	6.41103e-08	0.671595	0.783	0.365	0.000128221	Macros
DUSP6	1.65432e-05	0.667558	0.87	0.482	0.0330865	Macros
HRH1	2.24463e-05	0.637097	0.696	0.336	0.0448926	Macros
RNF217	1.27692e-06	0.630955	0.826	0.415	0.00255384	Macros
LILRB5	6.10502e-06	0.545243	0.652	0.287	0.01221	Macros
HBD	1.81794e-07	0.537632	0.913	0.493	0.000363589	Macros
LPP	1.0461e-06	0.513749	0.957	0.451	0.0020922	Macros
CLEC9A	2.08373e-11	0.475657	0.87	0.365	4.16746e-08	Macros
EZR	5.89946e-08	0.448888	0.87	0.365	0.000117989	Macros
P2RY14	2.15279e-11	0.445356	0.783	0.258	4.30558e-08	Macros
FAM110B	5.01954e-07	0.435632	0.739	0.347	0.00100391	Macros
KDM6B	2.05712e-09	0.419093	0.87	0.352	4.11423e-06	Macros
VIM	5.53856e-14	0.416864	0.87	0.281	1.10771e-10	Macros
CREB5	9.68759e-09	0.412915	0.739	0.356	1.93752e-05	Macros
CD83	2.26335e-05	0.405518	0.783	0.361	0.0452671	Macros
ZNF568	1.58211e-07	0.40376	0.783	0.316	0.000316422	Macros
TYMP	1.21914e-06	0.399663	0.957	0.447	0.00243827	Macros
BCL3	2.91647e-11	0.395752	0.783	0.314	5.83293e-08	Macros
SNTB2	7.6723e-10	0.385076	0.783	0.2	1.53446e-06	Macros
ELL2	2.19667e-08	0.373562	0.87	0.357	4.39335e-05	Macros
ARHGAP22	2.44508e-07	0.372153	0.913	0.398	0.000489015	Macros
HDAC9	9.67998e-06	0.359889	0.783	0.367	0.01936	Macros
PSMB9	1.62091e-06	0.359123	0.913	0.459	0.00324182	Macros
LACTB	1.01633e-06	0.353795	0.87	0.388	0.00203266	Macros
DIP2C	1.58246e-06	0.337377	0.739	0.306	0.00316492	Macros
FCGBP	7.55544e-06	0.331976	0.783	0.376	0.0151109	Macros
CFD	1.8153e-05	0.327411	0.739	0.41	0.036306	Macros
MAP3K20	4.50584e-08	0.324494	0.826	0.36	9.01167e-05	Macros
CEP152	2.41389e-05	0.324404	0.739	0.332	0.0482777	Macros
SFXN3	9.35392e-08	0.31976	0.783	0.305	0.000187078	Macros
BRCA1	3.0123e-08	0.318907	0.783	0.345	6.0246e-05	Macros
LACC1	3.03763e-07	0.318298	0.826	0.372	0.000607525	Macros
MYO9A	3.96049e-06	0.318273	0.739	0.347	0.00792097	Macros
RAD21	5.19082e-06	0.315371	0.913	0.392	0.0103816	Macros
GTDC1	4.5872e-06	0.310407	0.739	0.34	0.00917439	Macros
ITGA6	7.94884e-07	0.306862	0.739	0.291	0.00158977	Macros
MMS22L	4.0267e-07	0.306553	0.783	0.345	0.000805339	Macros
KIF16B	2.45004e-08	0.305862	0.783	0.324	4.90008e-05	Macros
NFIA	1.3597e-05	0.304794	0.826	0.424	0.0271939	Macros
GMCL1	2.18652e-08	0.300691	0.87	0.358	4.37305e-05	Macros
GAS7	3.39327e-08	0.298579	0.826	0.307	6.78655e-05	Macros
MTMR9	2.41748e-05	0.29777	0.826	0.384	0.0483496	Macros
UNC5C	4.51674e-10	0.297751	0.783	0.356	9.03348e-07	Macros
CCDC171	6.51888e-09	0.294617	0.783	0.33	1.30378e-05	Macros
PIGX	7.96915e-06	0.292008	0.739	0.325	0.0159383	Macros
CLEC2D	8.21157e-06	0.290584	0.783	0.354	0.0164231	Macros
LILRA2	3.72083e-13	0.282263	0.87	0.285	7.44165e-10	Macros
YBX3	1.67176e-05	0.281892	0.826	0.396	0.0334352	Macros
SOD2	6.84445e-06	0.280202	0.783	0.352	0.0136889	Macros
BARD1	1.06738e-05	0.269701	0.739	0.361	0.0213475	Macros
BRI3BP	3.31971e-07	0.268818	0.87	0.354	0.000663942	Macros
NFKB1	2.50128e-06	0.259827	0.826	0.374	0.00500256	Macros
CCL8	7.25446e-10	0.25913	0.739	0.168	1.45089e-06	Macros
BCAT1	2.45231e-05	0.258125	0.783	0.354	0.0490461	Macros
SNAP25	3.26943e-08	0.248635	0.739	0.299	6.53886e-05	Macros
TNFAIP3	9.78992e-07	0.247443	0.783	0.351	0.00195798	Macros
FGL1	1.7483e-05	0.246209	0.739	0.327	0.034966	Macros
TSPAN5	1.42338e-05	0.242743	0.696	0.331	0.0284676	Macros
C1orf54	2.55465e-06	0.241036	0.87	0.353	0.0051093	Macros
MORC1	1.25611e-06	0.233828	0.783	0.371	0.00251222	Macros
NAB2	1.43156e-08	0.232245	0.826	0.38	2.86312e-05	Macros
TNFSF15	1.24386e-07	0.230007	0.696	0.219	0.000248772	Macros
ASAP1	1.35443e-05	0.226633	0.739	0.352	0.0270887	Macros
TUBB2A	8.19653e-06	0.226519	0.696	0.288	0.0163931	Macros
TBX19	1.23677e-09	0.225381	0.783	0.366	2.47354e-06	Macros
TSC22D1	2.41524e-05	0.220445	0.739	0.353	0.0483048	Macros
NEXN	1.13777e-05	0.209086	0.696	0.266	0.0227553	Macros
OPA3	2.94087e-07	0.205064	0.826	0.396	0.000588174	Macros
SLC27A5	7.29232e-07	0.200154	0.739	0.345	0.00145846	Macros
TRIM24	1.44443e-05	0.19983	0.739	0.343	0.0288887	Macros
EGR3	2.60828e-08	0.195652	0.739	0.347	5.21657e-05	Macros
KIF26B	5.86518e-06	0.192855	0.696	0.345	0.0117304	Macros
CLEC12A	8.56532e-20	0.192077	0.87	0.103	1.71306e-16	Macros
RAB7B	2.29407e-14	0.190511	0.87	0.337	4.58813e-11	Macros
TCEANC2	3.22674e-06	0.190436	0.739	0.348	0.00645348	Macros
LMLN	4.75056e-08	0.185251	0.783	0.355	9.50111e-05	Macros
ARID5B	5.61795e-08	0.184598	0.783	0.375	0.000112359	Macros
BCL6	7.33667e-06	0.17997	0.696	0.295	0.0146733	Macros
CIITA	9.70296e-09	0.17324	0.826	0.346	1.94059e-05	Macros
LARP1B	2.19267e-07	0.169507	0.826	0.36	0.000438535	Macros
INSR	9.35884e-09	0.162845	0.783	0.325	1.87177e-05	Macros
ARHGAP20	2.59084e-06	0.162423	0.783	0.353	0.00518169	Macros
DZIP3	3.87185e-06	0.160389	0.739	0.35	0.0077437	Macros
DKC1	1.63092e-05	0.159695	0.826	0.369	0.0326185	Macros
KLF10	4.77105e-10	0.158545	0.826	0.358	9.5421e-07	Macros
ENPP2	1.41301e-05	0.156771	0.696	0.335	0.0282601	Macros
PMAIP1	4.01341e-09	0.156473	0.739	0.197	8.02681e-06	Macros
ADGRD1	3.50265e-08	0.153818	0.783	0.373	7.0053e-05	Macros
SMIM1	6.70311e-07	0.15378	0.783	0.406	0.00134062	Macros
LGALS1	2.08498e-06	0.153157	0.739	0.326	0.00416996	Macros
IGF1R	1.9623e-10	0.152071	0.652	0.161	3.92461e-07	Macros
HIVEP1	1.23777e-07	0.149824	0.739	0.37	0.000247553	Macros
USF3	7.10972e-07	0.144276	0.826	0.366	0.00142194	Macros
RASSF8	1.49978e-07	0.142222	0.913	0.382	0.000299956	Macros
USP2	1.79475e-07	0.141291	0.739	0.358	0.000358951	Macros
SPARC	4.86663e-09	0.138299	0.783	0.364	9.73326e-06	Macros
DNAJC1	1.60055e-05	0.137691	0.783	0.393	0.0320111	Macros
SFXN5	4.9396e-06	0.135697	0.783	0.383	0.00987921	Macros
FABP3	8.99314e-08	0.135604	0.739	0.335	0.000179863	Macros
RNASE2	2.17945e-06	0.134985	0.783	0.413	0.0043589	Macros
LYRM7	1.42153e-07	0.134058	0.826	0.334	0.000284307	Macros
NEK6	2.67229e-06	0.125894	0.826	0.362	0.00534458	Macros
TSPYL4	9.94756e-09	0.125233	0.826	0.354	1.98951e-05	Macros
LILRB1	5.35369e-10	0.123418	0.87	0.392	1.07074e-06	Macros
AZI2	1.8836e-06	0.122189	0.783	0.381	0.0037672	Macros
EEF1A2	4.91687e-06	0.115954	0.739	0.449	0.00983374	Macros
NR4A2	3.81594e-06	0.114059	0.652	0.198	0.00763189	Macros
PIM3	9.78e-06	0.113528	0.826	0.349	0.01956	Macros
CD9	1.26944e-06	-0.122209	0.739	0.284	0.00253888	Macros
LIN52	1.073e-06	-0.123308	0	0.326	0.002146	Macros
IL1A	1.75526e-05	-0.154396	0.174	0.417	0.0351052	Macros
ZNF117	2.39304e-05	-0.199831	0.087	0.353	0.0478608	Macros
CXCL10	5.34364e-09	-0.20522	0.87	0.373	1.06873e-05	Macros
HLA-DQA1	2.28964e-05	-0.221559	0.174	0.45	0.0457928	Macros
CCL4L2	8.57459e-07	-0.231887	0.783	0.371	0.00171492	Macros
C12orf43	2.9153e-07	-0.239295	0.043	0.362	0.00058306	Macros
TAP1	1.40833e-05	-0.24884	0.087	0.318	0.0281665	Macros
CD3EAP	2.89368e-06	-0.272142	0.043	0.348	0.00578735	Macros
SCIN	3.04204e-07	-0.284358	0.043	0.32	0.000608409	Macros
PMM2	1.40039e-05	-0.292764	0.13	0.368	0.0280077	Macros
MRVI1	4.77488e-07	-0.294469	0.087	0.386	0.000954976	Macros
HIPK2	2.2061e-05	-0.350824	0.13	0.379	0.044122	Macros
ODC1	1.23436e-05	-0.514215	0.13	0.426	0.0246871	Macros
PHACTR1	4.405e-06	-0.936212	0.174	0.504	0.00880999	Macros
SRGN	2.69919e-07	-1.04599	0.783	0.884	0.000539838	Macros
FCGR3A	5.03915e-06	-1.06983	0.783	0.855	0.0100783	Macros
OLFML3	1.51883e-09	-1.58417	0.522	0.867	3.03766e-06	Macros

## Sheet: DEGs_WT
gene	p_val	avg_logFC	pct.1	pct.2	p_val_adj	cluster
LYVE1	6.61498e-97	0.520026	0.785	0.762	1.323e-93	Homeostatic
ABCG2	5.57863e-155	0.471039	0.88	0.81	1.11573e-151	Homeostatic
FOLR2	0	0.465319	0.968	0.942	0	Homeostatic
MRC1	3.02186e-52	0.424068	0.654	0.632	6.04372e-49	Homeostatic
EGFL7	2.01602e-66	0.338235	0.758	0.697	4.03203e-63	Homeostatic
IL3RA	3.80042e-67	0.33433	0.798	0.795	7.60084e-64	Homeostatic
C12orf75	6.6272e-89	0.269469	0.905	0.886	1.32544e-85	Homeostatic
JAG1	5.74063e-11	0.263949	0.64	0.65	1.14813e-07	Homeostatic
BIN1	2.7637e-75	0.234455	0.917	0.909	5.5274e-72	Homeostatic
CST3	5.56559e-140	0.233294	0.999	0.997	1.11312e-136	Homeostatic
PMEPA1	3.12953e-30	0.217149	0.782	0.772	6.25906e-27	Homeostatic
IER3	6.1677e-31	0.207886	0.889	0.882	1.23354e-27	Homeostatic
STAB1	1.67417e-23	0.203467	0.77	0.788	3.34834e-20	Homeostatic
FSCN1	1.05064e-38	0.190248	0.812	0.82	2.10129e-35	Homeostatic
LMO4	4.02181e-17	0.187801	0.704	0.674	8.04361e-14	Homeostatic
SET	1.3546e-20	0.178394	0.803	0.798	2.7092e-17	Homeostatic
SSBP2	6.79172e-15	0.175991	0.735	0.758	1.35834e-11	Homeostatic
SFMBT2	1.12148e-24	0.171333	0.825	0.82	2.24297e-21	Homeostatic
STMN1	6.58433e-21	0.171197	0.787	0.724	1.31687e-17	Homeostatic
SMYD3	2.05324e-14	0.16521	0.72	0.684	4.10648e-11	Homeostatic
XBP1	8.13235e-29	0.16436	0.831	0.834	1.62647e-25	Homeostatic
SUCNR1	3.68202e-06	0.159228	0.812	0.84	0.00736404	Homeostatic
GALNT1	1.05941e-15	0.154583	0.726	0.698	2.11882e-12	Homeostatic
EIF5B	2.33602e-07	0.14759	0.659	0.627	0.000467204	Homeostatic
CEBPD	1.46014e-06	0.144835	0.763	0.756	0.00292029	Homeostatic
HSP90B1	2.55609e-37	0.143563	0.933	0.92	5.11217e-34	Homeostatic
IGF1	2.18208e-10	0.138644	0.812	0.821	4.36415e-07	Homeostatic
OLFML3	5.7724e-24	0.135674	0.943	0.95	1.15448e-20	Homeostatic
NUCKS1	2.53267e-10	0.135033	0.804	0.777	5.06534e-07	Homeostatic
NFIC	3.40813e-06	0.134862	0.669	0.686	0.00681626	Homeostatic
MATK	1.19203e-06	0.134739	0.652	0.648	0.00238407	Homeostatic
CCND1	2.2676e-08	0.133966	0.724	0.741	4.5352e-05	Homeostatic
BASP1	8.48631e-09	0.133195	0.762	0.76	1.69726e-05	Homeostatic
SLC16A3	3.52303e-10	0.12966	0.729	0.736	7.04605e-07	Homeostatic
UQCR10	1.70731e-10	0.129079	0.905	0.89	3.41462e-07	Homeostatic
TUBB	1.19338e-10	0.127259	0.784	0.793	2.38676e-07	Homeostatic
TPM3	3.8131e-07	0.127177	0.772	0.783	0.00076262	Homeostatic
BEX3	3.10145e-20	0.126158	0.682	0.622	6.2029e-17	Homeostatic
GSTM3	1.09623e-18	0.121151	0.719	0.671	2.19245e-15	Homeostatic
CALR	7.73729e-35	0.120318	0.965	0.951	1.54746e-31	Homeostatic
AFF3	3.24243e-09	0.119957	0.604	0.72	6.48486e-06	Homeostatic
HSPA5	1.82331e-25	0.117885	0.887	0.869	3.64662e-22	Homeostatic
DDX52	3.99767e-16	0.117676	0.606	0.544	7.99534e-13	Homeostatic
AKAP9	1.77541e-08	0.117343	0.66	0.626	3.55082e-05	Homeostatic
GP9	5.21146e-15	0.116213	0.644	0.677	1.04229e-11	Homeostatic
HMGN2	3.03971e-06	0.113506	0.806	0.824	0.00607942	Homeostatic
RNASE6	9.57395e-07	0.113188	0.789	0.816	0.00191479	Homeostatic
BTG2	1.20033e-06	0.111273	0.735	0.752	0.00240067	Homeostatic
CWC22	3.47451e-10	0.109289	0.603	0.564	6.94901e-07	Homeostatic
PRDX1	1.27165e-11	0.10909	0.897	0.886	2.54331e-08	Homeostatic
IPCEF1	4.03299e-07	0.107191	0.786	0.796	0.000806597	Homeostatic
DYNLL1	3.89618e-10	0.10716	0.897	0.911	7.79237e-07	Homeostatic
TNFRSF21	2.30726e-05	0.106399	0.493	0.558	0.0461452	Homeostatic
SMIM14	1.80958e-06	0.104432	0.547	0.52	0.00361915	Homeostatic
TNRC6B	1.44717e-06	0.10392	0.756	0.789	0.00289433	Homeostatic
GLRX	1.04364e-07	0.103446	0.808	0.815	0.000208728	Homeostatic
WIPF3	5.43509e-77	-0.102293	0.436	0.593	1.08702e-73	Homeostatic
FXYD5	1.38212e-46	-0.102586	0.576	0.66	2.76424e-43	Homeostatic
FMNL2	2.21672e-15	-0.103131	0.44	0.528	4.43343e-12	Homeostatic
IER5L	1.32151e-29	-0.104525	0.609	0.667	2.64302e-26	Homeostatic
ANKRD22	2.62842e-145	-0.105086	0.603	0.699	5.25684e-142	Homeostatic
TAP1	1.64738e-26	-0.105393	0.53	0.582	3.29477e-23	Homeostatic
IFITM2	1.6242e-24	-0.106254	0.753	0.811	3.24839e-21	Homeostatic
SOCS6	6.65282e-15	-0.106298	0.65	0.733	1.33056e-11	Homeostatic
RABGAP1L	1.09917e-95	-0.106945	0.56	0.733	2.19834e-92	Homeostatic
RGS16	7.26979e-48	-0.108596	0.817	0.76	1.45396e-44	Homeostatic
ARHGAP22	2.30436e-17	-0.109729	0.555	0.622	4.60871e-14	Homeostatic
CACNB4	1.54359e-19	-0.110678	0.669	0.758	3.08719e-16	Homeostatic
SCPEP1	1.98109e-25	-0.110809	0.59	0.683	3.96218e-22	Homeostatic
TMEM176A	1.2712e-20	-0.112337	0.649	0.672	2.5424e-17	Homeostatic
CD48	8.48459e-07	-0.112768	0.494	0.524	0.00169692	Homeostatic
ODF3B	5.31354e-43	-0.114503	0.743	0.724	1.06271e-39	Homeostatic
SP110	9.61276e-17	-0.116863	0.739	0.75	1.92255e-13	Homeostatic
SERPING1	1.1661e-83	-0.121476	0.72	0.76	2.33221e-80	Homeostatic
OAS1	1.52236e-22	-0.123605	0.729	0.792	3.04471e-19	Homeostatic
SAMD9	2.34547e-41	-0.123806	0.721	0.808	4.69095e-38	Homeostatic
KCNMA1	2.15901e-43	-0.124464	0.533	0.608	4.31802e-40	Homeostatic
EPB41L2	2.1539e-25	-0.126396	0.682	0.784	4.3078e-22	Homeostatic
CACNA1D	1.60707e-40	-0.126554	0.427	0.552	3.21414e-37	Homeostatic
OAS2	7.56583e-28	-0.12738	0.615	0.645	1.51317e-24	Homeostatic
TRIM22	7.42751e-31	-0.128829	0.726	0.795	1.4855e-27	Homeostatic
ITGAX	4.69628e-25	-0.129523	0.624	0.701	9.39256e-22	Homeostatic
HLA-F	3.78418e-22	-0.129861	0.629	0.656	7.56836e-19	Homeostatic
DHRS7	1.09413e-26	-0.133372	0.641	0.728	2.18826e-23	Homeostatic
POU2F2	7.67494e-43	-0.139239	0.636	0.737	1.53499e-39	Homeostatic
PSME2	3.98273e-29	-0.140901	0.74	0.789	7.96547e-26	Homeostatic
PLA2G7	6.32013e-39	-0.144951	0.673	0.664	1.26403e-35	Homeostatic
CPVL	1.02457e-32	-0.147802	0.769	0.858	2.04915e-29	Homeostatic
DDX60L	5.94605e-55	-0.150143	0.552	0.676	1.18921e-51	Homeostatic
BST2	1.69861e-14	-0.150997	0.949	0.966	3.39722e-11	Homeostatic
RNF213	1.8404e-30	-0.15601	0.645	0.761	3.6808e-27	Homeostatic
CD37	8.92841e-42	-0.156815	0.823	0.875	1.78568e-38	Homeostatic
PSMB9	1.18224e-34	-0.157591	0.693	0.727	2.36448e-31	Homeostatic
LILRB4	2.63364e-41	-0.158449	0.551	0.634	5.26728e-38	Homeostatic
NAP1L1	9.0322e-33	-0.159975	0.721	0.798	1.80644e-29	Homeostatic
SLC11A1	6.13887e-124	-0.161816	0.521	0.673	1.22777e-120	Homeostatic
HPSE	7.46663e-20	-0.162278	0.608	0.625	1.49333e-16	Homeostatic
APOE	3.81031e-66	-0.163185	1	0.999	7.62063e-63	Homeostatic
S100A11	1.21704e-40	-0.16399	0.959	0.966	2.43407e-37	Homeostatic
IFIT2	1.25741e-38	-0.165508	0.579	0.656	2.51483e-35	Homeostatic
SGK1	3.44205e-22	-0.165894	0.511	0.588	6.8841e-19	Homeostatic
HERC5	7.09622e-17	-0.168485	0.726	0.73	1.41924e-13	Homeostatic
LAP3	8.44613e-31	-0.169093	0.62	0.703	1.68923e-27	Homeostatic
CIITA	5.46928e-09	-0.173809	0.57	0.546	1.09386e-05	Homeostatic
B2M	7.32106e-191	-0.173992	1	1	1.46421e-187	Homeostatic
GPR65	4.90668e-42	-0.174561	0.778	0.746	9.81335e-39	Homeostatic
MS4A6A	1.03144e-107	-0.179078	0.829	0.747	2.06289e-104	Homeostatic
PARP9	1.31032e-57	-0.18011	0.647	0.724	2.62065e-54	Homeostatic
CAPG	5.24641e-42	-0.183511	0.716	0.759	1.04928e-38	Homeostatic
EIF2AK2	8.68752e-44	-0.188413	0.658	0.738	1.7375e-40	Homeostatic
CD9	1.79605e-137	-0.188527	0.562	0.718	3.59209e-134	Homeostatic
IFI44	2.76643e-37	-0.190164	0.759	0.766	5.53286e-34	Homeostatic
TNFSF13B	3.45107e-93	-0.192832	0.606	0.693	6.90214e-90	Homeostatic
PARP14	2.2278e-28	-0.198197	0.688	0.733	4.45559e-25	Homeostatic
APOC2	1.66593e-50	-0.203829	0.56	0.687	3.33186e-47	Homeostatic
TMSB10	8.52024e-94	-0.205131	0.98	0.982	1.70405e-90	Homeostatic
RTTN	3.33769e-23	-0.206544	0.706	0.696	6.67538e-20	Homeostatic
CCL2	3.39972e-09	-0.213875	0.643	0.692	6.79943e-06	Homeostatic
IRF7	6.30083e-62	-0.217999	0.759	0.807	1.26017e-58	Homeostatic
MX2	4.77889e-80	-0.225983	0.818	0.779	9.55777e-77	Homeostatic
EPSTI1	9.24108e-42	-0.228898	0.718	0.769	1.84822e-38	Homeostatic
STAT1	1.10714e-82	-0.229873	0.747	0.813	2.21429e-79	Homeostatic
SCIN	9.41725e-54	-0.233835	0.51	0.591	1.88345e-50	Homeostatic
HLA-A	2.29273e-93	-0.237725	0.903	0.936	4.58546e-90	Homeostatic
TMEM176B	4.80159e-37	-0.24004	0.723	0.727	9.60318e-34	Homeostatic
OLR1	8.75643e-61	-0.241344	0.804	0.893	1.75129e-57	Homeostatic
C3AR1	3.09456e-60	-0.252175	0.607	0.718	6.18912e-57	Homeostatic
HLA-B	2.47237e-162	-0.259483	0.974	0.989	4.94473e-159	Homeostatic
CD83	7.13583e-165	-0.263967	0.63	0.793	1.42717e-161	Homeostatic
MTRNR2L6	2.24796e-05	-0.266762	0.721	0.726	0.0449592	Homeostatic
CCL4L2	4.55053e-27	-0.274199	0.829	0.701	9.10107e-24	Homeostatic
CLEC7A	2.3687e-80	-0.276531	0.779	0.822	4.7374e-77	Homeostatic
SAMD9L	1.27231e-74	-0.279882	0.731	0.785	2.54462e-71	Homeostatic
XAF1	7.44185e-54	-0.291637	0.799	0.82	1.48837e-50	Homeostatic
HLA-DQB1	0	-0.292824	0.914	0.886	0	Homeostatic
HLA-C	2.96268e-211	-0.299299	0.974	0.992	5.92535e-208	Homeostatic
IL1B	8.2065e-29	-0.316384	0.529	0.621	1.6413e-25	Homeostatic
APOC1	2.21392e-62	-0.340354	0.933	0.95	4.42784e-59	Homeostatic
HLA-DQA1	2.87579e-248	-0.354021	0.861	0.778	5.75158e-245	Homeostatic
TYMP	1.2817e-80	-0.35639	0.632	0.739	2.5634e-77	Homeostatic
HLA-DMB	6.89898e-123	-0.369594	0.58	0.754	1.3798e-119	Homeostatic
MTRNR2L10	3.03187e-06	-0.388413	0.767	0.767	0.00606375	Homeostatic
LY6E	5.49251e-81	-0.392059	0.836	0.822	1.0985e-77	Homeostatic
IFIT3	2.56688e-27	-0.402355	0.726	0.702	5.13376e-24	Homeostatic
SPP1	7.80749e-157	-0.410527	0.995	0.996	1.5615e-153	Homeostatic
CCL4	5.54766e-107	-0.434867	0.603	0.778	1.10953e-103	Homeostatic
IFIT1	7.28183e-48	-0.442511	0.762	0.759	1.45637e-44	Homeostatic
CXCL10	1.20347e-139	-0.449699	0.751	0.861	2.40694e-136	Homeostatic
HLA-DQA2	4.72206e-294	-0.480286	0.805	0.773	9.44413e-291	Homeostatic
MX1	4.2595e-53	-0.482174	0.729	0.738	8.519e-50	Homeostatic
IFI27	3.05333e-127	-0.518351	0.868	0.817	6.10667e-124	Homeostatic
IFITM3	9.22196e-76	-0.524647	0.808	0.829	1.84439e-72	Homeostatic
ISG15	2.2641e-146	-0.535796	0.864	0.888	4.5282e-143	Homeostatic
IFI44L	2.40234e-131	-0.742955	0.944	0.896	4.80468e-128	Homeostatic
HLA-DMA	0	-0.802134	0.796	0.828	0	Homeostatic
IFI6	1.78904e-150	-0.805327	0.756	0.808	3.57808e-147	Homeostatic
HLA-DPB1	0	-0.887768	0.764	0.836	0	Homeostatic
HLA-DRB5	0	-0.930669	0.747	0.833	0	Homeostatic
CD74	0	-1.05575	0.941	0.993	0	Homeostatic
HLA-DPA1	0	-1.41205	0.766	0.914	0	Homeostatic
HLA-DRB1	0	-1.45751	0.819	0.93	0	Homeostatic
HLA-DRA	0	-1.66838	0.871	0.96	0	Homeostatic
HLA-DRA	0	1.36534	0.976	0.881	0	MHCII
HLA-DRB1	0	1.27167	0.952	0.83	0	MHCII
HLA-DPA1	0	1.20625	0.929	0.785	0	MHCII
CD74	0	0.962299	0.996	0.949	0	MHCII
HLA-DRB5	0	0.897374	0.86	0.751	0	MHCII
HLA-DMA	0	0.815154	0.859	0.791	0	MHCII
HLA-DPB1	0	0.800787	0.855	0.769	0	MHCII
HLA-DQA2	7.19728e-279	0.485754	0.793	0.792	1.43946e-275	MHCII
HLA-DMB	3.33818e-122	0.42728	0.768	0.604	6.67637e-119	MHCII
CLEC7A	1.43733e-83	0.336319	0.828	0.784	2.87466e-80	MHCII
HLA-DQA1	7.61286e-172	0.333607	0.768	0.851	1.52257e-168	MHCII
TMEM176B	3.59238e-46	0.295016	0.746	0.717	7.18476e-43	MHCII
HLA-DQB1	0	0.279696	0.902	0.904	0	MHCII
HLA-C	2.53891e-163	0.279393	0.992	0.977	5.07782e-160	MHCII
HLA-B	3.90501e-133	0.254557	0.988	0.977	7.81002e-130	MHCII
HLA-A	3.38555e-80	0.243437	0.937	0.908	6.7711e-77	MHCII
CAPG	9.02822e-38	0.218797	0.771	0.72	1.80564e-34	MHCII
SPP1	1.05502e-85	0.209676	0.997	0.995	2.11003e-82	MHCII
CPVL	2.27271e-44	0.207519	0.863	0.782	4.54541e-41	MHCII
DHRS7	1.24795e-28	0.19933	0.733	0.654	2.49589e-25	MHCII
APOC1	1.36408e-50	0.195725	0.956	0.934	2.72817e-47	MHCII
APOC2	5.57938e-29	0.194274	0.681	0.583	1.11588e-25	MHCII
C3AR1	9.15197e-22	0.192507	0.696	0.632	1.83039e-18	MHCII
SCIN	5.49304e-16	0.190272	0.568	0.531	1.09861e-12	MHCII
IFI27	9.45827e-21	0.190015	0.8	0.865	1.89165e-17	MHCII
GPR65	4.50213e-23	0.187049	0.736	0.776	9.00425e-20	MHCII
CD37	1.05307e-38	0.186748	0.872	0.833	2.10614e-35	MHCII
EPB41L2	3.54195e-31	0.186095	0.787	0.698	7.0839e-28	MHCII
CACNB4	4.15118e-29	0.181078	0.767	0.68	8.30236e-26	MHCII
LILRB4	5.37769e-15	0.17857	0.609	0.574	1.07554e-11	MHCII
MS4A6A	3.91823e-68	0.17377	0.728	0.822	7.83647e-65	MHCII
PILRA	4.56502e-27	0.154737	0.795	0.728	9.13004e-24	MHCII
ARHGAP22	5.47063e-12	0.14243	0.62	0.567	1.09413e-08	MHCII
TMSB10	1.59217e-42	0.139351	0.98	0.981	3.18434e-39	MHCII
CACNA1D	1.20373e-53	0.134745	0.594	0.433	2.40746e-50	MHCII
SLC11A1	3.32645e-36	0.134445	0.645	0.556	6.6529e-33	MHCII
APOE	8.27794e-48	0.132458	0.999	1	1.65559e-44	MHCII
KCNMA1	1.49755e-12	0.132262	0.58	0.555	2.9951e-09	MHCII
MIS18BP1	1.59797e-20	0.132087	0.786	0.704	3.19593e-17	MHCII
HIST1H2AC	2.15086e-29	0.131817	0.758	0.67	4.30172e-26	MHCII
HLA-F	1.23695e-11	0.122694	0.655	0.635	2.47389e-08	MHCII
ITGAX	8.65833e-14	0.119321	0.697	0.638	1.73167e-10	MHCII
ARHGAP26	4.29835e-07	0.112302	0.624	0.598	0.00085967	MHCII
B2M	1.13472e-77	0.11137	1	1	2.26944e-74	MHCII
TMEM176A	9.59965e-11	0.107375	0.662	0.657	1.91993e-07	MHCII
ZNF503	4.05737e-21	0.107099	0.544	0.455	8.11474e-18	MHCII
BCO2	1.45852e-07	0.104391	0.602	0.588	0.000291705	MHCII
RASAL2	5.25428e-24	0.104276	0.676	0.581	1.05086e-20	MHCII
SPATA13	2.38203e-34	0.102819	0.659	0.561	4.76405e-31	MHCII
ANOS1	7.9051e-20	0.101761	0.581	0.52	1.58102e-16	MHCII
TUBB	1.78905e-08	-0.102583	0.783	0.789	3.5781e-05	MHCII
NFIC	1.94146e-05	-0.102816	0.674	0.677	0.0388292	MHCII
FCGR1A	6.4619e-14	-0.102875	0.883	0.89	1.29238e-10	MHCII
PLAT	5.77034e-07	-0.103289	0.445	0.487	0.00115407	MHCII
GSTM3	4.28823e-09	-0.104896	0.681	0.708	8.57645e-06	MHCII
HERC5	2.62742e-11	-0.105105	0.686	0.742	5.25484e-08	MHCII
ANKRD11	7.3977e-08	-0.107676	0.757	0.774	0.000147954	MHCII
EIF5B	1.08968e-08	-0.109857	0.611	0.659	2.17936e-05	MHCII
UQCR10	5.19376e-08	-0.111419	0.879	0.906	0.000103875	MHCII
CCND1	4.98659e-06	-0.112321	0.724	0.733	0.00997318	MHCII
METAP2	3.8848e-07	-0.11333	0.614	0.64	0.00077696	MHCII
STMN1	7.88528e-09	-0.115488	0.738	0.772	1.57706e-05	MHCII
HNRNPM	4.90581e-06	-0.115521	0.676	0.693	0.00981162	MHCII
EIF1AX	3.51056e-06	-0.115839	0.708	0.741	0.00702111	MHCII
GP9	6.63379e-09	-0.116432	0.695	0.644	1.32676e-05	MHCII
SLC16A3	4.25973e-10	-0.11775	0.718	0.736	8.51947e-07	MHCII
HSPA8	4.63179e-12	-0.119309	0.827	0.829	9.26358e-09	MHCII
NUCKS1	2.35267e-09	-0.120169	0.763	0.805	4.70534e-06	MHCII
BTG2	5.62897e-08	-0.12247	0.733	0.744	0.000112579	MHCII
GLRX	2.73082e-09	-0.122653	0.806	0.813	5.46163e-06	MHCII
HSP90AA1	3.37218e-18	-0.124671	0.918	0.92	6.74436e-15	MHCII
MATK	1.28119e-05	-0.127206	0.654	0.65	0.0256238	MHCII
BEX3	1.18022e-28	-0.128534	0.598	0.681	2.36044e-25	MHCII
PRDX1	8.70529e-17	-0.131212	0.876	0.899	1.74106e-13	MHCII
SMYD3	5.17008e-11	-0.131627	0.682	0.715	1.03402e-07	MHCII
DYNLL1	3.49542e-15	-0.134176	0.902	0.902	6.99083e-12	MHCII
SERPINB9	3.48396e-10	-0.135657	0.61	0.649	6.96792e-07	MHCII
EIF2S2	1.85188e-12	-0.135786	0.619	0.659	3.70377e-09	MHCII
FSCN1	3.3226e-18	-0.136216	0.821	0.813	6.64521e-15	MHCII
PDIA3	5.22526e-28	-0.140825	0.884	0.921	1.04505e-24	MHCII
SFMBT2	4.1679e-19	-0.152236	0.803	0.83	8.3358e-16	MHCII
DNAJA1	3.16818e-15	-0.153312	0.749	0.761	6.33636e-12	MHCII
GALNT1	7.77533e-21	-0.153955	0.67	0.731	1.55507e-17	MHCII
CCL4L2	1.94999e-46	-0.154228	0.694	0.81	3.89998e-43	MHCII
IER3	1.48332e-14	-0.15495	0.879	0.888	2.96665e-11	MHCII
PMEPA1	2.04901e-14	-0.155017	0.758	0.785	4.09803e-11	MHCII
TPM3	3.00342e-15	-0.156357	0.763	0.781	6.00684e-12	MHCII
IFIT3	2.1587e-18	-0.165745	0.637	0.745	4.3174e-15	MHCII
LGMN	5.53211e-21	-0.169693	0.759	0.79	1.10642e-17	MHCII
TLE4	1.44506e-06	-0.17015	0.677	0.669	0.00289013	MHCII
SET	3.31718e-19	-0.171252	0.785	0.806	6.63437e-16	MHCII
STAB1	7.19766e-17	-0.173163	0.777	0.776	1.43953e-13	MHCII
LMO4	1.107e-21	-0.174317	0.64	0.712	2.21399e-18	MHCII
XBP1	4.57885e-28	-0.177732	0.817	0.838	9.15771e-25	MHCII
HSP90B1	2.26062e-47	-0.187001	0.911	0.934	4.52123e-44	MHCII
CST3	2.80389e-76	-0.192221	0.997	0.998	5.60778e-73	MHCII
HSPA5	3.70919e-38	-0.197046	0.851	0.89	7.41839e-35	MHCII
CXCL10	2.25388e-37	-0.201722	0.861	0.769	4.50777e-34	MHCII
C12orf75	9.4482e-45	-0.213505	0.878	0.905	1.88964e-41	MHCII
CALR	1.50837e-61	-0.216574	0.944	0.966	3.01674e-58	MHCII
VSIG4	1.07991e-06	-0.2181	0.796	0.763	0.00215981	MHCII
BIN1	4.69008e-64	-0.244874	0.897	0.92	9.38016e-61	MHCII
CCL4	3.87286e-25	-0.25581	0.781	0.631	7.74572e-22	MHCII
EGFL7	8.01231e-45	-0.308488	0.694	0.749	1.60246e-41	MHCII
IL3RA	5.69016e-67	-0.362672	0.778	0.803	1.13803e-63	MHCII
MRC1	5.50233e-34	-0.401332	0.63	0.651	1.10047e-30	MHCII
ABCG2	9.39656e-97	-0.422872	0.804	0.871	1.87931e-93	MHCII
FOLR2	2.40878e-217	-0.451099	0.935	0.966	4.81756e-214	MHCII
LYVE1	2.25066e-60	-0.51939	0.778	0.776	4.50132e-57	MHCII
IFI6	0	1.80349	0.975	0.763	0	IFN
IFI44L	0	1.65941	0.976	0.923	0	IFN
ISG15	0	1.46009	0.993	0.865	0	IFN
IFITM3	9.22012e-235	1.34526	0.978	0.806	1.84402e-231	IFN
MX1	1.73361e-242	1.33943	0.945	0.719	3.46721e-239	IFN
IFIT1	3.03847e-246	1.31423	0.936	0.749	6.07694e-243	IFN
IFIT3	6.92068e-233	1.22948	0.916	0.704	1.38414e-229	IFN
LY6E	5.26266e-202	1.10767	0.93	0.824	1.05253e-198	IFN
XAF1	3.9959e-179	0.960693	0.94	0.799	7.9918e-176	IFN
IFI27	9.43512e-55	0.894954	0.796	0.852	1.88702e-51	IFN
EPSTI1	4.36411e-152	0.879828	0.908	0.726	8.72821e-149	IFN
SAMD9L	5.10914e-143	0.830554	0.908	0.741	1.02183e-139	IFN
PARP14	7.37726e-132	0.823135	0.916	0.692	1.47545e-128	IFN
IRF7	1.53595e-166	0.817161	0.929	0.768	3.0719e-163	IFN
EIF2AK2	2.21615e-154	0.807108	0.928	0.673	4.4323e-151	IFN
HERC5	1.2921e-170	0.796053	0.919	0.715	2.5842e-167	IFN
MX2	3.44484e-302	0.792458	0.946	0.794	6.88969e-299	IFN
TYMP	7.84516e-124	0.770929	0.899	0.659	1.56903e-120	IFN
STAT1	5.7091e-152	0.74184	0.915	0.763	1.14182e-148	IFN
BST2	7.20336e-159	0.713607	0.993	0.953	1.44067e-155	IFN
IFIT2	1.08557e-121	0.696159	0.849	0.593	2.17114e-118	IFN
IFI44	2.17984e-115	0.667699	0.883	0.754	4.35969e-112	IFN
OAS1	3.02934e-91	0.634442	0.912	0.743	6.05867e-88	IFN
LAP3	8.62783e-99	0.620873	0.879	0.637	1.72557e-95	IFN
RNF213	2.39621e-85	0.615164	0.9	0.676	4.79242e-82	IFN
PARP9	2.0301e-119	0.594567	0.875	0.663	4.06019e-116	IFN
DDX60L	1.03154e-101	0.561133	0.853	0.583	2.06308e-98	IFN
SP110	7.70685e-76	0.540084	0.883	0.734	1.54137e-72	IFN
TRIM22	5.65467e-80	0.531678	0.919	0.741	1.13093e-76	IFN
PLSCR1	3.04563e-65	0.515023	0.876	0.739	6.09126e-62	IFN
OAS2	3.80419e-77	0.480716	0.758	0.618	7.60838e-74	IFN
SAMD9	3.57304e-62	0.453317	0.908	0.744	7.14607e-59	IFN
OAS3	4.75868e-160	0.410486	0.862	0.694	9.51736e-157	IFN
IFI35	3.57525e-79	0.404021	0.842	0.674	7.1505e-76	IFN
CXCL10	2.71509e-87	0.394473	0.869	0.788	5.43018e-84	IFN
IFITM2	3.24561e-42	0.378015	0.861	0.77	6.49122e-39	IFN
TNFSF13B	8.54831e-58	0.377012	0.767	0.631	1.70966e-54	IFN
PSME2	2.15472e-39	0.373104	0.852	0.753	4.30945e-36	IFN
APOL6	4.50104e-82	0.362054	0.825	0.605	9.00208e-79	IFN
C19orf66	8.32459e-58	0.346439	0.821	0.575	1.66492e-54	IFN
PPM1K	9.2886e-40	0.334891	0.83	0.626	1.85772e-36	IFN
OASL	9.00742e-133	0.327695	0.832	0.742	1.80148e-129	IFN
IRF9	1.82678e-19	0.323178	0.741	0.768	3.65356e-16	IFN
PSMB9	4.56422e-45	0.316968	0.815	0.699	9.12843e-42	IFN
B2M	1.99366e-150	0.308319	1	1	3.98733e-147	IFN
TNFSF10	3.2782e-27	0.295375	0.824	0.68	6.5564e-24	IFN
TAP1	3.37459e-99	0.290153	0.8	0.534	6.74918e-96	IFN
TMSB10	5.91944e-44	0.273653	0.996	0.98	1.18389e-40	IFN
HLA-C	1.62871e-47	0.270443	0.993	0.98	3.25742e-44	IFN
IRF1	8.23619e-42	0.268026	0.809	0.654	1.64724e-38	IFN
ODF3B	3.43165e-87	0.26622	0.823	0.73	6.8633e-84	IFN
LGALS3BP	5.24856e-06	0.264476	0.649	0.722	0.0104971	IFN
SERPING1	3.82356e-60	0.260432	0.803	0.731	7.64711e-57	IFN
HSPA1B	3.25144e-26	0.259278	0.862	0.754	6.50288e-23	IFN
RABGAP1L	9.81168e-48	0.257012	0.809	0.614	1.96234e-44	IFN
MT2A	1.07385e-148	0.243597	0.858	0.651	2.14769e-145	IFN
PNPT1	4.37753e-41	0.229441	0.749	0.534	8.75507e-38	IFN
DDX60	8.82304e-31	0.226247	0.696	0.572	1.76461e-27	IFN
STAT2	6.48969e-57	0.223249	0.742	0.486	1.29794e-53	IFN
DNAJA1	8.52964e-21	0.219751	0.875	0.75	1.70593e-17	IFN
HERC6	2.87276e-50	0.207257	0.7	0.525	5.74553e-47	IFN
HLA-DPA1	6.3714e-15	0.205422	0.859	0.82	1.27428e-11	IFN
HLA-A	2.99418e-25	0.202294	0.949	0.914	5.98835e-22	IFN
CALR	2.96391e-11	0.202161	0.966	0.96	5.92783e-08	IFN
USP18	1.41056e-132	0.198032	0.815	0.518	2.82112e-129	IFN
TAP2	4.45586e-38	0.194903	0.696	0.542	8.91173e-35	IFN
CD74	1.21487e-21	0.189064	0.993	0.959	2.42975e-18	IFN
TRIM14	2.69217e-22	0.188687	0.652	0.589	5.38434e-19	IFN
IFIH1	2.06647e-15	0.188418	0.682	0.675	4.13293e-12	IFN
HLA-DRA	1.29267e-17	0.185748	0.924	0.904	2.58534e-14	IFN
DDX58	3.98904e-24	0.179715	0.615	0.492	7.97807e-21	IFN
HLA-DRB1	6.63296e-15	0.173772	0.888	0.86	1.32659e-11	IFN
SDF2L1	3.14681e-23	0.171651	0.853	0.702	6.29361e-20	IFN
CH25H	2.69522e-16	0.170389	0.93	0.81	5.39045e-13	IFN
HLA-B	7.45333e-21	0.163263	0.993	0.979	1.49067e-17	IFN
PDIA3	1.11121e-11	0.163262	0.942	0.91	2.22242e-08	IFN
MAFB	3.23093e-30	0.162535	0.796	0.653	6.46187e-27	IFN
HELZ2	1.83243e-234	0.159243	0.891	0.451	3.66487e-231	IFN
TENT5A	3.97631e-32	0.155045	0.662	0.486	7.95261e-29	IFN
NAMPT	3.74475e-22	0.154999	0.662	0.55	7.4895e-19	IFN
C2	1.64927e-20	0.154538	0.733	0.581	3.29854e-17	IFN
ZC3HAV1	1.7574e-08	0.151673	0.652	0.608	3.5148e-05	IFN
S100A11	3.21682e-12	0.147819	0.975	0.961	6.43364e-09	IFN
PDIA4	3.5076e-22	0.144005	0.782	0.587	7.01521e-19	IFN
mEGFP	1.05284e-08	0.138787	0.809	0.735	2.10567e-05	IFN
TNK2	3.18656e-46	0.136598	0.725	0.528	6.37313e-43	IFN
TRIM56	3.8335e-13	0.135987	0.728	0.633	7.66701e-10	IFN
CCR1	3.92198e-11	0.135921	0.784	0.658	7.84396e-08	IFN
FMNL2	9.76312e-15	0.133936	0.612	0.465	1.95262e-11	IFN
SPTLC2	1.93427e-23	0.129649	0.795	0.613	3.86854e-20	IFN
DYNLT1	3.82812e-38	0.126333	0.827	0.622	7.65624e-35	IFN
HSPA8	3.51292e-07	0.126259	0.9	0.824	0.000702583	IFN
HLA-F	7.6867e-11	0.124884	0.683	0.637	1.53734e-07	IFN
OLR1	8.27994e-09	0.123511	0.943	0.831	1.65599e-05	IFN
POU2F2	2.04274e-20	0.121562	0.82	0.665	4.08547e-17	IFN
HSP90AA1	1.62258e-07	0.120778	0.959	0.917	0.000324516	IFN
SRGN	5.55188e-11	0.119435	0.974	0.947	1.11038e-07	IFN
RARRES3	7.67668e-14	0.118892	0.763	0.715	1.53534e-10	IFN
IFITM1	3.30914e-151	0.117124	0.815	0.635	6.61827e-148	IFN
EPHB2	3.30435e-11	0.115661	0.586	0.509	6.6087e-08	IFN
TUBA1B	1.5508e-07	0.112297	0.95	0.914	0.00031016	IFN
NCF1	2.91293e-16	0.112184	0.774	0.633	5.82587e-13	IFN
MNDA	2.30174e-08	0.110953	0.955	0.922	4.60348e-05	IFN
HPSE	2.16588e-15	0.110809	0.689	0.61	4.33176e-12	IFN
SRGAP2C	1.45849e-05	0.107262	0.883	0.799	0.0291698	IFN
FCGR3A	7.87758e-09	0.106902	0.972	0.933	1.57552e-05	IFN
PDIA6	4.69114e-06	0.106233	0.883	0.833	0.00938227	IFN
SIGLEC1	4.51942e-35	0.105956	0.654	0.447	9.03883e-32	IFN
PSME1	2.15322e-10	0.105856	0.786	0.724	4.30645e-07	IFN
XBP1	4.19068e-06	0.103305	0.92	0.827	0.00838135	IFN
HLA-DQA1	3.71589e-29	0.101127	0.863	0.827	7.43178e-26	IFN
DKC1	9.88691e-07	-0.100212	0.493	0.571	0.00197738	IFN
NIN	9.52478e-06	-0.101377	0.444	0.515	0.0190496	IFN
SIGLEC8	2.43223e-05	-0.10444	0.474	0.537	0.0486447	IFN
AQR	1.79343e-05	-0.111532	0.511	0.58	0.0358687	IFN
POC1B	7.36727e-10	-0.114125	0.472	0.584	1.47345e-06	IFN
GSTM3	3.15226e-08	-0.121369	0.615	0.707	6.30451e-05	IFN
ZMYND11	2.4553e-05	-0.128295	0.502	0.573	0.0491061	IFN
MATK	4.70223e-09	-0.128699	0.576	0.656	9.40446e-06	IFN
C9orf16	1.88188e-05	-0.128867	0.683	0.766	0.0376375	IFN
CWC22	1.51506e-05	-0.130206	0.52	0.593	0.0303011	IFN
ZMAT3	3.24588e-07	-0.136922	0.532	0.633	0.000649176	IFN
CCL4L2	7.61416e-16	-0.140268	0.653	0.788	1.52283e-12	IFN
C12orf75	4.2403e-06	-0.145841	0.924	0.896	0.00848059	IFN
CTSD	4.37563e-07	-0.150545	0.871	0.852	0.000875126	IFN
YY1	1.80739e-05	-0.169718	0.669	0.725	0.0361477	IFN
APOC1	1.27368e-05	-0.183185	0.933	0.94	0.0254735	IFN
FOLR2	1.28519e-11	-0.197389	0.954	0.958	2.57039e-08	IFN
LIPA	8.7141e-07	-0.214141	0.754	0.749	0.00174282	IFN
ASAH1	2.67506e-13	-0.228431	0.876	0.879	5.35013e-10	IFN
EGFL7	9.35357e-09	-0.234792	0.669	0.739	1.87071e-05	IFN
STMN1	2.95638e-13	-0.241177	0.645	0.771	5.91277e-10	IFN
LYVE1	3.49457e-06	-0.259227	0.749	0.778	0.00698915	IFN
MRC1	3.14908e-09	-0.265127	0.574	0.65	6.29816e-06	IFN
ABCG2	3.53519e-16	-0.29208	0.781	0.858	7.07037e-13	IFN
CD83	5.88216e-125	1.40471	0.935	0.686	1.17643e-121	DAM
APOC1	1.69559e-109	1.25626	0.991	0.938	3.39118e-106	DAM
CD9	9.1726e-152	1.23567	0.948	0.612	1.83452e-148	DAM
CCL3	1.30653e-84	1.18696	0.883	0.723	2.61305e-81	DAM
SPP1	1.00574e-98	1.14934	1	0.995	2.01149e-95	DAM
HLA-DRA	2.93908e-70	1.08182	0.981	0.903	5.87815e-67	DAM
HLA-DPA1	2.16363e-58	0.921449	0.96	0.819	4.32727e-55	DAM
SGK1	8.82426e-60	0.900107	0.861	0.532	1.76485e-56	DAM
HLA-DRB1	1.9787e-54	0.893438	0.951	0.859	3.9574e-51	DAM
CCL3L1	6.21056e-24	0.884656	0.747	0.674	1.24211e-20	DAM
IL1B	5.60646e-12	0.874102	0.71	0.56	1.12129e-08	DAM
CH25H	1.04598e-10	0.828991	0.941	0.814	2.09196e-07	DAM
OLR1	4.08492e-73	0.794135	0.988	0.834	8.16983e-70	DAM
LIPA	1.18192e-54	0.77302	0.938	0.745	2.36384e-51	DAM
SLC1A3	1.85631e-52	0.763826	0.932	0.643	3.71261e-49	DAM
HLA-DPB1	3.90832e-43	0.761825	0.883	0.789	7.81664e-40	DAM
CCL4	7.73023e-69	0.708172	0.886	0.664	1.54605e-65	DAM
PLA2G7	1.23195e-82	0.708113	0.864	0.665	2.46389e-79	DAM
CD74	7.04134e-56	0.694787	0.994	0.96	1.40827e-52	DAM
ASAH1	6.71217e-68	0.66589	0.972	0.876	1.34243e-64	DAM
MAFB	6.08247e-43	0.649282	0.843	0.656	1.21649e-39	DAM
SOCS6	9.30048e-50	0.647151	0.944	0.674	1.8601e-46	DAM
HLA-DRB5	7.59463e-37	0.625806	0.88	0.777	1.51893e-33	DAM
NAP1L1	7.34684e-45	0.580462	0.951	0.745	1.46937e-41	DAM
APOE	3.34215e-82	0.525231	1	1	6.68431e-79	DAM
C3AR1	8.09229e-43	0.507331	0.92	0.642	1.61846e-39	DAM
LGMN	7.79206e-19	0.50602	0.907	0.778	1.55841e-15	DAM
S100A11	1.24361e-44	0.474625	0.994	0.961	2.48721e-41	DAM
MS4A7	1.86419e-32	0.47356	0.963	0.83	3.72838e-29	DAM
PDPN	7.57003e-48	0.472242	0.87	0.757	1.51401e-44	DAM
HLA-DMA	4.15438e-42	0.470807	0.954	0.805	8.30875e-39	DAM
SCIN	7.97177e-41	0.45027	0.765	0.535	1.59435e-37	DAM
HLA-DQB1	1.56928e-79	0.446133	0.926	0.903	3.13856e-76	DAM
DBI	1.34042e-32	0.442087	0.87	0.705	2.68083e-29	DAM
ACTG1	1.90865e-29	0.429001	0.951	0.85	3.8173e-26	DAM
RGS16	1.73068e-63	0.424219	0.87	0.793	3.46137e-60	DAM
LPL	1.60342e-64	0.416217	0.827	0.573	3.20685e-61	DAM
PDGFA	3.5636e-60	0.415807	0.83	0.626	7.12721e-57	DAM
APOC2	3.12202e-25	0.406702	0.852	0.602	6.24404e-22	DAM
LIMS1	3.12417e-22	0.406521	0.883	0.694	6.24835e-19	DAM
CTSD	2.20908e-24	0.400492	0.938	0.851	4.41817e-21	DAM
CSTB	3.67185e-34	0.395423	0.944	0.797	7.34369e-31	DAM
ITGAX	5.62746e-27	0.395127	0.852	0.648	1.12549e-23	DAM
FABP5	1.86411e-55	0.390229	0.852	0.737	3.72821e-52	DAM
SLC11A1	4.7751e-68	0.386064	0.867	0.571	9.5502e-65	DAM
RTTN	1.19349e-38	0.374746	0.855	0.698	2.38698e-35	DAM
LGALS1	9.2661e-59	0.372353	0.802	0.718	1.85322e-55	DAM
IER5L	4.8311e-55	0.359972	0.883	0.624	9.66219e-52	DAM
HLA-DQA2	1.68402e-39	0.34754	0.855	0.791	3.36804e-36	DAM
RAMP1	1.26147e-58	0.346221	0.83	0.688	2.52294e-55	DAM
ZFP36	5.76735e-21	0.345626	0.793	0.526	1.15347e-17	DAM
IER2	1.33267e-15	0.343445	0.753	0.587	2.66535e-12	DAM
HLA-DQA1	3.64653e-31	0.331303	0.809	0.83	7.29305e-28	DAM
BHLHE41	1.41027e-21	0.297397	0.966	0.833	2.82054e-18	DAM
SH3BGRL3	2.78912e-16	0.295095	0.969	0.878	5.57824e-13	DAM
ID2	1.31999e-22	0.290366	0.843	0.707	2.63999e-19	DAM
GLDN	7.90471e-165	0.289508	0.969	0.722	1.58094e-161	DAM
RASGEF1B	3.93546e-69	0.279641	0.836	0.75	7.87092e-66	DAM
ATP6V1F	2.38995e-17	0.277163	0.963	0.854	4.7799e-14	DAM
FTH1	7.76779e-38	0.275728	1	0.999	1.55356e-34	DAM
IFI27	8.84971e-37	0.271049	0.904	0.847	1.76994e-33	DAM
PADI2	8.94273e-42	0.265877	0.713	0.406	1.78855e-38	DAM
mEGFP	6.61305e-15	0.26048	0.88	0.736	1.32261e-11	DAM
WIPF3	1.48604e-49	0.259628	0.765	0.489	2.97207e-46	DAM
HBD	9.62817e-30	0.257893	0.886	0.759	1.92563e-26	DAM
CDKN1A	6.38308e-36	0.254953	0.738	0.624	1.27662e-32	DAM
FABP3	1.33077e-50	0.253243	0.787	0.729	2.66155e-47	DAM
PTGER4	9.67926e-32	0.250899	0.738	0.543	1.93585e-28	DAM
GYPC	2.52038e-32	0.249101	0.802	0.597	5.04076e-29	DAM
TYMP	1.56995e-26	0.244117	0.873	0.668	3.1399e-23	DAM
HSP90AA1	9.20001e-10	0.240899	0.975	0.918	1.84e-06	DAM
TMEM144	3.73129e-20	0.239734	0.679	0.533	7.46257e-17	DAM
MSR1	3.93294e-45	0.239382	0.843	0.611	7.86587e-42	DAM
CD36	2.64981e-53	0.239318	0.793	0.577	5.29962e-50	DAM
UBE2J1	2.0216e-34	0.235326	0.84	0.62	4.04319e-31	DAM
TIGD4	7.06904e-37	0.234281	0.772	0.548	1.41381e-33	DAM
LITAF	4.53698e-38	0.232387	0.769	0.491	9.07396e-35	DAM
PRDX1	1.33179e-10	0.226988	0.954	0.891	2.66358e-07	DAM
MS4A6A	2.93899e-06	0.225931	0.676	0.801	0.00587797	DAM
IL4I1	3.03547e-53	0.224264	0.815	0.537	6.07094e-50	DAM
DDIT3	9.87692e-24	0.222915	0.833	0.698	1.97538e-20	DAM
EGR1	1.55333e-55	0.219436	0.809	0.494	3.10667e-52	DAM
LRRC39	4.08753e-30	0.217236	0.725	0.703	8.17507e-27	DAM
CXCR4	5.0665e-29	0.214082	0.688	0.622	1.0133e-25	DAM
MPDZ	3.00424e-40	0.213432	0.778	0.65	6.00847e-37	DAM
PLAUR	2.45809e-23	0.212977	0.827	0.651	4.91617e-20	DAM
BCL6	7.73306e-64	0.2128	0.812	0.508	1.54661e-60	DAM
NAB2	1.73468e-28	0.21152	0.738	0.666	3.46937e-25	DAM
CTSL	1.0368e-10	0.209655	0.917	0.709	2.07359e-07	DAM
PHACTR1	7.96818e-13	0.205147	0.861	0.668	1.59364e-09	DAM
CLEC19A	3.60596e-29	0.202314	0.716	0.534	7.21191e-26	DAM
DUSP1	2.08391e-20	0.201927	0.731	0.54	4.16781e-17	DAM
NFKBID	1.91857e-15	0.199805	0.682	0.508	3.83715e-12	DAM
TMSB10	6.70542e-14	0.19199	0.997	0.981	1.34108e-10	DAM
PTPN7	3.17948e-23	0.191441	0.707	0.577	6.35896e-20	DAM
EGR3	3.48118e-78	0.188902	0.858	0.747	6.96237e-75	DAM
CMYA5	4.02788e-18	0.186872	0.66	0.602	8.05577e-15	DAM
GADD45G	3.99755e-58	0.186553	0.79	0.545	7.9951e-55	DAM
HRH1	8.0592e-31	0.184069	0.79	0.629	1.61184e-27	DAM
S100A13	2.44501e-12	0.180943	0.738	0.767	4.89002e-09	DAM
TGFBR1	2.95356e-14	0.179838	0.886	0.703	5.90713e-11	DAM
KLF6	7.94031e-28	0.179807	0.83	0.522	1.58806e-24	DAM
FAM20C	2.10062e-42	0.178906	0.756	0.484	4.20125e-39	DAM
LGALS3	1.98653e-98	0.178845	0.861	0.428	3.97306e-95	DAM
ATP1B1	2.64406e-13	0.17507	0.904	0.685	5.28812e-10	DAM
C9orf16	4.5143e-20	0.169718	0.88	0.758	9.02859e-17	DAM
GABARAPL1	4.28597e-26	0.168946	0.735	0.563	8.57193e-23	DAM
SRGN	2.03515e-06	0.168932	0.972	0.948	0.00407029	DAM
ANXA5	2.0546e-09	0.168475	0.883	0.75	4.1092e-06	DAM
CFD	1.2562e-25	0.167134	0.812	0.697	2.5124e-22	DAM
HMOX1	9.20307e-16	0.166986	0.867	0.667	1.84061e-12	DAM
UGCG	3.37406e-13	0.165266	0.719	0.611	6.74812e-10	DAM
PTMS	2.46629e-19	0.164705	0.84	0.684	4.93259e-16	DAM
MITF	4.30633e-24	0.164317	0.676	0.482	8.61267e-21	DAM
HLA-DMB	7.03088e-06	0.160101	0.778	0.643	0.0140618	DAM
EDN1	2.18488e-61	0.15964	0.796	0.628	4.36975e-58	DAM
TMEM154	2.83807e-09	0.155592	0.617	0.522	5.67613e-06	DAM
PLK3	1.66247e-34	0.154451	0.827	0.583	3.32493e-31	DAM
NPL	9.15149e-15	0.151135	0.812	0.631	1.8303e-11	DAM
RGS1	9.10014e-29	0.151015	0.833	0.646	1.82003e-25	DAM
TMEM52B	3.37429e-14	0.145909	0.772	0.623	6.74859e-11	DAM
SMYD4	6.98614e-30	0.143827	0.75	0.467	1.39723e-26	DAM
FOS	2.91309e-29	0.143521	0.802	0.528	5.82617e-26	DAM
LILRB4	1.35495e-18	0.143231	0.725	0.579	2.70989e-15	DAM
HPSE	2.91225e-12	0.142704	0.731	0.611	5.82449e-09	DAM
CREM	2.40562e-18	0.141286	0.784	0.597	4.81125e-15	DAM
EMP3	6.12619e-18	0.14122	0.799	0.74	1.22524e-14	DAM
ENPP1	1.35996e-16	0.141156	0.639	0.385	2.71992e-13	DAM
SHTN1	3.88647e-11	0.141077	0.892	0.692	7.77295e-08	DAM
FNIP2	6.0623e-20	0.140483	0.799	0.569	1.21246e-16	DAM
ASAP1	2.55495e-30	0.138221	0.772	0.545	5.10991e-27	DAM
METRNL	7.7082e-76	0.136425	0.873	0.559	1.54164e-72	DAM
FAM129A	6.77069e-22	0.135941	0.775	0.818	1.35414e-18	DAM
UCP2	1.03329e-09	0.135046	0.855	0.754	2.06658e-06	DAM
NCOA7	1.10957e-21	0.130437	0.87	0.642	2.21914e-18	DAM
BCL2A1	3.27073e-58	0.12983	0.83	0.567	6.54146e-55	DAM
ADGRE5	2.22905e-27	0.128865	0.759	0.598	4.45809e-24	DAM
MYO1E	1.69193e-31	0.128603	0.67	0.404	3.38386e-28	DAM
CD180	2.18413e-19	0.128388	0.728	0.501	4.36826e-16	DAM
SMIM29	2.54469e-21	0.128269	0.809	0.611	5.08938e-18	DAM
OLFM2	3.8582e-81	0.127419	0.836	0.588	7.7164e-78	DAM
ATF3	2.85929e-31	0.12268	0.716	0.568	5.71859e-28	DAM
TNFSF13B	1.07612e-11	0.120739	0.725	0.637	2.15225e-08	DAM
HBEGF	7.00336e-93	0.119554	0.873	0.749	1.40067e-89	DAM
CALM1	1.89312e-08	0.119318	0.941	0.801	3.78625e-05	DAM
OSM	2.52258e-19	0.116652	0.725	0.65	5.04516e-16	DAM
ARMH1	2.44649e-45	0.113678	0.83	0.684	4.89299e-42	DAM
IL27RA	1.03577e-05	0.110406	0.608	0.548	0.0207155	DAM
HLA-DOA	1.15255e-14	0.10781	0.735	0.845	2.3051e-11	DAM
BTG1	8.25782e-06	0.107714	0.87	0.734	0.0165156	DAM
RAB42	1.17789e-42	0.105585	0.747	0.438	2.35578e-39	DAM
LDHA	3.34108e-15	0.105528	0.775	0.533	6.68217e-12	DAM
LILRA4	3.20488e-34	0.105493	0.731	0.503	6.40976e-31	DAM
PPP1R15A	2.91559e-47	0.104868	0.821	0.537	5.83119e-44	DAM
ACTB	1.90728e-08	0.104504	1	1	3.81457e-05	DAM
RAP2B	4.58431e-16	0.10449	0.738	0.562	9.16862e-13	DAM
HDAC9	2.7088e-11	0.101785	0.704	0.583	5.4176e-08	DAM
RASGRP3	1.51278e-31	0.100474	0.719	0.514	3.02556e-28	DAM
IFIT2	9.81693e-09	-0.10066	0.75	0.605	1.96339e-05	DAM
RALBP1	1.71058e-07	-0.101287	0.793	0.59	0.000342116	DAM
KDM5B	5.77305e-08	-0.102277	0.713	0.563	0.000115461	DAM
RPAP2	6.1103e-07	-0.102304	0.636	0.472	0.00122206	DAM
ZNF33A	5.52045e-09	-0.102723	0.759	0.573	1.10409e-05	DAM
GOLGA2	1.40081e-10	-0.102819	0.753	0.58	2.80162e-07	DAM
PURB	2.76434e-11	-0.104326	0.778	0.575	5.52867e-08	DAM
SMC2	8.29098e-07	-0.112071	0.719	0.598	0.0016582	DAM
PNPT1	1.65123e-05	-0.112647	0.688	0.544	0.0330247	DAM
POC1B	3.31932e-07	-0.11517	0.731	0.573	0.000663864	DAM
ZNF33B	1.94475e-05	-0.122222	0.333	0.49	0.0388951	DAM
ST3GAL5	1.33114e-05	-0.122964	0.633	0.48	0.0266229	DAM
NIN	2.40832e-07	-0.123229	0.676	0.506	0.000481664	DAM
PIK3C2A	1.3166e-06	-0.127937	0.429	0.579	0.0026332	DAM
KIF2A	3.30951e-06	-0.130539	0.756	0.61	0.00661903	DAM
FBXL20	6.70375e-07	-0.135744	0.633	0.475	0.00134075	DAM
EZR	3.89687e-07	-0.149669	0.673	0.506	0.000779373	DAM
ZKSCAN1	9.67732e-06	-0.153024	0.753	0.562	0.0193546	DAM
KANK2	1.24842e-05	-0.183506	0.667	0.501	0.0249684	DAM
NUDT14	1.60138e-08	-0.270812	0.534	0.657	3.20276e-05	DAM
SRGAP2C	1.75513e-07	-0.291758	0.852	0.803	0.000351026	DAM
MTRNR2L10	2.47185e-09	-0.324133	0.608	0.771	4.9437e-06	DAM
SFMBT2	8.18204e-11	-0.337938	0.858	0.822	1.63641e-07	DAM
FCGR3A	7.16397e-20	-0.356184	0.948	0.935	1.43279e-16	DAM
IL3RA	1.3441e-07	-0.392831	0.806	0.797	0.00026882	DAM
TNRC6B	8.47858e-08	-0.401874	0.83	0.767	0.000169572	DAM
CCND1	8.46313e-08	-0.408572	0.796	0.728	0.000169263	DAM
EGFL7	2.39437e-05	-0.41615	0.784	0.733	0.0478873	DAM
XBP1	1.3135e-16	-0.422101	0.846	0.832	2.627e-13	DAM
ACY3	2.27417e-11	-0.431388	0.84	0.815	4.54834e-08	DAM
SSBP2	1.95502e-06	-0.432402	0.83	0.741	0.00391005	DAM
YWHAH	3.18844e-33	-0.446747	0.96	0.948	6.37688e-30	DAM
OLFML3	7.95553e-23	-0.447434	0.96	0.946	1.59111e-19	DAM
IER3	6.80206e-18	-0.461915	0.889	0.886	1.36041e-14	DAM
C12orf75	3.84798e-24	-0.477479	0.914	0.897	7.69595e-21	DAM
CKB	2.79005e-22	-0.48593	0.886	0.895	5.5801e-19	DAM
STAB1	6.62499e-13	-0.511539	0.769	0.777	1.325e-09	DAM
FSCN1	2.02815e-24	-0.512811	0.765	0.816	4.05631e-21	DAM
PMEPA1	4.06653e-14	-0.513051	0.79	0.777	8.13305e-11	DAM
IGF1	5.68212e-18	-0.529804	0.796	0.816	1.13642e-14	DAM
SRGAP2B	1.94106e-15	-0.535193	0.809	0.783	3.88212e-12	DAM
FOLR2	5.06704e-41	-0.598916	0.96	0.958	1.01341e-37	DAM
ABCG2	1.87295e-21	-0.732605	0.864	0.853	3.74589e-18	DAM
CST3	1.38904e-91	-0.737728	0.994	0.998	2.77807e-88	DAM
LYVE1	1.37522e-20	-0.777067	0.735	0.777	2.75044e-17	DAM
MTRNR2L10	8.27258e-121	2.36395	0.955	0.763	1.65452e-117	Humanin_Like
MTRNR2L6	1.20941e-98	1.9808	0.913	0.719	2.41881e-95	Humanin_Like
MT3	2.56107e-92	1.35707	0.897	0.815	5.12214e-89	Humanin_Like
MT1M	3.46457e-47	0.971808	0.789	0.732	6.92913e-44	Humanin_Like
MTRNR2L7	1.6591e-37	0.948223	0.752	0.866	3.3182e-34	Humanin_Like
MTRNR2L12	2.97861e-39	0.843258	0.773	0.387	5.95722e-36	Humanin_Like
CAMK2N1	7.36558e-49	0.836721	0.798	0.794	1.47312e-45	Humanin_Like
ZNF90	7.21115e-18	0.800272	0.686	0.654	1.44223e-14	Humanin_Like
CALM1	2.43269e-06	0.373749	0.851	0.803	0.00486537	Humanin_Like
TUBA4A	9.4231e-105	0.344044	0.942	0.834	1.88462e-101	Humanin_Like
NUDT14	1.988e-06	0.277244	0.727	0.653	0.003976	Humanin_Like
ZNF33A	1.87999e-13	0.263644	0.764	0.574	3.75997e-10	Humanin_Like
SLC1A2	1.56051e-48	0.263483	0.806	0.764	3.12102e-45	Humanin_Like
RAPGEF4	8.36569e-21	0.248568	0.707	0.747	1.67314e-17	Humanin_Like
CD3EAP	4.8348e-33	0.247412	0.818	0.51	9.6696e-30	Humanin_Like
GPM6A	3.07575e-34	0.244352	0.818	0.911	6.15149e-31	Humanin_Like
ST3GAL1	4.87132e-10	0.23706	0.69	0.52	9.74264e-07	Humanin_Like
SNAP25	1.36954e-105	0.229997	0.93	0.641	2.73908e-102	Humanin_Like
C12orf57	1.02023e-05	0.191339	0.711	0.618	0.0204046	Humanin_Like
ITGAV	6.92029e-12	0.18575	0.756	0.545	1.38406e-08	Humanin_Like
EMB	1.40828e-05	0.185163	0.694	0.571	0.0281656	Humanin_Like
PNPT1	1.19874e-11	0.182101	0.736	0.544	2.39748e-08	Humanin_Like
LRRC75A	1.39391e-13	0.181984	0.748	0.562	2.78783e-10	Humanin_Like
HIST1H2BG	6.87663e-06	0.180063	0.756	0.602	0.0137533	Humanin_Like
RALBP1	6.27044e-06	0.179031	0.727	0.593	0.0125409	Humanin_Like
TNFAIP8L1	3.98023e-07	0.170753	0.698	0.531	0.000796046	Humanin_Like
FAM217B	1.1991e-09	0.170145	0.76	0.568	2.39821e-06	Humanin_Like
ZMAT1	2.46854e-05	0.165304	0.752	0.65	0.0493709	Humanin_Like
NRGN	3.83146e-11	0.164729	0.624	0.42	7.66292e-08	Humanin_Like
SLC4A4	9.62862e-36	0.160081	0.744	0.564	1.92572e-32	Humanin_Like
CRYAB	4.66449e-39	0.159566	0.793	0.827	9.32898e-36	Humanin_Like
MTSS1	2.0777e-06	0.154772	0.756	0.577	0.00415541	Humanin_Like
ADK	2.54655e-11	0.148844	0.748	0.548	5.09311e-08	Humanin_Like
PHAX	3.10858e-11	0.147711	0.723	0.511	6.21715e-08	Humanin_Like
RPAP3	1.38582e-11	0.147094	0.702	0.545	2.77163e-08	Humanin_Like
FEZ1	6.83572e-23	0.146555	0.764	0.67	1.36714e-19	Humanin_Like
FTH1	3.04394e-08	0.140077	1	0.999	6.08788e-05	Humanin_Like
RP9	4.50465e-12	0.135936	0.74	0.562	9.00929e-09	Humanin_Like
WNT5A	1.92957e-05	0.129758	0.764	0.634	0.0385914	Humanin_Like
RAPGEF2	7.14866e-13	0.126718	0.686	0.484	1.42973e-09	Humanin_Like
FRA10AC1	1.52963e-08	0.124366	0.657	0.51	3.05927e-05	Humanin_Like
HIST3H2A	8.9601e-12	0.123605	0.76	0.654	1.79202e-08	Humanin_Like
SAMD1	9.62302e-09	0.123546	0.636	0.462	1.9246e-05	Humanin_Like
LARP1B	2.08688e-17	0.120692	0.756	0.542	4.17375e-14	Humanin_Like
FCGBP	3.1931e-13	0.118833	0.769	0.585	6.3862e-10	Humanin_Like
GNG13	3.32239e-07	0.11858	0.521	0.851	0.000664477	Humanin_Like
SPTBN1	3.23776e-16	0.11716	0.674	0.499	6.47552e-13	Humanin_Like
CD9	1.30059e-39	0.116972	0.814	0.617	2.60118e-36	Humanin_Like
NUCB2	6.26153e-07	0.116891	0.599	0.45	0.00125231	Humanin_Like
GAP43	2.55009e-77	0.114946	0.826	0.298	5.10019e-74	Humanin_Like
SPATA6	7.4225e-07	0.112511	0.682	0.538	0.0014845	Humanin_Like
ANKRD36C	1.76793e-05	0.1124	0.645	0.512	0.0353586	Humanin_Like
LGALS3BP	3.87668e-14	0.11169	0.888	0.714	7.75337e-11	Humanin_Like
NFIB	1.17714e-18	0.109487	0.698	0.442	2.35427e-15	Humanin_Like
CYFIP2	7.26504e-74	0.10651	0.864	0.569	1.45301e-70	Humanin_Like
PMM2	3.49224e-07	0.102692	0.748	0.571	0.000698448	Humanin_Like
RORA	6.5827e-22	0.101478	0.653	0.329	1.31654e-18	Humanin_Like
CSRNP1	3.89906e-13	0.100834	0.756	0.548	7.79812e-10	Humanin_Like
CCDC30	2.90459e-25	0.100824	0.694	0.449	5.80919e-22	Humanin_Like
FXYD1	1.75202e-49	0.100476	0.955	0.891	3.50404e-46	Humanin_Like
PHKG1	2.99201e-11	-0.101535	0.368	0.555	5.98402e-08	Humanin_Like
DYNLT1	1.01686e-11	-0.102132	0.413	0.639	2.03372e-08	Humanin_Like
BDP1	4.13855e-08	-0.103885	0.508	0.697	8.27709e-05	Humanin_Like
KIF20B	2.38279e-13	-0.105895	0.438	0.666	4.76558e-10	Humanin_Like
TMEM176B	8.13121e-15	-0.107774	0.45	0.73	1.62624e-11	Humanin_Like
SENP1	2.43154e-10	-0.108772	0.488	0.623	4.86307e-07	Humanin_Like
PRDM1	2.30107e-19	-0.108992	0.355	0.641	4.60214e-16	Humanin_Like
KCNQ3	5.78258e-07	-0.111378	0.45	0.6	0.00115652	Humanin_Like
RANBP2	3.19968e-10	-0.113338	0.446	0.624	6.39936e-07	Humanin_Like
SELENBP1	1.65399e-19	-0.118088	0.326	0.571	3.30797e-16	Humanin_Like
CCL3	1.82312e-32	-0.119024	0.388	0.734	3.64624e-29	Humanin_Like
IFI6	5.83201e-12	-0.119299	0.921	0.773	1.1664e-08	Humanin_Like
CAMK1D	5.30684e-16	-0.119739	0.273	0.509	1.06137e-12	Humanin_Like
DDX60	1.32573e-10	-0.120758	0.413	0.583	2.65146e-07	Humanin_Like
EIF3A	2.09256e-08	-0.122848	0.413	0.595	4.18513e-05	Humanin_Like
IRF7	2.42294e-09	-0.131071	0.574	0.782	4.84588e-06	Humanin_Like
TRMT1	1.02553e-05	-0.131322	0.508	0.67	0.0205107	Humanin_Like
SPRYD7	2.86012e-17	-0.132275	0.326	0.498	5.72024e-14	Humanin_Like
CCL4	4.98337e-37	-0.133221	0.86	0.667	9.96674e-34	Humanin_Like
KLF6	5.37153e-09	-0.1382	0.331	0.534	1.07431e-05	Humanin_Like
TCEAL3	4.24235e-08	-0.138347	0.475	0.656	8.48469e-05	Humanin_Like
AKAP7	2.08774e-11	-0.140779	0.471	0.679	4.17549e-08	Humanin_Like
CMTM3	6.80486e-11	-0.144136	0.393	0.565	1.36097e-07	Humanin_Like
CEBPD	2.38953e-05	-0.147518	0.612	0.763	0.0477906	Humanin_Like
FPR1	9.32713e-07	-0.148187	0.562	0.743	0.00186543	Humanin_Like
DHRS7	1.53144e-07	-0.148929	0.496	0.678	0.000306289	Humanin_Like
TRIM56	4.99894e-06	-0.151679	0.5	0.642	0.00999787	Humanin_Like
IL1B	1.29387e-05	-0.153369	0.413	0.567	0.0258774	Humanin_Like
PRKAR2A	1.49132e-05	-0.153843	0.525	0.633	0.0298264	Humanin_Like
CST3	2.64123e-07	-0.163639	0.992	0.998	0.000528246	Humanin_Like
NSA2	1.67941e-08	-0.166714	0.496	0.692	3.35882e-05	Humanin_Like
SLC16A3	1.78954e-05	-0.166945	0.595	0.734	0.0357907	Humanin_Like
TCEAL8	4.12153e-07	-0.169612	0.438	0.605	0.000824307	Humanin_Like
SYT6	8.63344e-14	-0.171584	0.388	0.613	1.72669e-10	Humanin_Like
PSMD1	8.24614e-16	-0.173159	0.368	0.605	1.64923e-12	Humanin_Like
RARRES3	1.02059e-12	-0.173407	0.512	0.722	2.04117e-09	Humanin_Like
C2	9.6003e-10	-0.175346	0.459	0.593	1.92006e-06	Humanin_Like
NCL	7.89141e-06	-0.1754	0.665	0.805	0.0157828	Humanin_Like
HLA-A	8.02535e-06	-0.177762	0.864	0.917	0.0160507	Humanin_Like
TNFRSF12A	2.74385e-18	-0.188702	0.351	0.558	5.4877e-15	Humanin_Like
ZNF503	1.29013e-05	-0.191572	0.413	0.48	0.0258025	Humanin_Like
C9orf78	3.2928e-13	-0.191781	0.397	0.606	6.58559e-10	Humanin_Like
CALR	1.05832e-06	-0.192813	0.926	0.961	0.00211663	Humanin_Like
S100A11	9.18177e-06	-0.198367	0.909	0.963	0.0183635	Humanin_Like
GOLGA4	6.01457e-09	-0.20565	0.471	0.657	1.20291e-05	Humanin_Like
NFKBIA	2.63955e-09	-0.206873	0.479	0.622	5.27909e-06	Humanin_Like
TUBA1B	6.83635e-06	-0.20822	0.839	0.917	0.0136727	Humanin_Like
CH25H	7.0155e-06	-0.210989	0.645	0.821	0.014031	Humanin_Like
SAMD9	1.99581e-10	-0.214552	0.541	0.759	3.99161e-07	Humanin_Like
EIF5B	5.20666e-11	-0.21871	0.43	0.651	1.04133e-07	Humanin_Like
BTG1	7.35546e-06	-0.225237	0.636	0.739	0.0147109	Humanin_Like
ZNF431	1.02133e-14	-0.231268	0.364	0.591	2.04267e-11	Humanin_Like
HSPA8	1.02331e-05	-0.238408	0.756	0.83	0.0204661	Humanin_Like
CTSD	3.93425e-08	-0.24304	0.781	0.855	7.86849e-05	Humanin_Like
CCL4	1.16626e-33	3.41602	0.943	0.669	2.33252e-30	Cytokine-Chemokine
CXCL10	8.0275e-41	3.3087	0.971	0.792	1.6055e-37	Cytokine-Chemokine
CCL2	9.37098e-39	2.78761	1	0.659	1.8742e-35	Cytokine-Chemokine
CCL4L2	3.23365e-33	2.7594	0.943	0.779	6.4673e-30	Cytokine-Chemokine
IL1B	1.82347e-35	2.70138	0.971	0.562	3.64695e-32	Cytokine-Chemokine
HAMP	9.13533e-23	1.93078	0.943	0.662	1.82707e-19	Cytokine-Chemokine
CCL3	9.58908e-32	1.92837	0.929	0.726	1.91782e-28	Cytokine-Chemokine
TYMP	2.40669e-25	1.70712	0.929	0.672	4.81338e-22	Cytokine-Chemokine
IFITM3	9.70185e-20	1.56924	0.957	0.815	1.94037e-16	Cytokine-Chemokine
CCL8	5.27747e-42	1.51827	0.971	0.31	1.05549e-38	Cytokine-Chemokine
IFI6	1.09135e-19	1.51388	0.929	0.775	2.18271e-16	Cytokine-Chemokine
ISG15	9.93774e-23	1.33456	0.986	0.872	1.98755e-19	Cytokine-Chemokine
NFKBIA	4.34718e-19	1.29308	0.957	0.618	8.69436e-16	Cytokine-Chemokine
IL4I1	9.55675e-31	1.27793	0.929	0.542	1.91135e-27	Cytokine-Chemokine
CD83	1.0302e-29	1.27258	0.929	0.691	2.06039e-26	Cytokine-Chemokine
GPR84	7.00288e-24	1.17712	0.9	0.663	1.40058e-20	Cytokine-Chemokine
CCL3L1	1.60511e-21	1.11372	0.857	0.675	3.21023e-18	Cytokine-Chemokine
LAP3	1.13924e-17	1.10588	0.943	0.65	2.27848e-14	Cytokine-Chemokine
IFIT3	1.36341e-22	1.09363	0.971	0.715	2.72681e-19	Cytokine-Chemokine
BCL2A1	3.4559e-41	1.0875	1	0.572	6.9118e-38	Cytokine-Chemokine
POU2F2	3.12532e-15	1.08408	0.886	0.673	6.25064e-12	Cytokine-Chemokine
MX1	3.73978e-18	1.01476	0.929	0.731	7.47956e-15	Cytokine-Chemokine
NFKB2	2.00633e-23	1.01175	0.886	0.667	4.01266e-20	Cytokine-Chemokine
IRF1	3.73729e-19	1.01138	0.914	0.662	7.47458e-16	Cytokine-Chemokine
JUNB	1.71963e-13	0.999051	0.914	0.686	3.43926e-10	Cytokine-Chemokine
PSME2	2.46149e-14	0.984912	0.929	0.758	4.92299e-11	Cytokine-Chemokine
CH25H	3.79486e-16	0.961763	0.943	0.817	7.58971e-13	Cytokine-Chemokine
IFI44L	3.86004e-17	0.956574	1	0.925	7.72007e-14	Cytokine-Chemokine
IFIT1	4.59633e-14	0.908639	0.871	0.76	9.19266e-11	Cytokine-Chemokine
ICAM1	4.5907e-18	0.901375	0.829	0.609	9.18139e-15	Cytokine-Chemokine
LY6E	6.15809e-15	0.845392	0.914	0.83	1.23162e-11	Cytokine-Chemokine
ZFP36	4.96756e-19	0.834726	0.957	0.53	9.93512e-16	Cytokine-Chemokine
SPP1	7.79802e-15	0.822399	1	0.995	1.5596e-11	Cytokine-Chemokine
CEBPB	3.51373e-15	0.794243	0.943	0.823	7.02746e-12	Cytokine-Chemokine
TNFSF10	2.93031e-07	0.774704	0.943	0.688	0.000586061	Cytokine-Chemokine
RELB	9.4194e-24	0.748441	0.886	0.675	1.88388e-20	Cytokine-Chemokine
CD48	2.30226e-23	0.745915	0.9	0.503	4.60451e-20	Cytokine-Chemokine
CD14	5.90169e-14	0.743484	0.871	0.602	1.18034e-10	Cytokine-Chemokine
ATF5	3.87624e-21	0.732769	0.871	0.585	7.75248e-18	Cytokine-Chemokine
IRF7	1.09558e-16	0.728572	0.943	0.777	2.19116e-13	Cytokine-Chemokine
RGS16	1.22863e-16	0.715285	0.843	0.795	2.45725e-13	Cytokine-Chemokine
HSP90AA1	8.75206e-13	0.705679	0.986	0.919	1.75041e-09	Cytokine-Chemokine
TAP1	1.85271e-21	0.694969	0.886	0.548	3.70542e-18	Cytokine-Chemokine
NFKBIZ	2.25051e-19	0.669268	0.886	0.584	4.50103e-16	Cytokine-Chemokine
IER2	1.35179e-15	0.661745	0.9	0.589	2.70359e-12	Cytokine-Chemokine
WARS	1.51131e-22	0.657667	0.886	0.549	3.02261e-19	Cytokine-Chemokine
IFI27	9.051e-13	0.648462	0.929	0.848	1.8102e-09	Cytokine-Chemokine
IFITM2	7.88705e-09	0.644623	0.929	0.774	1.57741e-05	Cytokine-Chemokine
BCL6	1.5634e-12	0.63275	0.757	0.514	3.1268e-09	Cytokine-Chemokine
HSPA5	4.50101e-09	0.623176	0.986	0.879	9.00202e-06	Cytokine-Chemokine
mEGFP	6.47862e-08	0.615676	0.929	0.739	0.000129572	Cytokine-Chemokine
PDE4B	6.49132e-16	0.610199	0.829	0.492	1.29826e-12	Cytokine-Chemokine
CD40	3.25838e-09	0.604247	0.843	0.64	6.51677e-06	Cytokine-Chemokine
TMEM176B	5.11303e-10	0.60212	0.886	0.723	1.02261e-06	Cytokine-Chemokine
EBI3	1.12762e-07	0.601366	0.8	0.622	0.000225524	Cytokine-Chemokine
HSPA1B	2.61316e-09	0.600678	0.943	0.759	5.22633e-06	Cytokine-Chemokine
HLA-DRA	3.5585e-07	0.589415	0.986	0.905	0.000711701	Cytokine-Chemokine
GADD45B	7.12532e-20	0.578278	0.829	0.591	1.42506e-16	Cytokine-Chemokine
HSP90AB1	4.24894e-11	0.576071	0.986	0.894	8.49788e-08	Cytokine-Chemokine
BATF	1.69557e-20	0.575063	0.829	0.412	3.39114e-17	Cytokine-Chemokine
PIM3	1.18192e-14	0.574114	0.814	0.565	2.36384e-11	Cytokine-Chemokine
PLSCR1	6.74403e-13	0.57395	0.971	0.746	1.34881e-09	Cytokine-Chemokine
TIFA	1.12759e-15	0.570674	0.843	0.629	2.25518e-12	Cytokine-Chemokine
FCGR1A	8.08758e-10	0.564408	0.957	0.888	1.61752e-06	Cytokine-Chemokine
GBP1	3.40438e-25	0.554218	0.914	0.65	6.80875e-22	Cytokine-Chemokine
DNAJA1	1.34084e-08	0.550756	0.914	0.757	2.68169e-05	Cytokine-Chemokine
MX2	8.1036e-27	0.549264	0.971	0.802	1.62072e-23	Cytokine-Chemokine
BST2	3.25767e-08	0.548406	0.986	0.956	6.51534e-05	Cytokine-Chemokine
EPSTI1	9.13088e-11	0.530775	0.943	0.736	1.82618e-07	Cytokine-Chemokine
MFSD2A	2.66004e-16	0.525845	0.871	0.599	5.32009e-13	Cytokine-Chemokine
FTH1	1.34157e-15	0.522023	1	0.999	2.68314e-12	Cytokine-Chemokine
PTPN2	9.23177e-12	0.520555	0.9	0.565	1.84635e-08	Cytokine-Chemokine
PLAUR	6.95158e-15	0.518801	0.914	0.654	1.39032e-11	Cytokine-Chemokine
GCH1	2.03464e-14	0.517353	0.786	0.539	4.06927e-11	Cytokine-Chemokine
FPR1	6.24997e-06	0.516769	0.857	0.739	0.0124999	Cytokine-Chemokine
PLEK	2.08009e-10	0.507442	0.971	0.656	4.16018e-07	Cytokine-Chemokine
IL1A	3.29581e-12	0.504111	0.8	0.716	6.59163e-09	Cytokine-Chemokine
TMEM176A	4.28327e-09	0.503089	0.8	0.657	8.56654e-06	Cytokine-Chemokine
GOLGA4	7.63144e-09	0.50195	0.871	0.652	1.52629e-05	Cytokine-Chemokine
DDX21	7.80604e-12	0.500551	0.929	0.612	1.56121e-08	Cytokine-Chemokine
TAP2	4.72536e-12	0.494182	0.814	0.55	9.45071e-09	Cytokine-Chemokine
NCF1	3.06131e-11	0.492666	0.9	0.64	6.12261e-08	Cytokine-Chemokine
IFI35	4.13147e-12	0.484069	0.9	0.683	8.26295e-09	Cytokine-Chemokine
SERPING1	1.26903e-18	0.481753	0.9	0.734	2.53806e-15	Cytokine-Chemokine
PDIA3	1.6578e-08	0.479243	0.957	0.912	3.31559e-05	Cytokine-Chemokine
REL	3.26588e-07	0.47501	0.857	0.636	0.000653176	Cytokine-Chemokine
SAMD9L	9.7579e-11	0.474731	0.914	0.75	1.95158e-07	Cytokine-Chemokine
MT2A	2.97718e-17	0.473481	0.914	0.662	5.95435e-14	Cytokine-Chemokine
PPP1R15A	4.82909e-24	0.469805	0.929	0.543	9.65817e-21	Cytokine-Chemokine
PSMB9	4.72242e-17	0.468251	0.986	0.704	9.44484e-14	Cytokine-Chemokine
SGK1	8.5671e-08	0.46577	0.771	0.539	0.000171342	Cytokine-Chemokine
S100A11	9.40642e-07	0.462719	1	0.962	0.00188128	Cytokine-Chemokine
PIM1	6.982e-10	0.459685	0.786	0.522	1.3964e-06	Cytokine-Chemokine
TNFAIP3	2.00993e-14	0.451388	0.829	0.564	4.01987e-11	Cytokine-Chemokine
HLA-DPA1	4.35598e-07	0.450005	0.971	0.822	0.000871195	Cytokine-Chemokine
HSPA8	3.84243e-07	0.44889	0.957	0.828	0.000768486	Cytokine-Chemokine
HLA-A	1.01811e-10	0.44532	1	0.915	2.03622e-07	Cytokine-Chemokine
FCGR1B	1.12494e-07	0.444619	0.957	0.802	0.000224988	Cytokine-Chemokine
DDX60L	1.28898e-12	0.44252	0.9	0.598	2.57797e-09	Cytokine-Chemokine
PTGER4	8.68028e-14	0.440376	0.843	0.546	1.73606e-10	Cytokine-Chemokine
XAF1	2.30021e-08	0.425772	0.943	0.806	4.60041e-05	Cytokine-Chemokine
HLA-DPB1	4.24114e-09	0.424822	0.9	0.791	8.48229e-06	Cytokine-Chemokine
BTG2	5.77043e-06	0.418863	0.971	0.74	0.0115409	Cytokine-Chemokine
SPATA13	6.69439e-10	0.418332	0.843	0.585	1.33888e-06	Cytokine-Chemokine
TMSB10	1.70084e-08	0.417885	0.986	0.981	3.40168e-05	Cytokine-Chemokine
SRGN	4.1233e-10	0.417554	0.986	0.949	8.2466e-07	Cytokine-Chemokine
NFKB1	1.5273e-07	0.412264	0.757	0.573	0.000305459	Cytokine-Chemokine
IL1RN	2.13868e-29	0.409336	0.914	0.587	4.27735e-26	Cytokine-Chemokine
CALR	6.19656e-09	0.407779	1	0.96	1.23931e-05	Cytokine-Chemokine
DAPP1	7.90503e-12	0.403545	0.843	0.617	1.58101e-08	Cytokine-Chemokine
EHD4	8.68246e-09	0.403046	0.786	0.531	1.73649e-05	Cytokine-Chemokine
HLA-DRB1	5.79699e-06	0.402243	0.943	0.861	0.011594	Cytokine-Chemokine
NAMPT	2.48595e-18	0.397481	0.9	0.555	4.97191e-15	Cytokine-Chemokine
IFIT2	6.07903e-11	0.396177	0.886	0.607	1.21581e-07	Cytokine-Chemokine
ISG20	5.83586e-28	0.391729	0.957	0.772	1.16717e-24	Cytokine-Chemokine
KDM6B	9.1077e-18	0.391538	0.871	0.582	1.82154e-14	Cytokine-Chemokine
DYNLL1	3.37144e-07	0.391456	0.971	0.902	0.000674288	Cytokine-Chemokine
SOD2	2.02672e-14	0.385265	0.871	0.542	4.05344e-11	Cytokine-Chemokine
LACTB	7.77119e-06	0.382588	0.743	0.602	0.0155424	Cytokine-Chemokine
TNFSF13B	3.09847e-13	0.38121	0.829	0.638	6.19695e-10	Cytokine-Chemokine
MTHFD2	2.70689e-10	0.375329	0.814	0.532	5.41378e-07	Cytokine-Chemokine
TNF	1.50755e-10	0.372688	0.757	0.592	3.0151e-07	Cytokine-Chemokine
DDIT4	1.12427e-13	0.364361	0.857	0.593	2.24855e-10	Cytokine-Chemokine
STAT1	1.59803e-12	0.363175	0.914	0.772	3.19607e-09	Cytokine-Chemokine
OAS3	7.13131e-12	0.360845	0.814	0.703	1.42626e-08	Cytokine-Chemokine
CDKN1A	1.49981e-25	0.360722	0.9	0.625	2.99963e-22	Cytokine-Chemokine
SDF2L1	8.88045e-09	0.356217	0.943	0.71	1.77609e-05	Cytokine-Chemokine
TGFBR1	2.28139e-06	0.350419	0.914	0.706	0.00456278	Cytokine-Chemokine
HBD	1.50811e-09	0.346108	0.914	0.761	3.01622e-06	Cytokine-Chemokine
PARP14	3.99979e-08	0.344926	0.914	0.704	7.99958e-05	Cytokine-Chemokine
HLA-B	1.87575e-08	0.342063	1	0.98	3.7515e-05	Cytokine-Chemokine
IFI44	4.03426e-10	0.335382	0.914	0.761	8.06851e-07	Cytokine-Chemokine
INTS6	2.59974e-07	0.32189	0.871	0.604	0.000519947	Cytokine-Chemokine
ACTB	1.10064e-10	0.321339	1	1	2.20129e-07	Cytokine-Chemokine
NT5C3A	3.43473e-17	0.320508	0.914	0.522	6.86946e-14	Cytokine-Chemokine
LGALS3BP	4.09475e-11	0.319341	0.9	0.717	8.1895e-08	Cytokine-Chemokine
SCIN	2.41698e-13	0.317823	0.829	0.539	4.83396e-10	Cytokine-Chemokine
LDHA	2.40685e-07	0.311638	0.857	0.537	0.000481369	Cytokine-Chemokine
[truncated: 269 more rows]

## Sheet: DEGs_5XFAD
gene	p_val	avg_logFC	pct.1	pct.2	p_val_adj	cluster
[truncated: 1,305 more rows]

[truncated: 4 more sheets: DEGs_PS19, DEGs_PS-5X, Cells Barcodes by Subcluster, DPA anlaysis]
