# Supplementary material for: Human microglia differentially respond to β‐amyloid, tau, and combined Alzheimer's disease pathologies in vivo
Source: Alzheimers Dement. 2025 Nov 21;21(11):e70930. doi: 10.1002/alz.70930 (PMC12635866; doi:10.1002/alz.70930)
Supplement: Supplementary file 3 — Supporting Information [file ALZ-21-e70930-s002.xlsx]

## Sheet: Pseudobulk 5x vs WT
Gene	p_val	avg_logFC	pct.1	pct.2	p_val_adj
IFI6	1.93253e-38	0.337194	0.279	0.216	2.84468e-34
IFI44L	6.21325e-42	0.262096	0.255	0.186	9.1459e-38
IFIT1	2.16236e-29	0.257364	0.159	0.11	3.183e-25
IFI27	1.71342e-09	0.212799	0.134	0.11	2.52215e-05
IFIT3	3.28763e-21	0.207297	0.137	0.099	4.8394e-17
TYMP	4.28537e-25	0.205802	0.298	0.242	6.30807e-21
ISG15	3.55446e-24	0.205244	0.146	0.104	5.23217e-20
MX1	4.13805e-21	0.202123	0.196	0.152	6.09121e-17
OLR1	4.52947e-32	0.176594	0.651	0.599	6.66739e-28
APOC1	3.24789e-22	0.168457	0.841	0.82	4.78089e-18
IFIT2	2.39867e-07	0.161274	0.153	0.131	0.00353085
IFITM3	6.86102e-08	0.156526	0.335	0.309	0.00100994
SOCS6	7.867e-30	0.154771	0.576	0.515	1.15802e-25
PDPN	7.42949e-34	0.149387	0.147	0.096	1.09362e-29
STAT1	3.80414e-26	0.148628	0.207	0.155	5.59969e-22
XAF1	4.66595e-20	0.143228	0.361	0.31	6.86827e-16
RPL39	1.81199e-116	0.140779	0.997	0.995	2.66725e-112
BIN1	1.26755e-45	0.137741	0.868	0.83	1.86583e-41
IRF7	1.20841e-19	0.130615	0.198	0.154	1.77878e-15
EPSTI1	4.00254e-16	0.129607	0.299	0.256	5.89174e-12
LAP3	5.90073e-09	0.128506	0.365	0.336	8.68588e-05
LY6E	6.58696e-12	0.128161	0.172	0.142	9.696e-08
SAMD9L	1.50213e-14	0.121474	0.229	0.19	2.21113e-10
PTMS	1.30224e-17	0.11919	0.263	0.218	1.91689e-13
RPS10	6.15921e-43	0.115966	0.918	0.893	9.06636e-39
S100A11	8.63555e-23	0.111463	0.826	0.802	1.27115e-18
CH25H	5.30244e-07	0.103789	0.59	0.563	0.0078052
RPS27	1.09407e-62	0.101871	0.998	0.997	1.61047e-58
C1QA	1.40203e-49	-0.100424	0.987	0.992	2.06378e-45
SAMD1	2.56858e-17	-0.102972	0.109	0.146	3.78095e-13
HPGDS	3.90805e-20	-0.10511	0.559	0.603	5.75265e-16
XBP1	1.25759e-24	-0.105397	0.658	0.706	1.85118e-20
APLP2	5.43813e-31	-0.108242	0.792	0.831	8.00492e-27
DNAJB11	1.4358e-18	-0.109521	0.264	0.313	2.1135e-14
ID2	8.33598e-15	-0.109624	0.187	0.227	1.22706e-10
DNAJC3	5.52093e-17	-0.109911	0.402	0.449	8.12681e-13
PILRA	1.10585e-19	-0.11159	0.339	0.392	1.6278e-15
CPVL	6.84525e-21	-0.113229	0.652	0.694	1.00762e-16
TMEM50B	2.07494e-18	-0.113398	0.248	0.295	3.05431e-14
HP1BP3	2.18325e-25	-0.1137	0.63	0.683	3.21374e-21
JUN	1.93542e-11	-0.114064	0.237	0.274	2.84893e-07
CRELD1	2.29625e-22	-0.115073	0.124	0.169	3.38008e-18
FCGR2A	4.33282e-19	-0.117181	0.305	0.354	6.37791e-15
MTRNR2L10	5.14779e-19	-0.118382	0.082	0.117	7.57755e-15
CRELD2	2.97848e-20	-0.120001	0.152	0.197	4.38433e-16
CYTH4	2.65798e-27	-0.120456	0.594	0.647	3.91255e-23
HSPH1	2.0915e-14	-0.120822	0.181	0.219	3.07869e-10
MRC1	2.73984e-18	-0.120943	0.367	0.418	4.03305e-14
SLC7A8	1.45859e-21	-0.125481	0.309	0.365	2.14705e-17
ALOX5AP	3.33905e-55	-0.125542	0.912	0.946	4.91509e-51
P4HA1	6.7351e-21	-0.126504	0.29	0.342	9.91407e-17
ADAP2	3.46674e-38	-0.132317	0.711	0.762	5.10304e-34
MLEC	1.70518e-26	-0.134173	0.429	0.486	2.51003e-22
CACNB4	1.01135e-26	-0.134348	0.451	0.515	1.48871e-22
RNASE6	8.31133e-32	-0.134739	0.537	0.597	1.22343e-27
PPIB	5.60914e-43	-0.138371	0.833	0.862	8.25666e-39
FKBP2	5.47982e-25	-0.140407	0.402	0.456	8.06629e-21
SPCS3	7.90016e-30	-0.14343	0.41	0.474	1.1629e-25
FCGR3A	3.61946e-58	-0.144351	0.864	0.905	5.32784e-54
PDIA3	1.53138e-54	-0.14579	0.846	0.883	2.25419e-50
PDIA4	5.73814e-28	-0.14778	0.304	0.364	8.44654e-24
FGL2	3.5549e-31	-0.148218	0.404	0.471	5.23281e-27
MANF	1.0247e-28	-0.150839	0.255	0.317	1.50835e-24
ABCG2	6.25959e-36	-0.160051	0.415	0.49	9.21412e-32
IGSF21	3.84386e-43	-0.17259	0.165	0.236	5.65817e-39
HSP90AB1	1.86918e-69	-0.211552	0.73	0.778	2.75143e-65
SDF2L1	3.47542e-52	-0.218329	0.28	0.365	5.11582e-48
CALR	1.15763e-118	-0.232926	0.892	0.928	1.70403e-114
HSP90AA1	5.17959e-100	-0.253318	0.786	0.835	7.62436e-96
HSP90B1	4.8592e-133	-0.269752	0.835	0.884	7.15274e-129
HSPA5	4.65695e-125	-0.286788	0.77	0.836	6.85503e-121
PDIA6	1.11004e-141	-0.291941	0.685	0.773	1.63398e-137

## Sheet: Pseudobulk PS19 vs WT
Gene	p_val	avg_logFC	pct.1	pct.2	p_val_adj
IFI44L	5.92329e-40	0.389299	0.233	0.186	8.71908e-36
ISG15	2.882e-22	0.373769	0.132	0.104	4.2423e-18
RPL18A	0	0.283365	0.948	0.966	0
RPL13	0	0.272894	0.99	0.996	0
EIF3E	3.99455e-48	0.271376	0.504	0.552	5.87998e-44
RPL28	2.07467e-295	0.248983	0.969	0.986	3.05392e-291
RPL18	8.11266e-216	0.244571	0.926	0.96	1.19418e-211
RPS15	7.03049e-247	0.242636	0.956	0.975	1.03489e-242
LTC4S	4.21085e-170	0.22813	0.931	0.96	6.19837e-166
S100A11	1.01712e-64	0.222686	0.737	0.802	1.4972e-60
FAU	1.70236e-217	0.221302	0.956	0.981	2.50588e-213
RPS19	7.69874e-231	0.219243	0.968	0.985	1.13325e-226
RPS14	7.85784e-186	0.215279	0.948	0.973	1.15667e-181
RPL19	1.32012e-220	0.215215	0.97	0.986	1.94322e-216
SERF2	3.76903e-117	0.214033	0.851	0.905	5.54801e-113
RPL29	8.33964e-165	0.213907	0.927	0.962	1.22759e-160
RPS18	6.34394e-200	0.213382	0.953	0.98	9.33828e-196
UBA52	1.22176e-152	0.213335	0.915	0.951	1.79843e-148
RPS5	1.17392e-80	0.211872	0.78	0.847	1.72801e-76
RPL10	0	0.207657	0.994	0.998	0
RPL32	2.7458e-202	0.2052	0.97	0.988	4.04181e-198
N4BP2L2	1.67525e-93	0.201932	0.831	0.906	2.46597e-89
RPS9	9.79311e-110	0.198786	0.862	0.917	1.44155e-105
RPL8	1.25353e-114	0.197291	0.89	0.94	1.8452e-110
PFDN5	3.13699e-56	0.194582	0.706	0.786	4.61764e-52
TYROBP	2.06867e-232	0.194303	0.982	0.994	3.04509e-228
LAMTOR4	9.42488e-24	0.193814	0.541	0.621	1.38734e-19
NT5C	2.5218e-11	0.193261	0.46	0.539	3.71209e-07
RPS27A	1.25373e-219	0.192287	0.986	0.995	1.84549e-215
EDF1	3.78411e-09	0.191419	0.422	0.501	5.57021e-05
RPS12	4.47692e-173	0.190377	0.964	0.984	6.59003e-169
RPS11	1.76311e-100	0.186359	0.889	0.939	2.5953e-96
RPLP1	2.59419e-241	0.184391	0.992	0.998	3.81864e-237
RPL11	1.57599e-162	0.18246	0.97	0.986	2.31985e-158
RPL12	1.74776e-92	0.178428	0.899	0.946	2.57271e-88
BST2	1.4501e-24	0.176506	0.701	0.794	2.13455e-20
IER3	4.2151e-07	0.175773	0.52	0.6	0.00620463
MNDA	5.07803e-27	0.170607	0.67	0.754	7.47486e-23
AIF1	3.69669e-123	0.169067	0.961	0.983	5.44153e-119
GNG5	8.3019e-10	0.163931	0.506	0.592	1.22204e-05
TYMP	3.19453e-08	0.163903	0.189	0.242	0.000470234
GPX4	2.7027e-29	0.16298	0.696	0.79	3.97837e-25
RPL24	1.85641e-59	0.161901	0.844	0.912	2.73264e-55
MT-ATP6	1.54346e-111	0.161357	0.993	0.993	2.27197e-107
ZFP36L1	2.57485e-30	0.160847	0.792	0.875	3.79018e-26
SH3BGRL3	1.91339e-07	0.159133	0.511	0.602	0.00281652
COX4I1	2.89878e-16	0.1591	0.608	0.711	4.267e-12
EEF1D	3.1073e-13	0.158742	0.565	0.665	4.57395e-09
RPS16	1.68514e-69	0.158451	0.883	0.938	2.48053e-65
IL1B	2.37193e-53	0.155244	0.097	0.166	3.49148e-49
ATP5MC2	2.00845e-21	0.154741	0.651	0.75	2.95644e-17
RPS24	3.45056e-141	0.153991	0.984	0.995	5.07922e-137
ARL6IP4	1.14409e-07	0.152684	0.519	0.627	0.00168409
LPAR6	1.36602e-47	0.151999	0.869	0.938	2.01078e-43
RPS7	1.03716e-67	0.148665	0.912	0.962	1.5267e-63
RPS8	9.73914e-106	0.144967	0.969	0.989	1.4336e-101
FTL	3.03146e-273	0.143211	1	1	4.46232e-269
RPS3	4.76511e-71	0.14281	0.933	0.973	7.01424e-67
DYNLL1	6.24767e-10	0.139789	0.573	0.668	9.19657e-06
TREM2	1.40937e-42	0.139717	0.882	0.94	2.0746e-38
SKP1	2.3194e-10	0.138948	0.596	0.709	3.41416e-06
RB1	7.01809e-19	0.138942	0.689	0.802	1.03306e-14
RPL39	1.90728e-118	0.138512	0.987	0.995	2.80751e-114
CST3	4.07838e-60	0.137476	0.967	0.987	6.00338e-56
RPL35	4.38036e-35	0.132244	0.823	0.902	6.44788e-31
RPL36AL	3.12137e-08	0.132074	0.575	0.693	0.000459465
TMSB4X	8.97462e-192	0.13173	1	1	1.32106e-187
RPS23	8.55756e-98	0.131691	0.979	0.994	1.25967e-93
RPL7A	7.70872e-45	0.131145	0.895	0.95	1.13472e-40
BRI3	5.7747e-07	0.130494	0.559	0.67	0.00850036
TMSB10	9.52171e-43	0.130053	0.888	0.943	1.4016e-38
RPS4X	4.1666e-46	0.129879	0.899	0.956	6.13323e-42
RPS25	1.23077e-47	0.125815	0.909	0.959	1.81169e-43
FTH1	3.77144e-90	0.124151	0.991	0.998	5.55156e-86
GPR34	6.60502e-49	0.124082	0.943	0.98	9.72259e-45
KCTD12	2.4801e-07	0.123851	0.592	0.704	0.00365071
RPS13	5.08673e-50	0.12254	0.929	0.97	7.48767e-46
SAT1	6.98066e-49	0.121136	0.959	0.989	1.02755e-44
RPL30	5.06023e-73	0.120921	0.981	0.993	7.44865e-69
CYBA	7.73583e-89	0.119513	0.989	0.997	1.13871e-84
EIF2AK2	1.85001e-08	0.117838	0.228	0.294	0.000272322
EIF1	1.11713e-28	0.117627	0.843	0.923	1.64442e-24
MAF	4.47041e-32	0.115009	0.914	0.972	6.58045e-28
RPL9	7.76663e-44	0.114542	0.925	0.969	1.14325e-39
RPLP2	1.17929e-36	0.114465	0.903	0.957	1.73592e-32
PFN1	9.40607e-13	0.113703	0.716	0.829	1.38457e-08
DNPH1	3.9777e-07	0.108946	0.22	0.285	0.00585518
PARP14	8.00504e-11	0.107789	0.245	0.322	1.17834e-06
RPL23	8.23938e-16	0.106263	0.795	0.889	1.21284e-11
RPS15A	1.74516e-45	0.105629	0.961	0.988	2.56887e-41
RPL15	1.11819e-35	0.105159	0.921	0.969	1.64598e-31
FIS1	5.53598e-07	0.105065	0.207	0.266	0.00814896
CCL2	1.13559e-29	0.103864	0.083	0.128	1.67159e-25
PLEKHJ1	1.23797e-07	0.103584	0.187	0.24	0.0018223
RNF181	5.35908e-09	0.102924	0.232	0.306	7.88856e-05
LST1	6.71422e-15	0.102237	0.798	0.895	9.88333e-11
CXorf21	1.22683e-08	0.101235	0.228	0.297	0.000180589
C19orf70	1.02305e-07	0.101024	0.187	0.239	0.00150592
ZNF644	4.49999e-07	0.100711	0.246	0.316	0.00662399
NDUFS7	1.25201e-09	0.100448	0.233	0.307	1.84296e-05
ADPGK	8.13492e-100	-0.100113	0.255	0.425	1.19746e-95
ADCY7	6.35718e-101	-0.100195	0.155	0.279	9.35776e-97
SPECC1	3.93903e-98	-0.100397	0.256	0.423	5.79826e-94
CCZ1	6.31459e-103	-0.100465	0.132	0.247	9.29508e-99
SCPEP1	5.02684e-100	-0.101066	0.193	0.334	7.39951e-96
DDX3X	1.53275e-84	-0.101133	0.316	0.495	2.2562e-80
C2orf68	1.61733e-97	-0.101571	0.102	0.198	2.38071e-93
LRRC4	5.59343e-97	-0.101779	0.139	0.253	8.23353e-93
COL8A2	3.76979e-95	-0.102148	0.082	0.167	5.54913e-91
C5orf15	1.09529e-112	-0.102171	0.239	0.414	1.61227e-108
RGS12	8.45756e-96	-0.102181	0.166	0.29	1.24495e-91
C2	1.27468e-95	-0.102491	0.161	0.284	1.87633e-91
TAPBP	1.42993e-101	-0.102719	0.239	0.403	2.10485e-97
KIF5B	5.49497e-98	-0.10277	0.215	0.364	8.0886e-94
NDUFB1	5.00005e-97	-0.102875	0.216	0.367	7.36007e-93
WLS	3.14018e-102	-0.10293	0.179	0.316	4.62234e-98
CACNB4	2.38152e-75	-0.102954	0.344	0.515	3.5056e-71
MIF	4.03112e-105	-0.103021	0.088	0.182	5.9338e-101
COQ2	3.36193e-102	-0.103021	0.115	0.22	4.94876e-98
CDK11A	1.18811e-100	-0.103317	0.073	0.157	1.7489e-96
NPM1	2.67293e-71	-0.103531	0.486	0.694	3.93455e-67
ABCA1	3.9233e-87	-0.103582	0.113	0.208	5.7751e-83
PGM2	2.24594e-106	-0.103648	0.118	0.229	3.30602e-102
ARF5	7.36772e-107	-0.103776	0.114	0.223	1.08453e-102
FOS	4.75755e-75	-0.103842	0.083	0.156	7.00312e-71
ARMH4	1.81891e-90	-0.103894	0.046	0.109	2.67743e-86
TSC2	6.6939e-104	-0.104231	0.115	0.221	9.85343e-100
RRBP1	3.47062e-98	-0.104368	0.164	0.29	5.10875e-94
CD59	1.06388e-101	-0.10446	0.166	0.296	1.56604e-97
ANKLE2	3.95401e-100	-0.104462	0.123	0.23	5.8203e-96
RENBP	9.27393e-96	-0.10454	0.113	0.213	1.36512e-91
PRNP	1.35463e-110	-0.104686	0.176	0.318	1.99401e-106
RNF216	4.54151e-102	-0.104739	0.136	0.252	6.6851e-98
CBFA2T2	3.96748e-87	-0.104802	0.058	0.127	5.84013e-83
SORT1	6.03233e-108	-0.105108	0.176	0.316	8.87959e-104
CTSL	1.7551e-92	-0.105294	0.364	0.565	2.58351e-88
GALNT1	8.2106e-87	-0.105384	0.31	0.488	1.2086e-82
MCF2L	2.49668e-102	-0.106107	0.14	0.257	3.67512e-98
CNBP	6.26534e-102	-0.106157	0.318	0.518	9.22258e-98
NDUFA13	2.6089e-108	-0.106228	0.213	0.371	3.8403e-104
ASCC2	8.72022e-107	-0.106651	0.112	0.219	1.28362e-102
XBP1	1.27721e-68	-0.106895	0.503	0.706	1.88005e-64
IFNAR1	1.40506e-104	-0.106902	0.163	0.293	2.06825e-100
RNF130	2.43149e-80	-0.106908	0.462	0.679	3.57915e-76
MAN2B1	3.38577e-99	-0.106929	0.097	0.192	4.98385e-95
FRMD4A	4.37915e-66	-0.106958	0.588	0.791	6.44611e-62
OS9	3.47626e-92	-0.107495	0.346	0.546	5.11706e-88
PLAT	9.94525e-104	-0.107823	0.115	0.221	1.46394e-99
ABHD3	1.56433e-113	-0.107993	0.203	0.361	2.30269e-109
C3	8.62037e-74	-0.108502	0.894	0.975	1.26892e-69
DENND3	3.05432e-99	-0.108603	0.159	0.285	4.49596e-95
ST6GAL1	6.7454e-83	-0.108642	0.398	0.604	9.92922e-79
GLG1	5.10024e-112	-0.108716	0.153	0.283	7.50756e-108
ZNF708	2.18068e-101	-0.108808	0.062	0.139	3.20995e-97
GCC2	1.2364e-91	-0.108886	0.341	0.528	1.81998e-87
TACC1	1.22651e-105	-0.109014	0.276	0.458	1.80543e-101
SAMD1	8.64284e-95	-0.109058	0.068	0.146	1.27223e-90
GAL3ST4	1.22584e-71	-0.109176	0.56	0.77	1.80443e-67
MEF2C	8.11624e-88	-0.109253	0.927	0.988	1.19471e-83
NCOR1	2.09764e-108	-0.10939	0.201	0.351	3.08772e-104
SEC62	5.93561e-85	-0.109798	0.427	0.638	8.73722e-81
ST8SIA4	4.04864e-110	-0.110006	0.198	0.347	5.9596e-106
BIN2	1.55808e-80	-0.110218	0.464	0.679	2.29349e-76
GPN3	1.54253e-97	-0.110727	0.325	0.516	2.27061e-93
ANKRD12	4.50946e-88	-0.110755	0.362	0.548	6.63792e-84
OSBPL11	1.8847e-110	-0.110801	0.173	0.312	2.77428e-106
LMAN1	5.70466e-111	-0.11109	0.217	0.377	8.39727e-107
ARL6IP5	4.64287e-76	-0.111177	0.679	0.88	6.83431e-72
PLXDC1	1.72553e-99	-0.11158	0.262	0.431	2.53997e-95
TSPAN3	1.0931e-104	-0.11169	0.24	0.406	1.60905e-100
UBA2	3.54434e-110	-0.111724	0.119	0.233	5.21726e-106
WDR37	2.12524e-100	-0.111779	0.059	0.135	3.12835e-96
ZNF397	5.78812e-105	-0.111884	0.176	0.31	8.52011e-101
PTGS1	5.74018e-103	-0.112029	0.213	0.364	8.44955e-99
LAIR1	1.93159e-96	-0.112533	0.355	0.56	2.8433e-92
APP	2.22951e-120	-0.113352	0.174	0.321	3.28183e-116
RASA4	6.04984e-99	-0.11346	0.13	0.239	8.90537e-95
MEF2A	1.50503e-71	-0.113495	0.642	0.842	2.2154e-67
BTG1	8.7321e-98	-0.113561	0.374	0.577	1.28537e-93
DDX39B	2.05904e-110	-0.113614	0.165	0.3	3.0309e-106
RTN3	4.94487e-117	-0.114928	0.214	0.377	7.27885e-113
IL13RA1	1.01474e-100	-0.115211	0.34	0.541	1.4937e-96
TRIM8	1.26879e-104	-0.115475	0.252	0.422	1.86766e-100
FGL2	2.4077e-96	-0.115515	0.295	0.471	3.54414e-92
ARID3A	6.12196e-101	-0.115669	0.265	0.434	9.01153e-97
CHST12	8.41174e-110	-0.115759	0.084	0.178	1.23821e-105
HSPD1	8.53957e-119	-0.115819	0.183	0.331	1.25703e-114
PABPC4	1.26241e-108	-0.116127	0.169	0.304	1.85827e-104
MYO9B	2.08176e-119	-0.11617	0.204	0.364	3.06435e-115
PTPMT1	3.08889e-116	-0.116354	0.139	0.265	4.54684e-112
IL6R	1.02849e-105	-0.117043	0.256	0.428	1.51393e-101
CX3CR1	2.40402e-106	-0.117267	0.956	0.995	3.53872e-102
GALNT10	9.19173e-109	-0.117277	0.103	0.206	1.35302e-104
MT-CYB	1.32934e-72	-0.117314	0.98	0.99	1.95678e-68
HSD17B12	2.45786e-111	-0.117578	0.2	0.352	3.61797e-107
SIGLEC10	3.76191e-97	-0.117991	0.359	0.559	5.53753e-93
BLNK	2.28418e-102	-0.117999	0.355	0.563	3.36232e-98
FSCN1	1.26988e-88	-0.119002	0.468	0.682	1.86926e-84
DHRS7	2.84042e-104	-0.119706	0.24	0.401	4.18109e-100
POLD4	1.99269e-112	-0.119787	0.082	0.175	2.93324e-108
HLA-DMB	6.85473e-102	-0.120516	0.279	0.45	1.00902e-97
SPG7	2.57107e-116	-0.121211	0.234	0.404	3.78461e-112
APOC2	3.50276e-95	-0.121332	0.199	0.33	5.15606e-91
MERTK	3.57864e-89	-0.12141	0.452	0.661	5.26776e-85
CFLAR	1.93261e-102	-0.121568	0.347	0.55	2.8448e-98
SLC2A5	4.87007e-117	-0.12164	0.164	0.302	7.16875e-113
NARS	6.8816e-120	-0.121667	0.219	0.385	1.01297e-115
RGL3	1.35562e-108	-0.122169	0.078	0.167	1.99547e-104
ATP6AP2	2.42946e-91	-0.122233	0.5	0.73	3.57617e-87
PTAFR	1.62693e-90	-0.123381	0.499	0.719	2.39484e-86
RHBDF2	3.37232e-116	-0.12463	0.194	0.345	4.96405e-112
SLCO2B1	3.4995e-83	-0.12489	0.653	0.854	5.15126e-79
CSF1R	3.28156e-109	-0.125092	0.873	0.975	4.83045e-105
FCGR1A	3.50719e-82	-0.126424	0.641	0.839	5.16258e-78
SRGAP2	1.18924e-84	-0.12677	0.625	0.832	1.75057e-80
APLP2	2.52405e-85	-0.126846	0.631	0.831	3.7154e-81
ETV6	1.62619e-119	-0.126936	0.115	0.229	2.39376e-115
PMS2	1.79039e-117	-0.128012	0.063	0.148	2.63545e-113
MIA3	1.18438e-126	-0.128034	0.184	0.338	1.74341e-122
DNAJB11	4.22516e-132	-0.128384	0.165	0.313	6.21943e-128
LILRB4	1.89005e-72	-0.128602	0.061	0.123	2.78215e-68
CCR1	8.33382e-114	-0.128865	0.298	0.491	1.22674e-109
HERPUD1	4.35275e-85	-0.129222	0.553	0.777	6.40725e-81
RNF145	2.26995e-122	-0.129226	0.131	0.255	3.34137e-118
ADAM9	3.8659e-126	-0.129364	0.212	0.38	5.6906e-122
P3H2	4.14294e-132	-0.129793	0.144	0.282	6.09841e-128
DDOST	9.09212e-101	-0.130338	0.521	0.757	1.33836e-96
STOM	1.49813e-125	-0.130565	0.296	0.502	2.20525e-121
PDIA4	1.77027e-118	-0.131182	0.208	0.364	2.60584e-114
VSIG4	1.90263e-57	-0.131436	0.38	0.507	2.80068e-53
MLEC	1.6873e-114	-0.131552	0.295	0.486	2.48371e-110
SON	1.0203e-95	-0.131814	0.592	0.819	1.50188e-91
HERC2	2.19753e-127	-0.132163	0.136	0.266	3.23477e-123
RPS21	6.69512e-91	-0.132188	0.784	0.923	9.85522e-87
HSP90AA1	6.99757e-57	-0.132802	0.68	0.835	1.03004e-52
COLGALT1	1.07513e-124	-0.133057	0.136	0.264	1.58258e-120
MPPE1	3.56187e-122	-0.133796	0.113	0.228	5.24307e-118
A2M	1.73892e-104	-0.133882	0.857	0.964	2.55969e-100
MANBA	1.38675e-129	-0.134294	0.156	0.299	2.04129e-125
ERP44	1.06884e-122	-0.135393	0.315	0.527	1.57334e-118
FGD2	6.88949e-114	-0.135785	0.356	0.564	1.01413e-109
CYFIP1	2.83572e-98	-0.136231	0.467	0.692	4.17418e-94
HSPA8	6.76902e-91	-0.136263	0.488	0.696	9.96399e-87
RPL37	1.0838e-135	-0.136309	0.951	0.991	1.59535e-131
SAMSN1	2.39273e-86	-0.136668	0.696	0.874	3.5221e-82
FCGR2A	2.51967e-123	-0.136866	0.198	0.354	3.70896e-119
PSMB10	6.62021e-136	-0.138144	0.082	0.187	9.74495e-132
OTULINL	6.29428e-108	-0.138259	0.764	0.926	9.26518e-104
CREG1	4.75522e-97	-0.139085	0.543	0.766	6.99968e-93
CBWD3	1.82135e-129	-0.140027	0.117	0.237	2.68103e-125
ABCG1	4.99521e-128	-0.140599	0.089	0.193	7.35294e-124
TMEM106A	1.06449e-127	-0.14067	0.197	0.354	1.56692e-123
MYADM	1.57291e-135	-0.141396	0.112	0.233	2.31532e-131
MRC1	1.46551e-99	-0.141636	0.263	0.418	2.15723e-95
HSP90AB1	1.62151e-78	-0.141943	0.59	0.778	2.38686e-74
ITM2C	2.20806e-101	-0.141958	0.678	0.872	3.25027e-97
CBWD1	3.09813e-135	-0.142023	0.168	0.317	4.56044e-131
SLC7A7	6.13411e-140	-0.142217	0.206	0.379	9.02942e-136
RBM23	2.27314e-137	-0.142506	0.185	0.344	3.34606e-133
AL031777.3	5.26892e-95	-0.142627	0.136	0.241	7.75585e-91
INPP5D	1.15123e-118	-0.142722	0.348	0.559	1.69461e-114
RPL38	4.52675e-98	-0.144144	0.73	0.897	6.66337e-94
GOLGB1	3.36287e-117	-0.144923	0.199	0.348	4.95014e-113
CAT	2.3677e-146	-0.14535	0.145	0.29	3.48525e-142
MT-ND3	2.33313e-100	-0.146114	0.987	0.993	3.43436e-96
MRC2	3.88963e-127	-0.14615	0.263	0.448	5.72553e-123
DYNC1I2	5.31169e-135	-0.146858	0.18	0.334	7.81881e-131
CBWD5	4.00705e-135	-0.148504	0.224	0.398	5.89838e-131
IKZF1	1.9794e-115	-0.148769	0.373	0.592	2.91368e-111
SARAF	7.04847e-130	-0.149594	0.779	0.94	1.03754e-125
HAVCR2	5.33768e-137	-0.149889	0.343	0.569	7.85707e-133
ADRB2	8.30051e-123	-0.150345	0.367	0.59	1.22184e-118
LHFPL2	8.32409e-137	-0.150427	0.253	0.442	1.22531e-132
PPP1R3E	6.49325e-130	-0.15073	0.112	0.228	9.55807e-126
MT-CO3	2.08262e-116	-0.151089	0.988	0.995	3.06562e-112
CPVL	9.31131e-102	-0.151539	0.483	0.694	1.37062e-97
MTRNR2L1	1.18814e-153	-0.151714	0.029	0.104	1.74894e-149
M6PR	1.95356e-124	-0.151901	0.433	0.675	2.87564e-120
ITGB5	8.73493e-144	-0.153582	0.155	0.303	1.28578e-139
POLR2J3.1	6.61476e-108	-0.154593	0.576	0.802	9.73693e-104
RPN2	2.53712e-106	-0.154815	0.545	0.768	3.73465e-102
CYTH4	5.83217e-124	-0.155283	0.412	0.647	8.58496e-120
CD68	1.50887e-119	-0.156707	0.694	0.888	2.22105e-115
ARPC1B	1.26377e-119	-0.156927	0.552	0.79	1.86027e-115
RYR1	1.05267e-147	-0.157278	0.168	0.324	1.54953e-143
CTSC	7.29522e-130	-0.157467	0.751	0.923	1.07386e-125
SRGAP2C	1.74474e-117	-0.159228	0.48	0.705	2.56826e-113
HNRNPA1	1.02006e-132	-0.160541	0.413	0.648	1.50153e-128
RPS17	1.1966e-158	-0.160996	0.09	0.21	1.76139e-154
TMBIM6	1.26465e-148	-0.163339	0.781	0.944	1.86156e-144
ASAH1	7.78081e-119	-0.165477	0.604	0.825	1.14534e-114
SRGAP2B	8.16463e-119	-0.165571	0.426	0.643	1.20183e-114
RPN1	1.81686e-156	-0.166054	0.229	0.419	2.67442e-152
EEF1A1	1.09338e-252	-0.168717	0.992	1	1.60945e-248
PSAP	5.68398e-159	-0.169378	0.831	0.963	8.36682e-155
SLC1A3	1.51857e-143	-0.17054	0.299	0.501	2.23533e-139
CSF3R	1.62701e-123	-0.170544	0.621	0.847	2.39496e-119
PDK4	2.79525e-137	-0.170732	0.136	0.267	4.1146e-133
CTSB	6.6297e-154	-0.171449	0.757	0.936	9.75892e-150
LAMP1	2.40094e-140	-0.174704	0.495	0.747	3.53418e-136
AAK1	8.00967e-153	-0.175315	0.375	0.618	1.17902e-148
SNX18	2.24702e-159	-0.17557	0.229	0.42	3.30762e-155
TAGAP	1.97128e-158	-0.177294	0.176	0.341	2.90173e-154
SLC7A8	1.2273e-146	-0.177993	0.199	0.365	1.80658e-142
MT-CO1	1.84037e-150	-0.17892	0.99	0.995	2.70902e-146
MKNK1	2.6714e-123	-0.182202	0.62	0.836	3.9323e-119
P4HA1	1.24744e-162	-0.182205	0.176	0.342	1.83623e-158
CITED2	6.23637e-151	-0.18266	0.212	0.384	9.17994e-147
METTL7A	2.51578e-160	-0.185015	0.261	0.464	3.70323e-156
MT-ND1	2.06506e-133	-0.186446	0.858	0.938	3.03977e-129
HNRNPL	1.20471e-183	-0.18656	0.148	0.312	1.77333e-179
RPS10	3.77898e-154	-0.187289	0.7	0.893	5.56266e-150
RPL37A	1.74095e-180	-0.188304	0.824	0.955	2.56268e-176
PABPC1	2.58605e-145	-0.190235	0.608	0.833	3.80667e-141
CTSS	2.45657e-162	-0.193058	0.662	0.877	3.61607e-158
DEGS1	1.77755e-163	-0.193319	0.434	0.693	2.61656e-159
FCGR3A	5.26947e-145	-0.193942	0.745	0.905	7.75666e-141
PPT1	1.11345e-165	-0.193993	0.601	0.842	1.639e-161
CALR	2.96913e-130	-0.194536	0.803	0.928	4.37057e-126
ETV5	2.92909e-174	-0.195039	0.169	0.336	4.31162e-170
CANX	3.89196e-143	-0.195571	0.514	0.748	5.72897e-139
SFMBT2	2.15849e-149	-0.210863	0.512	0.75	3.17729e-145
KRTCAP2	9.19634e-216	-0.211115	0.256	0.491	1.3537e-211
C3AR1	3.7899e-151	-0.212446	0.243	0.419	5.57873e-147
HIST1H4C	1.50781e-136	-0.21346	0.198	0.349	2.21949e-132
BHLHE41	9.76061e-159	-0.214933	0.533	0.757	1.43676e-154
DNAJC3	9.04071e-187	-0.216333	0.244	0.449	1.33079e-182
RCSD1	3.00757e-218	-0.22236	0.257	0.49	4.42715e-214
HSP90B1	3.03289e-149	-0.226031	0.721	0.884	4.46442e-145
CHN2	9.04944e-215	-0.227731	0.068	0.192	1.33208e-210
LPAR5	1.68208e-201	-0.22787	0.433	0.706	2.47602e-197
SOCS6	1.74559e-174	-0.228167	0.304	0.515	2.56951e-170
DDX5	1.07152e-271	-0.230323	0.839	0.971	1.57728e-267
NRROS	2.36799e-238	-0.235734	0.103	0.261	3.48568e-234
RPS29	5.48093e-305	-0.236913	0.896	0.982	8.06793e-301
RPL36A	6.20946e-207	-0.23875	0.356	0.609	9.14033e-203
PDIA6	1.69955e-183	-0.241636	0.535	0.773	2.50174e-179
CSF2RA	7.24082e-229	-0.248734	0.62	0.867	1.06585e-224
RPL17	4.50869e-255	-0.25505	0.161	0.362	6.63679e-251
PDIA3	1.46327e-256	-0.270004	0.654	0.883	2.15393e-252
IRF8	0	-0.324838	0.348	0.64	0
FOXN3	0	-0.337555	0.408	0.719	0
HSPA5	0	-0.361485	0.595	0.836	0
MTRNR2L12	0	-0.416264	0.105	0.334	0

## Sheet: Pseudobulk PS-5X vs WT
Gene	p_val	avg_logFC	pct.1	pct.2	p_val_adj
IFI6	0	1.50412	0.655	0.216	0
IFI44L	0	1.29723	0.665	0.186	0
ISG15	0	1.0558	0.427	0.104	0
IFI27	9.47209e-265	0.999112	0.309	0.11	1.39429e-260
IFITM3	0	0.968039	0.591	0.309	0
LY6E	0	0.93379	0.465	0.142	0
IFIT1	0	0.84114	0.383	0.11	0
IFIT3	0	0.830147	0.356	0.099	0
MX1	0	0.782584	0.416	0.152	0
TYMP	3.29343e-241	0.725364	0.451	0.242	4.84793e-237
XAF1	0	0.682232	0.59	0.31	0
IRF7	3.43873e-269	0.613244	0.371	0.154	5.06182e-265
EPSTI1	1.5063e-258	0.583629	0.479	0.256	2.21727e-254
APOC1	1.20702e-185	0.576683	0.872	0.82	1.77674e-181
SAMD9L	4.02366e-211	0.558909	0.385	0.19	5.92282e-207
EIF2AK2	2.21586e-242	0.558576	0.512	0.294	3.26175e-238
MTRNR2L10	1.79616e-178	0.55774	0.283	0.117	2.64394e-174
STAT1	3.30549e-211	0.528791	0.345	0.155	4.86569e-207
SPP1	2.86471e-129	0.50735	0.991	0.982	4.21685e-125
IFI44	2.01058e-192	0.480662	0.306	0.132	2.95957e-188
PARP14	8.97942e-135	0.437242	0.477	0.322	1.32177e-130
LAP3	4.96282e-91	0.434723	0.454	0.336	7.30527e-87
MX2	1.10301e-202	0.432601	0.148	0.028	1.62363e-198
IFIT2	8.36144e-98	0.426831	0.249	0.131	1.2308e-93
PSME2	6.07394e-95	0.422015	0.407	0.282	8.94084e-91
B2M	0	0.417266	1	1	0
CD83	1.61607e-75	0.401438	0.108	0.039	2.37885e-71
PLSCR1	8.27806e-107	0.395501	0.431	0.294	1.21853e-102
HLA-DRA	1.65864e-103	0.39171	0.711	0.576	2.44152e-99
CH25H	5.55799e-36	0.38661	0.613	0.563	8.18137e-32
MTRNR2L6	5.51597e-102	0.382427	0.186	0.08	8.11951e-98
OAS1	2.67625e-116	0.381397	0.529	0.387	3.93944e-112
PARP9	1.63511e-112	0.378281	0.285	0.151	2.40687e-108
BST2	2.08678e-142	0.370588	0.838	0.794	3.07174e-138
S100A11	1.08262e-170	0.358766	0.859	0.802	1.59362e-166
HERC5	4.15448e-82	0.356315	0.216	0.114	6.11539e-78
APOE	3.34352e-261	0.344424	0.998	0.998	4.92166e-257
OAS2	1.76786e-139	0.343723	0.167	0.054	2.60228e-135
LGALS3BP	5.09344e-74	0.333708	0.205	0.11	7.49754e-70
TRIM22	2.55342e-80	0.329943	0.436	0.316	3.75863e-76
TMSB10	4.56225e-227	0.324549	0.963	0.943	6.71563e-223
SP110	4.53757e-76	0.321334	0.376	0.259	6.6793e-72
HLA-DRB1	1.49895e-59	0.314376	0.581	0.476	2.20645e-55
ODF3B	2.46706e-143	0.308923	0.13	0.032	3.63151e-139
HLA-DPA1	7.45821e-64	0.306524	0.598	0.488	1.09785e-59
HSPA1B	2.65062e-68	0.306075	0.567	0.464	3.90171e-64
MAFB	3.64308e-47	0.30321	0.23	0.148	5.36261e-43
TNFSF13B	5.55622e-79	0.297759	0.183	0.09	8.17876e-75
HLA-DPB1	2.24667e-46	0.295253	0.308	0.216	3.3071e-42
ATP6V1F	3.63852e-79	0.276774	0.632	0.538	5.3559e-75
OLR1	3.87055e-46	0.27349	0.649	0.599	5.69745e-42
DDX60L	3.21657e-49	0.269553	0.295	0.208	4.73479e-45
RPL39	1.99326e-268	0.261272	0.995	0.995	2.93408e-264
IFI35	9.81185e-51	0.25601	0.233	0.149	1.4443e-46
PSMB9	7.42772e-42	0.2557	0.268	0.19	1.09336e-37
DRAP1	2.91125e-56	0.251858	0.53	0.442	4.28536e-52
SERF2	1.26503e-145	0.249351	0.931	0.905	1.86212e-141
CD74	1.84957e-76	0.243001	0.937	0.925	2.72256e-72
LGALS9	7.06206e-46	0.241845	0.341	0.254	1.03953e-41
UBE2L6	1.15493e-52	0.240809	0.189	0.11	1.70006e-48
SGK1	6.54418e-21	0.240592	0.204	0.155	9.63303e-17
DYNLL1	2.41216e-70	0.237574	0.739	0.668	3.5507e-66
IFITM2	9.69199e-35	0.234488	0.454	0.386	1.42666e-30
PTMS	7.82947e-38	0.233988	0.297	0.218	1.1525e-33
APOC2	7.02005e-18	0.233521	0.373	0.33	1.03335e-13
PDPN	1.11281e-49	0.22849	0.171	0.096	1.63806e-45
IRF9	2.48323e-44	0.227105	0.25	0.167	3.65531e-40
mEGFP	3.24636e-34	0.225006	0.554	0.491	4.77864e-30
RPL28	8.53379e-149	0.223573	0.984	0.986	1.25617e-144
DBI	7.98069e-30	0.223171	0.319	0.254	1.17476e-25
CHMP5	4.13926e-36	0.221872	0.411	0.338	6.093e-32
RPS28	1.16511e-145	0.221738	0.988	0.987	1.71505e-141
HBD	4.65933e-13	0.221474	0.237	0.195	6.85854e-09
FTH1	2.23029e-177	0.22034	0.998	0.998	3.28299e-173
TAP1	1.70557e-45	0.217551	0.127	0.066	2.5106e-41
NAP1L1	2.29223e-25	0.216921	0.489	0.439	3.37416e-21
TMSB4X	1.23214e-266	0.213954	1	1	1.81371e-262
ATP5F1E	4.95079e-104	0.213856	0.922	0.901	7.28757e-100
ADAR	4.29493e-33	0.209732	0.402	0.329	6.32214e-29
SAMD9	9.51041e-25	0.205414	0.36	0.301	1.39993e-20
ATOX1	1.13719e-30	0.204551	0.379	0.311	1.67394e-26
RPL36	6.62332e-90	0.20436	0.953	0.946	9.74952e-86
POMP	1.76896e-41	0.203529	0.59	0.524	2.60391e-37
RBX1	3.95917e-35	0.203099	0.492	0.423	5.8279e-31
RPS19	5.03268e-122	0.202825	0.986	0.985	7.4081e-118
EIF3E	1.72619e-33	0.202683	0.598	0.552	2.54095e-29
ASAH1	1.09362e-37	0.202279	0.837	0.825	1.60981e-33
HLA-DRB5	9.04917e-22	0.199242	0.306	0.245	1.33204e-17
GNG5	2.77182e-44	0.194489	0.655	0.592	4.08012e-40
DTX3L	4.9319e-34	0.193071	0.164	0.103	7.25976e-30
DNAJA1	6.66995e-32	0.190925	0.602	0.554	9.81817e-28
IRF1	2.72157e-08	0.186566	0.181	0.155	0.000400615
RPS15	8.42127e-95	0.185996	0.979	0.975	1.23961e-90
C9orf16	4.95264e-25	0.184251	0.321	0.26	7.29029e-21
RPL12	6.14518e-71	0.183425	0.952	0.946	9.0457e-67
ZFP36L1	2.08245e-38	0.183272	0.882	0.875	3.06536e-34
COX7C	2.45439e-49	0.182117	0.789	0.763	3.61287e-45
CKS2	1.87532e-36	0.180674	0.14	0.081	2.76047e-32
HLA-A	6.76199e-48	0.180368	0.844	0.822	9.95365e-44
PSMB8	5.85841e-20	0.179513	0.287	0.235	8.62358e-16
SCIN	1.13148e-18	0.179485	0.12	0.081	1.66554e-14
HNRNPH1	6.84776e-32	0.17931	0.776	0.746	1.00799e-27
DDX60	1.80616e-31	0.178938	0.139	0.085	2.65867e-27
RNF213	1.51234e-19	0.178799	0.528	0.491	2.22616e-15
UQCR10	2.227e-31	0.178595	0.643	0.598	3.27815e-27
HLA-B	1.89987e-69	0.17766	0.954	0.949	2.79661e-65
RPL18A	3.46871e-78	0.176851	0.968	0.966	5.10595e-74
UNC93B1	4.75456e-23	0.176628	0.444	0.391	6.99872e-19
ZC3HAV1	3.84111e-24	0.176207	0.18	0.127	5.65412e-20
HIST1H2AC	5.23907e-13	0.174683	0.335	0.299	7.71191e-09
CSTB	5.12898e-22	0.174515	0.487	0.445	7.54986e-18
PSME1	2.41149e-22	0.174111	0.44	0.388	3.54971e-18
FTL	5.85941e-200	0.171324	1	1	8.62505e-196
RPL18	1.1364e-66	0.171301	0.961	0.96	1.67278e-62
HSPE1	1.34238e-20	0.170938	0.438	0.39	1.97599e-16
APOL6	8.44849e-19	0.170696	0.161	0.117	1.24362e-14
NAMPT	4.28937e-29	0.169545	0.14	0.087	6.31395e-25
RPL11	9.18936e-81	0.169475	0.987	0.986	1.35267e-76
PPM1K	2.50513e-17	0.16803	0.374	0.329	3.68755e-13
ACTG1	2.29786e-25	0.165476	0.77	0.761	3.38245e-21
RPS12	8.6341e-87	0.163939	0.982	0.984	1.27094e-82
RPL32	6.77287e-80	0.162908	0.986	0.988	9.96967e-76
PARP10	3.10876e-26	0.162699	0.171	0.116	4.57609e-22
TREM2	1.70814e-38	0.162592	0.938	0.94	2.51438e-34
ATP5MD	1.75333e-23	0.162347	0.488	0.431	2.5809e-19
ATP5MG	6.39774e-31	0.162319	0.697	0.664	9.41748e-27
TIMP1	3.41305e-14	0.16203	0.156	0.119	5.02402e-10
PFDN5	2.88174e-38	0.161788	0.809	0.786	4.24192e-34
RPL26	2.15698e-66	0.160671	0.981	0.984	3.17507e-62
HLA-DQA2	8.91554e-20	0.160196	0.142	0.098	1.31237e-15
RPL35	3.12596e-53	0.157624	0.915	0.902	4.60142e-49
RPL41	7.879e-108	0.157271	0.998	0.999	1.15979e-103
C1orf54	2.5891e-19	0.156316	0.21	0.16	3.81115e-15
PHF11	2.38875e-14	0.155936	0.287	0.244	3.51625e-10
TRIM69	1.90537e-27	0.154726	0.126	0.077	2.80471e-23
SELENOH	1.89183e-25	0.154673	0.63	0.597	2.78478e-21
CCL2	4.23219e-11	0.154523	0.091	0.128	6.22978e-07
ATP5F1D	5.34856e-19	0.153207	0.47	0.422	7.87308e-15
NOP10	1.14068e-24	0.152254	0.521	0.469	1.67908e-20
NAGK	1.60381e-16	0.151866	0.385	0.34	2.3608e-12
RPL19	4.67628e-66	0.151842	0.985	0.986	6.88349e-62
HLA-DMA	1.72137e-15	0.151286	0.339	0.289	2.53385e-11
SH3BGRL3	1.53031e-26	0.151161	0.643	0.602	2.25261e-22
RPS10	1.01813e-47	0.150631	0.903	0.893	1.49869e-43
ATP5MC2	6.26357e-32	0.149554	0.775	0.75	9.21998e-28
STAT2	8.15405e-15	0.148561	0.184	0.143	1.20028e-10
C19orf66	1.30775e-11	0.146895	0.282	0.247	1.92501e-07
HLA-F	5.73843e-14	0.145007	0.192	0.153	8.44696e-10
RPS18	2.45287e-61	0.143868	0.972	0.98	3.61063e-57
RPL36AL	2.90003e-27	0.142614	0.718	0.693	4.26884e-23
COPS9	1.42378e-15	0.14237	0.384	0.344	2.0958e-11
SUB1	8.9638e-22	0.141817	0.604	0.565	1.31947e-17
RPL35A	2.32514e-39	0.141384	0.941	0.951	3.42261e-35
PFN1	9.65368e-29	0.139872	0.837	0.829	1.42102e-24
BRI3	1.14134e-25	0.138951	0.695	0.67	1.68005e-21
RABGAP1L	7.52292e-13	0.138836	0.21	0.172	1.10737e-08
IFIT5	2.71868e-23	0.138666	0.116	0.072	4.00189e-19
ESD	7.86434e-16	0.137403	0.342	0.296	1.15763e-11
TMEM144	1.0987e-13	0.135633	0.11	0.078	1.61728e-09
CHCHD10	5.51875e-14	0.135528	0.456	0.419	8.12361e-10
UQCR11	6.24571e-19	0.135109	0.597	0.573	9.19368e-15
ATP5MPL	1.73743e-17	0.134851	0.527	0.487	2.5575e-13
FAU	3.30833e-53	0.133858	0.979	0.981	4.86986e-49
SHISA5	1.82726e-21	0.133355	0.118	0.076	2.68972e-17
SMDT1	3.25361e-14	0.133304	0.417	0.378	4.78932e-10
DYNLT1	7.02489e-09	0.132981	0.24	0.212	0.000103406
NEDD8	1.12814e-16	0.132634	0.489	0.449	1.66063e-12
COX8A	1.15009e-17	0.132342	0.537	0.497	1.69293e-13
RPS15A	1.45175e-45	0.132099	0.986	0.988	2.13697e-41
NDUFB2	5.47926e-15	0.132019	0.51	0.474	8.06547e-11
ZCCHC2	8.80721e-16	0.13195	0.142	0.104	1.29642e-11
ELF1	3.53182e-12	0.131924	0.373	0.338	5.19884e-08
NDUFB1	1.05397e-13	0.131703	0.405	0.367	1.55144e-09
CD47	1.39537e-11	0.131228	0.275	0.239	2.05399e-07
PPIA	7.37309e-24	0.130586	0.745	0.728	1.08532e-19
RGS1	3.15099e-14	0.130232	0.137	0.101	4.63826e-10
RPS5	8.36671e-29	0.12961	0.85	0.847	1.23158e-24
CLIC1	1.5942e-12	0.128679	0.552	0.529	2.34667e-08
PLA2G16	1.1103e-10	0.128626	0.298	0.263	1.63436e-06
TYROBP	3.05278e-75	0.127587	0.993	0.994	4.4937e-71
HIGD2A	1.62007e-12	0.12727	0.366	0.325	2.38475e-08
COX7B	5.51517e-16	0.127072	0.475	0.431	8.11833e-12
DDIT3	9.78845e-14	0.126467	0.138	0.102	1.44086e-09
TRA2A	1.00607e-10	0.126025	0.41	0.379	1.48093e-06
UQCRB	1.16481e-19	0.125855	0.762	0.76	1.7146e-15
RPS9	4.80563e-33	0.125461	0.913	0.917	7.07389e-29
RPLP1	1.17002e-72	0.125249	0.996	0.998	1.72227e-68
RPL34	1.94651e-44	0.123967	0.992	0.993	2.86527e-40
SNRPG	4.6647e-14	0.123762	0.398	0.355	6.86645e-10
SH3BGRL	1.56141e-19	0.123143	0.665	0.634	2.29839e-15
FUOM	9.92383e-15	0.122312	0.129	0.093	1.46079e-10
NDUFA2	1.55379e-11	0.121536	0.445	0.413	2.28718e-07
SEC61G	2.47868e-11	0.121473	0.409	0.374	3.64861e-07
HLA-C	1.78088e-37	0.120984	0.963	0.961	2.62145e-33
CHORDC1	3.02539e-07	0.120641	0.274	0.251	0.00445337
NDUFB4	4.92863e-11	0.120609	0.357	0.321	7.25494e-07
CLEC7A	6.2605e-13	0.120582	0.459	0.417	9.21546e-09
TAP2	6.15555e-15	0.120489	0.108	0.075	9.06097e-11
ABRACL	7.49096e-13	0.120342	0.196	0.157	1.10267e-08
RPS26	1.23347e-30	0.119599	0.915	0.917	1.81567e-26
COX6B1	2.48136e-15	0.11953	0.588	0.563	3.65256e-11
EIF1	5.97705e-30	0.118478	0.919	0.923	8.79821e-26
COX7A2	1.04086e-13	0.117106	0.451	0.415	1.53215e-09
HSPH1	9.11826e-09	0.117062	0.251	0.219	0.000134221
BLOC1S1	7.7656e-10	0.116904	0.292	0.258	1.1431e-05
RPL30	3.194e-40	0.1167	0.991	0.993	4.70156e-36
OST4	2.6709e-17	0.116402	0.637	0.611	3.93156e-13
TRIM25	4.78555e-12	0.116269	0.103	0.074	7.04433e-08
VEGFB	5.66212e-09	0.115846	0.274	0.242	8.33463e-05
RPS24	9.68594e-51	0.115508	0.993	0.995	1.42577e-46
RPL29	2.32275e-31	0.115475	0.959	0.962	3.41909e-27
COMMD6	9.71825e-15	0.115136	0.66	0.643	1.43053e-10
RPL7A	2.04705e-23	0.113444	0.95	0.95	3.01325e-19
FIS1	2.57555e-10	0.113058	0.301	0.266	3.79121e-06
RPL14	3.97988e-18	0.112639	0.864	0.873	5.85838e-14
SRSF3	9.02579e-12	0.112473	0.561	0.54	1.3286e-07
JUND	7.1008e-12	0.112247	0.56	0.54	1.04524e-07
LIMD2	1.47193e-07	0.111698	0.378	0.351	0.00216668
H2AFZ	7.99617e-09	0.111588	0.51	0.492	0.000117704
CD151	1.37874e-13	0.111327	0.105	0.073	2.0295e-09
RPS25	2.37829e-30	0.111065	0.957	0.959	3.50085e-26
SAT2	9.60883e-09	0.109971	0.486	0.468	0.000141442
UBA7	2.36939e-08	0.109738	0.268	0.238	0.000348774
PSMA2	1.09071e-08	0.109669	0.342	0.312	0.000160553
COX6C	4.80924e-14	0.109382	0.536	0.499	7.0792e-10
UBA52	7.18876e-28	0.109004	0.952	0.951	1.05819e-23
MRPL41	3.87625e-08	0.108962	0.255	0.228	0.000570585
RPL10	4.22388e-45	0.107767	0.996	0.998	6.21756e-41
RPS14	6.21856e-32	0.107625	0.97	0.973	9.15372e-28
ITGAX	3.39223e-07	0.107001	0.362	0.336	0.00499336
C6orf62	6.74711e-15	0.106671	0.632	0.603	9.93175e-11
GPX4	8.87338e-17	0.105868	0.789	0.79	1.30616e-12
UQCRH	1.42666e-10	0.105355	0.513	0.495	2.10005e-06
VPS29	3.83759e-09	0.105302	0.432	0.408	5.64893e-05
FRRS1	3.91361e-10	0.104828	0.129	0.1	5.76084e-06
RACK1	7.80736e-15	0.104389	0.868	0.886	1.14924e-10
MNDA	1.92178e-11	0.104191	0.756	0.754	2.82886e-07
HPSE	1.17225e-07	0.103793	0.16	0.133	0.00172555
MZT2B	1.76376e-08	0.103678	0.367	0.34	0.000259625
RAB32	1.69757e-07	0.103664	0.47	0.454	0.00249882
MYL6	5.47879e-20	0.101951	0.847	0.845	8.06477e-16
TMEM219	7.35148e-08	0.101829	0.382	0.356	0.00108214
RPS27	3.46656e-39	0.101415	0.995	0.997	5.10278e-35
EIF3K	8.87655e-11	0.101256	0.537	0.517	1.30663e-06
COX6A1	1.6033e-11	0.100605	0.566	0.542	2.36006e-07
RPS4Y1	3.00158e-09	0.100265	0.555	0.544	4.41833e-05
NDUFS5	3.27314e-07	0.100034	0.373	0.348	0.00481806
P3H2	2.074e-18	-0.100091	0.213	0.282	3.05293e-14
FCHSD2	1.41183e-15	-0.100411	0.273	0.339	2.07822e-11
ATF6B	2.1898e-15	-0.100428	0.367	0.441	3.22338e-11
COLGALT1	4.43399e-14	-0.100464	0.208	0.264	6.52683e-10
SCN1B	1.37663e-15	-0.100714	0.085	0.127	2.0264e-11
KIAA0930	6.15218e-15	-0.100718	0.185	0.241	9.05601e-11
DEGS1	5.36035e-17	-0.100898	0.614	0.693	7.89044e-13
GRB2	2.55708e-15	-0.1009	0.502	0.579	3.76403e-11
ARHGDIB	1.08098e-18	-0.100958	0.628	0.711	1.5912e-14
CBWD5	8.22101e-16	-0.101255	0.326	0.398	1.21013e-11
USP8	7.48985e-12	-0.101324	0.282	0.337	1.10251e-07
ACTR2	1.18982e-18	-0.101639	0.634	0.708	1.75141e-14
GATAD1	3.57869e-15	-0.10181	0.501	0.578	5.26783e-11
HERPUD1	1.365e-25	-0.101883	0.687	0.777	2.00928e-21
ZBED5	1.07495e-17	-0.101991	0.157	0.215	1.58233e-13
TRAF3IP3	3.11489e-18	-0.102049	0.111	0.163	4.58512e-14
UBC	3.07268e-26	-0.102109	0.853	0.894	4.52299e-22
DDX17	1.54379e-29	-0.102158	0.856	0.915	2.27247e-25
MLLT6	1.30254e-17	-0.102397	0.139	0.194	1.91734e-13
MAN2B1	1.06571e-15	-0.102405	0.141	0.192	1.56873e-11
LRP1	1.37739e-15	-0.102704	0.272	0.338	2.02752e-11
EIF4A3	7.54469e-17	-0.102728	0.267	0.334	1.11058e-12
CTSS	1.60318e-25	-0.102807	0.822	0.877	2.35988e-21
TMEM80	3.76341e-16	-0.102839	0.147	0.199	5.53974e-12
MPHOSPH8	7.38958e-15	-0.102954	0.361	0.432	1.08775e-10
ZEB2	1.55711e-22	-0.102984	0.724	0.8	2.29207e-18
SIPA1	7.04788e-18	-0.103169	0.284	0.36	1.03745e-13
HIST1H4E	1.18864e-16	-0.10319	0.078	0.12	1.74968e-12
KDELR2	6.38212e-17	-0.103192	0.477	0.556	9.39448e-13
IL6R	5.20512e-14	-0.103281	0.36	0.428	7.66194e-10
HCK	1.1639e-14	-0.103298	0.325	0.394	1.71326e-10
RERE	8.71923e-18	-0.103363	0.249	0.321	1.28347e-13
ELMSAN1	2.19778e-16	-0.103665	0.149	0.203	3.23514e-12
SUSD3	1.11978e-19	-0.103851	0.454	0.541	1.64832e-15
FAM133B	1.71498e-20	-0.103907	0.686	0.761	2.52445e-16
SMAD7	1.12995e-15	-0.103929	0.13	0.179	1.66328e-11
ZNF431	2.29535e-15	-0.104774	0.241	0.304	3.37875e-11
BCO2	3.51916e-20	-0.104991	0.062	0.106	5.18021e-16
HDLBP	2.66893e-15	-0.105102	0.13	0.178	3.92866e-11
APP	7.07574e-18	-0.105114	0.25	0.321	1.04155e-13
BHLHE41	1.09171e-21	-0.105267	0.678	0.757	1.60699e-17
INAFM2	6.53885e-18	-0.105393	0.108	0.158	9.62518e-14
OS9	1.17948e-19	-0.105455	0.463	0.546	1.73619e-15
HM13	8.29714e-18	-0.105526	0.475	0.555	1.22134e-13
APMAP	1.83135e-15	-0.105701	0.212	0.271	2.69574e-11
DNAJB11	1.82039e-19	-0.105758	0.238	0.313	2.67962e-15
SUSD6	1.21452e-16	-0.105762	0.244	0.311	1.78777e-12
P2RX7	5.0803e-18	-0.105767	0.262	0.334	7.47821e-14
FAM160B2	1.68859e-19	-0.105886	0.084	0.131	2.4856e-15
KIAA2013	6.94971e-15	-0.105989	0.192	0.247	1.023e-10
ARF1	4.8012e-17	-0.106074	0.402	0.477	7.06737e-13
RSRP1	1.76234e-29	-0.106262	0.85	0.906	2.59416e-25
DAB2	6.11957e-18	-0.106353	0.289	0.358	9.008e-14
LTC4S	3.13114e-38	-0.106632	0.915	0.96	4.60904e-34
CTTNBP2NL	6.18173e-17	-0.106774	0.292	0.361	9.09951e-13
UBAC2	6.01986e-19	-0.106812	0.235	0.306	8.86123e-15
MT-ND4	3.10293e-28	-0.10684	0.981	0.984	4.56751e-24
DOCK10	1.34097e-15	-0.1069	0.303	0.371	1.97391e-11
IFNGR1	5.79059e-52	-0.107289	0.984	0.995	8.52376e-48
LMAN2	1.24761e-17	-0.107309	0.367	0.445	1.83648e-13
SLC3A2	1.10943e-16	-0.10738	0.511	0.584	1.63308e-12
PARP1	1.17572e-16	-0.107536	0.281	0.351	1.73066e-12
SIPA1L2	8.31502e-19	-0.107865	0.253	0.327	1.22397e-14
TMED4	2.11576e-18	-0.108138	0.341	0.424	3.1144e-14
DAAM1	9.0934e-16	-0.108156	0.164	0.219	1.33855e-11
SMC1A	2.27209e-14	-0.108184	0.201	0.255	3.34451e-10
PPM1F	1.56572e-18	-0.108224	0.081	0.126	2.30473e-14
ICA1	3.95317e-17	-0.108345	0.134	0.186	5.81906e-13
ZNF7	2.13457e-17	-0.108431	0.132	0.185	3.14208e-13
IL6ST	2.46733e-27	-0.1086	0.756	0.827	3.63191e-23
ITGAM	1.4785e-18	-0.108736	0.347	0.428	2.17635e-14
EMB	4.55257e-18	-0.108904	0.118	0.17	6.70139e-14
MTSS1	3.04164e-18	-0.10926	0.104	0.154	4.4773e-14
EXOC7	2.47234e-18	-0.109375	0.157	0.216	3.63928e-14
ZKSCAN1	3.25889e-15	-0.109508	0.205	0.263	4.79709e-11
SEC62	9.60445e-20	-0.109582	0.561	0.638	1.41378e-15
ZNF689	4.78621e-22	-0.109715	0.122	0.182	7.0453e-18
DISC1	1.53679e-18	-0.109844	0.202	0.267	2.26215e-14
ABR	3.16549e-16	-0.110139	0.209	0.27	4.65961e-12
PILRA	4.46441e-17	-0.110432	0.318	0.392	6.57162e-13
SLC9A9	2.51259e-23	-0.110831	0.547	0.639	3.69854e-19
ARHGAP45	1.93715e-18	-0.110878	0.133	0.188	2.85149e-14
DOCK2	1.45042e-17	-0.110917	0.238	0.304	2.13502e-13
TMF1	5.46684e-17	-0.111068	0.242	0.308	8.04719e-13
ELMO1	6.23194e-21	-0.111177	0.189	0.259	9.17341e-17
CDKN1B	3.06115e-19	-0.111185	0.179	0.243	4.50602e-15
EPN1	3.19138e-18	-0.111277	0.217	0.283	4.69771e-14
SUCNR1	2.35787e-17	-0.111324	0.435	0.514	3.47078e-13
TNFAIP8L2	6.33862e-18	-0.111511	0.253	0.322	9.33045e-14
DGKZ	1.38688e-20	-0.111541	0.241	0.318	2.04148e-16
ZNF652	6.91354e-19	-0.112355	0.256	0.329	1.01767e-14
GATM	3.7965e-19	-0.112505	0.465	0.549	5.58845e-15
NISCH	5.41294e-21	-0.112706	0.106	0.161	7.96785e-17
ZNF791	1.60544e-17	-0.112726	0.227	0.292	2.36321e-13
SLC8A1	6.90076e-17	-0.112749	0.375	0.447	1.01579e-12
RNF41	1.15193e-15	-0.112862	0.197	0.255	1.69564e-11
PJA2	9.28696e-19	-0.113197	0.367	0.446	1.36704e-14
DAGLB	1.58758e-17	-0.113302	0.13	0.182	2.33692e-13
TLE4	1.53725e-21	-0.113364	0.334	0.419	2.26283e-17
UXS1	6.96975e-19	-0.113918	0.144	0.2	1.02595e-14
UBL3	1.50138e-20	-0.114238	0.364	0.448	2.21003e-16
C2orf68	3.04212e-20	-0.114257	0.139	0.198	4.478e-16
LPIN2	2.45173e-21	-0.114595	0.4	0.488	3.60894e-17
CYBC1	1.96431e-22	-0.114788	0.324	0.418	2.89147e-18
GRAMD1A	1.14499e-18	-0.114853	0.162	0.222	1.68542e-14
ARL11	4.53897e-18	-0.114957	0.126	0.179	6.68137e-14
SURF4	6.08857e-23	-0.115066	0.185	0.258	8.96237e-19
ERP44	2.06595e-21	-0.115152	0.435	0.527	3.04108e-17
RPL7L1	1.29095e-20	-0.115417	0.284	0.365	1.90029e-16
RGL3	4.69347e-21	-0.115448	0.111	0.167	6.90879e-17
MT-ND5	1.77901e-20	-0.115804	0.762	0.801	2.6187e-16
RBM19	8.10076e-20	-0.115887	0.167	0.23	1.19243e-15
TMED10	9.61693e-19	-0.115924	0.474	0.555	1.41561e-14
HNRNPC	1.15586e-20	-0.115948	0.475	0.559	1.70142e-16
AKAP17A	1.10919e-21	-0.115949	0.145	0.207	1.63273e-17
CAT	6.69711e-20	-0.116049	0.219	0.29	9.85814e-16
TMBIM6	1.02106e-40	-0.116102	0.894	0.944	1.503e-36
CD86	2.16204e-22	-0.116145	0.521	0.607	3.18252e-18
MAML2	3.83955e-18	-0.116256	0.278	0.353	5.65182e-14
KANK2	2.38638e-20	-0.116291	0.103	0.156	3.51276e-16
CTNND1	1.17815e-20	-0.116754	0.332	0.415	1.73424e-16
RNF216	1.8544e-18	-0.116829	0.189	0.252	2.72968e-14
P4HB	7.33704e-22	-0.117014	0.276	0.358	1.08001e-17
CBX6	1.70118e-22	-0.117129	0.082	0.134	2.50414e-18
TAL1	8.81235e-19	-0.117146	0.302	0.38	1.29718e-14
FCGR1B	2.1802e-26	-0.117287	0.576	0.673	3.20925e-22
DEPTOR	2.7665e-22	-0.117321	0.088	0.141	4.07229e-18
SLC7A7	4.51155e-19	-0.117388	0.304	0.379	6.641e-15
MILR1	6.21967e-20	-0.117518	0.462	0.547	9.15536e-16
TCF25	4.37482e-22	-0.117555	0.529	0.62	6.43973e-18
ADORA3	6.44203e-26	-0.1177	0.559	0.657	9.48267e-22
RPS6KA5	4.66452e-17	-0.117849	0.152	0.207	6.86617e-13
ARHGEF2	1.21217e-22	-0.117955	0.127	0.189	1.78431e-18
SNRNP70	3.37232e-19	-0.118509	0.321	0.399	4.96405e-15
GPBAR1	2.33447e-21	-0.119233	0.07	0.117	3.43634e-17
DDOST	3.65415e-29	-0.11928	0.666	0.757	5.37891e-25
TMIGD2	4.2863e-21	-0.119409	0.285	0.367	6.30943e-17
SLC12A9	5.17542e-20	-0.119478	0.125	0.181	7.61822e-16
HOOK2	1.46068e-22	-0.119557	0.152	0.217	2.15012e-18
CMTR2	9.06468e-22	-0.119628	0.31	0.393	1.33432e-17
MIA3	7.02264e-22	-0.11971	0.258	0.338	1.03373e-17
SMARCC2	2.88842e-19	-0.119763	0.168	0.229	4.25175e-15
ELMOD3	1.15847e-19	-0.119764	0.155	0.216	1.70527e-15
PPP1R10	1.26946e-21	-0.120157	0.263	0.34	1.86865e-17
AIG1	2.51576e-20	-0.120234	0.41	0.496	3.7032e-16
DHRS3	1.76347e-20	-0.120623	0.32	0.402	2.59583e-16
CNBP	1.48854e-21	-0.120666	0.432	0.518	2.19112e-17
HSD17B12	2.39939e-20	-0.121023	0.277	0.352	3.5319e-16
PIK3IP1	3.01005e-25	-0.121216	0.065	0.115	4.4308e-21
GALNT10	8.10418e-22	-0.121942	0.142	0.206	1.19294e-17
NDRG2	8.74768e-24	-0.122029	0.14	0.204	1.28766e-19
HLA-DMB	1.36598e-18	-0.12221	0.373	0.45	2.01073e-14
PNISR	3.6093e-43	-0.122305	0.887	0.943	5.31288e-39
SPNS3	2.25329e-24	-0.122783	0.107	0.167	3.31684e-20
EEF1A1	6.40358e-77	-0.12279	0.998	1	9.42607e-73
IFT74	1.56882e-19	-0.122808	0.119	0.173	2.3093e-15
TMEM50B	1.79198e-22	-0.122848	0.22	0.295	2.6378e-18
DELE1	2.30494e-21	-0.122944	0.204	0.276	3.39288e-17
DLEU7	1.59377e-19	-0.123163	0.101	0.151	2.34602e-15
ARHGAP30	4.7258e-20	-0.123203	0.179	0.243	6.95638e-16
GLG1	1.54408e-22	-0.123325	0.209	0.283	2.27289e-18
TGOLN2	2.04879e-21	-0.123499	0.507	0.591	3.01583e-17
CLPTM1L	2.75144e-23	-0.123699	0.177	0.248	4.05012e-19
SF3B2	6.49417e-21	-0.124055	0.248	0.323	9.55941e-17
NCKAP5	2.76462e-24	-0.124326	0.1	0.158	4.06952e-20
PRH1	1.50721e-23	-0.124345	0.237	0.319	2.21862e-19
AP1B1	1.73331e-21	-0.124368	0.328	0.409	2.55143e-17
SFMBT2	1.27929e-23	-0.124631	0.667	0.75	1.88312e-19
GCC2	3.15934e-22	-0.124814	0.437	0.528	4.65054e-18
TAGAP	3.04909e-21	-0.125954	0.263	0.341	4.48827e-17
YPEL2	2.09006e-22	-0.12664	0.206	0.279	3.07656e-18
GIMAP1	1.14509e-20	-0.127328	0.38	0.463	1.68557e-16
OCIAD1	5.12641e-25	-0.127401	0.488	0.581	7.54608e-21
HMGB1	5.84507e-39	-0.127532	0.848	0.906	8.60394e-35
SINHCAF	2.08269e-21	-0.127566	0.171	0.237	3.06572e-17
MYADM	7.63295e-25	-0.127731	0.161	0.233	1.12357e-20
ZFHX3	6.39477e-24	-0.128326	0.498	0.589	9.41311e-20
CYSLTR1	2.04633e-27	-0.128742	0.287	0.381	3.0122e-23
RGP1	2.45391e-24	-0.128858	0.13	0.194	3.61216e-20
PIP5K1B	4.58772e-20	-0.128891	0.183	0.248	6.75313e-16
ZNF397	2.78302e-17	-0.128915	0.246	0.31	4.0966e-13
PRPF8	1.32768e-24	-0.129441	0.178	0.252	1.95435e-20
SLC50A1	1.48927e-20	-0.129445	0.176	0.238	2.19221e-16
IRF2BP2	1.03391e-24	-0.129959	0.277	0.364	1.52191e-20
ARHGAP21	8.5252e-20	-0.130012	0.331	0.408	1.25491e-15
ST8SIA4	2.02775e-22	-0.130117	0.269	0.347	2.98484e-18
CHN2	4.82438e-24	-0.130289	0.129	0.192	7.10148e-20
RCN3	2.6896e-24	-0.130589	0.122	0.184	3.9591e-20
HP1BP3	9.09843e-30	-0.130998	0.582	0.683	1.33929e-25
DIAPH2	4.66241e-21	-0.131101	0.226	0.297	6.86306e-17
GIMAP4	1.79481e-29	-0.132093	0.552	0.651	2.64197e-25
CECR2	1.37178e-21	-0.132567	0.128	0.187	2.01926e-17
FRMD4B	1.20274e-23	-0.132697	0.224	0.3	1.77043e-19
GPN3	6.72733e-26	-0.132781	0.42	0.516	9.90263e-22
SF1	7.71052e-29	-0.133351	0.59	0.688	1.13499e-24
GNPTAB	2.24211e-26	-0.133411	0.186	0.265	3.30039e-22
TPM1	2.0145e-26	-0.133458	0.316	0.41	2.96535e-22
SPINT2	8.78102e-29	-0.133824	0.455	0.558	1.29257e-24
ZRANB2	4.48649e-30	-0.134074	0.467	0.578	6.60411e-26
SON	1.79051e-36	-0.134297	0.745	0.819	2.63562e-32
PPP1R3E	1.07838e-21	-0.134537	0.163	0.228	1.58738e-17
RAB3IL1	5.93707e-26	-0.134645	0.28	0.368	8.73936e-22
NCKAP1L	5.09652e-29	-0.134776	0.526	0.627	7.50208e-25
ODC1	2.97942e-22	-0.134987	0.166	0.232	4.3857e-18
C3	7.52098e-50	-0.135469	0.947	0.975	1.10709e-45
IGSF6	2.32231e-34	-0.136411	0.751	0.832	3.41844e-30
ENG	2.99739e-27	-0.137187	0.276	0.367	4.41216e-23
CD33	8.43211e-25	-0.137672	0.257	0.339	1.24121e-20
CRELD1	7.03626e-26	-0.137806	0.107	0.169	1.03574e-21
MACF1	1.71054e-22	-0.138389	0.287	0.367	2.51791e-18
ZNF721	4.65842e-23	-0.138737	0.165	0.231	6.8572e-19
SRPRA	2.51546e-26	-0.138816	0.187	0.263	3.70275e-22
CCDC88B	1.28727e-24	-0.138958	0.216	0.292	1.89486e-20
LAIR1	1.5012e-30	-0.139025	0.456	0.56	2.20976e-26
MEF2A	3.71578e-38	-0.139162	0.768	0.842	5.46963e-34
MAFG	2.42062e-21	-0.139178	0.215	0.285	3.56315e-17
DDX39B	1.10241e-26	-0.139489	0.217	0.3	1.62275e-22
ATP2B1	1.38431e-22	-0.139575	0.382	0.466	2.03771e-18
NCOR2	3.49166e-27	-0.139733	0.181	0.26	5.13972e-23
ERP29	6.37756e-32	-0.140003	0.625	0.716	9.38777e-28
H1FX	9.78421e-19	-0.141286	0.334	0.407	1.44024e-14
IVD	1.27438e-22	-0.141381	0.21	0.282	1.87589e-18
MIS18BP1	1.89997e-27	-0.141397	0.42	0.52	2.79676e-23
KTN1	1.81693e-27	-0.141699	0.564	0.654	2.67452e-23
FAM120AOS	2.78618e-25	-0.141793	0.215	0.295	4.10125e-21
MSN	8.54198e-25	-0.14199	0.191	0.266	1.25738e-20
RCSD1	8.2835e-29	-0.14229	0.391	0.49	1.21933e-24
FKBP2	1.62557e-25	-0.142446	0.368	0.456	2.39284e-21
ZNF785	1.82144e-24	-0.142698	0.138	0.203	2.68116e-20
SRGAP2	4.10705e-44	-0.142848	0.74	0.832	6.04558e-40
MCF2L	5.39672e-27	-0.143363	0.181	0.257	7.94398e-23
DDX5	1.08378e-66	-0.143414	0.943	0.971	1.59532e-62
CIRBP	5.30972e-32	-0.143431	0.646	0.74	7.81591e-28
SRGN	2.04059e-50	-0.143868	0.856	0.915	3.00374e-46
DUSP6	4.55736e-28	-0.144164	0.168	0.244	6.70844e-24
P2RY13	1.06369e-68	-0.144865	0.957	0.985	1.56576e-64
CRELD2	4.20638e-27	-0.144955	0.129	0.197	6.19179e-23
SEMA4D	2.01291e-25	-0.145717	0.272	0.358	2.96301e-21
SRSF5	2.94408e-34	-0.146157	0.59	0.69	4.33369e-30
SSR1	2.20268e-30	-0.14634	0.524	0.626	3.24235e-26
FMNL1	7.79693e-29	-0.146445	0.361	0.463	1.14771e-24
PTTG1IP	2.10278e-29	-0.146578	0.398	0.499	3.09529e-25
CFLAR	2.08839e-28	-0.146595	0.448	0.55	3.07411e-24
SLC43A2	1.23514e-26	-0.146677	0.212	0.293	1.81813e-22
WASF2	3.39148e-29	-0.14725	0.585	0.677	4.99226e-25
LILRB4	7.77237e-21	-0.147655	0.076	0.123	1.14409e-16
OLFML3	1.36629e-36	-0.147966	0.816	0.879	2.01118e-32
VASP	2.60089e-28	-0.147999	0.238	0.325	3.82852e-24
GOLGB1	3.00651e-23	-0.148251	0.271	0.348	4.42558e-19
CD4	2.01767e-33	-0.148253	0.409	0.515	2.97002e-29
ACY3	1.69769e-32	-0.148486	0.513	0.619	2.499e-28
FCGR3A	1.65033e-54	-0.149318	0.843	0.905	2.42928e-50
PNRC1	3.36307e-42	-0.14989	0.674	0.775	4.95044e-38
BOD1L1	9.02307e-29	-0.149892	0.438	0.537	1.3282e-24
ZNF75A	3.63219e-29	-0.150288	0.123	0.193	5.34658e-25
SLC38A10	5.30855e-28	-0.150489	0.174	0.25	7.81419e-24
PRAG1	9.63452e-27	-0.150577	0.132	0.199	1.4182e-22
TPCN1	1.71247e-30	-0.150643	0.109	0.176	2.52076e-26
SNX18	9.71415e-30	-0.151874	0.323	0.42	1.42992e-25
CSGALNACT1	4.90025e-35	-0.152581	0.066	0.128	7.21317e-31
TRIM38	9.53121e-31	-0.152586	0.453	0.555	1.40299e-26
RHBDF2	5.9658e-28	-0.152587	0.259	0.345	8.78166e-24
PRPF38B	4.07932e-45	-0.1528	0.725	0.822	6.00476e-41
LMAN1	1.58478e-27	-0.152897	0.289	0.377	2.3328e-23
SEL1L	1.94047e-28	-0.153165	0.359	0.452	2.85637e-24
EGFL7	1.26607e-29	-0.153423	0.347	0.446	1.86366e-25
XRCC5	2.2042e-30	-0.153609	0.406	0.505	3.24458e-26
PTAFR	1.4906e-37	-0.154073	0.615	0.719	2.19417e-33
POLR2J3.1	8.88861e-40	-0.154177	0.716	0.802	1.3084e-35
LHFPL2	6.11587e-29	-0.154271	0.348	0.442	9.00255e-25
SRRM2	1.56236e-45	-0.154639	0.701	0.794	2.2998e-41
CPED1	6.08983e-35	-0.154764	0.371	0.48	8.96423e-31
CHD7	4.69835e-31	-0.154967	0.323	0.423	6.91598e-27
KIAA1147	1.91498e-32	-0.155612	0.265	0.363	2.81885e-28
SLC2A5	1.0518e-28	-0.155707	0.219	0.302	1.54825e-24
PTGS1	1.0936e-27	-0.156211	0.275	0.364	1.60978e-23
APBB1IP	8.00353e-58	-0.156241	0.832	0.905	1.17812e-53
FCGRT	3.1838e-83	-0.156301	0.949	0.981	4.68655e-79
CBWD3	1.05167e-29	-0.15658	0.16	0.237	1.54806e-25
HIST1H4C	7.79056e-20	-0.156787	0.278	0.349	1.14677e-15
LAMP1	5.87576e-40	-0.157087	0.648	0.747	8.64912e-36
HTRA1	1.90265e-83	-0.157796	0.978	0.991	2.80071e-79
LY86	2.83535e-46	-0.157969	0.725	0.82	4.17364e-42
APPL2	1.08925e-32	-0.158639	0.355	0.459	1.60338e-28
CYFIP1	1.19436e-36	-0.158656	0.592	0.692	1.75809e-32
MTDH	1.17468e-38	-0.158689	0.66	0.75	1.72913e-34
C5AR2	1.38861e-33	-0.159012	0.073	0.136	2.04404e-29
TLR6	5.46669e-30	-0.159321	0.246	0.337	8.04696e-26
SPECC1	1.04882e-32	-0.159563	0.321	0.423	1.54386e-28
GIMAP8	1.59805e-36	-0.160057	0.078	0.146	2.35233e-32
ETS2	2.61701e-33	-0.160259	0.233	0.327	3.85224e-29
C5AR1	1.63497e-35	-0.160321	0.151	0.236	2.40667e-31
DNAJC10	9.49891e-30	-0.160932	0.332	0.425	1.39824e-25
SALL1	3.58155e-30	-0.16109	0.275	0.368	5.27204e-26
SLC25A37	6.36157e-41	-0.161352	0.534	0.648	9.36423e-37
SLC16A3	2.77593e-38	-0.161526	0.423	0.536	4.08617e-34
SRGAP1	1.82201e-31	-0.161538	0.189	0.276	2.682e-27
EVL	1.08915e-58	-0.162011	0.783	0.871	1.60323e-54
WLS	1.14728e-30	-0.162698	0.226	0.316	1.6888e-26
TNFRSF21	5.70213e-39	-0.163809	0.063	0.128	8.39354e-35
IL13RA1	3.72084e-34	-0.164091	0.439	0.541	5.47708e-30
MT-CO3	1.60617e-71	-0.16423	0.993	0.995	2.36428e-67
ANKRD13D	3.12751e-35	-0.164423	0.249	0.349	4.6037e-31
CACNB4	3.52394e-30	-0.164647	0.416	0.515	5.18723e-26
PSAP	5.47178e-77	-0.164946	0.924	0.963	8.05446e-73
ARID3A	8.81782e-31	-0.165409	0.338	0.434	1.29798e-26
CSF2RA	9.80551e-57	-0.165823	0.776	0.867	1.44337e-52
SPG7	1.78969e-32	-0.166183	0.305	0.404	2.63442e-28
EPB41L2	2.9919e-35	-0.166459	0.446	0.551	4.40407e-31
MERTK	8.24752e-45	-0.166668	0.548	0.661	1.21404e-40
GAK	2.89102e-32	-0.166885	0.182	0.265	4.25559e-28
AL031777.3	6.3177e-24	-0.16705	0.172	0.241	9.29965e-20
TBXAS1	1.83587e-43	-0.167581	0.566	0.688	2.70241e-39
TPT1	2.40823e-127	-0.167892	0.998	1	3.54492e-123
TNFRSF13C	6.81528e-36	-0.168616	0.317	0.42	1.00321e-31
GLIPR1	1.2682e-56	-0.168747	0.752	0.846	1.8668e-52
ANKRD12	3.68706e-36	-0.168962	0.444	0.548	5.42735e-32
MT-CYB	1.34134e-73	-0.169084	0.988	0.99	1.97445e-69
TACC1	1.7332e-33	-0.169252	0.355	0.458	2.55126e-29
ENTPD1	1.84117e-56	-0.170247	0.735	0.827	2.71021e-52
INPP5D	9.49322e-33	-0.170763	0.458	0.559	1.3974e-28
PRKCA	1.85509e-33	-0.171162	0.292	0.389	2.73069e-29
LRRC4	6.52378e-37	-0.171283	0.164	0.253	9.603e-33
DOCK8	5.57321e-51	-0.171831	0.729	0.825	8.20377e-47
CEBPB	1.82108e-57	-0.172575	0.57	0.706	2.68063e-53
TMEM173	7.63208e-35	-0.172672	0.372	0.482	1.12344e-30
LEPROT	7.7426e-37	-0.173424	0.399	0.512	1.13971e-32
MRC2	2.0904e-32	-0.173954	0.35	0.448	3.07707e-28
FUS	4.30761e-52	-0.174566	0.72	0.812	6.3408e-48
SPNS2	1.44011e-37	-0.175816	0.188	0.282	2.11984e-33
CPVL	2.00222e-37	-0.176282	0.603	0.694	2.94727e-33
NINJ1	4.45468e-54	-0.176415	0.646	0.76	6.55728e-50
RPN2	1.93533e-47	-0.17692	0.678	0.768	2.84881e-43
NRP1	3.63644e-38	-0.177215	0.098	0.173	5.35284e-34
PLAT	1.30609e-41	-0.17779	0.132	0.221	1.92257e-37
TLE3	5.11777e-36	-0.178052	0.13	0.209	7.53336e-32
IKZF1	3.03068e-40	-0.178309	0.481	0.592	4.46116e-36
PTPRE	2.90625e-42	-0.178976	0.542	0.656	4.278e-38
CSF3R	4.10472e-55	-0.179282	0.754	0.847	6.04215e-51
ITPRIPL2	2.83244e-42	-0.17966	0.411	0.526	4.16936e-38
SPRED1	9.53749e-45	-0.179876	0.367	0.49	1.40392e-40
PNN	2.25755e-48	-0.180109	0.581	0.706	3.32311e-44
USP53	3.4858e-32	-0.180581	0.279	0.372	5.1311e-28
TXNIP	6.23069e-47	-0.183976	0.395	0.522	9.17157e-43
HIST1H2BG	9.39303e-28	-0.184397	0.248	0.333	1.38265e-23
TMEM119	2.4136e-40	-0.184546	0.362	0.474	3.55281e-36
CD84	2.35805e-60	-0.184733	0.692	0.805	3.47105e-56
PLTP	4.27083e-37	-0.184846	0.172	0.26	6.28666e-33
ITGB5	6.36644e-39	-0.185007	0.206	0.303	9.37141e-35
SRGAP2C	2.37395e-50	-0.185141	0.592	0.705	3.49445e-46
AFF3	8.83146e-44	-0.185633	0.05	0.115	1.29999e-39
MYO1F	6.34243e-51	-0.186621	0.565	0.69	9.33605e-47
FGL2	3.19882e-39	-0.18732	0.362	0.471	4.70866e-35
LAPTM5	8.41398e-111	-0.190068	0.932	0.972	1.23854e-106
ADRB2	4.90424e-48	-0.190158	0.462	0.59	7.21905e-44
XBP1	5.94759e-56	-0.191636	0.584	0.706	8.75486e-52
P2RY12	2.20577e-99	-0.192687	0.907	0.967	3.24689e-95
LPAR5	1.07452e-56	-0.193023	0.584	0.706	1.5817e-52
FOLR2	3.98959e-65	-0.194451	0.815	0.886	5.87267e-61
IER3	4.42883e-58	-0.195005	0.457	0.6	6.51924e-54
SLCO2B1	7.71312e-76	-0.196495	0.747	0.854	1.13537e-71
ITPR2	7.55817e-54	-0.196956	0.59	0.709	1.11256e-49
DNAJC3	4.81041e-40	-0.198863	0.341	0.449	7.08093e-36
ADGRG1	1.0668e-44	-0.199053	0.186	0.289	1.57033e-40
PDIA4	7.99487e-40	-0.199103	0.261	0.364	1.17684e-35
JAG1	7.57547e-45	-0.199298	0.239	0.351	1.11511e-40
PPIB	2.73945e-62	-0.1995	0.784	0.862	4.03247e-58
SERPINB6	1.35802e-59	-0.199774	0.642	0.755	1.999e-55
ARL6IP5	2.16781e-84	-0.199925	0.781	0.88	3.19102e-80
SELPLG	8.73346e-61	-0.200302	0.543	0.68	1.28557e-56
ITM2C	7.94383e-83	-0.200621	0.761	0.872	1.16933e-78
RPS20	2.87764e-66	-0.201278	0.718	0.809	4.23589e-62
STAB1	2.81555e-54	-0.2018	0.419	0.55	4.14449e-50
TLN1	4.71415e-51	-0.204097	0.491	0.608	6.93923e-47
CSF1R	1.24942e-129	-0.204459	0.934	0.975	1.83914e-125
MT-ND1	2.51219e-77	-0.204511	0.911	0.938	3.69794e-73
TRIM8	8.97111e-46	-0.205055	0.307	0.422	1.32055e-41
TIAM1	4.33986e-56	-0.207255	0.362	0.5	6.38828e-52
SIGLEC10	5.20851e-52	-0.209143	0.432	0.559	7.66692e-48
NUDT3	1.319e-54	-0.211735	0.402	0.532	1.94157e-50
SMAP2	7.82562e-56	-0.213327	0.517	0.638	1.15193e-51
FCGR2A	1.16068e-46	-0.214886	0.245	0.354	1.70852e-42
CANX	1.89746e-67	-0.215967	0.633	0.748	2.79307e-63
AOAH	7.64856e-63	-0.217044	0.541	0.672	1.12587e-58
VSIR	5.07079e-103	-0.217114	0.822	0.912	7.4642e-99
MAP4K4	7.3323e-62	-0.218488	0.531	0.659	1.07931e-57
PLXDC1	3.99188e-54	-0.21886	0.301	0.431	5.87605e-50
MT-CO1	2.81965e-117	-0.219078	0.992	0.995	4.15052e-113
DENND3	7.15749e-52	-0.2197	0.178	0.285	1.05358e-47
CST3	2.24775e-153	-0.220355	0.943	0.987	3.30869e-149
RNASE6	4.57973e-60	-0.220822	0.462	0.597	6.74137e-56
BIN2	2.55031e-61	-0.223731	0.552	0.679	3.75405e-57
SRGAP2B	5.29668e-61	-0.227754	0.515	0.643	7.79672e-57
CCND1	4.615e-63	-0.229213	0.44	0.586	6.79328e-59
GAL3ST4	2.48864e-87	-0.232138	0.625	0.77	3.66328e-83
SLC7A8	7.82302e-57	-0.232172	0.241	0.365	1.15155e-52
MKNK1	6.39506e-83	-0.237041	0.721	0.836	9.41352e-79
RPN1	4.6659e-59	-0.240384	0.288	0.419	6.86821e-55
ETV5	4.62637e-61	-0.244385	0.213	0.336	6.81001e-57
JUN	4.92343e-38	-0.246199	0.185	0.274	7.24729e-34
ALOX5AP	1.81391e-146	-0.249097	0.861	0.946	2.67008e-142
VSIG4	1.11978e-45	-0.249355	0.394	0.507	1.64832e-41
ADAP2	6.6157e-90	-0.253305	0.627	0.762	9.73832e-86
IPCEF1	2.27351e-76	-0.254575	0.406	0.56	3.3466e-72
PDIA3	2.15282e-123	-0.254953	0.773	0.883	3.16895e-119
CYBB	2.89964e-121	-0.257723	0.772	0.881	4.26827e-117
MLEC	2.74722e-70	-0.259175	0.344	0.486	4.04391e-66
METTL7A	3.77085e-71	-0.262698	0.322	0.464	5.55069e-67
CX3CR1	5.41785e-232	-0.266627	0.965	0.995	7.97508e-228
RPL13A	7.75923e-161	-0.272022	0.866	0.939	1.14216e-156
FRMD4A	1.33523e-108	-0.277903	0.643	0.791	1.96545e-104
ABCG2	1.5912e-84	-0.288336	0.329	0.49	2.34224e-80
FOXN3	2.22336e-112	-0.289329	0.549	0.719	3.27279e-108
APLP2	5.96e-139	-0.293063	0.698	0.831	8.77312e-135
PMEPA1	2.48557e-104	-0.311399	0.412	0.59	3.65876e-100
IGSF21	1.59775e-98	-0.32032	0.101	0.236	2.35189e-94
HSPA5	6.37977e-154	-0.321941	0.682	0.836	9.39102e-150
FSCN1	2.17062e-131	-0.326977	0.501	0.682	3.19516e-127
PDIA6	3.99667e-140	-0.339935	0.627	0.773	5.88309e-136
CALR	9.90829e-195	-0.346645	0.813	0.928	1.4585e-190
CYTH4	2.34383e-149	-0.361431	0.443	0.647	3.45012e-145
IRF8	6.29793e-167	-0.395893	0.425	0.64	9.27055e-163
HSP90B1	5.64229e-230	-0.424795	0.752	0.884	8.30545e-226
MRC1	1.88197e-180	-0.502596	0.199	0.418	2.77027e-176
LYVE1	1.3216e-155	-0.570501	0.193	0.386	1.94539e-151

## Sheet: Genotype Venn Data - Up
Set	Gene		100 = 5XFAD up only
100	BIN1		010 = PS19 up only
100	SOCS6		001 = PS5X up only
010	RPL13		110 = 5XFAD, PS19 both up
010	RPS27A		101 = 5XFAD, PS5X both up
010	LTC4S		011 = PS19, PS5X both up
010	AIF1		111 = 5XFAD, PS19, PS5X all three up
010	RPL8
010	MT-ATP6
010	RPS8
010	RPS11
010	RPS23
010	N4BP2L2
010	CYBA
010	RPS3
010	RPS16
010	RPS7
010	CST3
010	RPL24
010	IL1B
010	RPS13
010	GPR34
010	SAT1
010	LPAR6
010	RPS4X
010	RPL9
010	RPLP2
010	RPL15
010	MAF
010	LAMTOR4
010	RB1
010	COX4I1
010	RPL23
010	LST1
010	EEF1D
010	NT5C
010	SKP1
010	NDUFS7
010	EDF1
010	RNF181
010	CXorf21
010	C19orf70
010	ARL6IP4
010	PLEKHJ1
010	KCTD12
010	DNPH1
010	IER3
010	ZNF644
110
001	B2M
001	APOE
001	MX2
001	IFI44
001	MTRNR2L10
001	RPS28
001	ODF3B
001	OAS2
001	SPP1
001	OAS1
001	PARP9
001	RPL41
001	PLSCR1
001	ATP5F1E
001	HLA-DRA
001	MTRNR2L6
001	PSME2
001	RPL36
001	HERC5
001	TRIM22
001	ATP6V1F
001	TNFSF13B
001	CD74
001	SP110
001	CD83
001	LGALS3BP
001	HLA-B
001	HSPA1B
001	RPL26
001	HLA-DPA1
001	HLA-DRB1
001	DRAP1
001	UBE2L6
001	IFI35
001	COX7C
001	DDX60L
001	HLA-A
001	MAFB
001	HLA-DPB1
001	LGALS9
001	TAP1
001	RPL34
001	IRF9
001	PSMB9
001	POMP
001	RPL35A
001	ASAH1
001	HLA-C
001	CKS2
001	CHMP5
001	RBX1
001	IFITM2
001	mEGFP
001	DTX3L
001	ADAR
001	DNAJA1
001	HNRNPH1
001	DDX60
001	UQCR10
001	ATP5MG
001	ATOX1
001	RPS26
001	DBI
001	NAMPT
001	TRIM69
001	PARP10
001	SELENOH
001	NAP1L1
001	ACTG1
001	C9orf16
001	SAMD9
001	NOP10
001	ZC3HAV1
001	PPIA
001	ATP5MD
001	IFIT5
001	UNC93B1
001	PSME1
001	CSTB
001	SUB1
001	HLA-DRB5
001	SHISA5
001	SGK1
001	HSPE1
001	MYL6
001	PSMB8
001	HLA-DQA2
001	UQCRB
001	RNF213
001	SH3BGRL
001	C1orf54
001	ATP5F1D
001	UQCR11
001	APOL6
001	SCIN
001	RPL14
001	APOC2
001	COX8A
001	ATP5MPL
001	PPM1K
001	OST4
001	NEDD8
001	NAGK
001	COX7B
001	ESD
001	ZCCHC2
001	COPS9
001	HLA-DMA
001	COX6B1
001	NDUFB2
001	TAP2
001	C6orf62
001	RACK1
001	STAT2
001	COMMD6
001	FUOM
001	PHF11
001	RGS1
001	SMDT1
001	TIMP1
001	SNRPG
001	COX6C
001	CHCHD10
001	HLA-F
001	DDIT3
001	COX7A2
001	NDUFB1
001	TMEM144
001	CD151
001	HBD
001	HIST1H2AC
001	CLEC7A
001	ABRACL
001	RABGAP1L
001	CLIC1
001	HIGD2A
001	ELF1
001	TRIM25
001	JUND
001	SRSF3
001	C19orf66
001	CD47
001	NDUFA2
001	COX6A1
001	SEC61G
001	NDUFB4
001	EIF3K
001	TRA2A
001	PLA2G16
001	UQCRH
001	FRRS1
001	BLOC1S1
001	RPS4Y1
001	VPS29
001	VEGFB
001	DYNLT1
001	H2AFZ
001	HSPH1
001	SAT2
001	PSMA2
001	MZT2B
001	UBA7
001	IRF1
001	MRPL41
001	TMEM219
001	HPSE
001	LIMD2
001	RAB32
001	CHORDC1
001	NDUFS5
001	ITGAX
101	RPS27
101	RPS10
101	IFI6
101	PDPN
101	OLR1
101	IFIT1
101	STAT1
101	APOC1
101	IFIT3
101	MX1
101	XAF1
101	IRF7
101	PTMS
101	EPSTI1
101	SAMD9L
101	LY6E
101	IFI27
101	LAP3
101	IFITM3
101	IFIT2
101	CH25H
011	RPL18A
011	RPL10
011	RPL28
011	FTL
011	RPS15
011	RPLP1
011	TYROBP
011	RPS19
011	RPL19
011	FAU
011	RPL18
011	RPL32
011	RPS18
011	TMSB4X
011	RPS14
011	RPS12
011	RPL29
011	RPL11
011	UBA52
011	RPS24
011	SERF2
011	RPS9
011	RPL12
011	FTH1
011	RPS5
011	RPL30
011	PFDN5
011	EIF3E
011	RPS25
011	RPS15A
011	RPL7A
011	TMSB10
011	TREM2
011	RPL35
011	ZFP36L1
011	CCL2
011	GPX4
011	EIF1
011	MNDA
011	BST2
011	ATP5MC2
011	PFN1
011	PARP14
011	DYNLL1
011	GNG5
011	EIF2AK2
011	RPL36AL
011	SH3BGRL3
011	FIS1
011	BRI3
111	RPL39
111	IFI44L
111	TYMP
111	ISG15
111	S100A11

## Sheet: Genotype Venn Data - Down
Set	Gene		100 = 5XFAD down only
100	SDF2L1		010 = PS19 down only
100	C1QA		001 = PS5X down only
100	SPCS3		110 = 5XFAD, PS19 both down
100	MANF		101 = 5XFAD, PS5X both down
100	HPGDS		011 = PS19, PS5X both down
100	MTRNR2L10		111 = 5XFAD, PS19, PS5X all three down
100	ID2
100	HSPH1
010	MTRNR2L12
010	RPS29
010	RPL17
010	NRROS
010	KRTCAP2
010	RPL36A
010	HNRNPL
010	RPL37A
010	SOCS6
010	PPT1
010	RPS17
010	RPS10
010	CTSB
010	MTRNR2L1
010	AAK1
010	C3AR1
010	CITED2
010	RYR1
010	PABPC1
010	SLC1A3
010	RBM23
010	PDK4
010	HAVCR2
010	PSMB10
010	RPL37
010	CBWD1
010	DYNC1I2
010	HNRNPA1
010	SARAF
010	CTSC
010	MANBA
010	ABCG1
010	TMEM106A
010	HERC2
010	ADAM9
010	STOM
010	M6PR
010	RNF145
010	MPPE1
010	NARS
010	ARPC1B
010	CD68
010	ETV6
010	MYO9B
010	ASAH1
010	HSPD1
010	PMS2
010	RTN3
010	PTPMT1
010	FGD2
010	CCR1
010	ABHD3
010	C5orf15
010	POLD4
010	PRNP
010	OSBPL11
010	UBA2
010	CHST12
010	PABPC4
010	NCOR1
010	NDUFA13
010	SORT1
010	OTULINL
010	ARF5
010	ASCC2
010	PGM2
010	MIF
010	TSPAN3
010	IFNAR1
010	A2M
010	DHRS7
010	TSC2
010	CCZ1
010	BLNK
010	COQ2
010	CD59
010	TAPBP
010	ZNF708
010	ADCY7
010	CDK11A
010	WDR37
010	MT-ND3
010	ANKLE2
010	SCPEP1
010	ADPGK
010	RASA4
010	RRBP1
010	RPL38
010	KIF5B
010	BTG1
010	CREG1
010	NDUFB1
010	RGS12
010	RENBP
010	C2
010	APOC2
010	COL8A2
010	CTSL
010	ATP6AP2
010	RPS21
010	HSPA8
010	ARMH4
010	MEF2C
010	ABCA1
010	CBFA2T2
010	GALNT1
010	SAMSN1
010	DDX3X
010	ST6GAL1
010	FCGR1A
010	RNF130
010	FOS
010	NPM1
110	HSP90AA1
110	HSP90AB1
110	P4HA1
110	SAMD1
001	RPL13A
001	LYVE1
001	CST3
001	TPT1
001	CYBB
001	LAPTM5
001	PMEPA1
001	VSIR
001	P2RY12
001	HTRA1
001	FCGRT
001	IPCEF1
001	P2RY13
001	RPS20
001	FOLR2
001	CCND1
001	AOAH
001	MAP4K4
001	SELPLG
001	CD84
001	SERPINB6
001	EVL
001	IER3
001	APBB1IP
001	CEBPB
001	GLIPR1
001	ENTPD1
001	TIAM1
001	SMAP2
001	NUDT3
001	STAB1
001	NINJ1
001	ITPR2
001	FUS
001	IFNGR1
001	TLN1
001	DOCK8
001	MYO1F
001	SRGN
001	PNN
001	TXNIP
001	LY86
001	SRRM2
001	PRPF38B
001	JAG1
001	SPRED1
001	ADGRG1
001	AFF3
001	TBXAS1
001	PNISR
001	ITPRIPL2
001	PTPRE
001	PNRC1
001	SLC25A37
001	TMEM119
001	TNFRSF21
001	HMGB1
001	MTDH
001	SLC16A3
001	LTC4S
001	NRP1
001	SPNS2
001	PLTP
001	LEPROT
001	OLFML3
001	GIMAP8
001	TLE3
001	TNFRSF13C
001	C5AR1
001	EPB41L2
001	ANKRD13D
001	CSGALNACT1
001	CPED1
001	TMEM173
001	IGSF6
001	SRSF5
001	C5AR2
001	PRKCA
001	CD4
001	ETS2
001	APPL2
001	ACY3
001	KIAA1147
001	GAK
001	USP53
001	CIRBP
001	ERP29
001	SRGAP1
001	CHD7
001	TRIM38
001	TPCN1
001	SSR1
001	XRCC5
001	SALL1
001	ZRANB2
001	TLR6
001	DNAJC10
001	EGFL7
001	DDX17
001	RSRP1
001	GIMAP4
001	PTTG1IP
001	WASF2
001	ZNF75A
001	NCKAP1L
001	SF1
001	FMNL1
001	SPINT2
001	BOD1L1
001	SEL1L
001	VASP
001	MT-ND4
001	DUSP6
001	SLC38A10
001	HIST1H2BG
001	KTN1
001	MIS18BP1
001	CYSLTR1
001	IL6ST
001	ENG
001	NCOR2
001	PRAG1
001	SLC43A2
001	TPM1
001	FCGR1B
001	GNPTAB
001	SRPRA
001	UBC
001	RAB3IL1
001	ADORA3
001	SEMA4D
001	FAM120AOS
001	PIK3IP1
001	OCIAD1
001	CD33
001	MSN
001	IRF2BP2
001	CCDC88B
001	PRPF8
001	ZNF785
001	SPNS3
001	RGP1
001	RCN3
001	NCKAP5
001	ZFHX3
001	NDRG2
001	FRMD4B
001	PRH1
001	SLC9A9
001	CLPTM1L
001	ZNF721
001	SURF4
001	ARHGEF2
001	IVD
001	ATP2B1
001	HOOK2
001	ZEB2
001	CBX6
001	MACF1
001	CYBC1
001	YPEL2
001	CD86
001	DEPTOR
001	ODC1
001	TCF25
001	ZNF689
001	P4HB
001	CMTR2
001	AKAP17A
001	PPP1R10
001	CECR2
001	TLE4
001	AP1B1
001	TGOLN2
001	SINHCAF
001	DELE1
001	GPBAR1
001	MAFG
001	LPIN2
001	TMIGD2
001	DIAPH2
001	NISCH
001	ELMO1
001	SF3B2
001	GIMAP1
001	HNRNPC
001	CTNND1
001	RPL7L1
001	DGKZ
001	SLC50A1
001	UBL3
001	FAM133B
001	DHRS3
001	MT-ND5
001	KANK2
001	AIG1
001	BCO2
001	PIP5K1B
001	ARHGAP30
001	SLC12A9
001	MILR1
001	RBM19
001	ARHGAP21
001	SUSD3
001	ELMOD3
001	IFT74
001	DLEU7
001	FAM160B2
001	SMARCC2
001	CDKN1B
001	SNRNP70
001	GATM
001	UBAC2
001	ZNF652
001	UXS1
001	SIPA1L2
001	TAL1
001	PJA2
001	TMED10
001	H1FX
001	ARHGDIB
001	GRAMD1A
001	ACTR2
001	ITGAM
001	DISC1
001	PPM1F
001	ARHGAP45
001	TMED4
001	EXOC7
001	MTSS1
001	TRAF3IP3
001	EPN1
001	MAML2
001	ARL11
001	EMB
001	P2RX7
001	DAB2
001	TNFAIP8L2
001	INAFM2
001	SIPA1
001	HM13
001	RERE
001	ZBED5
001	LMAN2
001	MLLT6
001	DOCK2
001	DAGLB
001	ZNF791
001	ZNF7
001	SUCNR1
001	ICA1
001	RPS6KA5
001	ARF1
001	TMF1
001	CTTNBP2NL
001	KDELR2
001	SLC8A1
001	EIF4A3
001	SLC3A2
001	PARP1
001	HIST1H4E
001	SUSD6
001	ELMSAN1
001	ABR
001	TMEM80
001	DAAM1
001	SMAD7
001	RNF41
001	DOCK10
001	SCN1B
001	LRP1
001	FCHSD2
001	APMAP
001	ATF6B
001	ZNF431
001	GRB2
001	HDLBP
001	ZKSCAN1
001	GATAD1
001	KIAA0930
001	KIAA2013
001	MPHOSPH8
001	HCK
001	SMC1A
001	USP8
101	ALOX5AP
101	IGSF21
101	PPIB
101	ADAP2
101	ABCG2
101	RNASE6
101	HP1BP3
101	FKBP2
101	CRELD1
101	CRELD2
101	PILRA
101	TMEM50B
101	JUN
011	IRF8
011	FOXN3
011	DDX5
011	EEF1A1
011	CSF2RA
011	RCSD1
011	CHN2
011	LPAR5
011	ETV5
011	DEGS1
011	CTSS
011	METTL7A
011	SNX18
011	PSAP
011	BHLHE41
011	TAGAP
011	RPN1
011	MT-CO1
011	SFMBT2
011	TMBIM6
011	CAT
011	ITGB5
011	CANX
011	LAMP1
011	SLC7A7
011	LHFPL2
011	HIST1H4C
011	MYADM
011	CBWD5
011	MT-ND1
011	P3H2
011	PPP1R3E
011	CBWD3
011	MRC2
011	MIA3
011	COLGALT1
011	CSF3R
011	MKNK1
011	ADRB2
011	ERP44
011	APP
011	SRGAP2B
011	INPP5D
011	SRGAP2C
011	GOLGB1
011	SLC2A5
011	MT-CO3
011	SPG7
011	RHBDF2
011	IKZF1
011	GLG1
011	HSD17B12
011	LMAN1
011	DDX39B
011	ST8SIA4
011	CSF1R
011	GALNT10
011	RGL3
011	POLR2J3.1
011	CX3CR1
011	RPN2
011	IL6R
011	TACC1
011	ZNF397
011	TRIM8
011	PLAT
011	PTGS1
011	CFLAR
011	MCF2L
011	WLS
011	RNF216
011	CNBP
011	HLA-DMB
011	ITM2C
011	ARID3A
011	DDOST
011	IL13RA1
011	PLXDC1
011	DENND3
011	MAN2B1
011	CYFIP1
011	SPECC1
011	GPN3
011	C2orf68
011	SIGLEC10
011	LRRC4
011	LAIR1
011	SON
011	AL031777.3
011	OS9
011	GCC2
011	PTAFR
011	MERTK
011	FSCN1
011	ANKRD12
011	HERPUD1
011	SEC62
011	SRGAP2
011	SLCO2B1
011	BIN2
011	ARL6IP5
011	C3
011	MT-CYB
011	LILRB4
011	GAL3ST4
011	MEF2A
011	FRMD4A
011	VSIG4
111	PDIA6
111	HSP90B1
111	HSPA5
111	CALR
111	FCGR3A
111	PDIA3
111	FGL2
111	APLP2
111	PDIA4
111	CYTH4
111	CACNB4
111	MLEC
111	XBP1
111	SLC7A8
111	CPVL
111	FCGR2A
111	DNAJB11
111	MRC1
111	DNAJC3

## Sheet: Panther - 5XFAD Up
Analysis Type:	PANTHER Overrepresentation Test (Released 20210224)
Annotation Version and Release Date:	GO Ontology database DOI: 10.5281/zenodo.4735677 Released 2021-05-01
Analyzed List:	Client Text Box Input (Homo sapiens)
Reference List:	Homo sapiens (all genes in database)
Test Type:	FISHER
Correction:	FDR
GO biological process complete	Homo sapiens - REFLIST (20595)	Client Text Box Input (29)	Client Text Box Input (expected)	Client Text Box Input (over/under)	Client Text Box Input (fold Enrichment)	Client Text Box Input (raw P-value)	Client Text Box Input (FDR)
regulation by virus of viral protein levels in host cell (GO:0046719)	8	2	0.01	+	> 100	8.53e-05	0.0397
type I interferon signaling pathway (GO:0060337)	68	11	0.1	+	> 100	4.13e-20	6.52e-16
cellular response to type I interferon (GO:0071357)	69	11	0.1	+	> 100	4.78e-20	3.78e-16
response to type I interferon (GO:0034340)	75	11	0.11	+	> 100	1.11e-19	5.85e-16
response to interferon-alpha (GO:0035455)	24	3	0.03	+	88.77	7.15e-06	0.00435
response to interferon-beta (GO:0035456)	33	3	0.05	+	64.56	1.73e-05	0.00882
negative regulation of viral genome replication (GO:0045071)	56	4	0.08	+	50.73	1.46e-06	0.00105
negative regulation of viral process (GO:0048525)	96	6	0.14	+	44.39	5.46e-09	6.64e-06
defense response to symbiont (GO:0140546)	215	11	0.3	+	36.33	6.24e-15	2.46e-11
defense response to virus (GO:0051607)	215	11	0.3	+	36.33	6.24e-15	1.97e-11
regulation of viral genome replication (GO:0045069)	85	4	0.12	+	33.42	7.09e-06	0.00448
response to virus (GO:0009615)	313	11	0.44	+	24.96	3.27e-13	8.6e-10
regulation of viral life cycle (GO:1903900)	148	5	0.21	+	23.99	2.16e-06	0.00149
regulation of viral process (GO:0050792)	189	6	0.27	+	22.55	2.62e-07	0.000207
cytokine-mediated signaling pathway (GO:0019221)	687	12	0.97	+	12.4	6.4e-11	1.44e-07
innate immune response (GO:0045087)	848	12	1.19	+	10.05	6.91e-10	1.09e-06
defense response to other organism (GO:0098542)	1038	13	1.46	+	8.89	4.6e-10	8.08e-07
cellular response to cytokine stimulus (GO:0071345)	1016	12	1.43	+	8.39	5.21e-09	6.86e-06
response to cytokine (GO:0034097)	1106	12	1.56	+	7.71	1.33e-08	1.51e-05
defense response (GO:0006952)	1426	15	2.01	+	7.47	1.31e-10	2.59e-07
response to other organism (GO:0051707)	1425	13	2.01	+	6.48	2.06e-08	2.17e-05
response to external biotic stimulus (GO:0043207)	1426	13	2.01	+	6.47	2.08e-08	2.05e-05
response to biotic stimulus (GO:0009607)	1547	13	2.18	+	5.97	5.43e-08	4.77e-05
biological process involved in interspecies interaction between organisms (GO:0044419)	1593	13	2.24	+	5.8	7.66e-08	6.37e-05
immune response (GO:0006955)	2075	15	2.92	+	5.13	2.27e-08	2.11e-05
immune system process (GO:0002376)	2903	18	4.09	+	4.4	3.61e-09	5.19e-06
response to external stimulus (GO:0009605)	2525	15	3.56	+	4.22	3.1e-07	0.000233
cell surface receptor signaling pathway (GO:0007166)	2495	13	3.51	+	3.7	1.26e-05	0.00711
cellular response to organic substance (GO:0071310)	2344	12	3.3	+	3.64	3.84e-05	0.0184
cellular response to chemical stimulus (GO:0070887)	2914	14	4.1	+	3.41	1.23e-05	0.00723
response to stress (GO:0006950)	3626	16	5.11	+	3.13	5.67e-06	0.00374
response to organic substance (GO:0010033)	3008	13	4.24	+	3.07	9.38e-05	0.0423
negative regulation of biological process (GO:0048519)	5501	19	7.75	+	2.45	1.42e-05	0.00772
signal transduction (GO:0007165)	5227	18	7.36	+	2.45	3.31e-05	0.0164
signaling (GO:0023052)	5565	19	7.84	+	2.42	1.7e-05	0.00893
cell communication (GO:0007154)	5656	18	7.96	+	2.26	0.000103	0.0451

## Sheet: Panther - 5XFAD Down
Annotation Version and Release Date:	GO Ontology database DOI: 10.5281/zenodo.4735677 Released 2021-05-01
Analyzed List:	Client Text Box Input (Homo sapiens)
Reference List:	Homo sapiens (all genes in database)
Test Type:	FISHER
Correction:	FDR
GO biological process complete	Homo sapiens - REFLIST (20595)	Client Text Box Input (44)	Client Text Box Input (expected)	Client Text Box Input (over/under)	Client Text Box Input (fold Enrichment)	Client Text Box Input (raw P-value)	Client Text Box Input (FDR)
telomerase holoenzyme complex assembly (GO:1905323)	4	2	0.01	+	> 100	6.63e-05	0.0476
protein folding in endoplasmic reticulum (GO:0034975)	11	5	0.02	+	> 100	1.49e-10	4.73e-07
ATF6-mediated unfolded protein response (GO:0036500)	9	4	0.02	+	> 100	1.27e-08	2.22e-05
cellular response to interleukin-4 (GO:0071353)	30	4	0.06	+	62.41	7.95e-07	0.00105
response to interleukin-4 (GO:0070670)	33	4	0.07	+	56.74	1.13e-06	0.00137
ER-nucleus signaling pathway (GO:0006984)	39	4	0.08	+	48.01	2.09e-06	0.0022
chaperone-mediated protein folding (GO:0061077)	64	6	0.14	+	43.88	7.8e-09	1.54e-05
IRE1-mediated unfolded protein response (GO:0036498)	54	5	0.12	+	43.34	1.6e-07	0.00023
chaperone cofactor-dependent protein refolding (GO:0051085)	34	3	0.07	+	41.3	6.68e-05	0.0459
endoplasmic reticulum unfolded protein response (GO:0030968)	105	7	0.22	+	31.2	3.72e-09	8.41e-06
response to unfolded protein (GO:0006986)	168	11	0.36	+	30.65	9.17e-14	4.83e-10
protein folding (GO:0006457)	233	15	0.5	+	30.13	1.73e-18	2.74e-14
response to topologically incorrect protein (GO:0035966)	191	12	0.41	+	29.41	9.46e-15	7.48e-11
cellular response to unfolded protein (GO:0034620)	131	7	0.28	+	25.01	1.6e-08	2.53e-05
cellular response to topologically incorrect protein (GO:0035967)	152	8	0.32	+	24.64	1.53e-09	4.03e-06
regulation of response to endoplasmic reticulum stress (GO:1905897)	86	4	0.18	+	21.77	4.02e-05	0.0317
response to endoplasmic reticulum stress (GO:0034976)	260	11	0.56	+	19.8	8.54e-12	3.37e-08
export from cell (GO:0140352)	982	10	2.1	+	4.77	3.51e-05	0.0326
positive regulation of immune system process (GO:0002684)	1069	10	2.28	+	4.38	7.13e-05	0.047
cellular response to stress (GO:0033554)	1741	15	3.72	+	4.03	1.79e-06	0.00202
vesicle-mediated transport (GO:0016192)	1969	14	4.21	+	3.33	3.9e-05	0.0343
cellular response to chemical stimulus (GO:0070887)	2914	17	6.23	+	2.73	5.51e-05	0.0414
response to stress (GO:0006950)	3626	21	7.75	+	2.71	4.46e-06	0.0044
response to stimulus (GO:0050896)	8540	32	18.25	+	1.75	3.99e-05	0.0332

## Sheet: Panther - PS19 Up
Annotation Version and Release Date:	GO Ontology database DOI: 10.5281/zenodo.4735677 Released 2021-05-01
Analyzed List:	Client Text Box Input (Homo sapiens)
Reference List:	Homo sapiens (all genes in database)
Test Type:	FISHER
Correction:	FDR
GO biological process complete	Homo sapiens - REFLIST (20595)	Client Text Box Input (104)	Client Text Box Input (expected)	Client Text Box Input (over/under)	Client Text Box Input (fold Enrichment)	Client Text Box Input (raw P-value)	Client Text Box Input (FDR)
dTMP catabolic process (GO:0046074)	3	2	0.02	+	> 100	0.000248	0.0264
putrescine catabolic process (GO:0009447)	3	2	0.02	+	> 100	0.000248	0.0263
microglial cell activation involved in immune response (GO:0002282)	4	2	0.02	+	99.01	0.00037	0.0355
polyamine catabolic process (GO:0006598)	4	2	0.02	+	99.01	0.00037	0.0352
smooth muscle adaptation (GO:0014805)	4	2	0.02	+	99.01	0.00037	0.035
SRP-dependent cotranslational protein targeting to membrane (GO:0006614)	96	42	0.48	+	86.64	6.86e-66	1.08e-61
cotranslational protein targeting to membrane (GO:0006613)	101	42	0.51	+	82.35	3.96e-65	3.13e-61
dTMP metabolic process (GO:0046073)	5	2	0.03	+	79.21	0.000517	0.0454
regulation of hippocampal neuron apoptotic process (GO:0110089)	5	2	0.03	+	79.21	0.000517	0.0451
pyrimidine deoxyribonucleoside monophosphate catabolic process (GO:0009178)	5	2	0.03	+	79.21	0.000517	0.0449
pyrimidine nucleoside monophosphate catabolic process (GO:0009131)	5	2	0.03	+	79.21	0.000517	0.0446
positive regulation of complement activation (GO:0045917)	5	2	0.03	+	79.21	0.000517	0.0444
positive regulation of macrophage fusion (GO:0034241)	5	2	0.03	+	79.21	0.000517	0.0441
regulation of macrophage fusion (GO:0034239)	5	2	0.03	+	79.21	0.000517	0.0439
protein targeting to ER (GO:0045047)	112	42	0.57	+	74.26	1.47e-63	4.64e-60
viral transcription (GO:0019083)	116	42	0.59	+	71.7	5.06e-63	1.14e-59
establishment of protein localization to endoplasmic reticulum (GO:0072599)	116	42	0.59	+	71.7	5.06e-63	1e-59
nuclear-transcribed mRNA catabolic process, nonsense-mediated decay (GO:0000184)	120	43	0.61	+	70.96	1.93e-64	1.02e-60
cytoplasmic translation (GO:0002181)	122	43	0.62	+	69.8	3.51e-64	1.39e-60
translational initiation (GO:0006413)	143	44	0.72	+	60.93	1.51e-63	3.98e-60
negative regulation of ubiquitin protein ligase activity (GO:1904667)	13	4	0.07	+	60.93	1.36e-06	0.00022
protein localization to endoplasmic reticulum (GO:0070972)	143	42	0.72	+	58.16	9.16e-60	1.61e-56
response to host defenses (GO:0052200)	11	3	0.06	+	54.01	4.31e-05	0.00613
response to defenses of other organism (GO:0052173)	11	3	0.06	+	54.01	4.31e-05	0.00608
response to host (GO:0075136)	11	3	0.06	+	54.01	4.31e-05	0.00603
deoxyribonucleoside monophosphate catabolic process (GO:0009159)	11	3	0.06	+	54.01	4.31e-05	0.00597
viral gene expression (GO:0019080)	172	42	0.87	+	48.36	7.94e-57	1.05e-53
protein targeting to membrane (GO:0006612)	182	43	0.92	+	46.79	1.02e-57	1.47e-54
nuclear-transcribed mRNA catabolic process (GO:0000956)	195	44	0.98	+	44.68	2.29e-58	3.62e-55
ribosomal small subunit assembly (GO:0000028)	19	4	0.1	+	41.69	4.95e-06	0.000774
mRNA catabolic process (GO:0006402)	215	44	1.09	+	40.53	1.05e-56	1.28e-53
negative regulation of ubiquitin-protein transferase activity (GO:0051444)	20	4	0.1	+	39.61	5.91e-06	0.000908
nucleoside monophosphate catabolic process (GO:0009125)	15	3	0.08	+	39.61	9.52e-05	0.012
regulation of ubiquitin protein ligase activity (GO:1904666)	28	5	0.14	+	35.36	6.17e-07	0.000101
RNA catabolic process (GO:0006401)	248	44	1.25	+	35.13	2.97e-54	3.35e-51
deoxyribonucleoside monophosphate metabolic process (GO:0009162)	20	3	0.1	+	29.7	0.000203	0.0229
positive regulation of signal transduction by p53 class mediator (GO:1901798)	27	4	0.14	+	29.34	1.7e-05	0.00245
establishment of protein localization to membrane (GO:0090150)	313	43	1.58	+	27.21	1.34e-48	9.64e-46
protein targeting (GO:0006605)	322	43	1.63	+	26.44	4.09e-48	2.81e-45
nucleobase-containing compound catabolic process (GO:0034655)	373	47	1.88	+	24.95	7.15e-52	7.54e-49
ribosomal small subunit biogenesis (GO:0042274)	73	9	0.37	+	24.41	3.1e-10	5.45e-08
translation (GO:0006412)	387	47	1.95	+	24.05	3.52e-51	3.27e-48
rRNA processing (GO:0006364)	262	31	1.32	+	23.43	1.07e-32	4.45e-30
heterocycle catabolic process (GO:0046700)	417	48	2.11	+	22.79	2.43e-51	2.4e-48
rRNA metabolic process (GO:0016072)	272	31	1.37	+	22.57	3.09e-32	1.25e-29
peptide biosynthetic process (GO:0043043)	414	47	2.09	+	22.48	6.51e-50	5.15e-47
cellular nitrogen compound catabolic process (GO:0044270)	423	48	2.14	+	22.47	4.57e-51	4.01e-48
ribosome assembly (GO:0042255)	62	7	0.31	+	22.36	5.51e-08	9.16e-06
aromatic compound catabolic process (GO:0019439)	438	48	2.21	+	21.7	2.14e-50	1.78e-47
establishment of protein localization to organelle (GO:0072594)	394	43	1.99	+	21.61	1.18e-44	6.92e-42
maturation of SSU-rRNA from tricistronic rRNA transcript (SSU-rRNA, 5.8S rRNA, LSU-rRNA) (GO:0000462)	37	4	0.19	+	21.41	5.28e-05	0.00701
aggrephagy (GO:0035973)	28	3	0.14	+	21.22	0.0005	0.0449
ribosomal large subunit assembly (GO:0000027)	28	3	0.14	+	21.22	0.0005	0.0447
organic cyclic compound catabolic process (GO:1901361)	466	48	2.35	+	20.4	3.34e-49	2.51e-46
viral process (GO:0016032)	444	45	2.24	+	20.07	1.45e-45	8.84e-43
microglial cell activation (GO:0001774)	30	3	0.15	+	19.8	0.000602	0.0501
ribosome biogenesis (GO:0042254)	329	32	1.66	+	19.26	2.78e-31	1.07e-28
amide biosynthetic process (GO:0043604)	537	48	2.71	+	17.7	1.82e-46	1.2e-43
peptide metabolic process (GO:0006518)	544	48	2.75	+	17.47	3.23e-46	2.04e-43
regulation of ubiquitin-protein transferase activity (GO:0051438)	57	5	0.29	+	17.37	1.5e-05	0.00217
maturation of SSU-rRNA (GO:0030490)	50	4	0.25	+	15.84	0.000157	0.0188
protein localization to membrane (GO:0072657)	542	43	2.74	+	15.71	3.72e-39	1.96e-36
negative regulation of protein ubiquitination (GO:0031397)	82	6	0.41	+	14.49	5.4e-06	0.000837
ribonucleoprotein complex biogenesis (GO:0022613)	462	33	2.33	+	14.14	3.16e-28	1.11e-25
ncRNA processing (GO:0034470)	436	31	2.2	+	14.08	2.06e-26	6.52e-24
localization within membrane (GO:0051668)	615	43	3.11	+	13.85	5.63e-37	2.7e-34
ribosomal large subunit biogenesis (GO:0042273)	72	5	0.36	+	13.75	4.31e-05	0.00592
positive regulation of myeloid leukocyte differentiation (GO:0002763)	58	4	0.29	+	13.66	0.000268	0.0275
positive regulation of intrinsic apoptotic signaling pathway (GO:2001244)	60	4	0.3	+	13.2	0.000303	0.0298
mRNA metabolic process (GO:0016071)	697	46	3.52	+	13.07	9.77e-39	4.83e-36
negative regulation of protein modification by small protein conjugation or removal (GO:1903321)	94	6	0.47	+	12.64	1.13e-05	0.00169
positive regulation of phagocytosis (GO:0050766)	63	4	0.32	+	12.57	0.000361	0.0348
protein localization to organelle (GO:0033365)	742	47	3.75	+	12.54	6.82e-39	3.48e-36
cellular amide metabolic process (GO:0043603)	820	49	4.14	+	11.83	1.36e-39	7.39e-37
ncRNA metabolic process (GO:0034660)	521	31	2.63	+	11.78	3.2e-24	8.3e-22
positive regulation of NIK/NF-kappaB signaling (GO:1901224)	69	4	0.35	+	11.48	0.000502	0.0445
intracellular protein transport (GO:0006886)	781	43	3.94	+	10.9	7.27e-33	3.11e-30
negative regulation of gene expression (GO:0010629)	999	53	5.04	+	10.51	9.65e-41	5.45e-38
maintenance of location in cell (GO:0051651)	96	5	0.48	+	10.31	0.000157	0.0187
cellular macromolecule catabolic process (GO:0044265)	925	47	4.67	+	10.06	9.63e-35	4.23e-32
regulation of NIK/NF-kappaB signaling (GO:1901222)	100	5	0.5	+	9.9	0.000188	0.0219
positive regulation of myeloid cell differentiation (GO:0045639)	101	5	0.51	+	9.8	0.000197	0.0224
macromolecule catabolic process (GO:0009057)	1058	47	5.34	+	8.8	3.15e-32	1.24e-29
ribonucleoprotein complex assembly (GO:0022618)	189	8	0.95	+	8.38	6.89e-06	0.00105
ribonucleoprotein complex subunit organization (GO:0071826)	196	8	0.99	+	8.08	8.9e-06	0.00134
positive regulation of apoptotic signaling pathway (GO:2001235)	125	5	0.63	+	7.92	0.000506	0.0447
organonitrogen compound biosynthetic process (GO:1901566)	1379	54	6.96	+	7.75	4.57e-35	2.12e-32
maintenance of location (GO:0051235)	166	6	0.84	+	7.16	0.000234	0.0258
cellular nitrogen compound biosynthetic process (GO:0044271)	1553	56	7.84	+	7.14	8.94e-35	4.04e-32
RNA processing (GO:0006396)	930	33	4.7	+	7.03	3.72e-19	7.95e-17
cellular protein localization (GO:0034613)	1470	49	7.42	+	6.6	3.14e-28	1.13e-25
cellular macromolecule localization (GO:0070727)	1480	49	7.47	+	6.56	4.23e-28	1.42e-25
protein transport (GO:0015031)	1300	43	6.56	+	6.55	3.08e-24	8.13e-22
regulation of protein ubiquitination (GO:0031396)	213	7	1.08	+	6.51	0.000124	0.0153
intracellular transport (GO:0046907)	1464	47	7.39	+	6.36	3.13e-26	9.7e-24
establishment of protein localization (GO:0045184)	1397	43	7.05	+	6.1	4.81e-23	1.21e-20
organic substance catabolic process (GO:1901575)	1769	53	8.93	+	5.93	1.01e-28	3.73e-26
cellular macromolecule biosynthetic process (GO:0034645)	1639	49	8.28	+	5.92	3.71e-26	1.13e-23
cellular catabolic process (GO:0044248)	1812	54	9.15	+	5.9	2.96e-29	1.11e-26
macromolecule biosynthetic process (GO:0009059)	1680	50	8.48	+	5.89	1.09e-26	3.51e-24
RNA metabolic process (GO:0016070)	1582	47	7.99	+	5.88	8.02e-25	2.19e-22
regulation of protein modification by small protein conjugation or removal (GO:1903320)	245	7	1.24	+	5.66	0.000284	0.0286
regulation of leukocyte proliferation (GO:0070663)	246	7	1.24	+	5.63	0.000291	0.0287
catabolic process (GO:0009056)	2096	56	10.58	+	5.29	3.47e-28	1.19e-25
nitrogen compound transport (GO:0071705)	1708	45	8.63	+	5.22	1.44e-21	3.49e-19
regulation of innate immune response (GO:0045088)	322	8	1.63	+	4.92	0.000262	0.0272
establishment of localization in cell (GO:0051649)	2335	57	11.79	+	4.83	8.09e-27	2.67e-24
gene expression (GO:0010467)	2117	51	10.69	+	4.77	3.52e-23	8.98e-21
protein localization (GO:0008104)	2063	49	10.42	+	4.7	7.47e-22	1.85e-19
organic substance transport (GO:0071702)	2079	47	10.5	+	4.48	5.89e-20	1.31e-17
regulation of apoptotic signaling pathway (GO:2001233)	354	8	1.79	+	4.48	0.000485	0.0441
positive regulation of defense response (GO:0031349)	362	8	1.83	+	4.38	0.00056	0.0474
cellular biosynthetic process (GO:0044249)	2715	59	13.71	+	4.3	2.26e-25	6.62e-23
regulation of translation (GO:0006417)	415	9	2.1	+	4.29	0.000288	0.0288
nucleic acid metabolic process (GO:0090304)	2217	48	11.2	+	4.29	1.12e-19	2.46e-17
organic substance biosynthetic process (GO:1901576)	2803	59	14.15	+	4.17	1.17e-24	3.14e-22
biosynthetic process (GO:0009058)	2865	60	14.47	+	4.15	4.42e-25	1.25e-22
myeloid cell activation involved in immune response (GO:0002275)	528	11	2.67	+	4.13	8.46e-05	0.011
macromolecule localization (GO:0033036)	2496	52	12.6	+	4.13	6.95e-21	1.62e-18
negative regulation of macromolecule metabolic process (GO:0010605)	2880	60	14.54	+	4.13	5.82e-25	1.61e-22
cellular localization (GO:0051641)	2985	62	15.07	+	4.11	5.57e-26	1.66e-23
neutrophil degranulation (GO:0043312)	482	10	2.43	+	4.11	0.000186	0.0218
regulation of response to biotic stimulus (GO:0002831)	434	9	2.19	+	4.11	0.000397	0.0369
neutrophil activation involved in immune response (GO:0002283)	488	10	2.46	+	4.06	0.000205	0.023
myeloid leukocyte activation (GO:0002274)	590	12	2.98	+	4.03	4.96e-05	0.00665
neutrophil mediated immunity (GO:0002446)	497	10	2.51	+	3.98	0.000237	0.026
neutrophil activation (GO:0042119)	498	10	2.51	+	3.98	0.000241	0.0261
negative regulation of metabolic process (GO:0009892)	3095	62	15.63	+	3.97	3.97e-25	1.14e-22
nucleobase-containing compound metabolic process (GO:0006139)	2705	54	13.66	+	3.95	5.24e-21	1.24e-18
granulocyte activation (GO:0036230)	503	10	2.54	+	3.94	0.00026	0.0274
leukocyte degranulation (GO:0043299)	507	10	2.56	+	3.91	0.000277	0.0281
positive regulation of response to external stimulus (GO:0032103)	514	10	2.6	+	3.85	0.000308	0.0301
myeloid leukocyte mediated immunity (GO:0002444)	522	10	2.64	+	3.79	0.000347	0.0337
heterocycle metabolic process (GO:0046483)	2891	55	14.6	+	3.77	1.65e-20	3.79e-18
posttranscriptional regulation of gene expression (GO:0010608)	581	11	2.93	+	3.75	0.000192	0.0222
cellular aromatic compound metabolic process (GO:0006725)	2937	55	14.83	+	3.71	3.45e-20	7.79e-18
positive regulation of apoptotic process (GO:0043065)	560	10	2.83	+	3.54	0.000595	0.0498
cellular nitrogen compound metabolic process (GO:0034641)	3395	60	17.14	+	3.5	2.88e-21	6.9e-19
leukocyte activation involved in immune response (GO:0002366)	635	11	3.21	+	3.43	0.000404	0.0372
organic cyclic compound metabolic process (GO:1901360)	3182	55	16.07	+	3.42	1.4e-18	2.9e-16
cell activation involved in immune response (GO:0002263)	639	11	3.23	+	3.41	0.000426	0.0389
cellular protein-containing complex assembly (GO:0034622)	867	14	4.38	+	3.2	0.00013	0.0159
cellular component biogenesis (GO:0044085)	2754	43	13.91	+	3.09	2.15e-12	3.95e-10
positive regulation of intracellular signal transduction (GO:1902533)	1040	16	5.25	+	3.05	7.25e-05	0.00955
negative regulation of protein metabolic process (GO:0051248)	1112	17	5.62	+	3.03	4.54e-05	0.00618
regulation of defense response (GO:0031347)	852	13	4.3	+	3.02	0.000395	0.0369
cellular protein metabolic process (GO:0044267)	3590	54	18.13	+	2.98	1.69e-15	3.38e-13
cellular response to cytokine stimulus (GO:0071345)	1016	15	5.13	+	2.92	0.000194	0.0222
transport (GO:0006810)	4476	65	22.6	+	2.88	5.5e-19	1.16e-16
response to cytokine (GO:0034097)	1106	16	5.59	+	2.86	0.000147	0.0177
defense response to other organism (GO:0098542)	1038	15	5.24	+	2.86	0.000244	0.0262
establishment of localization (GO:0051234)	4631	65	23.39	+	2.78	3.42e-18	7.03e-16
positive regulation of gene expression (GO:0010628)	1169	16	5.9	+	2.71	0.000272	0.0278
response to other organism (GO:0051707)	1425	19	7.2	+	2.64	9.49e-05	0.0121
response to external biotic stimulus (GO:0043207)	1426	19	7.2	+	2.64	9.58e-05	0.012
negative regulation of biological process (GO:0048519)	5501	72	27.78	+	2.59	2.45e-19	5.31e-17
response to biotic stimulus (GO:0009607)	1547	20	7.81	+	2.56	9.18e-05	0.0118
protein metabolic process (GO:0019538)	4203	54	21.22	+	2.54	1.33e-12	2.48e-10
regulation of gene expression (GO:0010468)	4922	63	24.85	+	2.53	2.23e-15	4.41e-13
positive regulation of signal transduction (GO:0009967)	1584	20	8	+	2.5	0.000126	0.0155
defense response (GO:0006952)	1426	18	7.2	+	2.5	0.00029	0.0288
regulation of programmed cell death (GO:0043067)	1532	19	7.74	+	2.46	0.00024	0.0262
localization (GO:0051179)	5831	72	29.45	+	2.45	7.94e-18	1.61e-15
organonitrogen compound metabolic process (GO:1901564)	5246	64	26.49	+	2.42	1.15e-14	2.24e-12
regulation of cell population proliferation (GO:0042127)	1654	20	8.35	+	2.39	0.000224	0.0249
regulation of apoptotic process (GO:0042981)	1493	18	7.54	+	2.39	0.0005	0.0452
immune response (GO:0006955)	2075	25	10.48	+	2.39	4.67e-05	0.00631
regulation of cell death (GO:0010941)	1668	20	8.42	+	2.37	0.00039	0.0367
positive regulation of cell communication (GO:0010647)	1755	21	8.86	+	2.37	0.000261	0.0274
biological process involved in interspecies interaction between organisms (GO:0044419)	1593	19	8.04	+	2.36	0.000603	0.0499
positive regulation of signaling (GO:0023056)	1761	21	8.89	+	2.36	0.000267	0.0276
cellular macromolecule metabolic process (GO:0044260)	4909	57	24.79	+	2.3	1.37e-11	2.49e-09
positive regulation of response to stimulus (GO:0048584)	2312	26	11.68	+	2.23	7.3e-05	0.00953
regulation of macromolecule metabolic process (GO:0060255)	6340	69	32.02	+	2.16	1.29e-13	2.49e-11
regulation of protein metabolic process (GO:0051246)	2665	28	13.46	+	2.08	0.000177	0.0209
regulation of cellular protein metabolic process (GO:0032268)	2501	26	12.63	+	2.06	0.0004	0.037
immune system process (GO:0002376)	2903	30	14.66	+	2.05	9.76e-05	0.0122
regulation of metabolic process (GO:0019222)	6874	71	34.71	+	2.05	5.62e-13	1.07e-10
cellular component organization or biogenesis (GO:0071840)	6006	60	30.33	+	1.98	1.72e-09	2.99e-07
negative regulation of cellular metabolic process (GO:0031324)	2613	26	13.2	+	1.97	0.000577	0.0485
cellular metabolic process (GO:0044237)	7542	74	38.09	+	1.94	1.15e-12	2.16e-10
nitrogen compound metabolic process (GO:0006807)	6886	67	34.77	+	1.93	1.83e-10	3.25e-08
macromolecule metabolic process (GO:0043170)	6151	59	31.06	+	1.9	1.75e-08	2.97e-06
metabolic process (GO:0008152)	8313	75	41.98	+	1.79	7.34e-11	1.32e-08
primary metabolic process (GO:0044238)	7352	65	37.13	+	1.75	4.48e-08	7.53e-06
organic substance metabolic process (GO:0071704)	7840	69	39.59	+	1.74	6.58e-09	1.13e-06
regulation of biological process (GO:0050789)	11898	83	60.08	+	1.38	3.23e-06	0.00051
biological regulation (GO:0065007)	12568	86	63.47	+	1.36	2.46e-06	0.000392
cellular process (GO:0009987)	15495	99	78.25	+	1.27	1.26e-07	2.07e-05
biological_process (GO:0008150)	17851	103	90.14	+	1.14	1.39e-05	0.00206
Unclassified (UNCLASSIFIED)	2744	1	13.86	-	0.07	1.39e-05	0.00204

## Sheet: Panther - PS19 Down
Annotation Version and Release Date:	GO Ontology database DOI: 10.5281/zenodo.4735677 Released 2021-05-01
Analyzed List:	Client Text Box Input (Homo sapiens)
Reference List:	Homo sapiens (all genes in database)
Test Type:	FISHER
Correction:	FDR
GO biological process complete	Homo sapiens - REFLIST (20595)	Client Text Box Input (256)	Client Text Box Input (expected)	Client Text Box Input (over/under)	Client Text Box Input (fold Enrichment)	Client Text Box Input (raw P-value)	Client Text Box Input (FDR)
protein folding in endoplasmic reticulum (GO:0034975)	11	6	0.14	+	43.88	3.57e-08	1.15e-05
ATF6-mediated unfolded protein response (GO:0036500)	9	4	0.11	+	35.76	1.45e-05	0.00213
MHC protein complex assembly (GO:0002396)	7	3	0.09	+	34.48	0.000206	0.0194
positive regulation of tau-protein kinase activity (GO:1902949)	7	3	0.09	+	34.48	0.000206	0.0193
protein refolding (GO:0042026)	19	4	0.24	+	16.94	0.000164	0.0167
protein targeting to lysosome (GO:0006622)	24	5	0.3	+	16.76	2.5e-05	0.0033
protein N-linked glycosylation via asparagine (GO:0018279)	30	5	0.37	+	13.41	6.44e-05	0.0076
peptidyl-asparagine modification (GO:0018196)	31	5	0.39	+	12.98	7.41e-05	0.00849
viral protein processing (GO:0019082)	39	6	0.48	+	12.38	1.76e-05	0.00244
negative regulation of interleukin-2 production (GO:0032703)	26	4	0.32	+	12.38	0.000473	0.036
response to fluid shear stress (GO:0034405)	34	5	0.42	+	11.83	0.00011	0.0121
ER-nucleus signaling pathway (GO:0006984)	39	5	0.48	+	10.31	0.000197	0.0191
protein targeting to vacuole (GO:0006623)	41	5	0.51	+	9.81	0.000244	0.0218
protein localization to lysosome (GO:0061462)	44	5	0.55	+	9.14	0.000329	0.0275
negative regulation of response to endoplasmic reticulum stress (GO:1903573)	46	5	0.57	+	8.74	0.000397	0.0321
protein targeting to ER (GO:0045047)	112	12	1.39	+	8.62	4.28e-08	1.33e-05
purinergic nucleotide receptor signaling pathway (GO:0035590)	47	5	0.58	+	8.56	0.000435	0.0339
response to cold (GO:0009409)	48	5	0.6	+	8.38	0.000476	0.036
establishment of protein localization to endoplasmic reticulum (GO:0072599)	116	12	1.44	+	8.32	6.1e-08	1.79e-05
cotranslational protein targeting to membrane (GO:0006613)	101	10	1.26	+	7.97	1.13e-06	0.000246
protein localization to endoplasmic reticulum (GO:0070972)	143	14	1.78	+	7.88	9.09e-09	3.59e-06
SRP-dependent cotranslational protein targeting to membrane (GO:0006614)	96	9	1.19	+	7.54	5.93e-06	0.00105
cellular response to unfolded protein (GO:0034620)	131	12	1.63	+	7.37	2.08e-07	5.38e-05
response to unfolded protein (GO:0006986)	168	15	2.09	+	7.18	8.44e-09	3.42e-06
viral gene expression (GO:0019080)	172	15	2.14	+	7.02	1.13e-08	4.26e-06
endoplasmic reticulum unfolded protein response (GO:0030968)	105	9	1.31	+	6.9	1.16e-05	0.00178
nuclear-transcribed mRNA catabolic process, nonsense-mediated decay (GO:0000184)	120	10	1.49	+	6.7	4.78e-06	0.00089
lysosomal transport (GO:0007041)	111	9	1.38	+	6.52	1.76e-05	0.00246
protein N-linked glycosylation (GO:0006487)	75	6	0.93	+	6.44	0.000486	0.0366
aerobic electron transport chain (GO:0019646)	88	7	1.09	+	6.4	0.000171	0.017
antigen processing and presentation of exogenous peptide antigen via MHC class I, TAP-dependent (GO:0002479)	76	6	0.94	+	6.35	0.000519	0.0383
cellular response to topologically incorrect protein (GO:0035967)	152	12	1.89	+	6.35	9.12e-07	0.000209
response to topologically incorrect protein (GO:0035966)	191	15	2.37	+	6.32	4.15e-08	1.31e-05
viral transcription (GO:0019083)	116	9	1.44	+	6.24	2.44e-05	0.00324
translational initiation (GO:0006413)	143	11	1.78	+	6.19	3.3e-06	0.000621
neutrophil degranulation (GO:0043312)	482	37	5.99	+	6.18	5e-18	9.88e-15
neutrophil mediated immunity (GO:0002446)	497	38	6.18	+	6.15	1.92e-18	6.08e-15
neutrophil activation involved in immune response (GO:0002283)	488	37	6.07	+	6.1	7.29e-18	1.15e-14
mitochondrial ATP synthesis coupled electron transport (GO:0042775)	93	7	1.16	+	6.06	0.000235	0.0213
ATP synthesis coupled electron transport (GO:0042773)	93	7	1.16	+	6.06	0.000235	0.0212
neutrophil activation (GO:0042119)	498	37	6.19	+	5.98	1.35e-17	1.65e-14
myeloid cell activation involved in immune response (GO:0002275)	528	39	6.56	+	5.94	1.98e-18	5.22e-15
cytoplasmic translation (GO:0002181)	122	9	1.52	+	5.93	3.54e-05	0.00437
granulocyte activation (GO:0036230)	503	37	6.25	+	5.92	1.83e-17	1.93e-14
leukocyte degranulation (GO:0043299)	507	37	6.3	+	5.87	2.33e-17	2.3e-14
myeloid leukocyte mediated immunity (GO:0002444)	522	38	6.49	+	5.86	8.92e-18	1.18e-14
positive regulation of leukocyte chemotaxis (GO:0002690)	97	7	1.21	+	5.81	0.000299	0.0256
negative regulation of immune effector process (GO:0002698)	111	8	1.38	+	5.8	0.000112	0.0122
myeloid leukocyte activation (GO:0002274)	590	42	7.33	+	5.73	2.97e-19	4.7e-15
antigen processing and presentation of peptide antigen via MHC class I (GO:0002474)	100	7	1.24	+	5.63	0.000356	0.0293
protein folding (GO:0006457)	233	16	2.9	+	5.52	8.35e-08	2.36e-05
regulation of mRNA splicing, via spliceosome (GO:0048024)	102	7	1.27	+	5.52	0.000398	0.032
cell activation involved in immune response (GO:0002263)	639	43	7.94	+	5.41	7.64e-19	4.02e-15
leukocyte activation involved in immune response (GO:0002366)	635	42	7.89	+	5.32	3.68e-18	8.32e-15
protein targeting (GO:0006605)	322	21	4	+	5.25	1.79e-09	8.3e-07
positive regulation of leukocyte migration (GO:0002687)	138	9	1.72	+	5.25	8.7e-05	0.00989
regulation of interleukin-6 production (GO:0032675)	140	9	1.74	+	5.17	9.65e-05	0.0107
regulation of leukocyte chemotaxis (GO:0002688)	126	8	1.57	+	5.11	0.000255	0.0225
respiratory electron transport chain (GO:0022904)	112	7	1.39	+	5.03	0.000675	0.0479
antigen processing and presentation of exogenous peptide antigen (GO:0002478)	178	11	2.21	+	4.97	2.31e-05	0.00309
protein targeting to membrane (GO:0006612)	182	11	2.26	+	4.86	2.8e-05	0.00366
antigen processing and presentation of exogenous antigen (GO:0019884)	186	11	2.31	+	4.76	3.38e-05	0.00421
regulated exocytosis (GO:0045055)	697	41	8.66	+	4.73	4.59e-16	3.82e-13
establishment of protein localization to organelle (GO:0072594)	394	23	4.9	+	4.7	2.19e-09	9.64e-07
vacuolar transport (GO:0007034)	155	9	1.93	+	4.67	0.0002	0.0191
negative regulation of lymphocyte activation (GO:0051250)	155	9	1.93	+	4.67	0.0002	0.019
response to endoplasmic reticulum stress (GO:0034976)	260	15	3.23	+	4.64	1.7e-06	0.000364
regulation of mRNA processing (GO:0050684)	140	8	1.74	+	4.6	0.000497	0.0373
antigen processing and presentation of peptide antigen (GO:0048002)	193	11	2.4	+	4.59	4.65e-05	0.00566
nuclear-transcribed mRNA catabolic process (GO:0000956)	195	11	2.42	+	4.54	5.08e-05	0.00609
cellular response to lipopolysaccharide (GO:0071222)	181	10	2.25	+	4.44	0.000131	0.014
leukocyte mediated immunity (GO:0002443)	764	42	9.5	+	4.42	1.81e-15	1.19e-12
exocytosis (GO:0006887)	785	43	9.76	+	4.41	9e-16	6.47e-13
leukocyte activation (GO:0045321)	939	51	11.67	+	4.37	1.68e-18	6.62e-15
secretion by cell (GO:0032940)	932	50	11.58	+	4.32	6.25e-18	1.1e-14
immune effector process (GO:0002252)	939	50	11.67	+	4.28	8.37e-18	1.2e-14
cellular response to molecule of bacterial origin (GO:0071219)	191	10	2.37	+	4.21	0.000199	0.0191
viral process (GO:0016032)	444	23	5.52	+	4.17	1.84e-08	6.47e-06
mRNA catabolic process (GO:0006402)	215	11	2.67	+	4.12	0.000116	0.0126
cellular response to biotic stimulus (GO:0071216)	216	11	2.68	+	4.1	0.000121	0.013
export from cell (GO:0140352)	982	50	12.21	+	4.1	4.79e-17	4.45e-14
cellular response to metal ion (GO:0071248)	200	10	2.49	+	4.02	0.000283	0.0247
negative regulation of leukocyte activation (GO:0002695)	183	9	2.27	+	3.96	0.000634	0.0456
antigen processing and presentation (GO:0019882)	225	11	2.8	+	3.93	0.00017	0.017
RNA catabolic process (GO:0006401)	248	12	3.08	+	3.89	9.51e-05	0.0107
cellular response to inorganic substance (GO:0071241)	228	11	2.83	+	3.88	0.00019	0.0185
receptor-mediated endocytosis (GO:0006898)	249	12	3.1	+	3.88	9.87e-05	0.0109
establishment of protein localization to membrane (GO:0090150)	313	15	3.89	+	3.86	1.43e-05	0.00212
secretion (GO:0046903)	1047	50	13.01	+	3.84	5.63e-16	4.45e-13
cell activation (GO:0001775)	1089	52	13.54	+	3.84	1.32e-16	1.16e-13
regulation of leukocyte migration (GO:0002685)	210	10	2.61	+	3.83	0.000408	0.0323
aging (GO:0007568)	296	14	3.68	+	3.81	3.18e-05	0.00399
glycoprotein metabolic process (GO:0009100)	372	17	4.62	+	3.68	6.98e-06	0.00119
biological process involved in symbiotic interaction (GO:0044403)	278	12	3.46	+	3.47	0.000262	0.023
response to lipopolysaccharide (GO:0032496)	319	13	3.97	+	3.28	0.000251	0.0223
response to drug (GO:0042493)	394	16	4.9	+	3.27	5.13e-05	0.0061
protein localization to organelle (GO:0033365)	742	30	9.22	+	3.25	2.67e-08	8.97e-06
glycoprotein biosynthetic process (GO:0009101)	300	12	3.73	+	3.22	0.000506	0.0376
negative regulation of gene expression (GO:0010629)	999	39	12.42	+	3.14	4.49e-10	2.15e-07
translation (GO:0006412)	387	15	4.81	+	3.12	0.000144	0.015
response to molecule of bacterial origin (GO:0002237)	336	13	4.18	+	3.11	0.000405	0.0321
negative regulation of immune response (GO:0050777)	373	14	4.64	+	3.02	0.000328	0.0277
regulation of small GTPase mediated signal transduction (GO:0051056)	348	13	4.33	+	3.01	0.000556	0.0409
amide biosynthetic process (GO:0043604)	537	20	6.68	+	3	1.98e-05	0.00269
intracellular protein transport (GO:0006886)	781	29	9.71	+	2.99	2.61e-07	6.56e-05
vesicle-mediated transport (GO:0016192)	1969	73	24.48	+	2.98	1.62e-17	1.82e-14
response to metal ion (GO:0010038)	379	14	4.71	+	2.97	0.000382	0.0312
endocytosis (GO:0006897)	569	21	7.07	+	2.97	1.39e-05	0.00207
negative regulation of immune system process (GO:0002683)	597	22	7.42	+	2.96	8.83e-06	0.0014
regulation of immune effector process (GO:0002697)	435	16	5.41	+	2.96	0.000155	0.0159
peptide biosynthetic process (GO:0043043)	414	15	5.15	+	2.91	0.00029	0.0252
response to oxidative stress (GO:0006979)	390	14	4.85	+	2.89	0.000503	0.0375
establishment of localization in cell (GO:0051649)	2335	83	29.02	+	2.86	4.93e-19	3.9e-15
Golgi vesicle transport (GO:0048193)	398	14	4.95	+	2.83	0.00061	0.0444
cytokine-mediated signaling pathway (GO:0019221)	687	24	8.54	+	2.81	8.09e-06	0.00135
peptide metabolic process (GO:0006518)	544	19	6.76	+	2.81	7.33e-05	0.00846
cellular response to growth factor stimulus (GO:0071363)	497	17	6.18	+	2.75	0.000223	0.0205
cellular response to cytokine stimulus (GO:0071345)	1016	34	12.63	+	2.69	2.4e-07	6.12e-05
response to cytokine (GO:0034097)	1106	37	13.75	+	2.69	6.67e-08	1.92e-05
regulation of cellular amide metabolic process (GO:0034248)	479	16	5.95	+	2.69	0.000437	0.0339
cellular response to lipid (GO:0071396)	481	16	5.98	+	2.68	0.000457	0.0349
protein localization to membrane (GO:0072657)	542	18	6.74	+	2.67	0.000207	0.0192
cellular amide metabolic process (GO:0043603)	820	27	10.19	+	2.65	6.14e-06	0.00108
response to growth factor (GO:0070848)	526	17	6.54	+	2.6	0.000419	0.0328
immune response (GO:0006955)	2075	67	25.79	+	2.6	3.36e-13	1.9e-10
regulation of cytokine production (GO:0001817)	748	24	9.3	+	2.58	3.09e-05	0.00391
establishment of protein localization (GO:0045184)	1397	44	17.36	+	2.53	2.75e-08	9.07e-06
intracellular transport (GO:0046907)	1464	46	18.2	+	2.53	1.24e-08	4.56e-06
cellular macromolecule catabolic process (GO:0044265)	925	29	11.5	+	2.52	6.79e-06	0.00117
localization within membrane (GO:0051668)	615	19	7.64	+	2.49	0.000334	0.0278
protein transport (GO:0015031)	1300	40	16.16	+	2.48	1.97e-07	5.19e-05
enzyme linked receptor protein signaling pathway (GO:0007167)	723	22	8.99	+	2.45	0.000225	0.0206
macromolecule catabolic process (GO:0009057)	1058	32	13.15	+	2.43	5.49e-06	0.000998
positive regulation of immune system process (GO:0002684)	1069	32	13.29	+	2.41	6.4e-06	0.00111
cellular localization (GO:0051641)	2985	88	37.1	+	2.37	4.07e-15	2.48e-12
cellular response to organic substance (GO:0071310)	2344	69	29.14	+	2.37	9.67e-12	5.27e-09
immune system process (GO:0002376)	2903	85	36.08	+	2.36	1.92e-14	1.13e-11
regulation of hydrolase activity (GO:0051336)	1072	31	13.33	+	2.33	1.6e-05	0.00228
membrane organization (GO:0061024)	972	28	12.08	+	2.32	4.64e-05	0.00568
regulation of immune system process (GO:0002682)	1717	49	21.34	+	2.3	5.32e-08	1.59e-05
positive regulation of immune response (GO:0050778)	747	21	9.29	+	2.26	0.000613	0.0445
negative regulation of apoptotic process (GO:0043066)	895	25	11.13	+	2.25	0.000296	0.0254
regulation of immune response (GO:0050776)	1183	33	14.7	+	2.24	1.94e-05	0.00266
response to lipid (GO:0033993)	831	23	10.33	+	2.23	0.000392	0.0318
nitrogen compound transport (GO:0071705)	1708	47	21.23	+	2.21	3.26e-07	8.06e-05
regulation of apoptotic process (GO:0042981)	1493	41	18.56	+	2.21	2.6e-06	0.00052
regulation of programmed cell death (GO:0043067)	1532	42	19.04	+	2.21	1.89e-06	0.000394
negative regulation of programmed cell death (GO:0043069)	914	25	11.36	+	2.2	0.000338	0.0279
carbohydrate derivative metabolic process (GO:1901135)	1008	27	12.53	+	2.15	0.00022	0.0204
response to endogenous stimulus (GO:0009719)	1426	38	17.73	+	2.14	1.1e-05	0.00171
response to organonitrogen compound (GO:0010243)	1014	27	12.6	+	2.14	0.000237	0.0213
response to organic substance (GO:0010033)	3008	80	37.39	+	2.14	1.89e-11	9.98e-09
cellular protein localization (GO:0034613)	1470	39	18.27	+	2.13	8.78e-06	0.00142
cellular response to chemical stimulus (GO:0070887)	2914	77	36.22	+	2.13	1.14e-10	5.81e-08
cellular macromolecule localization (GO:0070727)	1480	39	18.4	+	2.12	1.48e-05	0.00214
apoptotic process (GO:0006915)	913	24	11.35	+	2.11	0.000662	0.0472
organonitrogen compound biosynthetic process (GO:1901566)	1379	36	17.14	+	2.1	2.84e-05	0.00369
cellular response to endogenous stimulus (GO:0071495)	1152	30	14.32	+	2.1	0.000175	0.0173
negative regulation of cell death (GO:0060548)	1008	26	12.53	+	2.08	0.000657	0.047
regulation of cell death (GO:0010941)	1668	43	20.73	+	2.07	5.73e-06	0.00103
positive regulation of gene expression (GO:0010628)	1169	30	14.53	+	2.06	0.000205	0.0194
transport (GO:0006810)	4476	114	55.64	+	2.05	8.22e-16	6.19e-13
response to nitrogen compound (GO:1901698)	1101	28	13.69	+	2.05	0.000404	0.0323
cellular macromolecule biosynthetic process (GO:0034645)	1639	41	20.37	+	2.01	2.28e-05	0.00308
establishment of localization (GO:0051234)	4631	115	57.56	+	2	3.75e-15	2.37e-12
protein localization (GO:0008104)	2063	51	25.64	+	1.99	2.99e-06	0.000577
organic substance transport (GO:0071702)	2079	51	25.84	+	1.97	3.28e-06	0.000624
regulation of intracellular signal transduction (GO:1902531)	1839	45	22.86	+	1.97	1.39e-05	0.00209
macromolecule biosynthetic process (GO:0009059)	1680	41	20.88	+	1.96	4.67e-05	0.00563
protein-containing complex assembly (GO:0065003)	1358	33	16.88	+	1.95	0.000328	0.0276
biological process involved in interspecies interaction between organisms (GO:0044419)	1593	38	19.8	+	1.92	0.00014	0.0146
negative regulation of macromolecule metabolic process (GO:0010605)	2880	68	35.8	+	1.9	1.66e-07	4.46e-05
negative regulation of metabolic process (GO:0009892)	3095	72	38.47	+	1.87	9.49e-08	2.63e-05
cellular catabolic process (GO:0044248)	1812	42	22.52	+	1.86	9.38e-05	0.0106
response to stress (GO:0006950)	3626	84	45.07	+	1.86	5.05e-09	2.1e-06
localization (GO:0051179)	5831	134	72.48	+	1.85	1.36e-15	9.35e-13
negative regulation of response to stimulus (GO:0048585)	1831	42	22.76	+	1.85	0.000149	0.0154
macromolecule localization (GO:0033036)	2496	57	31.03	+	1.84	7.55e-06	0.00127
organic substance catabolic process (GO:1901575)	1769	40	21.99	+	1.82	0.000291	0.0251
regulation of catalytic activity (GO:0050790)	2433	55	30.24	+	1.82	1.5e-05	0.00216
protein-containing complex subunit organization (GO:0043933)	1605	36	19.95	+	1.8	0.000626	0.0452
protein metabolic process (GO:0019538)	4203	94	52.24	+	1.8	2.09e-09	9.44e-07
regulation of molecular function (GO:0065009)	3118	69	38.76	+	1.78	1.73e-06	0.000364
cell surface receptor signaling pathway (GO:0007166)	2495	55	31.01	+	1.77	2.93e-05	0.00376
catabolic process (GO:0009056)	2096	46	26.05	+	1.77	0.000164	0.0165
regulation of signal transduction (GO:0009966)	3128	68	38.88	+	1.75	2.96e-06	0.000577
response to chemical (GO:0042221)	4381	95	54.46	+	1.74	9.11e-09	3.51e-06
regulation of response to stimulus (GO:0048583)	4306	92	53.52	+	1.72	4.51e-08	1.37e-05
negative regulation of biological process (GO:0048519)	5501	116	68.38	+	1.7	2.45e-10	1.21e-07
organonitrogen compound metabolic process (GO:1901564)	5246	109	65.21	+	1.67	3.5e-09	1.5e-06
cellular biosynthetic process (GO:0044249)	2715	56	33.75	+	1.66	0.000132	0.014
regulation of signaling (GO:0023051)	3545	73	44.07	+	1.66	8.82e-06	0.00141
regulation of cell communication (GO:0010646)	3509	72	43.62	+	1.65	1.2e-05	0.00183
negative regulation of nitrogen compound metabolic process (GO:0051172)	2453	50	30.49	+	1.64	0.000456	0.035
organic substance biosynthetic process (GO:1901576)	2803	57	34.84	+	1.64	0.000164	0.0166
negative regulation of cellular metabolic process (GO:0031324)	2613	53	32.48	+	1.63	0.000321	0.0273
cellular protein metabolic process (GO:0044267)	3590	72	44.62	+	1.61	3.04e-05	0.00388
regulation of localization (GO:0032879)	2753	55	34.22	+	1.61	0.000416	0.0327
biosynthetic process (GO:0009058)	2865	57	35.61	+	1.6	0.000367	0.0301
negative regulation of cellular process (GO:0048523)	4902	95	60.93	+	1.56	2.82e-06	0.000557
cellular macromolecule metabolic process (GO:0044260)	4909	93	61.02	+	1.52	8.64e-06	0.00141
regulation of gene expression (GO:0010468)	4922	92	61.18	+	1.5	1.76e-05	0.00248
macromolecule metabolic process (GO:0043170)	6151	114	76.46	+	1.49	9.2e-07	0.000208
nitrogen compound metabolic process (GO:0006807)	6886	125	85.59	+	1.46	4.85e-07	0.000116
signal transduction (GO:0007165)	5227	94	64.97	+	1.45	6.71e-05	0.00785
metabolic process (GO:0008152)	8313	149	103.33	+	1.44	1.27e-08	4.57e-06
regulation of macromolecule metabolic process (GO:0060255)	6340	113	78.81	+	1.43	8.62e-06	0.00142
signaling (GO:0023052)	5565	99	69.17	+	1.43	6.81e-05	0.00791
primary metabolic process (GO:0044238)	7352	130	91.39	+	1.42	1.03e-06	0.00023
cellular metabolic process (GO:0044237)	7542	133	93.75	+	1.42	8.3e-07	0.000193
regulation of metabolic process (GO:0019222)	6874	121	85.45	+	1.42	5.21e-06	0.000958
cell communication (GO:0007154)	5656	99	70.31	+	1.41	0.000134	0.0141
cellular response to stimulus (GO:0051716)	6807	119	84.61	+	1.41	9.52e-06	0.00149
organic substance metabolic process (GO:0071704)	7840	137	97.45	+	1.41	7.29e-07	0.000172
response to stimulus (GO:0050896)	8540	149	106.15	+	1.4	9.52e-08	2.59e-05
regulation of nitrogen compound metabolic process (GO:0051171)	5740	97	71.35	+	1.36	0.000573	0.042
regulation of cellular metabolic process (GO:0031323)	6138	103	76.3	+	1.35	0.000439	0.0339
regulation of biological process (GO:0050789)	11898	186	147.89	+	1.26	1.1e-06	0.000241
biological regulation (GO:0065007)	12568	195	156.22	+	1.25	3.98e-07	9.67e-05
regulation of cellular process (GO:0050794)	11351	171	141.1	+	1.21	0.000181	0.0177
cellular process (GO:0009987)	15495	229	192.61	+	1.19	1.89e-08	6.5e-06
biological_process (GO:0008150)	17851	245	221.89	+	1.1	2.57e-06	0.000527
Unclassified (UNCLASSIFIED)	2744	11	34.11	-	0.32	2.57e-06	0.00052

## Sheet: Panther - PS5X Up
Annotation Version and Release Date:	GO Ontology database DOI: 10.5281/zenodo.4735677 Released 2021-05-01
Analyzed List:	Client Text Box Input (Homo sapiens)
Reference List:	Homo sapiens (all genes in database)
Test Type:	FISHER
Correction:	FDR
GO biological process complete	Homo sapiens - REFLIST (20595)	Client Text Box Input (248)	Client Text Box Input (expected)	Client Text Box Input (over/under)	Client Text Box Input (fold Enrichment)	Client Text Box Input (raw P-value)	Client Text Box Input (FDR)
antigen processing and presentation of endogenous peptide antigen via MHC class II (GO:0002491)	2	2	0.02	+	83.04	0.000833	0.034
intracellular transport of viral protein in host cell (GO:0019060)	2	2	0.02	+	83.04	0.000833	0.0339
symbiont intracellular protein transport in host (GO:0030581)	2	2	0.02	+	83.04	0.000833	0.0338
peptide antigen assembly with MHC class II protein complex (GO:0002503)	4	3	0.05	+	62.28	5.62e-05	0.00353
MHC class II protein complex assembly (GO:0002399)	4	3	0.05	+	62.28	5.62e-05	0.00351
ISG15-protein conjugation (GO:0032020)	6	4	0.07	+	55.36	3.88e-06	0.000312
positive regulation of CD4-positive, CD25-positive, alpha-beta regulatory T cell differentiation (GO:0032831)	5	3	0.06	+	49.83	8.92e-05	0.00538
regulation of CD4-positive, CD25-positive, alpha-beta regulatory T cell differentiation (GO:0032829)	5	3	0.06	+	49.83	8.92e-05	0.00536
antigen processing and presentation of exogenous peptide antigen via MHC class I, TAP-independent (GO:0002480)	9	5	0.11	+	46.14	4.2e-07	3.91e-05
antigen processing and presentation of endogenous peptide antigen (GO:0002483)	19	10	0.23	+	43.71	7.79e-13	1.13e-10
peptide antigen assembly with MHC protein complex (GO:0002501)	6	3	0.07	+	41.52	0.000133	0.00754
antigen processing and presentation of endogenous peptide antigen via MHC class I via ER pathway, TAP-independent (GO:0002486)	8	4	0.1	+	41.52	8.98e-06	0.000661
antigen processing and presentation of endogenous peptide antigen via MHC class I via ER pathway (GO:0002484)	8	4	0.1	+	41.52	8.98e-06	0.000657
antigen processing and presentation of endogenous peptide antigen via MHC class I (GO:0019885)	17	8	0.2	+	39.08	3.26e-10	4.09e-08
triglyceride-rich lipoprotein particle clearance (GO:0071830)	7	3	0.08	+	35.59	0.000188	0.0101
antigen processing and presentation of peptide antigen via MHC class Ib (GO:0002428)	7	3	0.08	+	35.59	0.000188	0.0101
MHC protein complex assembly (GO:0002396)	7	3	0.08	+	35.59	0.000188	0.0101
chylomicron remnant clearance (GO:0034382)	7	3	0.08	+	35.59	0.000188	0.01
antigen processing and presentation of endogenous antigen (GO:0019883)	26	11	0.31	+	35.13	3.53e-13	5.21e-11
type I interferon signaling pathway (GO:0060337)	68	27	0.82	+	32.97	4.86e-30	4.51e-27
cellular response to type I interferon (GO:0071357)	69	27	0.83	+	32.5	6.69e-30	5.87e-27
SRP-dependent cotranslational protein targeting to membrane (GO:0006614)	96	37	1.16	+	32.01	1.59e-40	2.52e-36
response to interferon-alpha (GO:0035455)	24	9	0.29	+	31.14	1.24e-10	1.61e-08
regulation by virus of viral protein levels in host cell (GO:0046719)	8	3	0.1	+	31.14	0.000256	0.0128
response to type I interferon (GO:0034340)	75	28	0.9	+	31	1.65e-30	1.63e-27
cotranslational protein targeting to membrane (GO:0006613)	101	37	1.22	+	30.42	7.41e-40	3.9e-36
protein targeting to ER (GO:0045047)	112	38	1.35	+	28.18	7.02e-40	5.55e-36
establishment of protein localization to endoplasmic reticulum (GO:0072599)	116	38	1.4	+	27.2	2.12e-39	8.39e-36
viral transcription (GO:0019083)	116	37	1.4	+	26.49	5.14e-38	1.02e-34
nuclear-transcribed mRNA catabolic process, nonsense-mediated decay (GO:0000184)	120	38	1.45	+	26.3	6.2e-39	1.63e-35
ribosomal small subunit assembly (GO:0000028)	19	6	0.23	+	26.22	3.91e-07	3.68e-05
cytoplasmic translation (GO:0002181)	122	38	1.47	+	25.87	1.05e-38	2.37e-35
mitochondrial electron transport, ubiquinol to cytochrome c (GO:0006122)	13	4	0.16	+	25.55	4.12e-05	0.00267
response to interferon-beta (GO:0035456)	33	10	0.4	+	25.16	6.44e-11	8.42e-09
mitochondrial electron transport, cytochrome c to oxygen (GO:0006123)	24	7	0.29	+	24.22	6.39e-08	6.56e-06
translational initiation (GO:0006413)	143	40	1.72	+	23.23	3.68e-39	1.16e-35
positive regulation of monocyte differentiation (GO:0045657)	11	3	0.13	+	22.65	0.00055	0.0252
response to host defenses (GO:0052200)	11	3	0.13	+	22.65	0.00055	0.0251
response to defenses of other organism (GO:0052173)	11	3	0.13	+	22.65	0.00055	0.025
response to host (GO:0075136)	11	3	0.13	+	22.65	0.00055	0.025
sequestering of actin monomers (GO:0042989)	11	3	0.13	+	22.65	0.00055	0.0249
interleukin-27-mediated signaling pathway (GO:0070106)	15	4	0.18	+	22.15	6.59e-05	0.00402
protein localization to endoplasmic reticulum (GO:0070972)	143	38	1.72	+	22.07	1.68e-36	2.95e-33
interferon-gamma-mediated signaling pathway (GO:0060333)	72	19	0.87	+	21.91	1.15e-18	3.14e-16
negative regulation of viral life cycle (GO:1903901)	27	7	0.33	+	21.53	1.27e-07	1.29e-05
phospholipid efflux (GO:0033700)	12	3	0.14	+	20.76	0.000681	0.03
negative regulation of viral genome replication (GO:0045071)	56	14	0.67	+	20.76	8.44e-14	1.32e-11
protein mono-ADP-ribosylation (GO:0140289)	12	3	0.14	+	20.76	0.000681	0.0299
positive regulation by symbiont of entry into host (GO:0075294)	12	3	0.14	+	20.76	0.000681	0.0298
positive regulation of viral entry into host cell (GO:0046598)	12	3	0.14	+	20.76	0.000681	0.0297
viral gene expression (GO:0019080)	172	40	2.07	+	19.31	1.95e-36	3.09e-33
negative regulation of amyloid fibril formation (GO:1905907)	13	3	0.16	+	19.16	0.000831	0.0342
cellular response to interferon-alpha (GO:0035457)	13	3	0.16	+	19.16	0.000831	0.0341
negative regulation of natural killer cell mediated cytotoxicity (GO:0045953)	18	4	0.22	+	18.45	0.000121	0.00697
negative regulation of viral entry into host cell (GO:0046597)	23	5	0.28	+	18.05	1.8e-05	0.00125
antigen processing and presentation via MHC class Ib (GO:0002475)	14	3	0.17	+	17.8	0.001	0.0397
protein targeting to membrane (GO:0006612)	182	39	2.19	+	17.8	2.4e-34	3.45e-31
positive regulation of monocyte chemotactic protein-1 production (GO:0071639)	14	3	0.17	+	17.8	0.001	0.0396
antiviral innate immune response (GO:0140374)	14	3	0.17	+	17.8	0.001	0.0395
negative regulation of cholesterol transport (GO:0032375)	14	3	0.17	+	17.8	0.001	0.0394
negative regulation of sterol transport (GO:0032372)	14	3	0.17	+	17.8	0.001	0.0393
NAD biosynthesis via nicotinamide riboside salvage pathway (GO:0034356)	14	3	0.17	+	17.8	0.001	0.0392
negative regulation of type I interferon-mediated signaling pathway (GO:0060339)	19	4	0.23	+	17.48	0.000145	0.0081
mitochondrial ATP synthesis coupled proton transport (GO:0042776)	19	4	0.23	+	17.48	0.000145	0.00807
negative regulation of natural killer cell mediated immunity (GO:0002716)	19	4	0.23	+	17.48	0.000145	0.00804
cellular response to interferon-beta (GO:0035458)	24	5	0.29	+	17.3	2.15e-05	0.00147
positive regulation of T cell mediated cytotoxicity (GO:0001916)	29	6	0.35	+	17.18	3.25e-06	0.000266
regulation of monocyte differentiation (GO:0045655)	20	4	0.24	+	16.61	0.000172	0.00943
nuclear-transcribed mRNA catabolic process (GO:0000956)	195	39	2.35	+	16.61	2.42e-33	3.19e-30
detection of external biotic stimulus (GO:0098581)	25	5	0.3	+	16.61	2.56e-05	0.00173
detection of other organism (GO:0098543)	20	4	0.24	+	16.61	0.000172	0.00939
negative regulation of viral process (GO:0048525)	96	19	1.16	+	16.44	1.19e-16	2.59e-14
regulation of viral genome replication (GO:0045069)	85	16	1.02	+	15.63	6.46e-14	1.05e-11
mRNA catabolic process (GO:0006402)	215	40	2.59	+	15.45	4.16e-33	5.06e-30
regulation of viral entry into host cell (GO:0046596)	44	8	0.53	+	15.1	1.72e-07	1.72e-05
aerobic electron transport chain (GO:0019646)	88	16	1.06	+	15.1	1.04e-13	1.59e-11
oxidative phosphorylation (GO:0006119)	120	21	1.45	+	14.53	2.57e-17	6.06e-15
mitochondrial ATP synthesis coupled electron transport (GO:0042775)	93	16	1.12	+	14.29	2.22e-13	3.37e-11
ATP synthesis coupled electron transport (GO:0042773)	93	16	1.12	+	14.29	2.22e-13	3.34e-11
negative regulation of leukocyte mediated cytotoxicity (GO:0001911)	24	4	0.29	+	13.84	0.00032	0.0156
ATP synthesis coupled proton transport (GO:0015986)	24	4	0.29	+	13.84	0.00032	0.0156
energy coupled proton transport, down electrochemical gradient (GO:0015985)	24	4	0.29	+	13.84	0.00032	0.0155
RNA catabolic process (GO:0006401)	248	41	2.99	+	13.73	4.1e-32	4.32e-29
antigen processing and presentation of exogenous peptide antigen via MHC class I, TAP-dependent (GO:0002479)	76	12	0.92	+	13.11	5.7e-10	6.98e-08
modulation by symbiont of entry into host (GO:0052372)	51	8	0.61	+	13.03	4.71e-07	4.36e-05
regulation of T cell mediated cytotoxicity (GO:0001914)	39	6	0.47	+	12.78	1.48e-05	0.00103
response to interferon-gamma (GO:0034341)	183	28	2.2	+	12.71	2.5e-21	7.9e-19
defense response to symbiont (GO:0140546)	215	32	2.59	+	12.36	6.37e-24	3.05e-21
defense response to virus (GO:0051607)	215	32	2.59	+	12.36	6.37e-24	2.96e-21
regulation of viral life cycle (GO:1903900)	148	22	1.78	+	12.34	9.53e-17	2.09e-14
antigen processing and presentation of exogenous peptide antigen via MHC class I (GO:0042590)	81	12	0.98	+	12.3	1.1e-09	1.29e-07
positive regulation of interferon-beta production (GO:0032728)	41	6	0.49	+	12.15	1.91e-05	0.00132
cellular response to interferon-gamma (GO:0071346)	160	23	1.93	+	11.94	3.6e-17	8.38e-15
negative regulation of cell killing (GO:0031342)	28	4	0.34	+	11.86	0.000541	0.0249
respiratory electron transport chain (GO:0022904)	112	16	1.35	+	11.86	2.84e-12	3.83e-10
negative regulation of innate immune response (GO:0045824)	70	10	0.84	+	11.86	3.76e-08	4.05e-06
regulation of interleukin-10 production (GO:0032653)	57	8	0.69	+	11.66	1.01e-06	8.91e-05
aerobic respiration (GO:0009060)	160	22	1.93	+	11.42	4.16e-16	8.64e-14
regulation of type I interferon-mediated signaling pathway (GO:0060338)	38	5	0.46	+	10.93	0.000152	0.00842
detection of biotic stimulus (GO:0009595)	38	5	0.46	+	10.93	0.000152	0.0084
regulation of erythrocyte differentiation (GO:0045646)	46	6	0.55	+	10.83	3.44e-05	0.00227
antigen processing and presentation of peptide antigen via MHC class I (GO:0002474)	100	13	1.2	+	10.8	9.36e-10	1.12e-07
negative regulation of lipid transport (GO:0032369)	31	4	0.37	+	10.72	0.000767	0.0323
positive regulation of CD4-positive, alpha-beta T cell differentiation (GO:0043372)	31	4	0.37	+	10.72	0.000767	0.0322
cristae formation (GO:0042407)	31	4	0.37	+	10.72	0.000767	0.0321
ribosome assembly (GO:0042255)	62	8	0.75	+	10.72	1.79e-06	0.00015
regulation of viral process (GO:0050792)	189	24	2.28	+	10.55	9.28e-17	2.07e-14
regulation of regulatory T cell differentiation (GO:0045589)	32	4	0.39	+	10.38	0.000854	0.0346
positive regulation of leukocyte mediated cytotoxicity (GO:0001912)	56	7	0.67	+	10.38	9.73e-06	0.000706
regulation of interleukin-4 production (GO:0032673)	32	4	0.39	+	10.38	0.000854	0.0345
positive regulation of interleukin-10 production (GO:0032733)	40	5	0.48	+	10.38	0.00019	0.0101
establishment of protein localization to membrane (GO:0090150)	313	39	3.77	+	10.35	1.99e-26	1.37e-23
protein targeting (GO:0006605)	322	39	3.88	+	10.06	5.15e-26	3.39e-23
positive regulation of cytokine-mediated signaling pathway (GO:0001961)	50	6	0.6	+	9.97	5.27e-05	0.00335
translesion synthesis (GO:0019985)	42	5	0.51	+	9.89	0.000234	0.0118
antigen processing and presentation of exogenous peptide antigen (GO:0002478)	178	21	2.14	+	9.8	3.12e-14	5.3e-12
cellular respiration (GO:0045333)	187	22	2.25	+	9.77	7.84e-15	1.42e-12
chaperone cofactor-dependent protein refolding (GO:0051085)	34	4	0.41	+	9.77	0.00105	0.0409
response to virus (GO:0009615)	313	36	3.77	+	9.55	2.33e-23	9.69e-21
viral process (GO:0016032)	444	51	5.35	+	9.54	5.4e-33	6.1e-30
rRNA processing (GO:0006364)	262	30	3.15	+	9.51	1.52e-19	4.38e-17
ATP biosynthetic process (GO:0006754)	35	4	0.42	+	9.49	0.00116	0.0441
antigen processing and presentation of peptide antigen (GO:0048002)	193	22	2.32	+	9.47	1.42e-14	2.44e-12
translation (GO:0006412)	387	44	4.66	+	9.44	2.82e-28	2.35e-25
antigen processing and presentation of exogenous antigen (GO:0019884)	186	21	2.24	+	9.38	6.85e-14	1.1e-11
nucleobase-containing compound catabolic process (GO:0034655)	373	42	4.49	+	9.35	7.58e-27	5.45e-24
negative regulation of type I interferon production (GO:0032480)	45	5	0.54	+	9.23	0.000314	0.0154
rRNA metabolic process (GO:0016072)	272	30	3.28	+	9.16	3.98e-19	1.1e-16
positive regulation of cell killing (GO:0031343)	73	8	0.88	+	9.1	5.46e-06	0.000427
ribosomal small subunit biogenesis (GO:0042274)	73	8	0.88	+	9.1	5.46e-06	0.000425
positive regulation of T cell mediated immunity (GO:0002711)	56	6	0.67	+	8.9	9.4e-05	0.00561
ATP metabolic process (GO:0046034)	206	22	2.48	+	8.87	4.81e-14	8e-12
antigen processing and presentation (GO:0019882)	225	24	2.71	+	8.86	3.3e-15	6.22e-13
peptide biosynthetic process (GO:0043043)	414	44	4.99	+	8.83	3.61e-27	2.71e-24
regulation of interferon-beta production (GO:0032648)	57	6	0.69	+	8.74	0.000103	0.00607
positive regulation of response to cytokine stimulus (GO:0060760)	57	6	0.69	+	8.74	0.000103	0.00605
establishment of protein localization to organelle (GO:0072594)	394	41	4.74	+	8.64	5.19e-25	3.04e-22
regulation of biological process involved in symbiotic interaction (GO:0043903)	77	8	0.93	+	8.63	7.84e-06	0.000587
negative regulation of lipid localization (GO:1905953)	49	5	0.59	+	8.47	0.00045	0.0211
mitochondrial electron transport, NADH to ubiquinone (GO:0006120)	49	5	0.59	+	8.47	0.00045	0.021
heterocycle catabolic process (GO:0046700)	417	42	5.02	+	8.36	4.18e-25	2.54e-22
cellular response to virus (GO:0098586)	50	5	0.6	+	8.3	0.000491	0.0227
cellular nitrogen compound catabolic process (GO:0044270)	423	42	5.09	+	8.25	6.98e-25	3.94e-22
regulation of leukocyte mediated cytotoxicity (GO:0001910)	82	8	0.99	+	8.1	1.2e-05	0.000858
negative regulation of protein ubiquitination (GO:0031397)	82	8	0.99	+	8.1	1.2e-05	0.000855
ribosomal large subunit biogenesis (GO:0042273)	72	7	0.87	+	8.07	4.34e-05	0.00279
antigen processing and presentation of peptide or polysaccharide antigen via MHC class II (GO:0002504)	103	10	1.24	+	8.06	1.01e-06	8.95e-05
postreplication repair (GO:0006301)	52	5	0.63	+	7.99	0.000579	0.026
aromatic compound catabolic process (GO:0019439)	438	42	5.27	+	7.96	2.43e-24	1.28e-21
negative regulation of protein modification by small protein conjugation or removal (GO:1903321)	94	9	1.13	+	7.95	3.92e-06	0.000313
organic cyclic compound catabolic process (GO:1901361)	466	44	5.61	+	7.84	3.07e-25	1.94e-22
DNA synthesis involved in DNA repair (GO:0000731)	53	5	0.64	+	7.83	0.000628	0.0277
negative regulation of response to biotic stimulus (GO:0002832)	106	10	1.28	+	7.83	1.28e-06	0.00011
ribosome biogenesis (GO:0042254)	329	31	3.96	+	7.82	6.22e-18	1.56e-15
electron transport chain (GO:0022900)	170	16	2.05	+	7.82	8.33e-10	1e-07
antigen processing and presentation of exogenous peptide antigen via MHC class II (GO:0019886)	99	9	1.19	+	7.55	5.81e-06	0.000448
regulation of cellular amino acid metabolic process (GO:0006521)	66	6	0.79	+	7.55	0.000217	0.0114
pre-replicative complex assembly (GO:0036388)	66	6	0.79	+	7.55	0.000217	0.0114
positive regulation of alpha-beta T cell activation (GO:0046635)	66	6	0.79	+	7.55	0.000217	0.0113
regulation of transcription from RNA polymerase II promoter in response to hypoxia (GO:0061418)	78	7	0.94	+	7.45	6.95e-05	0.00423
negative regulation of cytokine-mediated signaling pathway (GO:0001960)	67	6	0.81	+	7.44	0.000234	0.0119
positive regulation of myeloid cell differentiation (GO:0045639)	101	9	1.22	+	7.4	6.75e-06	0.000516
antigen processing and presentation of peptide antigen via MHC class II (GO:0002495)	101	9	1.22	+	7.4	6.75e-06	0.000513
regulation of cell killing (GO:0031341)	116	10	1.4	+	7.16	2.73e-06	0.000225
positive regulation of myeloid leukocyte differentiation (GO:0002763)	58	5	0.7	+	7.16	0.000918	0.0367
energy derivation by oxidation of organic compounds (GO:0015980)	256	22	3.08	+	7.14	2.71e-12	3.69e-10
peptide metabolic process (GO:0006518)	544	46	6.55	+	7.02	1.63e-24	8.9e-22
negative regulation of response to cytokine stimulus (GO:0060761)	71	6	0.85	+	7.02	0.000313	0.0154
positive regulation of adaptive immune response based on somatic recombination of immune receptors built from immunoglobulin superfamily domains (GO:0002824)	107	9	1.29	+	6.99	1.04e-05	0.000749
amide biosynthetic process (GO:0043604)	537	45	6.47	+	6.96	7.8e-24	3.33e-21
positive regulation of intrinsic apoptotic signaling pathway (GO:2001244)	60	5	0.72	+	6.92	0.00106	0.0411
regulation of type I interferon production (GO:0032479)	133	11	1.6	+	6.87	1.26e-06	0.000109
positive regulation of type I interferon production (GO:0032481)	86	7	1.04	+	6.76	0.000123	0.00705
positive regulation of interferon-gamma production (GO:0032729)	74	6	0.89	+	6.73	0.000385	0.0184
regulation of hematopoietic stem cell differentiation (GO:1902036)	74	6	0.89	+	6.73	0.000385	0.0184
regulation of innate immune response (GO:0045088)	322	26	3.88	+	6.71	9.74e-14	1.51e-11
regulation of interleukin-12 production (GO:0032655)	62	5	0.75	+	6.7	0.00121	0.0456
positive regulation of adaptive immune response (GO:0002821)	112	9	1.35	+	6.67	1.47e-05	0.00103
regulation of interferon-gamma production (GO:0032649)	113	9	1.36	+	6.61	1.57e-05	0.00109
negative regulation of leukocyte mediated immunity (GO:0002704)	63	5	0.76	+	6.59	0.0013	0.0481
regulation of cytokine-mediated signaling pathway (GO:0001959)	168	13	2.02	+	6.43	2.76e-07	2.67e-05
ribonucleoprotein complex biogenesis (GO:0022613)	462	35	5.56	+	6.29	2.3e-17	5.51e-15
protein localization to membrane (GO:0072657)	542	41	6.53	+	6.28	3.24e-20	1e-17
regulation of response to biotic stimulus (GO:0002831)	434	32	5.23	+	6.12	1.23e-15	2.44e-13
maintenance of location in cell (GO:0051651)	96	7	1.16	+	6.06	0.000233	0.012
interleukin-1-mediated signaling pathway (GO:0070498)	96	7	1.16	+	6.06	0.000233	0.0119
cytokine-mediated signaling pathway (GO:0019221)	687	50	8.27	+	6.04	6.41e-24	2.89e-21
regulation of response to cytokine stimulus (GO:0060759)	179	13	2.16	+	6.03	5.43e-07	4.96e-05
regulation of cellular amine metabolic process (GO:0033238)	84	6	1.01	+	5.93	0.000722	0.0309
regulation of transcription from RNA polymerase II promoter in response to stress (GO:0043618)	112	8	1.35	+	5.93	9.58e-05	0.00569
ncRNA processing (GO:0034470)	436	31	5.25	+	5.9	9e-15	1.62e-12
regulation of interleukin-8 production (GO:0032677)	85	6	1.02	+	5.86	0.000766	0.0325
regulation of T cell mediated immunity (GO:0002709)	85	6	1.02	+	5.86	0.000766	0.0324
anaphase-promoting complex-dependent catabolic process (GO:0031145)	87	6	1.05	+	5.73	0.000859	0.0346
localization within membrane (GO:0051668)	615	42	7.41	+	5.67	3.7e-19	1.04e-16
regulation of DNA-templated transcription in response to stress (GO:0043620)	118	8	1.42	+	5.63	0.000135	0.00761
proton transmembrane transport (GO:1902600)	133	9	1.6	+	5.62	5.23e-05	0.00334
positive regulation of viral process (GO:0048524)	89	6	1.07	+	5.6	0.00096	0.0383
regulation of alpha-beta T cell activation (GO:0046634)	104	7	1.25	+	5.59	0.000369	0.0177
positive regulation of leukocyte mediated immunity (GO:0002705)	134	9	1.61	+	5.58	5.52e-05	0.00348
T cell receptor signaling pathway (GO:0050852)	180	12	2.17	+	5.54	3.44e-06	0.00028
regulation of pattern recognition receptor signaling pathway (GO:0062207)	105	7	1.26	+	5.54	0.000389	0.0185
regulation of hematopoietic progenitor cell differentiation (GO:1901532)	91	6	1.1	+	5.48	0.00107	0.0415
regulation of phagocytosis (GO:0050764)	92	6	1.11	+	5.42	0.00113	0.043
innate immune response (GO:0045087)	848	55	10.21	+	5.39	4.57e-24	2.33e-21
mRNA metabolic process (GO:0016071)	697	45	8.39	+	5.36	1.32e-19	3.94e-17
SCF-dependent proteasomal ubiquitin-dependent protein catabolic process (GO:0031146)	93	6	1.12	+	5.36	0.00119	0.0449
positive regulation of response to biotic stimulus (GO:0002833)	264	17	3.18	+	5.35	4.97e-08	5.2e-06
negative regulation of gene expression (GO:0010629)	999	64	12.03	+	5.32	7.29e-28	5.76e-25
ribonucleoprotein complex assembly (GO:0022618)	189	12	2.28	+	5.27	5.52e-06	0.000427
regulation of chemokine production (GO:0032642)	95	6	1.14	+	5.24	0.00132	0.0487
negative regulation of immune effector process (GO:0002698)	111	7	1.34	+	5.24	0.000533	0.0246
tumor necrosis factor-mediated signaling pathway (GO:0033209)	127	8	1.53	+	5.23	0.000217	0.0113
positive regulation of innate immune response (GO:0045089)	224	14	2.7	+	5.19	1.08e-06	9.5e-05
positive regulation of lymphocyte mediated immunity (GO:0002708)	112	7	1.35	+	5.19	0.000561	0.0253
cellular macromolecule catabolic process (GO:0044265)	925	57	11.14	+	5.12	6.35e-24	3.14e-21
ribonucleoprotein complex subunit organization (GO:0071826)	196	12	2.36	+	5.08	7.82e-06	0.000589
stimulatory C-type lectin receptor signaling pathway (GO:0002223)	116	7	1.4	+	5.01	0.000683	0.0298
regulation of adaptive immune response (GO:0002819)	183	11	2.2	+	4.99	2.2e-05	0.0015
DNA biosynthetic process (GO:0071897)	117	7	1.41	+	4.97	0.000717	0.031
cellular response to lectin (GO:1990858)	117	7	1.41	+	4.97	0.000717	0.0309
response to lectin (GO:1990840)	117	7	1.41	+	4.97	0.000717	0.0308
cellular amide metabolic process (GO:0043603)	820	49	9.87	+	4.96	5.34e-20	1.62e-17
ncRNA metabolic process (GO:0034660)	521	31	6.27	+	4.94	7.83e-13	1.13e-10
protein localization to organelle (GO:0033365)	742	44	8.93	+	4.92	7.33e-18	1.81e-15
innate immune response activating cell surface receptor signaling pathway (GO:0002220)	120	7	1.45	+	4.84	0.000826	0.0343
regulation of myeloid leukocyte differentiation (GO:0002761)	120	7	1.45	+	4.84	0.000826	0.0342
innate immune response-activating signal transduction (GO:0002758)	121	7	1.46	+	4.8	0.000865	0.0348
defense response to other organism (GO:0098542)	1038	60	12.5	+	4.8	7.27e-24	3.19e-21
intracellular protein transport (GO:0006886)	781	45	9.4	+	4.78	8.27e-18	2.01e-15
cellular response to cytokine stimulus (GO:0071345)	1016	57	12.23	+	4.66	4.83e-22	1.74e-19
regulation of intrinsic apoptotic signaling pathway (GO:2001242)	161	9	1.94	+	4.64	0.000207	0.011
positive regulation of immune effector process (GO:0002699)	234	13	2.82	+	4.61	8.85e-06	0.000654
macromolecule catabolic process (GO:0009057)	1058	58	12.74	+	4.55	5.68e-22	1.95e-19
generation of precursor metabolites and energy (GO:0006091)	403	22	4.85	+	4.53	8.86e-09	9.72e-07
positive regulation of T cell activation (GO:0050870)	220	12	2.65	+	4.53	2.33e-05	0.00158
response to cytokine (GO:0034097)	1106	60	13.32	+	4.51	1.56e-22	5.86e-20
regulation of adaptive immune response based on somatic recombination of immune receptors built from immunoglobulin superfamily domains (GO:0002822)	168	9	2.02	+	4.45	0.000279	0.0139
positive regulation of I-kappaB kinase/NF-kappaB signaling (GO:0043123)	187	10	2.25	+	4.44	0.000131	0.00746
activation of innate immune response (GO:0002218)	150	8	1.81	+	4.43	0.000624	0.0276
negative regulation of cytokine production (GO:0001818)	286	15	3.44	+	4.36	3.51e-06	0.000285
regulation of myeloid cell differentiation (GO:0045637)	232	12	2.79	+	4.3	3.83e-05	0.0025
positive regulation of leukocyte differentiation (GO:1902107)	156	8	1.88	+	4.26	0.000796	0.0333
positive regulation of hemopoiesis (GO:1903708)	156	8	1.88	+	4.26	0.000796	0.0332
cellular response to interleukin-1 (GO:0071347)	177	9	2.13	+	4.22	0.000402	0.019
negative regulation of Wnt signaling pathway (GO:0030178)	219	11	2.64	+	4.17	0.000103	0.00604
positive regulation of leukocyte cell-cell adhesion (GO:1903039)	240	12	2.89	+	4.15	5.23e-05	0.00333
cellular response to decreased oxygen levels (GO:0036294)	202	10	2.43	+	4.11	0.000237	0.0119
response to interleukin-1 (GO:0070555)	203	10	2.44	+	4.09	0.000246	0.0124
regulation of I-kappaB kinase/NF-kappaB signaling (GO:0043122)	246	12	2.96	+	4.05	6.56e-05	0.00402
regulation of leukocyte mediated immunity (GO:0002703)	226	11	2.72	+	4.04	0.000134	0.00761
maintenance of location (GO:0051235)	166	8	2	+	4	0.00117	0.0442
positive regulation of NF-kappaB transcription factor activity (GO:0051092)	166	8	2	+	4	0.00117	0.0441
biological process involved in interaction with host (GO:0051701)	187	9	2.25	+	4	0.000587	0.0262
negative regulation of canonical Wnt signaling pathway (GO:0090090)	187	9	2.25	+	4	0.000587	0.0262
regulation of lymphocyte mediated immunity (GO:0002706)	167	8	2.01	+	3.98	0.00121	0.0456
positive regulation of cytokine production (GO:0001819)	489	23	5.89	+	3.91	5.53e-08	5.72e-06
response to other organism (GO:0051707)	1425	67	17.16	+	3.9	5.53e-22	1.94e-19
defense response (GO:0006952)	1426	67	17.17	+	3.9	5.73e-22	1.93e-19
response to external biotic stimulus (GO:0043207)	1426	67	17.17	+	3.9	5.73e-22	1.89e-19
regulation of cellular ketone metabolic process (GO:0010565)	192	9	2.31	+	3.89	0.000704	0.0305
cellular response to hypoxia (GO:0071456)	193	9	2.32	+	3.87	0.000729	0.031
positive regulation of cell-cell adhesion (GO:0022409)	283	13	3.41	+	3.81	5.88e-05	0.00366
response to biotic stimulus (GO:0009607)	1547	71	18.63	+	3.81	8.47e-23	3.35e-20
cellular response to oxygen levels (GO:0071453)	220	10	2.65	+	3.77	0.000453	0.0211
biological process involved in interspecies interaction between organisms (GO:0044419)	1593	72	19.18	+	3.75	9.06e-23	3.49e-20
regulation of leukocyte proliferation (GO:0070663)	246	11	2.96	+	3.71	0.000271	0.0135
positive regulation of defense response (GO:0031349)	362	16	4.36	+	3.67	1.31e-05	0.000925
regulation of lymphocyte proliferation (GO:0050670)	227	10	2.73	+	3.66	0.000572	0.0258
cellular response to tumor necrosis factor (GO:0071356)	250	11	3.01	+	3.65	0.000309	0.0153
negative regulation of cell activation (GO:0050866)	205	9	2.47	+	3.65	0.0011	0.0421
regulation of mononuclear cell proliferation (GO:0032944)	229	10	2.76	+	3.63	0.000611	0.0271
regulation of hemopoiesis (GO:1903706)	390	17	4.7	+	3.62	8.34e-06	0.000622
neutrophil degranulation (GO:0043312)	482	21	5.8	+	3.62	7.11e-07	6.42e-05
myeloid cell activation involved in immune response (GO:0002275)	528	23	6.36	+	3.62	2.06e-07	2.02e-05
organonitrogen compound biosynthetic process (GO:1901566)	1379	60	16.61	+	3.61	4.81e-18	1.23e-15
antigen receptor-mediated signaling pathway (GO:0050851)	299	13	3.6	+	3.61	0.0001	0.00592
protein polyubiquitination (GO:0000209)	325	14	3.91	+	3.58	5.96e-05	0.0037
neutrophil activation involved in immune response (GO:0002283)	488	21	5.88	+	3.57	8.6e-07	7.72e-05
positive regulation of response to external stimulus (GO:0032103)	514	22	6.19	+	3.55	5.09e-07	4.68e-05
regulation of cytokine production (GO:0001817)	748	32	9.01	+	3.55	1.08e-09	1.29e-07
mitochondrion organization (GO:0007005)	468	20	5.64	+	3.55	1.75e-06	0.000147
regulation of leukocyte differentiation (GO:1902105)	281	12	3.38	+	3.55	0.000216	0.0114
neutrophil mediated immunity (GO:0002446)	497	21	5.98	+	3.51	1.14e-06	9.94e-05
neutrophil activation (GO:0042119)	498	21	6	+	3.5	1.17e-06	0.000102
granulocyte activation (GO:0036230)	503	21	6.06	+	3.47	1.37e-06	0.000117
protein transport (GO:0015031)	1300	54	15.65	+	3.45	2.12e-15	4.04e-13
leukocyte degranulation (GO:0043299)	507	21	6.11	+	3.44	1.54e-06	0.000131
cellular nitrogen compound biosynthetic process (GO:0044271)	1553	64	18.7	+	3.42	3.79e-18	9.82e-16
regulation of protein modification by small protein conjugation or removal (GO:1903320)	245	10	2.95	+	3.39	0.001	0.0392
myeloid leukocyte activation (GO:0002274)	590	24	7.1	+	3.38	3.65e-07	3.48e-05
cellular protein-containing complex assembly (GO:0034622)	867	35	10.44	+	3.35	7.24e-10	8.81e-08
intracellular transport (GO:0046907)	1464	59	17.63	+	3.35	2.91e-16	6.13e-14
myeloid leukocyte mediated immunity (GO:0002444)	522	21	6.29	+	3.34	2.4e-06	0.0002
immune response (GO:0006955)	2075	83	24.99	+	3.32	3.5e-23	1.42e-20
regulation of leukocyte cell-cell adhesion (GO:1903037)	327	13	3.94	+	3.3	0.000233	0.012
positive regulation of leukocyte activation (GO:0002696)	429	17	5.17	+	3.29	2.7e-05	0.00181
biological process involved in symbiotic interaction (GO:0044403)	278	11	3.35	+	3.29	0.000725	0.031
response to tumor necrosis factor (GO:0034612)	278	11	3.35	+	3.29	0.000725	0.0309
leukocyte activation involved in immune response (GO:0002366)	635	25	7.65	+	3.27	3.69e-07	3.5e-05
establishment of protein localization (GO:0045184)	1397	55	16.82	+	3.27	9.72e-15	1.73e-12
cell activation involved in immune response (GO:0002263)	639	25	7.69	+	3.25	4.13e-07	3.86e-05
positive regulation of lymphocyte activation (GO:0051251)	384	15	4.62	+	3.24	9.39e-05	0.00562
cellular macromolecule biosynthetic process (GO:0034645)	1639	64	19.74	+	3.24	4.95e-17	1.13e-14
regulation of defense response (GO:0031347)	852	33	10.26	+	3.22	6.24e-09	7.04e-07
RNA processing (GO:0006396)	930	36	11.2	+	3.21	1.19e-09	1.4e-07
regulation of T cell activation (GO:0050863)	336	13	4.05	+	3.21	0.0003	0.0148
positive regulation of cell activation (GO:0050867)	440	17	5.3	+	3.21	3.67e-05	0.00241
macromolecule biosynthetic process (GO:0009059)	1680	64	20.23	+	3.16	1.58e-16	3.39e-14
positive regulation of immune response (GO:0050778)	747	28	9	+	3.11	1.86e-07	1.84e-05
regulated exocytosis (GO:0045055)	697	26	8.39	+	3.1	5.72e-07	5.2e-05
establishment of localization in cell (GO:0051649)	2335	87	28.12	+	3.09	2.09e-22	7.68e-20
nitrogen compound transport (GO:0071705)	1708	62	20.57	+	3.01	4.73e-15	8.7e-13
organic substance catabolic process (GO:1901575)	1769	64	21.3	+	3	1.74e-15	3.36e-13
cellular protein localization (GO:0034613)	1470	53	17.7	+	2.99	9.54e-13	1.36e-10
cellular catabolic process (GO:0044248)	1812	65	21.82	+	2.98	1.46e-15	2.85e-13
cellular macromolecule localization (GO:0070727)	1480	53	17.82	+	2.97	1.23e-12	1.74e-10
regulation of immune response (GO:0050776)	1183	42	14.25	+	2.95	5.21e-10	6.43e-08
immune response-activating cell surface receptor signaling pathway (GO:0002429)	455	16	5.48	+	2.92	0.000177	0.00963
immune response-activating signal transduction (GO:0002757)	455	16	5.48	+	2.92	0.000177	0.0096
regulation of cell activation (GO:0050865)	664	23	8	+	2.88	8.6e-06	0.000638
regulation of immune effector process (GO:0002697)	435	15	5.24	+	2.86	0.000344	0.0166
leukocyte activation (GO:0045321)	939	32	11.31	+	2.83	1.86e-07	1.84e-05
cell activation (GO:0001775)	1089	37	13.11	+	2.82	1.97e-08	2.14e-06
regulation of leukocyte activation (GO:0002694)	622	21	7.49	+	2.8	3.09e-05	0.00205
positive regulation of immune system process (GO:0002684)	1069	36	12.87	+	2.8	3.89e-08	4.16e-06
regulation of lymphocyte activation (GO:0051249)	536	18	6.45	+	2.79	0.000123	0.00705
response to oxygen levels (GO:0070482)	388	13	4.67	+	2.78	0.00109	0.0421
negative regulation of immune system process (GO:0002683)	597	20	7.19	+	2.78	5.31e-05	0.00336
regulation of response to external stimulus (GO:0032101)	1199	40	14.44	+	2.77	7.88e-09	8.77e-07
exocytosis (GO:0006887)	785	26	9.45	+	2.75	4.72e-06	0.000373
immune system process (GO:0002376)	2903	96	34.96	+	2.75	2.17e-21	7.01e-19
posttranscriptional regulation of gene expression (GO:0010608)	581	19	7	+	2.72	0.000111	0.00646
immune response-regulating cell surface receptor signaling pathway (GO:0002768)	492	16	5.92	+	2.7	0.000411	0.0194
catabolic process (GO:0009056)	2096	68	25.24	+	2.69	3.24e-14	5.45e-12
immune response-regulating signaling pathway (GO:0002764)	495	16	5.96	+	2.68	0.000438	0.0205
organic substance transport (GO:0071702)	2079	67	25.03	+	2.68	7.28e-14	1.16e-11
regulation of response to stress (GO:0080134)	1562	50	18.81	+	2.66	2.91e-10	3.68e-08
regulation of cell-cell adhesion (GO:0022407)	439	14	5.29	+	2.65	0.00112	0.0428
protein-containing complex assembly (GO:0065003)	1358	43	16.35	+	2.63	8.84e-09	9.77e-07
RNA metabolic process (GO:0016070)	1582	50	19.05	+	2.62	4.45e-10	5.54e-08
leukocyte mediated immunity (GO:0002443)	764	24	9.2	+	2.61	2.57e-05	0.00173
response to external stimulus (GO:0009605)	2525	79	30.41	+	2.6	8.11e-16	1.67e-13
protein localization (GO:0008104)	2063	64	24.84	+	2.58	1.67e-12	2.33e-10
regulation of immune system process (GO:0002682)	1717	53	20.68	+	2.56	2.7e-10	3.44e-08
cellular localization (GO:0051641)	2985	92	35.94	+	2.56	2.4e-18	6.33e-16
activation of immune response (GO:0002253)	530	16	6.38	+	2.51	0.000889	0.0356
cellular response to organic substance (GO:0071310)	2344	70	28.23	+	2.48	6.58e-13	9.64e-11
immune effector process (GO:0002252)	939	28	11.31	+	2.48	2.05e-05	0.00141
cellular biosynthetic process (GO:0044249)	2715	80	32.69	+	2.45	1.33e-14	2.31e-12
negative regulation of macromolecule metabolic process (GO:0010605)	2880	84	34.68	+	2.42	4.63e-15	8.61e-13
modification-dependent protein catabolic process (GO:0019941)	552	16	6.65	+	2.41	0.00134	0.0493
secretion by cell (GO:0032940)	932	27	11.22	+	2.41	3.93e-05	0.00255
negative regulation of metabolic process (GO:0009892)	3095	89	37.27	+	2.39	8.65e-16	1.73e-13
organic substance biosynthetic process (GO:1901576)	2803	80	33.75	+	2.37	7.5e-14	1.19e-11
macromolecule localization (GO:0033036)	2496	71	30.06	+	2.36	4.04e-12	5.37e-10
positive regulation of gene expression (GO:0010628)	1169	33	14.08	+	2.34	6.91e-06	0.000523
protein-containing complex subunit organization (GO:0043933)	1605	45	19.33	+	2.33	1.51e-07	1.53e-05
biosynthetic process (GO:0009058)	2865	80	34.5	+	2.32	2.56e-13	3.81e-11
export from cell (GO:0140352)	982	27	11.83	+	2.28	7.86e-05	0.00476
cellular response to chemical stimulus (GO:0070887)	2914	79	35.09	+	2.25	1.78e-12	2.47e-10
response to stress (GO:0006950)	3626	98	43.66	+	2.24	8.53e-16	1.73e-13
negative regulation of cell population proliferation (GO:0008285)	703	19	8.47	+	2.24	0.00124	0.0461
positive regulation of intracellular signal transduction (GO:1902533)	1040	28	12.52	+	2.24	0.000106	0.0062
negative regulation of multicellular organismal process (GO:0051241)	1014	27	12.21	+	2.21	0.000165	0.00903
nucleic acid metabolic process (GO:0090304)	2217	59	26.7	+	2.21	6.9e-09	7.74e-07
response to organic substance (GO:0010033)	3008	80	36.22	+	2.21	3.51e-12	4.7e-10
transport (GO:0006810)	4476	119	53.9	+	2.21	1.35e-19	3.96e-17
cellular component biogenesis (GO:0044085)	2754	72	33.16	+	2.17	1.39e-10	1.79e-08
regulation of programmed cell death (GO:0043067)	1532	40	18.45	+	2.17	4.68e-06	0.000372
cell surface receptor signaling pathway (GO:0007166)	2495	65	30.04	+	2.16	2.02e-09	2.34e-07
gene expression (GO:0010467)	2117	55	25.49	+	2.16	5.1e-08	5.31e-06
negative regulation of cell death (GO:0060548)	1008	26	12.14	+	2.14	0.000314	0.0154
secretion (GO:0046903)	1047	27	12.61	+	2.14	0.000234	0.0119
establishment of localization (GO:0051234)	4631	119	55.77	+	2.13	2.15e-18	5.76e-16
regulation of cell death (GO:0010941)	1668	42	20.09	+	2.09	6.4e-06	0.000491
negative regulation of programmed cell death (GO:0043069)	914	23	11.01	+	2.09	0.000986	0.0393
nucleobase-containing compound metabolic process (GO:0006139)	2705	68	32.57	+	2.09	4.18e-09	4.76e-07
regulation of apoptotic process (GO:0042981)	1493	37	17.98	+	2.06	3.74e-05	0.00245
regulation of cell population proliferation (GO:0042127)	1654	40	19.92	+	2.01	3.06e-05	0.00204
positive regulation of response to stimulus (GO:0048584)	2312	55	27.84	+	1.98	9.15e-07	8.17e-05
positive regulation of multicellular organismal process (GO:0051240)	1431	34	17.23	+	1.97	0.000224	0.0116
negative regulation of molecular function (GO:0044092)	1137	27	13.69	+	1.97	0.00111	0.0426
regulation of gene expression (GO:0010468)	4922	116	59.27	+	1.96	9.9e-15	1.74e-12
heterocycle metabolic process (GO:0046483)	2891	68	34.81	+	1.95	4.12e-08	4.38e-06
cellular aromatic compound metabolic process (GO:0006725)	2937	69	35.37	+	1.95	4.52e-08	4.76e-06
negative regulation of biological process (GO:0048519)	5501	129	66.24	+	1.95	5.84e-17	1.32e-14
positive regulation of signal transduction (GO:0009967)	1584	37	19.07	+	1.94	0.000114	0.00661
cellular nitrogen compound metabolic process (GO:0034641)	3395	79	40.88	+	1.93	3.05e-09	3.52e-07
organic cyclic compound metabolic process (GO:1901360)	3182	73	38.32	+	1.91	3.01e-08	3.26e-06
positive regulation of cell communication (GO:0010647)	1755	39	21.13	+	1.85	0.000225	0.0117
positive regulation of signaling (GO:0023056)	1761	39	21.21	+	1.84	0.000234	0.0118
vesicle-mediated transport (GO:0016192)	1969	43	23.71	+	1.81	0.000136	0.00764
localization (GO:0051179)	5831	127	70.22	+	1.81	5.63e-14	9.27e-12
positive regulation of molecular function (GO:0044093)	1618	35	19.48	+	1.8	0.000822	0.0342
cellular protein metabolic process (GO:0044267)	3590	77	43.23	+	1.78	2.11e-07	2.06e-05
regulation of macromolecule metabolic process (GO:0060255)	6340	130	76.34	+	1.7	2.18e-12	3e-10
response to chemical (GO:0042221)	4381	88	52.75	+	1.67	3.18e-07	3.06e-05
cellular component assembly (GO:0022607)	2494	50	30.03	+	1.66	0.000389	0.0185
protein metabolic process (GO:0019538)	4203	83	50.61	+	1.64	1.73e-06	0.000146
regulation of metabolic process (GO:0019222)	6874	135	82.78	+	1.63	1.65e-11	2.18e-09
regulation of multicellular organismal process (GO:0051239)	2673	52	32.19	+	1.62	0.00058	0.026
regulation of catalytic activity (GO:0050790)	2433	47	29.3	+	1.6	0.00108	0.0417
regulation of protein metabolic process (GO:0051246)	2665	51	32.09	+	1.59	0.000831	0.0343
organonitrogen compound metabolic process (GO:1901564)	5246	100	63.17	+	1.58	3.59e-07	3.44e-05
regulation of response to stimulus (GO:0048583)	4306	82	51.85	+	1.58	9.71e-06	0.000707
regulation of molecular function (GO:0065009)	3118	59	37.55	+	1.57	0.000353	0.017
regulation of signal transduction (GO:0009966)	3128	58	37.67	+	1.54	0.000699	0.0304
cellular macromolecule metabolic process (GO:0044260)	4909	90	59.11	+	1.52	1.25e-05	0.000888
cellular metabolic process (GO:0044237)	7542	137	90.82	+	1.51	3.76e-09	4.31e-07
regulation of signaling (GO:0023051)	3545	63	42.69	+	1.48	0.00126	0.0469
positive regulation of metabolic process (GO:0009893)	3820	67	46	+	1.46	0.0013	0.0481
negative regulation of cellular process (GO:0048523)	4902	85	59.03	+	1.44	0.000226	0.0117
cellular component organization or biogenesis (GO:0071840)	6006	103	72.32	+	1.42	4.22e-05	0.00272
metabolic process (GO:0008152)	8313	142	100.1	+	1.42	1.08e-07	1.11e-05
signal transduction (GO:0007165)	5227	88	62.94	+	1.4	0.000422	0.0198
response to stimulus (GO:0050896)	8540	139	102.84	+	1.35	5.02e-06	0.000395
nitrogen compound metabolic process (GO:0006807)	6886	112	82.92	+	1.35	0.000144	0.00806
macromolecule metabolic process (GO:0043170)	6151	100	74.07	+	1.35	0.000477	0.0221
positive regulation of cellular process (GO:0048522)	5741	93	69.13	+	1.35	0.00104	0.0407
positive regulation of biological process (GO:0048518)	6331	101	76.24	+	1.32	0.0011	0.0424
organic substance metabolic process (GO:0071704)	7840	120	94.41	+	1.27	0.00123	0.0459
regulation of biological process (GO:0050789)	11898	179	143.27	+	1.25	3.76e-06	0.000303
biological regulation (GO:0065007)	12568	185	151.34	+	1.22	9.91e-06	0.000715
cellular process (GO:0009987)	15495	217	186.59	+	1.16	2.49e-06	0.000206
biological_process (GO:0008150)	17851	235	214.96	+	1.09	6.23e-05	0.00383
Unclassified (UNCLASSIFIED)	2744	13	33.04	-	0.39	6.23e-05	0.00385
G protein-coupled receptor signaling pathway (GO:0007186)	1305	4	15.71	-	0.25	0.000832	0.0341
sensory perception (GO:0007600)	979	2	11.79	-	0.17	0.00123	0.0459

[truncated: 1 more sheets: Panther - PS5X Down]
