# Supplementary material for: Human microglia differentially respond to β‐amyloid, tau, and combined Alzheimer's disease pathologies in vivo
Source: Alzheimers Dement. 2025 Nov 21;21(11):e70930. doi: 10.1002/alz.70930 (PMC12635866; doi:10.1002/alz.70930)
Supplement: Supplementary file 4 — Supporting Information [file ALZ-21-e70930-s004.xlsx]

## Sheet: alpha_vs_ctrl_DEGs
Gene	baseMean	log2FoldChange	lfcSE	stat	pvalue	padj
IFI27	21788	11.0989	0.146337	75.8449	0	0
OTOF	8928.4	11.0889	0.24752	44.8002	0	0
CCL8	252.186	10.5594	1.02892	10.2626	1.04E-24	1.98E-23
CLIC5	180.577	10.0835	1.00465	10.0368	1.05E-23	1.94E-22
CXCL10	19855	9.63288	0.190206	50.6445	0	0
AL591468.1	188.204	9.12015	1.02823	8.86972	7.33E-19	1.09E-17
AL139352.1	72.0689	8.99703	1.03464	8.6958	3.44E-18	4.96E-17
CXCL11	764.865	8.93023	1.02597	8.7042	3.20E-18	4.62E-17
CORO2B	94.7149	8.81536	1.01235	8.70782	3.10E-18	4.48E-17
MNDA	4484.69	8.79249	0.198134	44.3765	0	0
IFI44L	23826.1	8.66139	0.121028	71.5651	0	0
BAHCC1	142.005	8.34646	0.686574	12.1567	5.29E-34	1.37E-32
AL645922.1	89.45	7.92082	1.29505	6.11622	9.58E-10	7.87E-09
MOXD1	887.554	7.91884	0.345674	22.9084	3.83E-116	3.49E-114
NAT8	172.58	7.91723	0.654347	12.0994	1.06E-33	2.74E-32
TRIM31	192.696	7.90999	0.596097	13.2696	3.47E-40	1.05E-38
HESX1	1266.76	7.85961	0.260252	30.2	2.37E-200	3.83E-198
IFIT1	80289.9	7.76567	0.097171	79.9176	0	0
MMP13	1306.72	7.62552	0.252925	30.1493	1.10E-199	1.75E-197
LINC01887	18.4572	7.36889	1.06368	6.9277	4.28E-12	4.21E-11
RSAD2	522.347	7.35906	0.305411	24.0956	2.78E-128	2.88E-126
CXCL9	18060.7	7.24001	1.02852	7.03929	1.93E-12	1.95E-11
USP18	6064.07	7.18267	0.0897511	80.0287	0	0
SIGLEC1	26096.8	7.15106	0.0872134	81.9949	0	0
GBP1	9793.5	7.00616	0.247269	28.3341	1.31E-176	1.91E-174
ISG20	8068.57	6.95899	0.123981	56.1297	0	0
CXCR2P1	852.413	6.82984	0.220846	30.9258	5.38E-210	9.13E-208
IFI44	12084.8	6.80313	0.0971538	70.0243	0	0
AC104837.2	9.66806	6.65664	1.08994	6.10734	1.01E-09	8.30E-09
SLC9C2	15.6225	6.64528	1.24366	5.34333	9.13E-08	6.27E-07
CSAG3	18.0186	6.64324	1.0687	6.21617	5.09E-10	4.26E-09
IFIT3	41639.6	6.6025	0.0685131	96.3684	0	0
IFIT2	40594.5	6.54262	0.069729	93.8292	0	0
OAS2	32171.2	6.53987	0.0858085	76.2147	0	0
ALMS1P1	249.786	6.53908	0.362108	18.0584	6.78E-73	3.84E-71
EFL1P1	9.41391	6.45924	1.04968	6.15354	7.58E-10	6.26E-09
NEXN	1033.69	6.43486	0.209067	30.779	5.01E-208	8.39E-206
AL031058.1	6.85956	6.42596	1.12228	5.7258	1.03E-08	7.69E-08
OASL	7912.78	6.42409	0.0800403	80.2608	0	0
CCL2	8562.08	6.38589	0.0965509	66.1401	0	0
PAH	32.6747	6.34447	1.03584	6.12496	9.07E-10	7.46E-09
STAP1	1536.56	6.33535	0.13315	47.5807	0	0
MYH7	18.1727	6.33201	1.06784	5.92976	3.03E-09	2.38E-08
IFI6	71505.6	6.31385	0.0868466	72.7011	0	0
LAG3	2005.74	6.28453	0.162422	38.6925	0	0
MX1	57838.7	6.19586	0.0504635	122.779	0	0
HRASLS2	37.172	6.16856	1.0289	5.99532	2.03E-09	1.62E-08
IFIT1B	8.21107	6.14155	1.11019	5.53196	3.17E-08	2.26E-07
AC015468.3	21.0539	6.12318	1.04136	5.87996	4.10E-09	3.17E-08
LGALS3BP	9476.11	6.09751	0.0877623	69.4775	0	0
ZBP1	4210.11	6.0644	0.0871128	69.6155	0	0
AC015468.2	9.89672	6.02824	1.13608	5.30616	1.12E-07	7.62E-07
IL6	110.9	5.97378	0.499972	11.9482	6.63E-33	1.67E-31
SERPING1	3777.83	5.9463	0.131513	45.2146	0	0
AP001610.1	140.196	5.90607	0.379043	15.5815	9.72E-55	4.04E-53
NAT8B	13.3922	5.90461	1.07365	5.49957	3.81E-08	2.70E-07
HELZ2	10976.6	5.90319	0.0894864	65.9675	0	0
RUFY4	1370.95	5.89771	0.131352	44.9001	0	0
DSP	440.502	5.79674	0.782821	7.40494	1.31E-13	1.43E-12
MT2A	2986.59	5.66714	0.140491	40.3381	0	0
LINC01556	6.88579	5.61127	1.1141	5.03658	4.74E-07	3.02E-06
RFX6	4.56661	5.59151	1.17499	4.75876	1.95E-06	1.15E-05
AC023825.2	10.1027	5.58539	1.1039	5.05968	4.20E-07	2.69E-06
FNDC11	3.02564	5.5264	1.21964	4.53118	5.87E-06	3.26E-05
AC015911.7	10.7353	5.50504	1.11322	4.94513	7.61E-07	4.72E-06
AC022080.2	103.765	5.48761	0.34426	15.9403	3.33E-57	1.43E-55
HES4	24.3105	5.46342	0.786044	6.95053	3.64E-12	3.59E-11
GPR31	95.3109	5.4468	0.507365	10.7355	6.94E-27	1.42E-25
MX2	13707.9	5.44438	0.109079	49.9125	0	0
CACNA1I	17.0653	5.43207	1.0906	4.98079	6.33E-07	3.97E-06
LINC02153	31.6623	5.42397	0.575058	9.43204	4.02E-21	6.59E-20
ASCL1	31.1192	5.39221	0.865408	6.23083	4.64E-10	3.90E-09
KRT8P45	4.38667	5.3552	1.20754	4.4348	9.22E-06	5.00E-05
AMOTL2	4.68357	5.3502	1.24129	4.31018	1.63E-05	8.54E-05
GPR42	2.70706	5.3488	1.42965	3.74134	0.000183044	0.000817326
LY6E	17521.7	5.34631	0.0925441	57.7704	0	0
AC006974.2	71.9282	5.33036	0.461766	11.5434	7.97E-31	1.87E-29
USP30-AS1	411.639	5.32729	0.24765	21.5114	1.22E-102	9.92E-101
HCG4P11	49.5651	5.30755	0.656556	8.08392	6.27E-16	7.99E-15
FAM171A1	16.7386	5.30578	0.869675	6.10087	1.05E-09	8.63E-09
AC026108.1	5.77589	5.28624	1.19295	4.43124	9.37E-06	5.08E-05
NKAIN1	12.3308	5.23599	1.05998	4.93971	7.82E-07	4.84E-06
FFAR3	30.9718	5.23515	0.580078	9.0249	1.80E-19	2.73E-18
MT1E	22.3217	5.17806	0.705151	7.34319	2.09E-13	2.25E-12
OAS3	44006.1	5.16416	0.0750913	68.7718	0	0
TNFSF10	17678.4	5.16139	0.0822628	62.7427	0	0
TEKT1	2.21829	5.12629	1.32853	3.85862	0.000114027	0.000525058
IFNE	10.005	5.11687	1.07358	4.76617	1.88E-06	1.11E-05
CYP19A1	406.499	5.112	0.201167	25.4118	1.87E-142	2.16E-140
HCG4P8	3.24302	5.09248	1.20436	4.22836	2.35E-05	0.000120494
AC016831.5	1.94586	5.09146	1.59765	3.18685	0.0014383	0.00541705
SLC31A1P1	3.49054	5.08593	1.20427	4.22324	2.41E-05	0.000122999
TMEM54	3.88242	5.04344	1.201	4.19935	2.68E-05	0.000135787
IL15RA	179.88	5.012	0.483041	10.3759	3.19E-25	6.20E-24
PRKD1	5.76284	4.99817	1.28893	3.87776	0.000105423	0.000488959
FOXC1	30.3154	4.98914	0.680442	7.33221	2.26E-13	2.43E-12
GVINP1	531.901	4.96804	0.28451	17.4617	2.80E-68	1.46E-66
HLA-G	8.85005	4.9635	1.10217	4.50339	6.69E-06	3.69E-05
HLA-F	5011.75	4.95672	0.0862982	57.4372	0	0
AL355916.3	2.02668	4.94932	1.56548	3.16154	0.00156939	0.00585439
AL162414.1	11.7148	4.94605	1.11153	4.44976	8.60E-06	4.69E-05
CD38	763.68	4.93256	0.176658	27.9215	1.46E-171	2.04E-169
CMPK2	63.1736	4.92949	0.441821	11.1572	6.60E-29	1.44E-27
AC002480.4	6.26199	4.92764	1.12112	4.39529	1.11E-05	5.93E-05
EBF4	89.5074	4.91447	0.842024	5.8365	5.33E-09	4.08E-08
AC073072.1	5.79905	4.88201	1.19671	4.07951	4.51E-05	0.000221625
AC015468.4	113.058	4.87979	0.29567	16.5041	3.43E-61	1.58E-59
CFB	511.146	4.87693	0.268382	18.1716	8.67E-74	4.95E-72
AC002480.1	70.2791	4.8681	0.765489	6.35947	2.02E-10	1.75E-09
KCNE1B	5.2284	4.86126	1.22854	3.95694	7.59E-05	0.000359931
GJA4	12.4618	4.82214	1.082	4.45668	8.32E-06	4.55E-05
FBXO39	16.529	4.82086	0.717556	6.71845	1.84E-11	1.73E-10
SMTNL1	325.318	4.81971	0.189077	25.4906	2.50E-143	2.91E-141
IFITM1	27893.1	4.81836	0.0681368	70.7159	0	0
APOBEC3A	53.5182	4.8002	0.469386	10.2265	1.51E-24	2.86E-23
AC002480.3	37.3954	4.79075	0.498207	9.61598	6.85E-22	1.17E-20
SECTM1	3895.83	4.77027	0.120311	39.6494	0	0
AC082651.3	2.88886	4.7615	1.24782	3.81584	0.000135719	0.000617867
AC015468.1	164.388	4.75936	0.239125	19.9032	3.82E-88	2.61E-86
CLDN23	89.5441	4.75074	0.336244	14.1289	2.52E-45	8.54E-44
GCNT4	4.48338	4.72717	1.1841	3.99221	6.55E-05	0.000313317
RTP4	1255.15	4.71966	0.110111	42.8626	0	0
FAP	7.87588	4.70731	0.921501	5.10831	3.25E-07	2.11E-06
IFITM3	35481.1	4.69649	0.0909122	51.6596	0	0
STEAP1B	132.875	4.69211	0.272752	17.2028	2.53E-66	1.27E-64
PTPRU	197.707	4.67047	0.239859	19.4718	1.91E-84	1.27E-82
HERC5	8612.7	4.66685	0.0647833	72.0379	0	0
CD69	271.101	4.66429	0.209503	22.2636	8.33E-110	7.19E-108
ISG15	1199.75	4.66161	0.121811	38.2693	0	0
FCGR3B	30.4105	4.65869	0.763577	6.10114	1.05E-09	8.62E-09
EPSTI1	17089.2	4.65756	0.0804096	57.9229	0	0
RN7SL713P	7.97937	4.65703	0.922447	5.04856	4.45E-07	2.84E-06
LINC01260	21.3543	4.64007	0.888527	5.2222	1.77E-07	1.18E-06
RAPGEF5	39.9211	4.62212	0.645272	7.16306	7.89E-13	8.22E-12
NT5C3A	12714.1	4.5956	0.0666956	68.9041	0	0
Z95114.3	15.3882	4.58395	1.06592	4.30045	1.70E-05	8.90E-05
LINC01662	1.45796	4.55814	1.52072	2.99735	0.00272335	0.00962592
XAF1	14793.7	4.5489	0.0871294	52.2086	0	0
IFIH1	8262.97	4.54424	0.203141	22.3698	7.74E-111	6.75E-109
AC007068.2	6.34765	4.54345	1.14998	3.9509	7.79E-05	0.00036827
TCN2	620.156	4.52671	0.15521	29.165	5.39E-187	8.20E-185
SOCS1	1897.89	4.5267	0.21965	20.6088	2.29E-94	1.71E-92
PRAL	1189.47	4.5167	0.132506	34.0868	1.16E-254	2.69E-252
CCL7	6.34151	4.49445	1.17772	3.81624	0.000135498	0.000617062
AL096816.1	2.55405	4.43736	1.26224	3.51547	0.000438973	0.00183577
GUCY2F	7.01574	4.42788	1.14078	3.88144	0.00010384	0.000482011
LINC01494	3.91851	4.412	1.18087	3.73622	0.000186804	0.000833191
PDGFRL	523.686	4.40974	0.132475	33.2872	5.91E-243	1.22E-240
TMEM229B	4402.61	4.40629	0.106078	41.5382	0	0
DDX58	10795.1	4.40619	0.0671248	65.6417	0	0
OR52I2	7.8036	4.40103	1.08061	4.07272	4.65E-05	0.00022783
OR1X1P	4.43381	4.39619	1.2281	3.57968	0.000344021	0.00146568
ODF3B	5204.14	4.38367	0.134159	32.6751	3.53E-234	6.89E-232
APOL3	5855.8	4.3349	0.0850959	50.9413	0	0
CD79B	5.08195	4.33017	1.17666	3.68004	0.000233201	0.00102247
MIR4740	1.52906	4.32854	1.40956	3.07085	0.00213452	0.00773239
HPSE	1947.45	4.32576	0.0812845	53.2176	0	0
AC007919.1	3.80853	4.32411	1.20598	3.58557	0.000336347	0.00143538
USP41	48.5925	4.30297	0.381022	11.2932	1.42E-29	3.15E-28
NEURL3	53.386	4.289	0.568832	7.54002	4.70E-14	5.28E-13
SALL4P5	2.92346	4.28495	1.27411	3.3631	0.000770734	0.00306779
SAMD9L	28016	4.28479	0.0611623	70.056	0	0
AL645608.8	2.44564	4.28083	1.35361	3.16253	0.00156406	0.00583761
EPHB2	3239.1	4.28026	0.0931923	45.9293	0	0
JUP	4983.11	4.27705	0.0946704	45.1783	0	0
AC002480.2	256.136	4.25411	0.169727	25.0644	1.22E-138	1.35E-136
ZDHHC4P1	59.8589	4.25234	0.375013	11.3392	8.39E-30	1.89E-28
RNA5SP52	2.26697	4.2453	1.3313	3.18884	0.00142843	0.00538277
PAX5	49.6985	4.20687	0.464224	9.06216	1.28E-19	1.95E-18
ACOD1	89.6473	4.2025	0.624823	6.72592	1.74E-11	1.65E-10
SIGLEC8	410.107	4.19444	0.157225	26.6779	8.50E-157	1.08E-154
IFITM4P	2.5949	4.19326	1.28055	3.27458	0.00105818	0.00410005
AL445490.1	481.467	4.19203	0.123619	33.9108	4.62E-252	1.05E-249
MAJIN	5.50507	4.18394	1.04291	4.0118	6.03E-05	0.000290083
CH25H	214.167	4.18378	0.210121	19.9113	3.25E-88	2.23E-86
ELOVL3	86.2264	4.17676	0.324816	12.8588	7.67E-38	2.22E-36
TOMM20P2	5.10515	4.17413	1.22157	3.41703	0.00063308	0.00256263
FRAS1	5.16283	4.16837	1.31829	3.16194	0.00156721	0.00584858
PKD2L1	1290.67	4.16793	0.104631	39.8346	0	0
AP001496.1	2.31537	4.1588	1.29214	3.21854	0.00128844	0.00490646
CCL25	107.593	4.15255	1.03679	4.00519	6.20E-05	0.000297664
OR52N4	14.9691	4.14795	0.727543	5.70132	1.19E-08	8.83E-08
AC011816.1	3.28087	4.13542	1.21384	3.40689	0.000657078	0.00265139
HLA-U	26.6027	4.1338	0.581185	7.11271	1.14E-12	1.17E-11
TNFSF13B	3646.06	4.13282	0.101964	40.532	0	0
LINC01506	26.2656	4.11954	0.523627	7.86732	3.62E-15	4.40E-14
S1PR1	4.7351	4.10401	1.25547	3.26891	0.00107963	0.00417452
RNF43	86.2162	4.10361	0.298804	13.7335	6.40E-43	2.07E-41
OAS1	15645.6	4.07184	0.0665673	61.1688	0	0
LHFPL1	170.488	4.06764	0.386883	10.5139	7.46E-26	1.48E-24
SAMD4A	713.884	4.05782	0.144702	28.0426	4.92E-173	6.92E-171
LINC00607	54.6308	4.05128	0.421999	9.60022	7.98E-22	1.36E-20
GBP4	13959.5	4.04709	0.125881	32.1501	8.79E-227	1.67E-224
HSH2D	3685.74	4.02582	0.0795545	50.6046	0	0
MIR31HG	2.11333	4.02275	1.32905	3.0268	0.00247159	0.00882355
CES1	792.319	4.00905	0.148778	26.9465	6.27E-160	8.28E-158
ARHGAP23	12.2639	4.00414	0.997026	4.01608	5.92E-05	0.000285355
ETV7	860.809	3.97341	0.173303	22.9275	2.47E-116	2.26E-114
STAT1	74163.4	3.95895	0.0390665	101.339	0	0
ANXA10	20.0857	3.95406	0.546325	7.23757	4.57E-13	4.82E-12
NRIR	8.02329	3.95105	0.909767	4.34292	1.41E-05	7.43E-05
TENM3	28.5876	3.94189	0.66046	5.9684	2.40E-09	1.90E-08
OLIG1	10.4488	3.93568	0.684677	5.74824	9.02E-09	6.77E-08
CXCL12	29.924	3.91798	0.488813	8.0153	1.10E-15	1.38E-14
SMAD3	249.227	3.91338	0.19451	20.1192	5.01E-90	3.53E-88
KRT18P22	17.8277	3.91328	0.898909	4.35337	1.34E-05	7.11E-05
IDO1	24532.4	3.89885	0.121358	32.1269	1.86E-226	3.51E-224
AC012066.1	6.94431	3.88594	0.881598	4.40783	1.04E-05	5.62E-05
BLVRA	718.398	3.87302	0.126235	30.681	1.02E-206	1.70E-204
EXOC3L1	101.112	3.87198	0.228149	16.9712	1.34E-64	6.54E-63
AL592431.1	4.41173	3.86965	1.24599	3.10568	0.00189845	0.00695744
AC004988.1	65.3215	3.85593	0.368335	10.4686	1.20E-25	2.37E-24
CR1L	4.79995	3.85365	1.1905	3.23701	0.00120791	0.00462922
ETV3L	2.41885	3.81062	1.26852	3.00399	0.00266463	0.00943969
EPDR1	7.83534	3.81051	0.861787	4.42164	9.80E-06	5.29E-05
IL17RD	57.4893	3.80951	0.401723	9.48293	2.47E-21	4.11E-20
FXYD6	107.29	3.80218	0.294271	12.9207	3.44E-38	1.00E-36
RPS27P16	3.51427	3.7994	1.26983	2.99204	0.00277117	0.0097802
CD226	567.161	3.78813	0.143952	26.3151	1.29E-152	1.60E-150
TMEM97P2	3.61557	3.78545	1.15789	3.26927	0.00107825	0.00417139
CD80	1093.41	3.78275	0.0920334	41.1019	0	0
IRF7	7295.78	3.77778	0.0925234	40.8306	0	0
UBD	391.682	3.77767	1.05476	3.58153	0.000341592	0.00145643
HLA-A	38864.7	3.76809	0.0915861	41.1426	0	0
SDS	7763.19	3.76586	0.0776049	48.526	0	0
AP005264.5	17.7588	3.75983	0.522826	7.19137	6.41E-13	6.73E-12
DOK6	19.0583	3.74488	0.827529	4.52538	6.03E-06	3.35E-05
MAB21L2	17.1028	3.73842	0.606015	6.16885	6.88E-10	5.70E-09
AC011524.2	5.46617	3.72808	0.959125	3.88695	0.00010151	0.000471974
GRIN3A	2835.98	3.72806	0.0908281	41.0452	0	0
AC015911.3	7.17788	3.71921	1.15985	3.20664	0.00134294	0.00509127
AC019254.1	6.85324	3.71731	0.881885	4.21519	2.50E-05	0.000127238
ADAMTS9-AS1	3.77126	3.71184	1.15996	3.19996	0.00137445	0.00519535
GKN3P	7.6865	3.7093	1.23673	2.99928	0.00270618	0.00957243
IFIT5	2998.04	3.69678	0.0760869	48.5863	0	0
IL4I1	7125.86	3.69191	0.0914663	40.3637	0	0
PLEKHH1	1698.85	3.69005	0.133965	27.5449	5.10E-167	6.97E-165
NUPR1	499.722	3.68933	0.146087	25.2544	1.01E-140	1.15E-138
TLR3	1949.56	3.68253	0.110648	33.2814	7.18E-243	1.47E-240
AC069120.1	3.3084	3.67509	1.22955	2.98897	0.00279918	0.00986916
AC136475.9	14.928	3.67377	0.550178	6.67743	2.43E-11	2.26E-10
PRDM8	13.3416	3.66238	1.05143	3.48323	0.000495407	0.00204955
HEPH	15.3426	3.64801	1.10618	3.29786	0.000974254	0.00380313
IFI35	8481.78	3.64651	0.0772387	47.211	0	0
NLRC5	3854.94	3.63362	0.0978521	37.1338	8.01E-302	2.05E-299
DGKG	150.21	3.62454	0.310372	11.678	1.65E-31	3.96E-30
GMPR	3129.93	3.61717	0.100669	35.9314	9.88E-283	2.38E-280
HERC6	4618.98	3.61075	0.0575361	62.7563	0	0
CD274	3128.86	3.60876	0.116476	30.983	9.14E-211	1.57E-208
ISL2	10.6319	3.60132	0.96447	3.73399	0.000188472	0.000839832
AC002511.1	3.73525	3.58536	1.19216	3.00745	0.00263448	0.00934347
AL356417.3	572.975	3.58374	0.29087	12.3208	7.00E-35	1.85E-33
SLC16A9	3.48895	3.56356	1.07985	3.30006	0.000966632	0.00377809
UBE2L6	17385.9	3.53986	0.0786568	45.0039	0	0
CCL19	53.8766	3.53823	0.561583	6.30046	2.97E-10	2.53E-09
BATF2	2481.64	3.53428	0.0908408	38.9063	0	0
DDX60	8100.14	3.52326	0.0737712	47.7593	0	0
MIR4497	5.57239	3.52268	0.879836	4.00379	6.23E-05	0.000299069
RNU7-40P	11.969	3.51245	0.574253	6.11655	9.56E-10	7.86E-09
C2	1822.26	3.49394	0.113497	30.7845	4.23E-208	7.13E-206
FFAR2	662.419	3.48402	0.118371	29.433	2.08E-190	3.21E-188
SAMD9	13177.9	3.47295	0.0685806	50.6404	0	0
PDCD1LG2	893.902	3.4706	0.124336	27.913	1.86E-171	2.57E-169
RBM11	12.7665	3.46971	0.736809	4.7091	2.49E-06	1.45E-05
IL10	151.766	3.46492	0.197101	17.5794	3.54E-69	1.87E-67
KLRF1	75.3961	3.45554	0.262553	13.1613	1.47E-39	4.39E-38
AC007036.1	60.5492	3.44821	0.326082	10.5747	3.91E-26	7.79E-25
TNFAIP6	28.6064	3.43793	0.566832	6.06516	1.32E-09	1.07E-08
FAM225A	276.29	3.43261	0.171432	20.0231	3.47E-89	2.43E-87
MT1G	10.1346	3.42936	0.707809	4.84504	1.27E-06	7.65E-06
SCUBE2	44.8166	3.41898	0.440846	7.7555	8.80E-15	1.05E-13
OR56B1	6.21806	3.41277	0.881079	3.8734	0.000107327	0.00049698
SLC2A12	15.2818	3.40951	0.568468	5.99771	2.00E-09	1.60E-08
AC130456.1	18.7809	3.40829	0.522154	6.52736	6.69E-11	6.04E-10
ANO7L1	205.273	3.39176	0.153647	22.0751	5.48E-108	4.66E-106
APOBEC3H	956.137	3.38867	0.0912618	37.1313	8.79E-302	2.23E-299
SCML4	24.757	3.386	0.63603	5.32364	1.02E-07	6.96E-07
RASGRF1	843.34	3.37952	0.108287	31.2088	8.09E-214	1.42E-211
LGALS2	20.2797	3.37738	0.614818	5.49329	3.95E-08	2.79E-07
PARP9	17584.2	3.37321	0.0600358	56.1866	0	0
RPL23AP1	13.9448	3.36133	0.714767	4.70269	2.57E-06	1.50E-05
PARP10	12994.5	3.33181	0.0827942	40.242	0	0
HLA-H	1668.29	3.30176	0.10006	32.9978	8.72E-239	1.74E-236
GGT1	226.314	3.29723	0.157235	20.9701	1.23E-97	9.55E-96
AP002833.3	122.362	3.29501	0.179477	18.3589	2.80E-75	1.67E-73
AL008726.1	4.92236	3.2897	0.942081	3.49195	0.000479503	0.00198843
GBP2	1777.33	3.28838	0.547662	6.00439	1.92E-09	1.53E-08
FCGR3A	3390.81	3.27381	0.0910389	35.9605	3.46E-283	8.41E-281
HCP5	2251.86	3.26231	0.0783776	41.623	0	0
AC007099.1	110.819	3.26012	0.195225	16.6993	1.33E-62	6.28E-61
HLA-B	51943.2	3.23901	0.0775309	41.7771	0	0
AZIN2	149.881	3.2342	0.267516	12.0897	1.20E-33	3.07E-32
CLEC19A	280.284	3.23051	0.151233	21.3611	3.07E-101	2.47E-99
APOL6	15240.4	3.22076	0.0596502	53.9941	0	0
JPH4	23.8518	3.21164	0.476519	6.73979	1.59E-11	1.50E-10
LONRF3	103.365	3.21001	0.226311	14.1841	1.15E-45	3.95E-44
UBA7	13515.1	3.20758	0.0859686	37.3111	1.08E-304	2.80E-302
MYO7B	123.132	3.2042	0.839637	3.81617	0.000135539	0.000617148
C10orf128	833.807	3.18809	0.13375	23.8361	1.41E-125	1.43E-123
PARP14	30148.3	3.15924	0.0780558	40.4741	0	0
SERTM2	21.6514	3.15751	0.530495	5.95201	2.65E-09	2.09E-08
RARRES3	5154.93	3.15484	0.121738	25.915	4.52E-148	5.41E-146
LINC01857	45.1036	3.15438	0.391963	8.04765	8.44E-16	1.07E-14
HIST2H2AA4	1494.09	3.12313	0.115031	27.1504	2.51E-162	3.38E-160
TRANK1	5709.42	3.1201	0.0864583	36.0879	3.52E-285	8.61E-283
ENDOD1	1640.25	3.11889	0.0761421	40.9614	0	0
ADAMDEC1	2957.95	3.11426	0.0705367	44.1509	0	0
ZFY-AS1	46.3971	3.11191	0.30074	10.3475	4.30E-25	8.32E-24
ANKRD45	42.392	3.10356	0.29769	10.4255	1.90E-25	3.71E-24
TAP1	19226.6	3.09563	0.0680359	45.5	0	0
DDX60L	19827.9	3.07316	0.0653076	47.0566	0	0
DHX58	5130.36	3.05748	0.0538489	56.779	0	0
KCNQ5	107.933	3.05605	0.231228	13.2166	7.03E-40	2.12E-38
SLC38A5	1372.52	3.05368	0.108259	28.2071	4.78E-175	6.86E-173
TNS1	148.632	3.05112	0.542151	5.6278	1.83E-08	1.33E-07
CXCL13	32.2865	3.04455	0.612157	4.97348	6.58E-07	4.11E-06
UCHL1	34.6031	3.03664	0.428041	7.09427	1.30E-12	1.33E-11
AKAP2	6372.62	3.03132	0.100562	30.1437	1.30E-199	2.06E-197
PNPT1	6092.88	3.0276	0.0658952	45.9456	0	0
ULBP2	81.8677	3.02452	0.226828	13.334	1.47E-40	4.50E-39
TYMP	29103.2	3.01603	0.0866688	34.7996	2.47E-265	5.80E-263
RNA5SP39	45.2327	2.99742	0.341743	8.77097	1.77E-18	2.59E-17
RNF213	100802	2.97663	0.0703455	42.3144	0	0
BACE2	86.7766	2.96763	0.292197	10.1562	3.11E-24	5.83E-23
BLZF1	3046.67	2.96437	0.0625118	47.421	0	0
HLA-J	293.59	2.96142	0.171074	17.3107	3.90E-67	2.00E-65
LINC00441	5.95551	2.95799	0.752373	3.93155	8.44E-05	0.000397414
RPS29P14	9.52061	2.95146	0.684708	4.31054	1.63E-05	8.53E-05
EIF2AK2	12479.5	2.94288	0.0529356	55.5936	0	0
RABGAP1L	7953.46	2.93789	0.0743685	39.5045	0	0
RNU6-230P	5.42633	2.93696	0.770584	3.81134	0.000138217	0.000628934
SLC12A8	2088.5	2.93535	0.0877378	33.4559	2.11E-245	4.41E-243
LAP3	35262.1	2.93339	0.0640766	45.7794	0	0
TDRD9	156.667	2.92376	0.245867	11.8916	1.31E-32	3.27E-31
BTN3A3	1339.93	2.92333	0.096086	30.4241	2.64E-203	4.29E-201
IL1RN	5725.95	2.92015	0.0554443	52.6682	0	0
NTNG2	85.7071	2.91997	0.280436	10.4122	2.18E-25	4.25E-24
TGM1	422.592	2.91898	0.119726	24.3805	2.76E-131	2.94E-129
PRKCE	97.0001	2.91261	0.283277	10.2819	8.51E-25	1.63E-23
NPR1	14.178	2.91243	0.636472	4.5759	4.74E-06	2.68E-05
GBP1P1	156.274	2.90303	0.450625	6.44222	1.18E-10	1.04E-09
PRNCR1	230.636	2.88723	0.123637	23.3524	1.30E-120	1.26E-118
DMRT1	14.9227	2.87754	0.638553	4.50635	6.60E-06	3.64E-05
AL513122.1	12.0151	2.87584	0.542983	5.29637	1.18E-07	8.01E-07
TTC39B	167.929	2.87112	0.193856	14.8106	1.25E-49	4.76E-48
SCIN	2384.1	2.8666	0.0925357	30.9783	1.06E-210	1.80E-208
DDO	10.7433	2.85591	0.791544	3.60802	0.000308538	0.00132332
SLC30A10	174.075	2.8454	0.254454	11.1824	4.98E-29	1.09E-27
OSBPL5	67.0152	2.84481	0.361714	7.8648	3.70E-15	4.48E-14
AIFM2	360.852	2.84022	0.124268	22.8556	1.28E-115	1.16E-113
ME3	4.55925	2.84	0.924841	3.07079	0.0021349	0.00773239
APOL1	3501.13	2.83658	0.0653005	43.4389	0	0
SORBS3	106.713	2.83387	0.309002	9.17105	4.68E-20	7.31E-19
PDE9A	142.494	2.83083	0.173554	16.3109	8.25E-60	3.69E-58
HLA-DPA3	7.72062	2.81762	0.796895	3.53575	0.000406618	0.00171012
AC023983.2	4.84596	2.80461	0.918345	3.05398	0.00225828	0.00813115
SPAG6	10.2592	2.79644	0.83497	3.34915	0.000810585	0.00321414
AC067945.1	7.73315	2.78417	0.822131	3.38652	0.000707839	0.0028398
TMEM150B	247.807	2.78215	0.143429	19.3974	8.12E-84	5.33E-82
AL133523.1	4.51861	2.77859	0.882211	3.14958	0.00163505	0.00607358
FBXO6	1979.87	2.75045	0.0882414	31.1696	2.75E-213	4.78E-211
ZNF541	9.53115	2.73344	0.588637	4.64367	3.42E-06	1.96E-05
METTL7B	38.7511	2.7303	0.336966	8.10259	5.38E-16	6.89E-15
AC012511.1	20.8717	2.7239	0.429754	6.33826	2.32E-10	2.00E-09
CLEC2B	419.194	2.71899	0.150196	18.103	3.02E-73	1.72E-71
HAPLN3	1751.78	2.71708	0.116662	23.2903	5.56E-120	5.31E-118
CCL23	23.71	2.71127	0.372348	7.28156	3.30E-13	3.52E-12
TOR1B	4937.42	2.70991	0.0619021	43.7774	0	0
PML	6913.32	2.7009	0.0869497	31.0628	7.66E-212	1.32E-209
KCNMA1	155.922	2.69902	0.255412	10.5673	4.22E-26	8.40E-25
LINC02006	16.5674	2.69822	0.559317	4.82413	1.41E-06	8.46E-06
MIR6891	30.0995	2.68236	0.380029	7.05832	1.69E-12	1.71E-11
GIMAP1-GIMAP5	633.204	2.68198	0.153007	17.5285	8.68E-69	4.54E-67
SELL	938.174	2.67761	0.152578	17.5491	6.05E-69	3.18E-67
CTSL	10337.3	2.6766	0.0642294	41.6725	0	0
MLKL	2329.04	2.67225	0.0507632	52.6415	0	0
LINC00273	12.2276	2.66444	0.784291	3.39726	0.000680636	0.00273977
GLDN	256.401	2.65998	0.172224	15.4449	8.17E-54	3.34E-52
ZC3H11B	87.5666	2.65774	0.314604	8.44788	2.97E-17	4.08E-16
CCDC181	14.5727	2.65319	0.44459	5.96772	2.41E-09	1.90E-08
DNM1P51	24.1014	2.64308	0.640271	4.12807	3.66E-05	0.000182058
HLA-C	22842.9	2.64306	0.0836988	31.5782	7.36E-219	1.33E-216
MDK	140.718	2.63559	0.227384	11.5909	4.58E-31	1.09E-29
MUC1	36.9602	2.63447	0.721959	3.64905	0.000263208	0.00114353
GBP3	2785.56	2.63293	0.0894846	29.4233	2.76E-190	4.25E-188
VNN2	138.867	2.63023	0.224351	11.7237	9.63E-32	2.33E-30
FYCO1	505.457	2.62538	0.111627	23.5192	2.59E-122	2.55E-120
C5orf56	1361.94	2.62079	0.0814555	32.1745	4.01E-227	7.68E-225
METTL27	6.81081	2.61859	0.669303	3.91241	9.14E-05	0.000427622
STAT2	30806.1	2.6133	0.0707734	36.9248	1.85E-298	4.60E-296
F2RL3	136.84	2.60477	0.18104	14.3878	6.17E-47	2.19E-45
CCL1	7.65328	2.60394	0.576116	4.51982	6.19E-06	3.43E-05
PSMB9	5301.05	2.60145	0.0970955	26.7926	3.94E-158	5.06E-156
MTND4P23	5.90205	2.59047	0.781036	3.31671	0.000910857	0.00357335
LINC01285	44.2654	2.58959	0.279582	9.26236	2.00E-20	3.17E-19
CALHM5	16.5486	2.58898	0.615466	4.20654	2.59E-05	0.000131802
HCG4P5	22.0431	2.58862	0.434725	5.95463	2.61E-09	2.06E-08
IGFBP4	1956.58	2.58301	0.114734	22.5129	3.10E-112	2.72E-110
COL9A3	59.7283	2.56896	0.226114	11.3614	6.51E-30	1.47E-28
AC009435.1	14.6129	2.56745	0.500815	5.12655	2.95E-07	1.92E-06
DTX3L	14382.3	2.55014	0.0471402	54.097	0	0
RIMBP3C	34.0185	2.54921	0.834786	3.05372	0.00226019	0.00813595
MT1F	34.6081	2.54467	0.330369	7.70253	1.33E-14	1.57E-13
INSM1	88.8418	2.54392	0.450942	5.64135	1.69E-08	1.24E-07
MAFB	8079.22	2.53927	0.0723961	35.0747	1.64E-269	3.87E-267
NMI	6309.94	2.53583	0.0757771	33.4643	1.60E-245	3.35E-243
CASP5	91.1512	2.53581	0.197798	12.8202	1.26E-37	3.63E-36
AC124319.1	15.0325	2.52656	0.618412	4.08556	4.40E-05	0.000216267
NKG7	239.972	2.5193	0.162935	15.462	6.26E-54	2.57E-52
TMEM51-AS1	290.607	2.50784	0.129154	19.4175	5.49E-84	3.62E-82
MIR663A	17.6245	2.50197	0.6976	3.58654	0.000335094	0.00143068
AC116407.2	71.9197	2.49986	0.229904	10.8735	1.54E-27	3.20E-26
SEMA3G	16.2405	2.4958	0.463845	5.38068	7.42E-08	5.13E-07
AC124319.2	308.698	2.4957	0.235502	10.5973	3.07E-26	6.13E-25
GIMAP5	732.028	2.49278	0.109341	22.7982	4.78E-115	4.26E-113
APLP1	32.5109	2.49256	0.365843	6.81321	9.54E-12	9.21E-11
NKX3-1	20.909	2.49255	0.437136	5.702	1.18E-08	8.79E-08
HCAR3	44.9785	2.48804	0.433582	5.73835	9.56E-09	7.16E-08
ARHGEF25	7.19542	2.48797	0.767784	3.24045	0.00119342	0.00457806
MAP2K6	1904.77	2.48105	0.0951857	26.0654	9.01E-150	1.10E-147
KMO	2217.76	2.47807	0.0620886	39.9119	0	0
PLA2G16	2989.14	2.47623	0.0938868	26.3746	2.68E-153	3.35E-151
ESPNL	7.29379	2.47491	0.708278	3.49425	0.000475387	0.00197223
MTMR11	32.0653	2.4683	0.380875	6.4806	9.14E-11	8.13E-10
AC007899.1	7.37777	2.46479	0.611031	4.03381	5.49E-05	0.000265921
CDK18	857.114	2.46337	0.0961642	25.6163	1.00E-144	1.18E-142
DLL1	20.2652	2.46288	0.553833	4.44697	8.71E-06	4.75E-05
PFKP	10266.5	2.4597	0.0536355	45.8595	0	0
ACSM5	75.7978	2.45874	0.209801	11.7194	1.01E-31	2.45E-30
SHISA4	92.4503	2.45837	0.198604	12.3783	3.43E-35	9.16E-34
AC107067.1	12.2793	2.45708	0.48178	5.09999	3.40E-07	2.20E-06
C15orf48	1522.12	2.45324	0.096949	25.3045	2.85E-141	3.27E-139
AIM2	35.0836	2.45243	0.585899	4.18575	2.84E-05	0.000143606
FCGR1CP	1098.99	2.45096	0.0945864	25.9123	4.83E-148	5.77E-146
TREML3P	30.8248	2.448	0.415853	5.88669	3.94E-09	3.05E-08
U62317.3	957.575	2.44502	0.133223	18.3528	3.14E-75	1.86E-73
AC026803.1	25.0373	2.44092	0.370126	6.59482	4.26E-11	3.89E-10
CARD17	13.4308	2.43953	0.765245	3.18791	0.00143307	0.00539808
AC009831.4	50.4683	2.43746	0.238226	10.2317	1.43E-24	2.71E-23
MGLL	969.251	2.43664	0.0922586	26.411	1.02E-153	1.29E-151
DNAAF1	64.2602	2.43299	0.327946	7.41888	1.18E-13	1.29E-12
CMKLR1	11060.9	2.42106	0.0734897	32.9442	5.12E-238	1.02E-235
SP110	11022.4	2.42091	0.039291	61.615	0	0
APOL4	3129.96	2.41348	0.101683	23.7354	1.55E-124	1.56E-122
RNU2-16P	58.3196	2.40882	0.259731	9.27429	1.79E-20	2.84E-19
FCGR1B	4224.42	2.40693	0.0597252	40.3	0	0
SEMA4A	1473.24	2.40568	0.096423	24.9492	2.18E-137	2.40E-135
LRRC32	8.34405	2.40038	0.702757	3.41566	0.000636282	0.00257485
OPTN	514.485	2.39944	0.140384	17.092	1.70E-65	8.44E-64
GAL3ST4	1320.98	2.39892	0.0842876	28.4612	3.55E-178	5.23E-176
MICE	24.1804	2.39839	0.367297	6.52984	6.58E-11	5.94E-10
AL450426.1	16.1772	2.39495	0.451626	5.30296	1.14E-07	7.75E-07
AC011551.1	7.07857	2.39487	0.72336	3.31076	0.000930444	0.00364322
FBXO32	32.5641	2.39125	0.337986	7.07498	1.49E-12	1.52E-11
CCDC187	55.8314	2.39031	0.298013	8.02084	1.05E-15	1.32E-14
C19orf66	4911.86	2.38921	0.0667852	35.7746	2.75E-280	6.55E-278
TRIM69	3816.55	2.38721	0.107702	22.165	7.48E-109	6.42E-107
LINC02555	27.3959	2.38695	0.542322	4.40134	1.08E-05	5.78E-05
AC011944.1	71.3413	2.37446	0.222041	10.6938	1.09E-26	2.20E-25
FBN2	21.2659	2.37158	0.632511	3.74947	0.00017721	0.000793036
GCH1	2716.74	2.36844	0.0911009	25.998	5.22E-149	6.31E-147
B2M	58075.9	2.36509	0.263512	8.97527	2.83E-19	4.26E-18
TLN2	365.151	2.36328	0.344465	6.86074	6.85E-12	6.67E-11
PTPRN2	25.889	2.36218	0.420339	5.61971	1.91E-08	1.39E-07
AL357054.4	8.05139	2.36147	0.669635	3.52649	0.000421099	0.00176785
CCR1	13654.3	2.35482	0.0489278	48.1285	0	0
HLA-E	58342.1	2.35475	0.0692105	34.023	1.02E-253	2.33E-251
TRIM22	32979.5	2.35376	0.0548155	42.9396	0	0
QPCT	368.685	2.34911	0.111587	21.0519	2.20E-98	1.71E-96
ITIH3	7.15868	2.34889	0.745818	3.14942	0.00163597	0.00607619
PARP12	6774.13	2.34742	0.0699504	33.5583	6.81E-247	1.49E-244
MYT1	15.2692	2.34466	0.560058	4.18646	2.83E-05	0.000143209
MORC1	19.1496	2.34457	0.396044	5.91997	3.22E-09	2.52E-08
THAP12P7	17.6392	2.32983	0.589942	3.94925	7.84E-05	0.000370507
SLCO5A1	182.69	2.32901	0.257242	9.05376	1.38E-19	2.11E-18
AC025171.5	21.2808	2.32801	0.403295	5.77247	7.81E-09	5.90E-08
PIWIL4	277.839	2.32493	0.13884	16.7454	6.12E-63	2.90E-61
AC006160.1	80.2021	2.32391	0.229576	10.1226	4.39E-24	8.19E-23
TRIB3	70.6959	2.32018	0.236563	9.80789	1.04E-22	1.85E-21
INSL3	8.37513	2.31672	0.650397	3.56201	0.000368022	0.00155967
CCM2L	6.72545	2.31506	0.738943	3.13293	0.00173069	0.00639762
CBS	10.4247	2.31462	0.562736	4.11315	3.90E-05	0.000193452
SQOR	7634.49	2.31085	0.0722478	31.9851	1.76E-224	3.23E-222
DAB2IP	13.5648	2.30715	0.615247	3.74996	0.000176865	0.000791618
PSMB8-AS1	1538.24	2.30469	0.0688111	33.4931	6.08E-246	1.30E-243
XRN1	10508.3	2.30432	0.0891292	25.8537	2.21E-147	2.60E-145
GRIP2	88.8397	2.30379	0.378203	6.0914	1.12E-09	9.13E-09
DENND2D	2251.87	2.29936	0.0593843	38.72	0	0
KLRC1	34.0509	2.29864	0.312227	7.36208	1.81E-13	1.96E-12
NOL3	44.4484	2.29842	0.315769	7.27881	3.37E-13	3.59E-12
AC084364.1	3.71241	2.28563	0.765589	2.98545	0.00283158	0.00997841
TNIP3	31.4593	2.27523	0.343483	6.62401	3.50E-11	3.22E-10
U62317.5	74.3839	2.27102	0.253008	8.97609	2.81E-19	4.23E-18
CBR1	3831.81	2.26496	0.0956039	23.6911	4.45E-124	4.42E-122
NCKAP1	38.1065	2.26412	0.413064	5.48129	4.22E-08	2.98E-07
RHEBL1	200.095	2.26005	0.161106	14.0284	1.04E-44	3.50E-43
ZG16B	11.2951	2.25215	0.53022	4.24758	2.16E-05	0.000111219
KCTD14	18.6971	2.24801	0.473629	4.74636	2.07E-06	1.22E-05
TRIM5	4817.58	2.2441	0.0665325	33.7293	2.15E-249	4.76E-247
TMEM98	9.60335	2.24335	0.7332	3.05967	0.00221579	0.00800066
ZNFX1	14592.8	2.24006	0.0583113	38.4155	0	0
AC124944.1	19.0696	2.23559	0.529281	4.22384	2.40E-05	0.000122718
SIGLEC11	2470.12	2.23466	0.0689885	32.3918	3.58E-230	6.95E-228
TDO2	49.5737	2.23309	0.31447	7.10112	1.24E-12	1.27E-11
RHPN1	128.676	2.23285	0.179206	12.4597	1.24E-35	3.35E-34
SPTBN5	160.872	2.23134	0.199318	11.1949	4.32E-29	9.43E-28
GPIHBP1	10.4504	2.23116	0.641821	3.47629	0.0005084	0.00209898
PLS3	66.9051	2.2299	0.46648	4.78027	1.75E-06	1.04E-05
AL109918.1	117.591	2.22676	0.177587	12.539	4.57E-36	1.26E-34
WHRN	126.767	2.22396	0.207214	10.7327	7.15E-27	1.46E-25
NRCAM	20.86	2.22143	0.553826	4.01106	6.04E-05	0.000290845
EHD4	2135.23	2.22052	0.0540985	41.0458	0	0
AKAP7	119.915	2.21852	0.281396	7.88399	3.17E-15	3.87E-14
DCLRE1CP1	16.0182	2.20909	0.554269	3.9856	6.73E-05	0.000321458
BATF	56.8408	2.20789	0.247835	8.9087	5.16E-19	7.70E-18
AMN	22.0617	2.20246	0.459173	4.79658	1.61E-06	9.66E-06
ICAM2	676.469	2.20209	0.123249	17.867	2.13E-71	1.18E-69
HIST1H1PS1	7.58868	2.19939	0.627198	3.50669	0.000453712	0.00189235
FCGR1A	11441.2	2.19777	0.0756036	29.0696	8.69E-186	1.32E-183
LGMN	15176.5	2.19573	0.0546244	40.1968	0	0
TFEC	13524.9	2.1935	0.070082	31.2991	4.81E-215	8.51E-213
CCRL2	392.282	2.19203	0.114766	19.1	2.53E-81	1.60E-79
PPIC	113.823	2.19176	0.160674	13.641	2.28E-42	7.27E-41
SP140	4102.65	2.18781	0.0532335	41.0984	0	0
CHST12	1638.12	2.18724	0.0919295	23.7926	3.99E-125	4.02E-123
BST2	18185	2.18691	0.080719	27.0929	1.20E-161	1.60E-159
IRS1	40.5973	2.18595	0.477298	4.57984	4.65E-06	2.63E-05
IGF1	2276.15	2.17833	0.102606	21.2301	5.03E-100	4.00E-98
ASCL2	665.735	2.1783	0.129206	16.8591	9.00E-64	4.34E-62
HIST2H2BE	736.763	2.17522	0.0764791	28.442	6.12E-178	8.93E-176
PLSCR1	13781.9	2.17214	0.0421561	51.5262	0	0
IL27	38.6863	2.1697	0.372112	5.83079	5.52E-09	4.21E-08
FPR2	482.776	2.16841	0.133663	16.223	3.47E-59	1.53E-57
SCARB2	7486.15	2.16347	0.058497	36.9843	2.05E-299	5.15E-297
SLC22A1	54.2135	2.15606	0.450724	4.78354	1.72E-06	1.03E-05
MASTL	1589.34	2.15414	0.0672624	32.0259	4.76E-225	8.81E-223
C1QB	63752	2.1535	0.093286	23.0849	6.57E-118	6.12E-116
OPRD1	85.4434	2.15165	0.190142	11.316	1.09E-29	2.44E-28
CASZ1	200.666	2.1482	0.164565	13.0539	6.04E-39	1.78E-37
CADPS2	13.0106	2.14591	0.631239	3.39952	0.000675034	0.00271838
CNP	8453.48	2.14569	0.0887534	24.1758	3.99E-129	4.15E-127
AGMAT	178.625	2.14547	0.147036	14.5914	3.18E-48	1.17E-46
SPHK1	308.565	2.14372	0.169666	12.6349	1.36E-36	3.80E-35
RBM43	549.869	2.14159	0.136616	15.6759	2.21E-55	9.31E-54
AF127936.1	1430.34	2.14053	0.0798688	26.8006	3.18E-158	4.11E-156
GIMAP4	11409.9	2.13338	0.0760969	28.035	6.08E-173	8.51E-171
AL671883.2	56.7034	2.13233	0.259734	8.20967	2.22E-16	2.91E-15
LINC00278	74.4912	2.12958	0.2228	9.55829	1.20E-21	2.02E-20
ATP13A2	2037.12	2.12589	0.126612	16.7906	2.86E-63	1.36E-61
TNK2-AS1	302.579	2.11924	0.116581	18.1783	7.67E-74	4.41E-72
SMOC1	212.843	2.11865	0.20368	10.4019	2.43E-25	4.74E-24
ADM	345.441	2.11832	0.136829	15.4815	4.63E-54	1.91E-52
SPATS2L	2583.68	2.11805	0.0795605	26.6219	3.78E-156	4.80E-154
MOV10	7485.27	2.11642	0.0913843	23.1595	1.17E-118	1.11E-116
TRIM14	5919.44	2.11577	0.0562459	37.6164	0	0
CCDC194	44.3797	2.11461	0.300492	7.03716	1.96E-12	1.98E-11
NCAM1	156.634	2.10855	0.2853	7.39065	1.46E-13	1.59E-12
DYNLT1	4122.02	2.10635	0.0715594	29.435	1.96E-190	3.04E-188
LGALS9	21214.9	2.10555	0.0667747	31.5321	3.16E-218	5.66E-216
CSRP2	69.089	2.10532	0.26207	8.03341	9.48E-16	1.19E-14
AC116366.1	427.607	2.10419	0.129282	16.276	1.46E-59	6.49E-58
AC239798.2	186.29	2.09995	0.188054	11.1667	5.93E-29	1.29E-27
ANO5	66.6454	2.09809	0.339089	6.18743	6.12E-10	5.10E-09
SAA2	13.4388	2.09344	0.567239	3.69058	0.000223746	0.000984547
AC136475.7	13.4414	2.09301	0.461591	4.53434	5.78E-06	3.22E-05
TMEM268	3773.75	2.08568	0.0650085	32.0833	7.54E-226	1.41E-223
TUBB2B	15.9374	2.08209	0.580349	3.58765	0.000333673	0.00142483
AC018644.1	18.4256	2.08168	0.406872	5.11631	3.12E-07	2.02E-06
AL669918.1	1443.35	2.07929	0.231239	8.99196	2.43E-19	3.67E-18
CXCR6	9.10104	2.06907	0.548035	3.77543	0.000159729	0.00071961
AC083837.1	50.5106	2.06802	0.421304	4.90862	9.17E-07	5.64E-06
SYNPO2	172.148	2.06606	0.176702	11.6923	1.40E-31	3.35E-30
ST3GAL5-AS1	45.735	2.06287	0.270243	7.63339	2.29E-14	2.63E-13
AC244453.2	351.987	2.06277	0.145448	14.1822	1.18E-45	4.06E-44
DDX43	9.77503	2.06229	0.53764	3.83581	0.000125152	0.000573842
MVB12B	788.179	2.06116	0.113005	18.2396	2.50E-74	1.45E-72
MMP19	39.33	2.06046	0.333371	6.1807	6.38E-10	5.31E-09
ENPP3	36.9171	2.05758	0.423769	4.85543	1.20E-06	7.29E-06
HIST1H2BJ	126.687	2.05448	0.166998	12.3024	8.79E-35	2.32E-33
EGFL7	60.341	2.05181	0.215097	9.53898	1.44E-21	2.42E-20
SSB	9494.24	2.05103	0.0728805	28.1424	2.97E-174	4.22E-172
HES1	10.3402	2.04875	0.587652	3.48634	0.000489687	0.00202708
CTSD	106083	2.04757	0.098111	20.87	1.00E-96	7.70E-95
GPBAR1	138.76	2.04753	0.176275	11.6155	3.44E-31	8.16E-30
AC019155.2	127.311	2.04478	0.164506	12.4298	1.80E-35	4.86E-34
TUBA4A	18.2137	2.04089	0.447826	4.55732	5.18E-06	2.91E-05
FAM84B	1210.22	2.03985	0.0993763	20.5265	1.25E-93	9.22E-92
DDIT4L	376.83	2.03966	0.097761	20.8638	1.14E-96	8.75E-95
RBMS2	3778.13	2.0395	0.109184	18.6794	7.28E-78	4.47E-76
CD7	83.6808	2.03718	0.317689	6.41249	1.43E-10	1.25E-09
TRPV4	3933.27	2.03102	0.0804528	25.2448	1.29E-140	1.47E-138
SLC9A9	774.499	2.03021	0.088752	22.8751	8.23E-116	7.48E-114
RN7SL75P	5.23565	2.02965	0.646382	3.14002	0.00168934	0.00625791
TFAP2C	8.2101	2.02963	0.529758	3.83123	0.000127504	0.000583488
ADAMTS6	34.1654	2.02696	0.584249	3.46935	0.000521716	0.00214829
AL645933.1	7.79549	2.02411	0.595004	3.40184	0.000669334	0.00269697
ID1	31.3938	2.0226	0.311962	6.48348	8.96E-11	7.98E-10
PLA2G4F	16.9007	2.02245	0.453363	4.461	8.16E-06	4.46E-05
TPRG1-AS1	30.4856	2.02152	0.341937	5.91197	3.38E-09	2.63E-08
KIF17	171.948	2.01763	0.138911	14.5246	8.46E-48	3.07E-46
GLUL	25241.3	2.01686	0.0694534	29.0391	2.11E-185	3.18E-183
SGIP1	66.4381	2.01563	0.310543	6.49066	8.55E-11	7.63E-10
AC011825.2	7.49079	2.01357	0.624494	3.22433	0.00126268	0.00481816
CREG1	13880.9	2.01204	0.0626521	32.1145	2.77E-226	5.20E-224
HLA-V	339.212	2.01192	0.132807	15.1491	7.68E-52	3.04E-50
KIAA0040	2268.52	2.00933	0.0800434	25.103	4.61E-139	5.15E-137
SDC3	146.442	2.00746	0.423022	4.74552	2.08E-06	1.22E-05
ADAR	25709.8	2.00414	0.0636822	31.471	2.17E-217	3.87E-215
PNMA8B	274.261	2.00405	0.168128	11.9198	9.34E-33	2.34E-31
PROK2	9.37025	1.99995	0.576482	3.46924	0.000521936	0.00214888
RAB36	21.3046	1.99695	0.427069	4.67594	2.93E-06	1.69E-05
LIPM	93.0908	1.99539	0.490516	4.06795	4.74E-05	0.000232425
RTCB	13236	1.99507	0.06257	31.8855	4.24E-223	7.76E-221
STMND1	30.6985	1.99482	0.356447	5.59639	2.19E-08	1.59E-07
STK33	303.735	1.99478	0.107734	18.5158	1.54E-76	9.40E-75
IFI16	22358.3	1.99333	0.0676136	29.4811	5.02E-191	7.86E-189
RARRES2	151.337	1.99266	0.187088	10.651	1.73E-26	3.47E-25
PPM1K	4164.49	1.99193	0.071978	27.6742	1.43E-168	1.96E-166
AC111006.1	24.3487	1.99125	0.476909	4.17532	2.98E-05	0.000149947
AC099524.1	84.2875	1.98941	0.213402	9.32235	1.14E-20	1.83E-19
PANX2	31.5611	1.98888	0.341356	5.82642	5.66E-09	4.32E-08
MIR663AHG	219.83	1.9874	0.62043	3.20327	0.00135877	0.00514367
AC243772.2	382.9	1.9856	0.146485	13.555	7.40E-42	2.33E-40
RPH3A	96.8977	1.98527	0.21769	9.11974	7.53E-20	1.16E-18
AL445649.1	9.82429	1.98224	0.500283	3.96223	7.43E-05	0.000352635
LYPD5	33.2626	1.98027	0.372029	5.32288	1.02E-07	6.99E-07
IRF9	5444.11	1.97845	0.0674987	29.3109	7.52E-189	1.15E-186
POLR2CP1	60.3615	1.97581	0.234357	8.43075	3.43E-17	4.70E-16
PAMR1	5.73537	1.97308	0.651961	3.02638	0.00247499	0.00883461
KCNS1	8.37869	1.97111	0.638025	3.08939	0.00200565	0.00731033
PI4K2B	1686.44	1.96968	0.138564	14.2149	7.40E-46	2.55E-44
AF127936.2	125.98	1.96675	0.201248	9.77274	1.47E-22	2.60E-21
DYSF	200.117	1.9666	0.220462	8.92039	4.65E-19	6.94E-18
ABCB6	211.838	1.9651	0.172376	11.4001	4.18E-30	9.49E-29
AL513493.1	21.5907	1.96351	0.503023	3.90342	9.48E-05	0.000442823
ENPP4	585.172	1.96255	0.125783	15.6027	6.98E-55	2.92E-53
SLAMF7	23826.2	1.96235	0.0486439	40.3411	0	0
GUCY1A1	1119.02	1.95955	0.0982078	19.9531	1.41E-88	9.76E-87
CCL5	134.627	1.95529	0.19171	10.1992	2.00E-24	3.78E-23
AC068580.1	187.03	1.95025	0.138974	14.0331	9.77E-45	3.28E-43
TXNDC2	35.1115	1.94287	0.291446	6.66631	2.62E-11	2.44E-10
PHLDA2	12.4957	1.93867	0.537435	3.60727	0.000309439	0.00132637
BTN3A2	3056.67	1.92951	0.0685993	28.1272	4.56E-174	6.44E-172
PRM3	12.3705	1.92865	0.562046	3.43149	0.000600273	0.00244318
HSPA1B	1918.26	1.928	0.079216	24.3385	7.67E-131	8.12E-129
IFI30	55852.9	1.92597	0.0743957	25.8883	9.03E-148	1.07E-145
AC008760.2	1422.13	1.92527	0.0800498	24.0509	8.18E-128	8.40E-126
PROCR	1646.97	1.92389	0.0911945	21.0966	8.55E-99	6.72E-97
ANKRD22	1601.26	1.9238	0.123314	15.6008	7.19E-55	3.01E-53
CD300LF	3488.32	1.92109	0.0699628	27.4587	5.47E-166	7.44E-164
AGRN	780.897	1.91936	0.150076	12.7893	1.88E-37	5.37E-36
GPR18	1320.43	1.91778	0.0949946	20.1883	1.24E-90	8.76E-89
AC064805.2	8.25085	1.91221	0.551604	3.46663	0.000527017	0.00216853
APOBEC3G	3272.27	1.91159	0.0592513	32.2624	2.36E-228	4.55E-226
CAPN2	167.543	1.91136	0.262015	7.29483	2.99E-13	3.20E-12
SULT1C2	124.092	1.90646	0.239155	7.97165	1.57E-15	1.95E-14
CEACAM3	45.2446	1.90432	0.291946	6.52284	6.90E-11	6.21E-10
SYT11	691.571	1.9021	0.0824586	23.0674	9.84E-118	9.15E-116
PRKCQ	33.5938	1.90186	0.31266	6.08284	1.18E-09	9.61E-09
AC009951.1	12.0088	1.89952	0.633516	2.99838	0.00271421	0.00959724
DNASE2	6273.24	1.89619	0.0864337	21.9381	1.13E-106	9.46E-105
CSRNP1	1786.95	1.89609	0.0909209	20.8543	1.39E-96	1.06E-94
HGF	77.2171	1.89423	0.494235	3.83265	0.000126771	0.000580701
ADCY1	13.669	1.89254	0.601239	3.14773	0.00164546	0.0061074
AC104083.1	216.015	1.89119	0.190254	9.94036	2.78E-23	5.03E-22
RGL1	1754.58	1.88597	0.0616071	30.6129	8.24E-206	1.36E-203
SMIM10	7.20379	1.88556	0.60835	3.09947	0.00193866	0.00709137
DNAJC5B	37.1573	1.88462	0.462724	4.07289	4.64E-05	0.000227705
UNC93B1	8623.79	1.88457	0.0702506	26.8264	1.59E-158	2.08E-156
RIN2	2733.71	1.88365	0.112146	16.7964	2.59E-63	1.24E-61
HLA-F-AS1	46.2978	1.88344	0.312782	6.02157	1.73E-09	1.39E-08
HCG4B	29.1076	1.88273	0.343816	5.47599	4.35E-08	3.07E-07
FCRL6	201.902	1.88269	0.200918	9.37043	7.22E-21	1.17E-19
HSD17B6	28.9473	1.88254	0.378471	4.97406	6.56E-07	4.10E-06
TRIM25	10318.5	1.88244	0.0377867	49.8175	0	0
MAS1	66.1806	1.88169	0.199365	9.43843	3.78E-21	6.22E-20
FUT4	1633.9	1.8809	0.0567724	33.1306	1.08E-240	2.18E-238
C2-AS1	10.5435	1.88003	0.588663	3.19372	0.00140452	0.00529691
AL031777.3	81.4773	1.87974	0.176502	10.65	1.74E-26	3.51E-25
ATF5	6741.53	1.87953	0.0851874	22.0635	7.09E-108	5.99E-106
AC068580.3	1029.37	1.87922	0.11196	16.7848	3.15E-63	1.50E-61
FAM83G	147.541	1.87868	0.166976	11.2512	2.28E-29	5.04E-28
IFITM2	2718.35	1.87771	0.0954074	19.681	3.14E-86	2.11E-84
GPR180	1638.92	1.87425	0.0767452	24.4217	1.01E-131	1.09E-129
BCL2L14	98.8131	1.87223	0.271092	6.90625	4.98E-12	4.88E-11
BRIP1	1193.35	1.87182	0.120395	15.5474	1.66E-54	6.86E-53
C17orf99	16.2355	1.87157	0.512661	3.6507	0.000261529	0.00113694
ZNF620	122.295	1.87136	0.18496	10.1177	4.61E-24	8.60E-23
C1QC	78505.1	1.87001	0.106012	17.6396	1.22E-69	6.54E-68
HIST1H2BC	111.678	1.86637	0.189652	9.84101	7.50E-23	1.34E-21
SLFN5	1946.96	1.86461	0.0811871	22.9668	1.00E-116	9.23E-115
AL603832.1	21.592	1.8627	0.351587	5.29798	1.17E-07	7.95E-07
CCL3L1	314.307	1.86047	0.114791	16.2075	4.46E-59	1.96E-57
AC018637.1	16.6432	1.85484	0.418201	4.43527	9.20E-06	4.99E-05
RNF19B	7585.26	1.8476	0.0714365	25.8635	1.71E-147	2.03E-145
TMEM255A	1930.51	1.84727	0.0637326	28.9847	1.03E-184	1.54E-182
SLC52A1	56.7575	1.84555	0.236014	7.81965	5.30E-15	6.37E-14
DCHS2	81.3286	1.84506	0.312068	5.91236	3.37E-09	2.63E-08
RMI2	932.693	1.84493	0.107311	17.1923	3.03E-66	1.51E-64
APOBEC3F	464.992	1.84326	0.102311	18.0162	1.45E-72	8.21E-71
PDZD9	18.5669	1.83836	0.421357	4.36295	1.28E-05	6.82E-05
HIST2H4A	485.258	1.83833	0.144281	12.7413	3.49E-37	9.90E-36
CCDC198	10.8247	1.83792	0.494035	3.72022	0.000199049	0.000882493
GRAPL	56.7513	1.83785	0.297249	6.18288	6.29E-10	5.24E-09
AC020931.1	134.947	1.83636	0.156987	11.6975	1.31E-31	3.16E-30
REC8	813.442	1.83619	0.151043	12.1567	5.28E-34	1.37E-32
CADM3	13.5294	1.82941	0.493739	3.70521	0.000211215	0.000933196
AP001347.1	38.5163	1.82904	0.321927	5.68153	1.33E-08	9.85E-08
CD82	1488.09	1.82225	0.0941466	19.3555	1.83E-83	1.19E-81
CDK20	68.3676	1.82157	0.241674	7.53732	4.80E-14	5.39E-13
SMO	53.4628	1.81984	0.333637	5.45456	4.91E-08	3.45E-07
C1QA	57422.1	1.81881	0.0937438	19.4019	7.44E-84	4.89E-82
TTC25	13.8071	1.81819	0.555575	3.27263	0.00106552	0.0041262
LGALS3	1245.44	1.81614	0.100751	18.026	1.22E-72	6.89E-71
ASIC1	80.8681	1.81577	0.191625	9.47567	2.65E-21	4.39E-20
PIM3	2598.01	1.81252	0.0896203	20.2244	5.97E-91	4.24E-89
AC083949.1	560.976	1.8093	0.0940389	19.2399	1.71E-82	1.11E-80
APOL2	6063.5	1.80923	0.0545691	33.1549	4.81E-241	9.82E-239
SETBP1	80.6133	1.80461	0.243271	7.41812	1.19E-13	1.30E-12
LMO2	3557.12	1.8035	0.0662945	27.2043	5.77E-163	7.81E-161
C8orf31	234.867	1.80237	0.11913	15.1294	1.04E-51	4.07E-50
AKAP3	48.0655	1.80113	0.279434	6.44566	1.15E-10	1.01E-09
CD68	19045.1	1.80023	0.0805342	22.3536	1.11E-110	9.69E-109
LIF	26.9194	1.79728	0.469722	3.82626	0.000130107	0.000594766
NF2	3594.88	1.79681	0.09347	19.2234	2.36E-82	1.52E-80
CASP7	2428.69	1.79506	0.0847196	21.1882	1.23E-99	9.70E-98
CCL3	3563.06	1.79483	0.0946369	18.9655	3.29E-80	2.06E-78
FGF20	21.1365	1.79407	0.474433	3.7815	0.000155887	0.000703652
DCSTAMP	37.8377	1.7919	0.383883	4.66781	3.04E-06	1.76E-05
VEGFD	10.1551	1.78853	0.571804	3.12788	0.00176071	0.00649664
ADGRG3	62.1903	1.78181	0.22888	7.7849	6.98E-15	8.33E-14
AL096855.1	14.9098	1.78154	0.494271	3.60438	0.000312899	0.00134019
GCNT2	102.772	1.77897	0.248204	7.16735	7.65E-13	7.98E-12
RYR1	1446.99	1.7789	0.150829	11.7942	4.18E-32	1.03E-30
LDLRAD1	26.3578	1.77466	0.326293	5.43883	5.36E-08	3.75E-07
LIMK2	7408.48	1.77403	0.0579496	30.6133	8.15E-206	1.35E-203
FAM46A	3965.43	1.77299	0.0529067	33.5117	3.26E-246	7.00E-244
SLC12A3	603.652	1.77038	0.142885	12.3902	2.95E-35	7.92E-34
CUL1	7647.25	1.76999	0.072535	24.4019	1.63E-131	1.75E-129
AC004551.1	30.0687	1.7679	0.283424	6.23765	4.44E-10	3.74E-09
AC011247.2	27.9297	1.76727	0.304569	5.80253	6.53E-09	4.96E-08
ARHGEF3	7406.77	1.76558	0.0658297	26.8205	1.87E-158	2.42E-156
AC104662.2	382.521	1.76538	0.269684	6.54608	5.91E-11	5.35E-10
AL359762.2	51.3493	1.76017	0.233072	7.55206	4.28E-14	4.82E-13
MSR1	3585.62	1.75941	0.0625087	28.1466	2.63E-174	3.77E-172
RASGEF1B	2314.56	1.75931	0.0525594	33.4727	1.20E-245	2.55E-243
ASS1	22.0381	1.75889	0.363512	4.83859	1.31E-06	7.90E-06
PSMB8	6153.13	1.75612	0.0760159	23.1019	4.43E-118	4.15E-116
AC244021.1	54.9784	1.75383	0.26146	6.70782	1.98E-11	1.85E-10
AC099518.6	10.8293	1.75335	0.587413	2.98487	0.00283701	0.00999502
AC010768.2	10.8286	1.75302	0.518636	3.38006	0.000724711	0.00290089
DNALI1	40.8879	1.75119	0.350834	4.9915	5.99E-07	3.77E-06
AP002954.1	538.628	1.7494	0.0846984	20.6545	8.90E-95	6.64E-93
ERAP2	5705.3	1.74827	0.0780794	22.3909	4.83E-111	4.22E-109
SIPA1L2	1851.02	1.74816	0.085528	20.4396	7.43E-93	5.43E-91
BCAR1	24.9661	1.74777	0.501843	3.4827	0.00049639	0.00205331
CAV2	23.7797	1.74596	0.346198	5.04324	4.58E-07	2.92E-06
ARMCX1	581.342	1.74335	0.0688374	25.3256	1.67E-141	1.92E-139
NAPA	7604.44	1.74	0.0757948	22.9567	1.26E-116	1.16E-114
GPD2	4523.57	1.73942	0.0659945	26.357	4.27E-153	5.31E-151
AL035681.1	155.303	1.73903	0.158217	10.9914	4.20E-28	8.87E-27
AC004241.1	68.1508	1.73631	0.201069	8.63537	5.85E-18	8.31E-17
NKD1	277.223	1.73159	0.30427	5.69096	1.26E-08	9.35E-08
FAM229B	19.4121	1.7276	0.435675	3.96534	7.33E-05	0.000348474
HCG4P7	18.1695	1.72724	0.462311	3.7361	0.000186893	0.000833455
LINC02471	66.457	1.7262	0.355652	4.85363	1.21E-06	7.35E-06
AC004241.5	52.422	1.71974	0.257296	6.6839	2.33E-11	2.17E-10
RGS13	48.5897	1.71845	0.283505	6.06146	1.35E-09	1.09E-08
CALHM6	4157.92	1.71652	0.100585	17.0653	2.69E-65	1.33E-63
CFH	241.207	1.7117	0.225512	7.59028	3.19E-14	3.63E-13
GTPBP1	5859.63	1.71083	0.0668877	25.5776	2.71E-144	3.17E-142
NRP2	388.072	1.71069	0.178506	9.58338	9.39E-22	1.60E-20
ACSL1	12286.7	1.70913	0.0509149	33.5683	4.87E-247	1.07E-244
A2MP1	39.6059	1.70755	0.51283	3.32966	0.000869527	0.00342566
GAREM1	567.485	1.70614	0.12058	14.1494	1.88E-45	6.41E-44
NAMPT	8760.04	1.70267	0.093401	18.2297	3.00E-74	1.74E-72
TCF3P1	22.7812	1.70017	0.385749	4.40746	1.05E-05	5.63E-05
CHMP5	4466.72	1.69812	0.0698462	24.3123	1.45E-130	1.53E-128
CMTR1	7234.68	1.69602	0.0502737	33.7357	1.73E-249	3.88E-247
MARCKS	16843	1.69169	0.11559	14.6353	1.67E-48	6.20E-47
SYCP2L	231.434	1.68677	0.202865	8.31475	9.19E-17	1.23E-15
AC005865.2	62.1448	1.68654	0.22115	7.62622	2.42E-14	2.78E-13
MGAM2	122.309	1.68598	0.273771	6.15836	7.35E-10	6.08E-09
PTCHD4	31.442	1.68387	0.325596	5.17166	2.32E-07	1.53E-06
UTRN	6975.54	1.68281	0.0853907	19.7072	1.87E-86	1.27E-84
ANXA2R	180.585	1.68267	0.139463	12.0654	1.61E-33	4.12E-32
ACE	33.7979	1.67908	0.36121	4.6485	3.34E-06	1.92E-05
AC120193.1	26.54	1.67822	0.32995	5.08628	3.65E-07	2.36E-06
RAPGEF3	68.8217	1.67344	0.282262	5.92866	3.05E-09	2.39E-08
PRRG4	210.912	1.67294	0.156171	10.7122	8.92E-27	1.81E-25
GIMAP8	3482.24	1.67186	0.0602589	27.7446	2.03E-169	2.80E-167
WARS	57587.3	1.66702	0.0534416	31.1933	1.31E-213	2.30E-211
AC022966.1	145.987	1.66691	0.545387	3.05638	0.00224029	0.00807357
NAMPTP1	397.678	1.66549	0.126955	13.1187	2.57E-39	7.64E-38
ADA2	17653.1	1.6627	0.0584355	28.4536	4.40E-178	6.45E-176
XKR9	17.5355	1.66248	0.497093	3.3444	0.000824622	0.00326382
FMR1-AS1	31.0516	1.66201	0.269286	6.17191	6.75E-10	5.60E-09
PIR	585.568	1.66057	0.0912374	18.2006	5.11E-74	2.95E-72
PSME2	12766.6	1.65754	0.0769149	21.5503	5.26E-103	4.29E-101
SERPINI1	151.805	1.655	0.173644	9.53102	1.56E-21	2.61E-20
HSPA1A	423.751	1.65364	0.184954	8.94079	3.86E-19	5.78E-18
PRR29	29.2072	1.65273	0.359043	4.60316	4.16E-06	2.36E-05
TDRD7	3865.31	1.65241	0.0706288	23.3958	4.72E-121	4.57E-119
RNASE3	19.6206	1.65161	0.365101	4.5237	6.08E-06	3.37E-05
NME7	276.464	1.65068	0.127838	12.9123	3.84E-38	1.12E-36
AC004241.2	12.6837	1.64928	0.439545	3.75223	0.000175267	0.000785215
AL021707.6	146.763	1.64843	0.146445	11.2563	2.16E-29	4.77E-28
U62317.2	165.866	1.64712	0.149166	11.0422	2.39E-28	5.09E-27
ASB4	71.6331	1.64553	0.21303	7.72438	1.12E-14	1.33E-13
MT1X	275.273	1.6383	0.114168	14.3499	1.07E-46	3.76E-45
SLAMF8	7887.3	1.63791	0.0804533	20.3586	3.90E-92	2.83E-90
AC004921.1	66.9149	1.63697	0.30886	5.30005	1.16E-07	7.86E-07
AL356417.1	21.6157	1.63632	0.378294	4.32551	1.52E-05	8.01E-05
UPF3AP3	10.3335	1.63454	0.474645	3.44371	0.000573793	0.0023449
AC092053.3	53.8523	1.63357	0.22117	7.38604	1.51E-13	1.64E-12
NADK	12473	1.63334	0.0648218	25.1974	4.28E-140	4.82E-138
OR52P2P	13.8108	1.6333	0.477956	3.41727	0.000632533	0.00256105
P2RY6	7180.87	1.63295	0.0858592	19.0189	1.19E-80	7.48E-79
TBC1D17	4517.99	1.63291	0.0963887	16.9409	2.25E-64	1.09E-62
HIST2H2BF	241.924	1.63243	0.129795	12.5771	2.82E-36	7.82E-35
AC084871.2	19.4517	1.6298	0.350823	4.64563	3.39E-06	1.95E-05
LAMP3	8481.73	1.62744	0.0692401	23.5043	3.69E-122	3.60E-120
SLC43A3	2283.55	1.62675	0.0794989	20.4626	4.64E-93	3.40E-91
HIST1H2BD	669.139	1.62491	0.127301	12.7642	2.60E-37	7.38E-36
HLA-K	42.6605	1.62157	0.270502	5.99466	2.04E-09	1.62E-08
AC012020.1	19.5282	1.61891	0.392941	4.11998	3.79E-05	0.00018827
EBI3	1267.13	1.61642	0.105818	15.2754	1.12E-52	4.48E-51
HIST2H3D	13.8017	1.61595	0.470605	3.43376	0.000595261	0.00242384
FSD2	35.6632	1.61412	0.328482	4.91387	8.93E-07	5.49E-06
TPTE2P6	7.73956	1.61129	0.533729	3.01893	0.00253666	0.00903182
SLFN11	3942.23	1.61063	0.0728137	22.1199	2.03E-108	1.74E-106
AC073370.1	65.2266	1.6046	0.231291	6.93761	3.99E-12	3.93E-11
BTN3A1	2593.41	1.60248	0.059245	27.0483	4.00E-161	5.34E-159
RENBP	1691.08	1.60124	0.0838319	19.1006	2.50E-81	1.59E-79
TSPAN9	38.4275	1.60119	0.51288	3.12196	0.00179653	0.00661319
AC003957.1	91.0085	1.60101	0.198147	8.07992	6.48E-16	8.25E-15
B4GALNT1	15.4928	1.60051	0.518912	3.08435	0.00203995	0.00741905
CKM	31.2545	1.59967	0.297359	5.37961	7.46E-08	5.16E-07
PHF11	2512.28	1.59506	0.0761018	20.9596	1.53E-97	1.19E-95
AL162171.1	8.52794	1.59264	0.527534	3.01903	0.00253582	0.00902998
AL139423.1	42.1146	1.59158	0.272487	5.84094	5.19E-09	3.98E-08
RNASE2	270.172	1.58853	0.111515	14.245	4.82E-46	1.66E-44
MTND5P14	12.8288	1.58795	0.474011	3.35004	0.000808013	0.00320439
CD163	2672.9	1.57961	0.112399	14.0537	7.31E-45	2.46E-43
SCO2	1450.09	1.57738	0.108711	14.5098	1.05E-47	3.80E-46
AC015819.1	19.0631	1.57712	0.348904	4.5202	6.18E-06	3.42E-05
MTCO1P11	14.481	1.57672	0.476023	3.31229	0.000925361	0.00362635
AC011462.1	129.892	1.57665	0.460001	3.42749	0.000609191	0.0024759
RNA5-8SN3	421.051	1.57555	0.48596	3.24213	0.0011864	0.00455298
RNA5-8S5	210.635	1.57446	0.486294	3.23767	0.00120509	0.00461904
RNA5-8SN4	210.635	1.57446	0.486294	3.23767	0.00120509	0.00461904
IL15	390.442	1.57379	0.121904	12.9101	3.95E-38	1.15E-36
MEP1A	13.4835	1.57004	0.520334	3.01737	0.00254981	0.00907289
TRIM56	7085.13	1.56824	0.0584243	26.8423	1.04E-158	1.36E-156
AC060766.5	40.1275	1.56818	0.266559	5.88306	4.03E-09	3.12E-08
GK	3016.26	1.56726	0.0656908	23.8581	8.35E-126	8.49E-124
SIGLEC16	1445.67	1.56656	0.110602	14.164	1.53E-45	5.23E-44
NCOA7	4222.89	1.56389	0.0768456	20.351	4.54E-92	3.29E-90
ANXA6	4916.61	1.55017	0.0731115	21.2029	8.99E-100	7.13E-98
PCAT1	55.5834	1.54939	0.230037	6.7354	1.63E-11	1.55E-10
SLAIN1	59.9158	1.54776	0.230623	6.71125	1.93E-11	1.81E-10
CARD16	1673.31	1.54717	0.0794761	19.4671	2.09E-84	1.38E-82
ATF3	1112.6	1.54607	0.117568	13.1504	1.69E-39	5.07E-38
AL731533.2	12.2469	1.54548	0.485874	3.18082	0.00146859	0.00551933
AC131009.2	9.14869	1.54449	0.510991	3.02254	0.00250662	0.00893616
RHBDF2	7416.11	1.54438	0.0663506	23.2761	7.75E-120	7.37E-118
SNCG	35.8968	1.54243	0.278017	5.54799	2.89E-08	2.07E-07
FOSL1	147.737	1.54243	0.207385	7.43752	1.03E-13	1.13E-12
AL021937.4	9.16629	1.54229	0.483614	3.18908	0.00142724	0.005379
AGBL2	26.2138	1.5419	0.432945	3.56143	0.000368846	0.0015627
MYO1E	4619.81	1.54178	0.0592567	26.0186	3.05E-149	3.70E-147
HAMP	236.808	1.54132	0.122919	12.5393	4.55E-36	1.25E-34
PLTP	148.05	1.53529	0.130362	11.7772	5.12E-32	1.25E-30
HIST1H1C	771.463	1.53218	0.100429	15.2564	1.49E-52	5.97E-51
PHC1P1	48.2193	1.53216	0.305521	5.01491	5.31E-07	3.36E-06
ECE1	56.0572	1.5306	0.369468	4.14273	3.43E-05	0.000171535
TMCO4	674.63	1.52903	0.104488	14.6336	1.72E-48	6.36E-47
CD22	85.1983	1.52482	0.22707	6.7152	1.88E-11	1.77E-10
ITIH4	387.078	1.5222	0.328297	4.63667	3.54E-06	2.03E-05
PIK3CD-AS1	99.3869	1.52173	0.1757	8.66097	4.68E-18	6.68E-17
C17orf67	362.122	1.51932	0.101845	14.9179	2.52E-50	9.66E-49
PTGER2	689.964	1.51888	0.0988156	15.3708	2.57E-53	1.05E-51
AL353625.1	325.94	1.51828	0.132337	11.4728	1.81E-30	4.17E-29
SRGAP2	15207.8	1.51531	0.0379022	39.9795	0	0
CYSTM1	1015.14	1.51082	0.0918633	16.4464	8.90E-61	4.05E-59
B3GNT9	74.56	1.5106	0.199178	7.58414	3.35E-14	3.80E-13
KIF13A	392.27	1.50857	0.125227	12.0467	2.02E-33	5.14E-32
SRGAP2C	3575.95	1.50829	0.065192	23.1361	2.01E-118	1.90E-116
HIRA	3808.86	1.50627	0.0721356	20.8811	7.96E-97	6.12E-95
GDPD5	261.443	1.5057	0.195916	7.68542	1.52E-14	1.78E-13
HLA-L	197.539	1.50484	0.133835	11.2439	2.48E-29	5.47E-28
AC002400.1	13.2979	1.5041	0.415611	3.619	0.000295741	0.00127328
AZI2	2117.22	1.50195	0.0751836	19.9771	8.71E-89	6.05E-87
MYD88	11192.1	1.50151	0.0595532	25.2129	2.89E-140	3.27E-138
PHACTR2	2598.71	1.50109	0.10395	14.4406	2.88E-47	1.03E-45
FPR3	33.9468	1.50008	0.306035	4.90168	9.50E-07	5.82E-06
HIST1H2AC	1757.79	1.4975	0.0712507	21.0173	4.56E-98	3.54E-96
TMBIM1	5567.96	1.49716	0.0613244	24.4138	1.22E-131	1.31E-129
FAM20A	586.512	1.49669	0.148101	10.1059	5.20E-24	9.68E-23
LINC01094	489.393	1.49413	0.0945323	15.8055	2.85E-56	1.22E-54
TSPAN6	220.605	1.4932	0.173789	8.59202	8.55E-18	1.20E-16
IL21R	4131.61	1.48775	0.0840999	17.6902	4.99E-70	2.71E-68
FAM187A	23.6488	1.48741	0.389138	3.82233	0.000132197	0.000603456
NEGR1	174.282	1.48543	0.15604	9.51953	1.74E-21	2.91E-20
CXorf21	2121.7	1.48286	0.0645306	22.9792	7.53E-117	6.97E-115
KITLG	14.0938	1.4826	0.480615	3.0848	0.00203686	0.00741163
ZBED1	3563.93	1.48257	0.0872679	16.9887	9.95E-65	4.86E-63
ZFYVE26	7003.87	1.48065	0.0570233	25.9658	1.21E-148	1.45E-146
DHRSX	1200.22	1.47965	0.0906366	16.3251	6.55E-60	2.93E-58
EVA1B	394.406	1.47963	0.157979	9.366	7.53E-21	1.22E-19
AC003991.1	80.1343	1.47894	0.25593	5.77867	7.53E-09	5.69E-08
AC073548.1	255.634	1.47407	0.122243	12.0585	1.75E-33	4.46E-32
LINC01876	24.0733	1.47385	0.419862	3.51031	0.000447581	0.00186927
LY96	660.202	1.47379	0.108861	13.5383	9.29E-42	2.92E-40
PSMA4	9039.4	1.47338	0.0748514	19.684	2.95E-86	1.99E-84
ESRRB	37.4482	1.47324	0.346584	4.25075	2.13E-05	0.00010985
ANKRD35	105.155	1.47278	0.151148	9.74397	1.96E-22	3.43E-21
ROBO3	25.282	1.47254	0.410317	3.5888	0.00033221	0.00141901
NRIP3	70.6388	1.47221	0.232942	6.32006	2.61E-10	2.25E-09
AC105749.1	26.7944	1.4716	0.346982	4.24114	2.22E-05	0.000114123
APOBEC3D	67.5229	1.47031	0.267525	5.49599	3.89E-08	2.76E-07
SLC31A1	21701.4	1.46954	0.0559344	26.2726	3.94E-152	4.87E-150
NUAK2	198.854	1.46668	0.126161	11.6254	3.06E-31	7.28E-30
RPS24P17	30.2126	1.46558	0.408056	3.59161	0.000328638	0.00140482
IRF1	14473.3	1.46421	0.0744733	19.6609	4.67E-86	3.13E-84
AC025171.3	17.0026	1.46419	0.454863	3.21898	0.00128649	0.00489971
SLC22A4	58.231	1.46353	0.256529	5.70514	1.16E-08	8.64E-08
GRAMD1B	1542.61	1.46024	0.0686827	21.2606	2.63E-100	2.10E-98
TMEM92-AS1	46.0009	1.45915	0.229759	6.35078	2.14E-10	1.85E-09
AC139495.3	1629.13	1.45681	0.0865056	16.8407	1.23E-63	5.90E-62
UBE2QL1	15.8325	1.453	0.446767	3.25227	0.00114489	0.00441051
CBWD4P	72.9536	1.45286	0.285547	5.08799	3.62E-07	2.34E-06
ABALON	53.7647	1.45017	0.245883	5.89779	3.68E-09	2.86E-08
AP003721.4	12.3489	1.45002	0.474806	3.05393	0.00225863	0.00813136
CLCN4	1677.27	1.4496	0.116095	12.4863	8.86E-36	2.42E-34
GPR155	1298.44	1.44729	0.113943	12.7018	5.78E-37	1.63E-35
MVP	8418.36	1.44717	0.0665452	21.7472	7.35E-105	6.07E-103
CCL4	1625.93	1.44668	0.0771468	18.7524	1.85E-78	1.14E-76
PATL1	5932.26	1.4454	0.0424482	34.051	3.92E-254	9.05E-252
SLC31A2	4558.75	1.44476	0.0593459	24.3447	6.59E-131	7.00E-129
EPHX1	416.021	1.44375	0.0922801	15.6453	3.58E-55	1.50E-53
GIMAP2	1898.05	1.44273	0.0636331	22.6726	8.36E-114	7.42E-112
TRGV8	14.5467	1.44115	0.432512	3.33205	0.000862083	0.00339967
LILRB4	21.1804	1.44065	0.340014	4.23704	2.26E-05	0.000116145
TREX1	1785.78	1.43814	0.0981722	14.6491	1.36E-48	5.07E-47
GIMAP7	37.9	1.4374	0.378312	3.79952	0.000144977	0.000657677
OR52M2P	17.2413	1.43071	0.369903	3.8678	0.000109824	0.00050803
MICB	2375.61	1.42979	0.0625119	22.8723	8.77E-116	7.94E-114
SRGAP2B	4598.83	1.42811	0.0642491	22.2277	1.85E-109	1.60E-107
PMAIP1	410.649	1.42605	0.100796	14.1478	1.93E-45	6.55E-44
GRAP	406.608	1.42329	0.196032	7.2605	3.86E-13	4.09E-12
NOD2	1286.18	1.41972	0.0775896	18.2978	8.62E-75	5.06E-73
RAB39A	804.153	1.41725	0.0977153	14.5039	1.15E-47	4.14E-46
ADPRHL2	2729.61	1.41508	0.0857825	16.4961	3.91E-61	1.80E-59
AC146944.2	1498.78	1.414	0.110384	12.8099	1.44E-37	4.13E-36
KCNE4	73.1378	1.4123	0.290962	4.85388	1.21E-06	7.34E-06
GALM	17252.8	1.41179	0.0663493	21.2782	1.81E-100	1.45E-98
C3	337503	1.41111	0.0696425	20.2622	2.77E-91	1.99E-89
AKT1S1	2687.02	1.41092	0.122575	11.5107	1.17E-30	2.71E-29
MCOLN2	5513.75	1.41083	0.0539545	26.1484	1.03E-150	1.26E-148
RN7SL1	582.867	1.40891	0.395187	3.56518	0.000363611	0.00154261
MRAS	414.848	1.4082	0.185336	7.59806	3.01E-14	3.43E-13
AC007728.3	46.1023	1.40533	0.322633	4.3558	1.33E-05	7.03E-05
TTC26	71.0848	1.40521	0.22822	6.15725	7.40E-10	6.12E-09
AKIRIN2	2700.4	1.40348	0.0495924	28.3003	3.42E-176	4.94E-174
CRYBG2	30.2122	1.40344	0.265985	5.27639	1.32E-07	8.88E-07
RIN1	250.363	1.40336	0.185408	7.56904	3.76E-14	4.25E-13
SIDT2	2703.81	1.40308	0.0763248	18.383	1.80E-75	1.07E-73
RRBP1	8479.41	1.40272	0.0654455	21.4334	6.52E-102	5.29E-100
CCDC144NL	22.0868	1.40234	0.363418	3.85875	0.000113967	0.000524954
CTSV	50.2301	1.40131	0.194045	7.22157	5.14E-13	5.42E-12
FMNL2	12762	1.39862	0.0605595	23.0949	5.21E-118	4.87E-116
CTSB	80722.3	1.3975	0.0759983	18.3886	1.62E-75	9.71E-74
CTSA	9397.64	1.39555	0.072853	19.1557	8.67E-82	5.55E-80
ITGA7	651.822	1.39254	0.143953	9.67356	3.91E-22	6.76E-21
HK3	184.791	1.39203	0.215074	6.47233	9.65E-11	8.55E-10
JAK3	3682.75	1.3918	0.0669715	20.782	6.30E-96	4.78E-94
NAGK	13157.4	1.39012	0.0601194	23.1226	2.74E-118	2.58E-116
MAST1	34.2245	1.38694	0.260683	5.32042	1.04E-07	7.07E-07
KLF1	19.6264	1.38668	0.369706	3.75077	0.00017629	0.000789297
STAC3	2891.63	1.38656	0.0611654	22.669	9.06E-114	8.02E-112
LILRB3	162.657	1.38608	0.222737	6.22294	4.88E-10	4.09E-09
GIMAP6	6838.58	1.38497	0.0812797	17.0396	4.18E-65	2.05E-63
SLC11A1	4197.33	1.3814	0.13353	10.3452	4.40E-25	8.51E-24
OSM	51.5876	1.3773	0.20977	6.56578	5.18E-11	4.71E-10
AANAT	154.323	1.37609	0.14336	9.59883	8.09E-22	1.38E-20
WDFY1	6148.22	1.3757	0.0664313	20.7087	2.89E-95	2.17E-93
LRIG3	206.853	1.37378	0.185526	7.40479	1.31E-13	1.43E-12
ELAVL4	901.854	1.37326	0.120077	11.4365	2.75E-30	6.28E-29
AL355864.2	12.5999	1.37229	0.413113	3.32182	0.000894317	0.0035135
SHISA5	6373.74	1.37143	0.0887384	15.4547	7.01E-54	2.88E-52
AF111167.1	26.3304	1.36864	0.339674	4.02928	5.59E-05	0.000270585
ROBO1	5645.34	1.36719	0.0861008	15.8789	8.87E-57	3.81E-55
TAP2	15704.7	1.3652	0.0472363	28.9015	1.14E-183	1.71E-181
BRCA2	2167.05	1.36477	0.116261	11.7389	8.06E-32	1.95E-30
TNK2	8436.5	1.36463	0.0839874	16.2481	2.30E-59	1.02E-57
ADPRH	2681.08	1.36381	0.0724809	18.8161	5.57E-79	3.47E-77
DRAP1	5540.19	1.35918	0.0870181	15.6195	5.36E-55	2.25E-53
SLC7A7	12539.4	1.35764	0.0615024	22.0746	5.55E-108	4.70E-106
SLAMF6	20.83	1.35757	0.374828	3.62184	0.000292514	0.00126055
IGHEP2	23.9103	1.3572	0.342095	3.96731	7.27E-05	0.000345733
AL157871.2	134.697	1.35666	0.249802	5.43092	5.61E-08	3.92E-07
AC068870.1	15.7724	1.35515	0.359696	3.7675	0.000164891	0.000740939
RIMBP3	100.301	1.35378	0.233443	5.79917	6.66E-09	5.06E-08
NFIX	28.3435	1.35047	0.434051	3.11132	0.00186252	0.00683335
CCR7	4058.36	1.34974	0.125907	10.7202	8.19E-27	1.66E-25
AKAP12	172.704	1.3496	0.117837	11.4531	2.27E-30	5.22E-29
LINC01146	303.459	1.34946	0.104726	12.8857	5.42E-38	1.57E-36
ELF1	9552.09	1.34848	0.0662129	20.3657	3.37E-92	2.45E-90
LY6E-DT	15.1957	1.34723	0.423004	3.18491	0.00144797	0.00544837
IL12RB1	2270.56	1.34504	0.0699612	19.2256	2.26E-82	1.46E-80
TMEM63A	3696.44	1.34354	0.0798194	16.8323	1.42E-63	6.79E-62
AC009949.1	20.5897	1.33861	0.351588	3.80732	0.000140483	0.000638832
LINC01137	243.146	1.33835	0.116089	11.5287	9.46E-31	2.20E-29
RAD9A	1464.7	1.33782	0.0858398	15.5851	9.19E-55	3.83E-53
BCAS3	801.796	1.33759	0.0724171	18.4706	3.56E-76	2.15E-74
ABCD2	94.9287	1.33694	0.177992	7.51125	5.86E-14	6.55E-13
PDE7A	2822.52	1.33639	0.0549202	24.3333	8.72E-131	9.19E-129
SPART	3015.12	1.33436	0.0741516	17.9951	2.13E-72	1.20E-70
MERTK	3811.64	1.33223	0.0612344	21.7562	6.04E-105	5.00E-103
SLFN12	1623.04	1.33199	0.0644349	20.6718	6.21E-95	4.65E-93
IGF2R	931.128	1.33025	0.079454	16.7423	6.44E-63	3.05E-61
C19orf38	1525.4	1.32784	0.0821924	16.1553	1.04E-58	4.57E-57
LDHD	18.8789	1.32747	0.374874	3.54111	0.000398447	0.00167873
ARIH2OS	58.4178	1.32399	0.288258	4.59309	4.37E-06	2.47E-05
SV2A	86.7172	1.32175	0.17873	7.3952	1.41E-13	1.54E-12
CLIC4	6124.55	1.32054	0.0694836	19.0051	1.55E-80	9.70E-79
EDEM2	4018.46	1.31727	0.0660758	19.9358	1.99E-88	1.37E-86
CNIH4	1813.32	1.31573	0.0663809	19.821	1.96E-87	1.34E-85
AC131392.2	47.4761	1.31423	0.267747	4.90845	9.18E-07	5.64E-06
TRAFD1	10664.4	1.31403	0.0600955	21.8656	5.52E-106	4.63E-104
KIF20B	1840.61	1.31296	0.0762201	17.226	1.70E-66	8.52E-65
PTPRG	1304.55	1.31095	0.0682094	19.2194	2.54E-82	1.64E-80
AC139495.2	103.836	1.31059	0.202213	6.48125	9.10E-11	8.10E-10
RAB9A	1343.75	1.30964	0.0717611	18.25	2.07E-74	1.20E-72
KYNU	2060.47	1.30758	0.0792594	16.4975	3.83E-61	1.76E-59
ATP8B2	846.436	1.30578	0.117087	11.1522	6.98E-29	1.52E-27
ARHGAP25	7485.99	1.30545	0.0675783	19.3176	3.82E-83	2.48E-81
E2F2	409.342	1.3054	0.0788502	16.5554	1.46E-61	6.76E-60
TRIM26	4232.99	1.30494	0.0738958	17.6592	8.64E-70	4.66E-68
TUBB2A	345.487	1.30482	0.0976775	13.3584	1.06E-40	3.25E-39
DNAJA1	14515.4	1.30459	0.0733473	17.7865	8.98E-71	4.91E-69
AF127577.6	20.3638	1.30385	0.354397	3.67905	0.000234103	0.00102579
PTGER4	1096.63	1.30012	0.109459	11.8776	1.55E-32	3.85E-31
CAST	3146.57	1.2975	0.0547044	23.7185	2.32E-124	2.31E-122
GPR85	111.019	1.29729	0.252644	5.13486	2.82E-07	1.84E-06
PHACTR4	2555.78	1.29701	0.0681175	19.0407	7.84E-81	4.94E-79
ANKFY1	8509.59	1.29673	0.0599374	21.6347	8.47E-104	6.93E-102
CYB5R2	18.5965	1.29664	0.367252	3.53067	0.000414513	0.00174176
KAZALD1	30.121	1.2955	0.326871	3.96333	7.39E-05	0.000351191
LILRA6	48.4421	1.29442	0.301606	4.29176	1.77E-05	9.23E-05
SEMA4D	8380.6	1.29348	0.0623173	20.7564	1.07E-95	8.10E-94
GPR141	519.305	1.2932	0.104907	12.3271	6.47E-35	1.72E-33
SLC44A2	1434.54	1.29312	0.0959512	13.4769	2.14E-41	6.66E-40
APOBEC3B	163.821	1.29305	0.158513	8.15739	3.42E-16	4.44E-15
DPF1	43.99	1.2925	0.29544	4.37482	1.22E-05	6.48E-05
PIK3AP1	25998.3	1.29215	0.0706471	18.2902	9.91E-75	5.81E-73
AC136475.5	63.781	1.2921	0.179055	7.21619	5.35E-13	5.63E-12
PSMA5	6554.06	1.29106	0.0739833	17.4507	3.40E-68	1.77E-66
NQO1	370.521	1.29063	0.112634	11.4586	2.13E-30	4.90E-29
LINC01922	43.1047	1.28961	0.246847	5.22434	1.75E-07	1.17E-06
AC112496.1	41.937	1.28814	0.328921	3.91627	8.99E-05	0.00042183
IKBKE	9666.69	1.2878	0.0785359	16.3976	1.99E-60	9.00E-59
HOXB4	62.0405	1.28777	0.198373	6.49166	8.49E-11	7.58E-10
AL021707.5	21.0835	1.28705	0.384506	3.34729	0.000816045	0.00323352
KIAA1671	25.0211	1.28634	0.325215	3.95535	7.64E-05	0.000362025
AP5B1	2647.08	1.28629	0.0862821	14.908	2.92E-50	1.12E-48
PLD3	14346.6	1.28619	0.0928807	13.8478	1.31E-43	4.32E-42
ACVRL1	392.11	1.28608	0.119189	10.7902	3.83E-27	7.87E-26
CD40	3621.33	1.2849	0.0663077	19.3778	1.19E-83	7.76E-82
ZCCHC2	2110.88	1.28259	0.0584408	21.9468	9.28E-107	7.82E-105
SULT1A1	414.939	1.28222	0.100024	12.8192	1.28E-37	3.67E-36
C1GALT1	2958.5	1.28174	0.0717539	17.863	2.29E-71	1.27E-69
SMCHD1	7681.2	1.28018	0.0588144	21.7665	4.82E-105	4.00E-103
AC099548.2	53.7342	1.28003	0.331126	3.86568	0.000110781	0.000512123
CHSY1	3185.76	1.27964	0.0852915	15.0031	7.01E-51	2.73E-49
AC005165.1	25.69	1.27929	0.306063	4.17984	2.92E-05	0.00014715
XPO6	8727.22	1.27896	0.0507819	25.1853	5.80E-140	6.50E-138
ADA	1131.37	1.27868	0.0894831	14.2896	2.54E-46	8.89E-45
TRIM21	4941.37	1.27848	0.0714248	17.8997	1.19E-71	6.63E-70
TTC7B	594.136	1.27418	0.149914	8.49941	1.91E-17	2.64E-16
GNB4	11117.8	1.27357	0.0583915	21.8109	1.83E-105	1.52E-103
SAT1	45316.2	1.27324	0.0421792	30.1864	3.58E-200	5.75E-198
RAB42	2922.18	1.27219	0.077435	16.4291	1.18E-60	5.38E-59
MCTP2	56.8596	1.2719	0.255733	4.97354	6.57E-07	4.11E-06
PTPA	9698.66	1.27002	0.0593076	21.4141	9.88E-102	7.97E-100
DZIP1	25.345	1.26937	0.369266	3.43754	0.000587028	0.00239446
ADARB1	1502.76	1.26886	0.132123	9.60361	7.72E-22	1.32E-20
TMEM183B	45.6883	1.26784	0.33085	3.83208	0.000127064	0.000581854
CASP4	3631.54	1.26668	0.0653477	19.3838	1.06E-83	6.93E-82
SMAD1	457.649	1.26639	0.0996508	12.7082	5.32E-37	1.50E-35
PCGF5	2936.32	1.26398	0.0748993	16.8757	6.79E-64	3.28E-62
LINC01268	145.361	1.26165	0.159494	7.91032	2.57E-15	3.16E-14
AC108134.2	19.7141	1.26022	0.392883	3.20763	0.00133836	0.00507684
LYN	24490.5	1.25855	0.0606116	20.7641	9.14E-96	6.92E-94
DLL4	33.7554	1.25792	0.255271	4.92777	8.32E-07	5.13E-06
HSPA1L	41.6769	1.25583	0.247404	5.07602	3.85E-07	2.48E-06
SERPINA1	1372.57	1.25577	0.0863211	14.5476	6.05E-48	2.20E-46
RBCK1	5608.54	1.25513	0.0712918	17.6055	2.24E-69	1.19E-67
TMEM51	1829.68	1.25372	0.067805	18.49	2.48E-76	1.51E-74
CASP10	1694.27	1.25282	0.0630915	19.8573	9.53E-88	6.52E-86
HCST	471.639	1.25269	0.0999433	12.534	4.86E-36	1.34E-34
AC011840.2	27.2415	1.24896	0.298677	4.18165	2.89E-05	0.000146041
CNKSR3	140.901	1.24879	0.185615	6.72784	1.72E-11	1.63E-10
OTOA	26.7198	1.24861	0.370921	3.36623	0.000762021	0.00303595
SOCS3	593.714	1.24723	0.111361	11.1999	4.08E-29	8.92E-28
TMC4	61.2025	1.24448	0.300849	4.13656	3.53E-05	0.000175891
BCL2L13	8418.6	1.24324	0.067979	18.2886	1.02E-74	5.97E-73
DOK3	2436.87	1.24202	0.0798662	15.5513	1.56E-54	6.47E-53
MOCS1	266.323	1.24081	0.142043	8.73546	2.43E-18	3.52E-17
PAQR8	2511.77	1.2401	0.0870234	14.2502	4.47E-46	1.55E-44
TRIM46	38.0462	1.23881	0.266575	4.64715	3.37E-06	1.93E-05
PANX1	1169.92	1.2376	0.0893891	13.8451	1.36E-43	4.47E-42
FLT1	227.633	1.23737	0.224849	5.5031	3.73E-08	2.65E-07
LIPG	7460.28	1.23734	0.0516922	23.9367	1.27E-126	1.30E-124
AMBRA1	2708.22	1.23692	0.116487	10.6185	2.44E-26	4.89E-25
CCDC112	1713.49	1.23622	0.0885463	13.9613	2.69E-44	8.95E-43
ASAH1	24777.8	1.23611	0.052695	23.4579	1.10E-121	1.07E-119
AL445363.3	160.591	1.23605	0.248481	4.97444	6.54E-07	4.09E-06
C3orf38	2783.17	1.23501	0.0838694	14.7254	4.43E-49	1.66E-47
HSD17B14	1414.14	1.23334	0.0887397	13.8984	6.47E-44	2.15E-42
MAPK12	410.656	1.23285	0.167833	7.3457	2.05E-13	2.21E-12
PLEKHB1	62.7282	1.23185	0.219974	5.59996	2.14E-08	1.55E-07
RN7SL798P	21.0227	1.23118	0.344998	3.56864	0.000358833	0.0015244
CRYZL2P-SEC16B	339.683	1.23015	0.134345	9.15665	5.35E-20	8.33E-19
SPAG1	167.274	1.22988	0.136819	8.98905	2.49E-19	3.76E-18
JADE2	4025.35	1.22874	0.0792442	15.5057	3.17E-54	1.31E-52
AC018755.2	6982.95	1.22801	0.0860907	14.2641	3.66E-46	1.27E-44
SIL1	1655.92	1.22594	0.0859586	14.2619	3.78E-46	1.31E-44
AC009950.1	544.819	1.22433	0.117545	10.4158	2.10E-25	4.10E-24
PDGFB	73.021	1.22386	0.235908	5.18786	2.13E-07	1.41E-06
PRTFDC1	166.086	1.22358	0.135718	9.01559	1.96E-19	2.97E-18
FAM122C	435.729	1.22336	0.116624	10.4898	9.62E-26	1.90E-24
TRIM6	1391.03	1.22105	0.0624063	19.5661	3.01E-85	2.01E-83
LINC01358	95.9537	1.22094	0.214578	5.68997	1.27E-08	9.40E-08
AC060766.1	122.491	1.22052	0.14071	8.674	4.17E-18	5.97E-17
RAB38	147.352	1.21822	0.144579	8.42597	3.58E-17	4.90E-16
ZBTB42	196.515	1.21775	0.158803	7.6683	1.74E-14	2.02E-13
OR52K3P	1505.59	1.21733	0.049764	24.4622	3.74E-132	4.04E-130
AL356753.1	42.5592	1.21659	0.282238	4.31051	1.63E-05	8.53E-05
LHFPL2	6989.63	1.21636	0.0496619	24.4928	1.76E-132	1.92E-130
HIST3H2BB	27.5467	1.21622	0.313556	3.87879	0.000104979	0.000487058
PRKD2	2052.58	1.21619	0.101581	11.9726	4.95E-33	1.25E-31
WDR86	62.9549	1.21602	0.231426	5.25445	1.48E-07	9.96E-07
ARHGAP12	4059.68	1.21475	0.0801172	15.1622	6.29E-52	2.49E-50
N4BP1	4510.43	1.21303	0.0591109	20.5212	1.39E-93	1.03E-91
FAM19A2	84.8071	1.21215	0.206089	5.8817	4.06E-09	3.14E-08
SDSL	1574.6	1.21113	0.107598	11.256	2.16E-29	4.78E-28
SLC24A4	139.709	1.2093	0.294476	4.1066	4.02E-05	0.000198351
RAB3IL1	839.515	1.20896	0.145686	8.29843	1.05E-16	1.41E-15
PSMD11	4309.03	1.20886	0.0693907	17.4211	5.71E-68	2.95E-66
C11orf45	82.9323	1.2087	0.243516	4.96354	6.92E-07	4.32E-06
SLC48A1	261.236	1.20567	0.125744	9.58827	8.96E-22	1.53E-20
AC073111.4	41.9572	1.20524	0.282245	4.2702	1.95E-05	0.000101219
OGFR-AS1	37.4281	1.20478	0.331533	3.63398	0.00027908	0.00120672
IL21R-AS1	116.706	1.20475	0.158677	7.59243	3.14E-14	3.57E-13
GRN	50946.8	1.20235	0.0962321	12.4943	8.02E-36	2.19E-34
CDT1	388.057	1.20225	0.120764	9.95536	2.39E-23	4.35E-22
PARP1	8672.29	1.20042	0.0825778	14.5368	7.08E-48	2.58E-46
MEFV	506.669	1.20033	0.0822989	14.585	3.50E-48	1.28E-46
TMCC3	5648.63	1.20009	0.0853035	14.0684	5.94E-45	2.00E-43
TSKU	60.441	1.19956	0.196747	6.09696	1.08E-09	8.83E-09
CIART	44.9803	1.1992	0.250031	4.79621	1.62E-06	9.68E-06
PDE7B	222.189	1.1988	0.104556	11.4656	1.96E-30	4.53E-29
MCL1	25695.1	1.1982	0.0393658	30.4376	1.75E-203	2.86E-201
ZC3HAV1	6323.34	1.1971	0.0541477	22.1081	2.64E-108	2.26E-106
TMEM144	3351.83	1.19652	0.0721749	16.5781	1.00E-61	4.66E-60
BISPR	886.952	1.19412	0.0645711	18.493	2.35E-76	1.43E-74
AOAH	1717.94	1.19366	0.0905974	13.1755	1.21E-39	3.65E-38
C1orf54	648.607	1.19237	0.0889637	13.4029	5.81E-41	1.80E-39
SLC18B1	2222.08	1.19208	0.0729799	16.3343	5.62E-60	2.52E-58
GSDMD	3510.14	1.18985	0.0947695	12.5552	3.72E-36	1.03E-34
CDKL3	145.859	1.18743	0.130504	9.09882	9.13E-20	1.41E-18
HAVCR2	19385.1	1.18688	0.0609674	19.4674	2.08E-84	1.38E-82
BIRC7	38.1229	1.18631	0.253285	4.68368	2.82E-06	1.63E-05
SLC25A34	101.246	1.18536	0.177279	6.68643	2.29E-11	2.13E-10
MAML2	1752.57	1.18411	0.0791141	14.9671	1.20E-50	4.64E-49
GNPDA1	7265.15	1.18346	0.0487656	24.2684	4.23E-130	4.42E-128
GTF2B	4294.42	1.18333	0.0751903	15.7378	8.33E-56	3.53E-54
AC116351.1	54.8714	1.18261	0.287707	4.11046	3.95E-05	0.000195406
USP25	3377.57	1.18255	0.0874264	13.5263	1.09E-41	3.43E-40
H1F0	12712.1	1.18168	0.0724936	16.3005	9.79E-60	4.37E-58
THTPA	906.985	1.18031	0.0805079	14.6608	1.15E-48	4.28E-47
SOAT1	8786.74	1.17937	0.0660668	17.8511	2.83E-71	1.56E-69
ZNF273	418.631	1.17914	0.081684	14.4354	3.10E-47	1.10E-45
SEC16B	329.399	1.17838	0.164016	7.18454	6.74E-13	7.06E-12
MORN4	33.5036	1.17788	0.304841	3.86392	0.000111582	0.000515402
ZNF438	572.135	1.17544	0.0806245	14.5792	3.81E-48	1.39E-46
EPS8L2	60.6321	1.17481	0.269234	4.36352	1.28E-05	6.81E-05
TMEM14A	316.396	1.17458	0.107546	10.9216	9.09E-28	1.90E-26
DNAJC18	333.243	1.17405	0.175898	6.67461	2.48E-11	2.31E-10
CD47	5561.37	1.17349	0.054955	21.3537	3.60E-101	2.89E-99
BLOC1S3	1059.77	1.17202	0.0758713	15.4474	7.85E-54	3.21E-52
C7orf50	655.786	1.16951	0.101381	11.5358	8.71E-31	2.04E-29
FLT3LG	167.477	1.16936	0.148452	7.87702	3.35E-15	4.08E-14
EXT1	168.207	1.16559	0.172295	6.76508	1.33E-11	1.27E-10
AC007608.3	48.4708	1.16529	0.286147	4.07234	4.65E-05	0.000228159
MEIS3P1	29.0925	1.1651	0.293493	3.96976	7.19E-05	0.000342365
YEATS2	6308.52	1.16186	0.0407669	28.5	1.17E-178	1.74E-176
CDKL1	95.9045	1.16024	0.197382	5.87812	4.15E-09	3.21E-08
AC006254.1	404.778	1.15862	0.177846	6.51476	7.28E-11	6.54E-10
ABHD12	9980.91	1.15803	0.0616731	18.777	1.17E-78	7.23E-77
TNS3	4768.26	1.15799	0.0845666	13.6932	1.11E-42	3.58E-41
SNX20	5942.67	1.1569	0.0800224	14.4571	2.26E-47	8.09E-46
MIIP	2433.34	1.15448	0.0870125	13.268	3.55E-40	1.08E-38
CASP1	10251	1.15233	0.0745902	15.4489	7.68E-54	3.15E-52
AL450345.1	65.1961	1.15119	0.192278	5.98711	2.14E-09	1.70E-08
PNKD	2662.38	1.15103	0.0988867	11.6399	2.58E-31	6.17E-30
CCR5	4082.43	1.15061	0.0504172	22.8218	2.79E-115	2.49E-113
ZNF107	2268.2	1.15029	0.0658238	17.4752	2.21E-68	1.15E-66
PRKCQ-AS1	70.281	1.14889	0.198822	5.77849	7.54E-09	5.70E-08
GLMP	3218.93	1.14876	0.0748236	15.3529	3.39E-53	1.38E-51
SNX2	8344.86	1.14826	0.0688665	16.6737	2.03E-62	9.61E-61
FKBP15	15367.7	1.146	0.044998	25.4678	4.48E-143	5.20E-141
SLC1A3	1525.2	1.14357	0.0827048	13.8271	1.75E-43	5.73E-42
PIM1	8591.71	1.14203	0.0620426	18.4072	1.15E-75	6.91E-74
MRPL40	1132.17	1.1413	0.0851764	13.3993	6.10E-41	1.88E-39
MYEOV	286.284	1.14081	0.152246	7.49321	6.72E-14	7.48E-13
STOM	5205.65	1.14037	0.0704067	16.1969	5.30E-59	2.33E-57
NEU1	6256.86	1.13974	0.083356	13.6731	1.47E-42	4.71E-41
AC006987.1	17.0643	1.13942	0.372499	3.05884	0.00222193	0.00801753
ESR2	25.6334	1.13899	0.370604	3.07332	0.00211688	0.00767305
AC080023.1	29.1087	1.13859	0.357697	3.18311	0.00145704	0.00547956
CCR4	18.216	1.13769	0.339206	3.35398	0.000796592	0.00316311
TCTN2	116.279	1.1376	0.144808	7.85591	3.97E-15	4.81E-14
DLL3	43.4407	1.13741	0.224539	5.06556	4.07E-07	2.61E-06
TMEM176B	6617.96	1.13665	0.0823421	13.8039	2.41E-43	7.89E-42
FAM78A	2792.52	1.135	0.0878352	12.9219	3.39E-38	9.89E-37
CCP110	2300.88	1.13403	0.0851395	13.3197	1.78E-40	5.44E-39
ZC3H12A	3955.69	1.1325	0.078802	14.3715	7.81E-47	2.77E-45
HIST2H3A	20.8166	1.13132	0.334308	3.38406	0.000714229	0.00286312
HIST2H3C	20.8166	1.13132	0.334308	3.38406	0.000714229	0.00286312
AP000442.2	50.349	1.1302	0.212971	5.30682	1.12E-07	7.60E-07
PRKAG2	1108.92	1.13	0.0738933	15.2924	8.60E-53	3.47E-51
AC006033.2	78.5795	1.12965	0.170069	6.64232	3.09E-11	2.85E-10
TREM1	45.592	1.12892	0.301711	3.74175	0.000182746	0.000816125
NDUFA9	3974.6	1.12826	0.0683166	16.5152	2.85E-61	1.31E-59
FGF2	35.6024	1.12747	0.302223	3.73059	0.00019103	0.000850019
SGPP1	5780.53	1.12699	0.130501	8.63589	5.83E-18	8.27E-17
ME1	578.008	1.12592	0.0844339	13.3349	1.45E-40	4.45E-39
SLC25A28	1716.56	1.12587	0.0678185	16.6013	6.82E-62	3.20E-60
PLEKHO2	14654.6	1.12485	0.0734548	15.3135	6.22E-53	2.51E-51
C12orf60	40.6393	1.12473	0.320861	3.50536	0.000455994	0.00190074
RHBDD3	984.197	1.12446	0.0900845	12.4823	9.32E-36	2.54E-34
AC244033.2	15.1203	1.12385	0.370147	3.03623	0.0023956	0.00858604
PELO	653.371	1.12359	0.101565	11.0628	1.90E-28	4.06E-27
AL021707.3	93.6458	1.121	0.184949	6.06111	1.35E-09	1.10E-08
TMEM176A	2192.71	1.12072	0.104753	10.6987	1.03E-26	2.09E-25
TUFT1	465.729	1.11965	0.0779298	14.3674	8.29E-47	2.94E-45
CTSH	19431	1.11671	0.0730577	15.2854	9.57E-53	3.86E-51
FHAD1	263.938	1.11652	0.169192	6.59911	4.14E-11	3.78E-10
AC055811.2	86.4879	1.11611	0.243321	4.58699	4.50E-06	2.54E-05
SLC25A19	2858.17	1.11571	0.06222	17.9316	6.68E-72	3.75E-70
GLO1	40155	1.11532	0.0769429	14.4954	1.29E-47	4.67E-46
CBWD2	3220.62	1.11522	0.0632156	17.6415	1.18E-69	6.33E-68
LECT2	24.2756	1.11483	0.28674	3.88796	0.000101089	0.000470097
DBF4B	837.977	1.11419	0.102416	10.879	1.45E-27	3.02E-26
AC009948.1	1252.8	1.11388	0.0840014	13.2602	3.94E-40	1.19E-38
EXTL3	2396.21	1.1135	0.0755227	14.7439	3.37E-49	1.27E-47
SLC35F6	2103.8	1.11318	0.0644731	17.2658	8.52E-67	4.34E-65
HOXB3	49.8575	1.11026	0.325732	3.4085	0.000653203	0.0026384
SIGLEC12	99.3627	1.11004	0.164072	6.76552	1.33E-11	1.27E-10
AL133517.1	50.6409	1.10979	0.227277	4.88297	1.05E-06	6.37E-06
KLHDC8B	732.94	1.10859	0.117491	9.43551	3.89E-21	6.39E-20
SLC2A14	63.5338	1.10857	0.193521	5.72844	1.01E-08	7.58E-08
IER5L	811.998	1.10838	0.127751	8.67609	4.10E-18	5.87E-17
SPPL2A	5682.74	1.10598	0.0418868	26.4041	1.23E-153	1.55E-151
GIMAP1	2063.73	1.10456	0.0578914	19.0798	3.72E-81	2.35E-79
ELL2	2467.86	1.10406	0.0739689	14.926	2.23E-50	8.56E-49
C9orf64	37.534	1.10321	0.302878	3.64241	0.000270099	0.00117076
PARP11	1203.76	1.10261	0.0930383	11.8512	2.12E-32	5.27E-31
DCBLD1	617.278	1.10233	0.117739	9.3625	7.79E-21	1.26E-19
MAP3K12	1088.98	1.10183	0.147661	7.4619	8.53E-14	9.42E-13
CEBPB	5258.31	1.10144	0.13229	8.32591	8.37E-17	1.13E-15
GADD45B	1424.96	1.10111	0.0889837	12.3743	3.60E-35	9.60E-34
ATP6V1F	10686	1.10089	0.0794153	13.8624	1.07E-43	3.53E-42
LINC01270	55.1466	1.09907	0.21506	5.11053	3.21E-07	2.08E-06
AC124242.1	19.8908	1.09749	0.307681	3.56698	0.000361124	0.00153344
PSMA6	6253.33	1.09715	0.0790224	13.8841	7.91E-44	2.62E-42
TRIP4	1961.65	1.09527	0.0767673	14.2674	3.49E-46	1.22E-44
PAPD7	2525.66	1.09492	0.0621621	17.6139	1.93E-69	1.03E-67
THAP10	61.3487	1.09476	0.255604	4.28303	1.84E-05	9.59E-05
AC004771.1	50.5917	1.09464	0.243128	4.50234	6.72E-06	3.71E-05
EXPH5	53.5543	1.09437	0.290923	3.76174	0.000168739	0.000757052
FZD5	532.517	1.09331	0.0975576	11.2068	3.78E-29	8.26E-28
AC060766.7	154.037	1.09285	0.13242	8.25291	1.55E-16	2.05E-15
IRF2BPL	4039.61	1.09225	0.0930283	11.7411	7.85E-32	1.91E-30
C4orf33	1340.55	1.09142	0.0787612	13.8574	1.15E-43	3.78E-42
FTL	439907	1.09085	0.0821239	13.2829	2.91E-40	8.84E-39
CGAS	1058.6	1.08984	0.0617315	17.6546	9.38E-70	5.05E-68
C17orf53	227.167	1.08826	0.111824	9.73198	2.20E-22	3.85E-21
RSC1A1	598.686	1.08782	0.114392	9.50962	1.91E-21	3.20E-20
ATP13A1	6868	1.08774	0.078919	13.7829	3.23E-43	1.05E-41
ST3GAL5	3298.65	1.08659	0.0619398	17.5426	6.77E-69	3.56E-67
PHC1	616.845	1.08571	0.0889499	12.2058	2.89E-34	7.54E-33
DNPEP	2294.42	1.08441	0.0804609	13.4775	2.12E-41	6.62E-40
AL162253.1	34.7903	1.08436	0.275501	3.93596	8.29E-05	0.000390568
ST3GAL4	417.205	1.08377	0.129324	8.38024	5.28E-17	7.17E-16
BLVRB	961.965	1.08332	0.0958395	11.3035	1.26E-29	2.81E-28
HSPA2	30.131	1.08104	0.286239	3.7767	0.00015892	0.000716424
FKBP5	1733.12	1.07963	0.0717544	15.0462	3.66E-51	1.43E-49
BCL2A1	3665.28	1.07907	0.0889829	12.1267	7.62E-34	1.97E-32
LYSMD2	1061.59	1.07833	0.090116	11.9661	5.35E-33	1.35E-31
PSMB2	7795.94	1.07814	0.0612281	17.6086	2.12E-69	1.12E-67
AC008894.2	1149.96	1.07748	0.121582	8.86218	7.85E-19	1.16E-17
C2orf50	29.1021	1.07714	0.276281	3.89869	9.67E-05	0.000450788
LMNA	215.929	1.07572	0.178037	6.04214	1.52E-09	1.23E-08
C1orf61	166.094	1.07507	0.213953	5.0248	5.04E-07	3.20E-06
HIST3H2A	178.913	1.07386	0.13956	7.69462	1.42E-14	1.66E-13
NAT14	295.135	1.07289	0.105962	10.1252	4.27E-24	7.99E-23
GLRX	11523.5	1.07236	0.0827414	12.9604	2.05E-38	6.03E-37
UPK3A	22.3474	1.07182	0.304277	3.52251	0.000427485	0.00179252
TBK1	3543.21	1.07109	0.0644224	16.626	4.52E-62	2.13E-60
STAG3	2479.04	1.07047	0.056035	19.1036	2.36E-81	1.50E-79
TCAF2	93.7735	1.06819	0.203915	5.23841	1.62E-07	1.08E-06
ARHGEF17	397.218	1.06764	0.143769	7.42606	1.12E-13	1.23E-12
HEG1	8359.15	1.06746	0.0643679	16.5838	9.13E-62	4.25E-60
PSMA3	6353.01	1.06731	0.064312	16.5958	7.48E-62	3.49E-60
TMX1	4539.64	1.06609	0.0696605	15.3041	7.18E-53	2.90E-51
AC124319.4	56.2822	1.06582	0.263156	4.05013	5.12E-05	0.000249287
SCLT1	1079.38	1.06572	0.0568341	18.7515	1.88E-78	1.16E-76
WIPF1	13843.2	1.06558	0.0472473	22.5533	1.25E-112	1.10E-110
AC008957.3	65.9777	1.06553	0.207634	5.13175	2.87E-07	1.87E-06
SLCO2B1	15483.9	1.06504	0.0774141	13.7577	4.58E-43	1.49E-41
SLC36A1	3001.89	1.06428	0.0788133	13.5038	1.49E-41	4.64E-40
SLC5A10	30.4335	1.06315	0.279748	3.80038	0.000144473	0.000655608
AC139495.1	131.123	1.06205	0.157069	6.76169	1.36E-11	1.30E-10
ACOT1	528.71	1.06132	0.100019	10.6112	2.64E-26	5.29E-25
AGPAT3	5659.54	1.06029	0.0764403	13.8708	9.52E-44	3.15E-42
PRDX3P1	31.0373	1.05904	0.287731	3.68067	0.000232621	0.00102025
NUP205	5572.01	1.05678	0.0428094	24.6858	1.52E-134	1.67E-132
POLA2	1727.45	1.05642	0.0713499	14.8061	1.34E-49	5.07E-48
STARD5	691.304	1.056	0.109314	9.66024	4.45E-22	7.69E-21
FNDC3B	2060.69	1.05522	0.0715464	14.7488	3.13E-49	1.18E-47
PFKFB4	546.091	1.05493	0.124046	8.50441	1.83E-17	2.54E-16
ZNRF2	2401.88	1.05349	0.0729195	14.4473	2.61E-47	9.33E-46
AC116366.2	21.3451	1.05327	0.337105	3.12445	0.00178135	0.00656273
MRPS18C	1194.94	1.05308	0.0890277	11.8286	2.78E-32	6.86E-31
ERC2	163.825	1.05294	0.178856	5.88707	3.93E-09	3.05E-08
AC021188.1	73.6499	1.0521	0.198324	5.30495	1.13E-07	7.67E-07
AC060766.4	41.2833	1.05168	0.225983	4.65383	3.26E-06	1.88E-05
DYRK3	65.1568	1.05137	0.216272	4.86132	1.17E-06	7.08E-06
SLC17A5	1605.91	1.05063	0.0635877	16.5226	2.52E-61	1.16E-59
AC145098.1	115.922	1.05004	0.160096	6.5588	5.42E-11	4.93E-10
PLEKHH2	37.5169	1.04984	0.320131	3.2794	0.0010403	0.00403909
NBL1	46.4137	1.04733	0.280866	3.72892	0.000192304	0.000855078
C3AR1	21375.6	1.04682	0.055229	18.9542	4.08E-80	2.54E-78
LINC01468	30.2246	1.04682	0.286495	3.65388	0.000258304	0.00112414
SYNPO	262.954	1.04546	0.221032	4.7299	2.25E-06	1.32E-05
AC140134.1	5177.08	1.04444	0.084383	12.3774	3.46E-35	9.25E-34
FAM219A	864.865	1.04369	0.0781429	13.3562	1.09E-40	3.35E-39
RAB8B	5080.39	1.04296	0.083603	12.4752	1.02E-35	2.77E-34
ARHGEF11	3005.51	1.04284	0.0764202	13.6461	2.13E-42	6.79E-41
ID3	939.548	1.04272	0.113634	9.1761	4.47E-20	6.99E-19
STARD4	9690.78	1.04245	0.0583584	17.8629	2.30E-71	1.27E-69
PSMC2	6237.4	1.04181	0.0721419	14.4411	2.85E-47	1.02E-45
ZNF366	2369.3	1.04025	0.0885576	11.7466	7.35E-32	1.79E-30
LINC01442	73.3254	1.03947	0.224711	4.62583	3.73E-06	2.13E-05
GPNMB	1277.12	1.03918	0.108389	9.58747	9.03E-22	1.54E-20
NCEH1	4463.39	1.03904	0.0579588	17.9273	7.22E-72	4.04E-70
RFPL3S	25.6245	1.03826	0.284427	3.65035	0.000261883	0.00113813
RHOBTB2	3239.14	1.03819	0.0790429	13.1345	2.09E-39	6.24E-38
AC040162.1	1211.16	1.0378	0.113357	9.15513	5.43E-20	8.44E-19
ATP6V1H	5366.04	1.03561	0.0691304	14.9806	9.84E-51	3.80E-49
IFT74	558.361	1.03516	0.110821	9.34084	9.56E-21	1.54E-19
AC147651.4	237.8	1.03413	0.113017	9.15019	5.68E-20	8.83E-19
IFI27L1	227.115	1.03382	0.115539	8.94778	3.63E-19	5.44E-18
TLR2	13830.5	1.03273	0.0587109	17.5902	2.93E-69	1.55E-67
PTK2	2950.33	1.02941	0.080174	12.8397	9.82E-38	2.83E-36
WHAMM	991.488	1.02919	0.08415	12.2304	2.14E-34	5.59E-33
SNX6	5983	1.0286	0.0786865	13.0721	4.75E-39	1.41E-37
PSMC4	18273.6	1.02834	0.0924716	11.1206	9.96E-29	2.15E-27
SPOCD1	38.1493	1.02641	0.266037	3.85814	0.000114251	0.000525918
CITED2	2536.37	1.02489	0.113095	9.06226	1.28E-19	1.95E-18
ARG2	436.355	1.02451	0.12641	8.10463	5.29E-16	6.78E-15
MELK	874.872	1.02312	0.0675574	15.1444	8.25E-52	3.26E-50
PLBD2	4431.79	1.0228	0.0888812	11.5075	1.21E-30	2.81E-29
MTF1	2551.95	1.02278	0.0660998	15.4733	5.25E-54	2.17E-52
ERAP1	5011.24	1.02244	0.0565117	18.0926	3.64E-73	2.07E-71
BNIP3P11	55.7702	1.02174	0.206036	4.95903	7.08E-07	4.41E-06
PSAP	286875	1.02066	0.0669484	15.2454	1.77E-52	7.05E-51
ATP8A1	1696.7	1.01851	0.116845	8.71675	2.86E-18	4.14E-17
SQSTM1	9361.21	1.01799	0.114832	8.86505	7.65E-19	1.13E-17
ETV4	41.5542	1.0163	0.268465	3.78561	0.000153331	0.000692673
ZC4H2	134.296	1.01419	0.152657	6.6436	3.06E-11	2.83E-10
SPP1	309854	1.01364	0.0857564	11.82	3.08E-32	7.59E-31
AC125611.3	437.56	1.01342	0.27698	3.65882	0.000253383	0.00110391
POM121L7P	52.2603	1.01322	0.20084	5.04492	4.54E-07	2.89E-06
SPATA13	5680.43	1.01133	0.0442953	22.8315	2.23E-115	2.00E-113
CD2AP	4919.64	1.01124	0.0933349	10.8346	2.36E-27	4.88E-26
ZEB2	7289.09	1.01111	0.181783	5.56221	2.66E-08	1.92E-07
PLAA	2498.37	1.01077	0.0710053	14.2351	5.55E-46	1.91E-44
AC093278.2	1891.22	1.01028	0.0695257	14.531	7.70E-48	2.80E-46
FECH	2795.49	1.01022	0.0608517	16.6013	6.82E-62	3.20E-60
RAB8A	4915.78	1.00958	0.074384	13.5726	5.83E-42	1.84E-40
AL445933.1	34.0367	1.00954	0.281256	3.58938	0.00033146	0.00141602
UBQLNL	21.097	1.00903	0.31594	3.19373	0.00140448	0.00529691
RAD51B	266.752	1.00877	0.109715	9.19442	3.77E-20	5.92E-19
AC025857.2	162.462	1.00871	0.12778	7.8941	2.92E-15	3.58E-14
TREML4	33.9479	1.00724	0.269012	3.74423	0.000180947	0.000808476
ARRDC3	519.498	1.00699	0.0938989	10.7242	7.84E-27	1.59E-25
UBA6	6190.41	1.00685	0.0853338	11.7989	3.95E-32	9.69E-31
TLR4	6521.48	1.00611	0.0660009	15.2439	1.81E-52	7.21E-51
ACOT4	102.403	1.00595	0.187784	5.35697	8.46E-08	5.83E-07
OSGIN1	32.1363	1.00542	0.306942	3.27562	0.0010543	0.0040884
SLC35E4	39.5515	1.00418	0.281068	3.57274	0.00035326	0.00150141
AL136295.5	372.314	1.00412	0.119795	8.38203	5.20E-17	7.06E-16
NDUFA5P10	33.1778	1.00402	0.255347	3.93199	8.42E-05	0.00039675
TTC21A	162.233	1.00247	0.170813	5.86882	4.39E-09	3.39E-08
IRF6	90.0498	1.00046	0.203433	4.91789	8.75E-07	5.38E-06
MSMO1	7003.29	0.999909	0.0577513	17.314	3.69E-67	1.89E-65
VSIG10L	603.978	0.999763	0.0889763	11.2363	2.71E-29	5.96E-28
SPTLC2	4884.42	0.999342	0.084407	11.8396	2.44E-32	6.04E-31
NAIP	14426.1	0.99805	0.0426577	23.3967	4.61E-121	4.48E-119
LIN54	1158.6	0.997961	0.0679097	14.6954	6.90E-49	2.58E-47
RNF19A	3340.08	0.997855	0.0797202	12.517	6.03E-36	1.65E-34
ZNF625	75.0574	0.99755	0.188072	5.30409	1.13E-07	7.70E-07
VCPIP1	3279.58	0.99673	0.0851408	11.7068	1.18E-31	2.84E-30
CALCOCO2	6785.8	0.996432	0.0591443	16.8475	1.09E-63	5.27E-62
OGFR	9577.59	0.995981	0.0898907	11.0799	1.57E-28	3.37E-27
AC099343.2	90.3406	0.995159	0.17248	5.76972	7.94E-09	5.99E-08
KCNE1	50.1018	0.993933	0.219359	4.53109	5.87E-06	3.26E-05
COX5A	5405.37	0.993448	0.085875	11.5685	5.95E-31	1.41E-29
UBE2Z	6757.09	0.991952	0.044438	22.3222	2.25E-110	1.95E-108
TMEM64	882.391	0.990393	0.0879303	11.2634	1.99E-29	4.41E-28
RNF114	6028.81	0.989533	0.0536954	18.4286	7.74E-76	4.66E-74
AC006987.2	73.5465	0.989233	0.191624	5.16237	2.44E-07	1.60E-06
PARP8	2720.97	0.988461	0.0526868	18.7611	1.57E-78	9.72E-77
ZC3H12D	1117.11	0.988385	0.0659333	14.9907	8.45E-51	3.28E-49
NCCRP1	281.635	0.987705	0.146888	6.72421	1.77E-11	1.66E-10
EXOSC9	2055.18	0.98757	0.0606992	16.2699	1.61E-59	7.15E-58
CITED4	161.773	0.987561	0.17344	5.69395	1.24E-08	9.20E-08
STIMATE	2774.09	0.987095	0.0859967	11.4783	1.70E-30	3.92E-29
ASB1	2653.13	0.986289	0.0901859	10.9362	7.74E-28	1.62E-26
AC006978.2	168.987	0.985887	0.154076	6.39872	1.57E-10	1.37E-09
ADIRF-AS1	104.996	0.985689	0.199456	4.94189	7.74E-07	4.80E-06
SYNGR3	35.171	0.98435	0.32452	3.03325	0.00241933	0.00865897
ECM1	48.1949	0.983516	0.239149	4.11256	3.91E-05	0.000193876
RIT1	3333.18	0.98335	0.0715285	13.7477	5.26E-43	1.71E-41
NUB1	7538.34	0.983159	0.0593461	16.5665	1.22E-61	5.64E-60
TGIF1	1215.13	0.982174	0.0816984	12.0219	2.72E-33	6.93E-32
CBLN3	101.347	0.982134	0.255298	3.84701	0.00011957	0.000549591
CCDC102A	419.979	0.982036	0.110571	8.88149	6.60E-19	9.78E-18
LRRCC1	320.347	0.981197	0.130978	7.49131	6.82E-14	7.58E-13
FAM8A1	1183.79	0.980285	0.0747715	13.1104	2.87E-39	8.51E-38
DTNBP1	1181.23	0.979925	0.0851693	11.5056	1.24E-30	2.87E-29
KDELC2	1231.47	0.979564	0.105351	9.29813	1.43E-20	2.28E-19
CENPS-CORT	35.1167	0.97879	0.298655	3.27732	0.00104796	0.00406662
KIAA1958	1170.1	0.978025	0.0815453	11.9936	3.84E-33	9.73E-32
DAGLA	145.936	0.977828	0.152546	6.41006	1.45E-10	1.27E-09
ALPK1	3730.91	0.977425	0.0576428	16.9566	1.72E-64	8.38E-63
GABBR1	63.3793	0.976176	0.314747	3.10146	0.00192566	0.00704981
HIST1H2BH	46.1411	0.972925	0.229296	4.24309	2.20E-05	0.00011326
PSMD12	2413.81	0.972307	0.0719965	13.5049	1.46E-41	4.58E-40
E2F1	541.319	0.971248	0.0883831	10.9891	4.31E-28	9.08E-27
BAG1	4609.76	0.970568	0.0852312	11.3875	4.83E-30	1.10E-28
C6orf62	20031	0.970323	0.055645	17.4377	4.27E-68	2.21E-66
PGAM1	12566.7	0.970272	0.0680542	14.2573	4.03E-46	1.40E-44
BUB1	1339.21	0.970214	0.0574375	16.8917	5.18E-64	2.51E-62
PNPO	1579.1	0.970088	0.0797231	12.1682	4.59E-34	1.19E-32
TOX4	4342.29	0.969217	0.0876835	11.0536	2.11E-28	4.50E-27
VMP1	4532.07	0.969081	0.0408004	23.7517	1.05E-124	1.06E-122
GSTT2B	196.318	0.968843	0.138101	7.01546	2.29E-12	2.30E-11
VWA5A	622.81	0.968813	0.0709384	13.6571	1.83E-42	5.87E-41
CATSPER1	46.9317	0.967207	0.28843	3.35335	0.000798385	0.00316844
TANK	4002.63	0.96718	0.0666278	14.5162	9.57E-48	3.47E-46
LACC1	19466.6	0.966974	0.0582583	16.598	7.20E-62	3.37E-60
MOB1A	28255.9	0.965693	0.06643	14.537	7.06E-48	2.57E-46
GLIPR2	1467.06	0.964987	0.0661321	14.5918	3.17E-48	1.17E-46
OLFML3	20673.4	0.963532	0.0923917	10.4288	1.83E-25	3.59E-24
NUAK1	1185.98	0.963512	0.095032	10.1388	3.72E-24	6.96E-23
TMEM135	419.84	0.963227	0.164965	5.83899	5.25E-09	4.03E-08
ACOT13	1378.05	0.96303	0.0999121	9.63877	5.48E-22	9.44E-21
CCDC136	523.105	0.960355	0.121883	7.87933	3.29E-15	4.01E-14
NDST1	12153.7	0.960304	0.0729096	13.1712	1.29E-39	3.86E-38
LINC01852	37.3183	0.959671	0.239412	4.00844	6.11E-05	0.000293942
RUBCN	7773.56	0.958905	0.047969	19.9901	6.72E-89	4.69E-87
FAM111B	743.074	0.958746	0.0602426	15.9147	5.01E-57	2.15E-55
DTL	598.138	0.957096	0.0999943	9.57151	1.05E-21	1.78E-20
AXL	23554	0.956881	0.0766561	12.4828	9.27E-36	2.53E-34
SHCBP1	1402	0.956012	0.0582966	16.3991	1.94E-60	8.80E-59
GSEC	100.117	0.955651	0.150564	6.34715	2.19E-10	1.89E-09
SLC38A7	2309.43	0.955584	0.0632426	15.1098	1.40E-51	5.47E-50
AC018638.1	99.5132	0.955161	0.149517	6.3883	1.68E-10	1.47E-09
FAM46C	24.5031	0.954765	0.302266	3.15869	0.00158478	0.00590372
HIST2H4B	315.785	0.954127	0.230643	4.13682	3.52E-05	0.000175753
C13orf46	133.334	0.954063	0.278711	3.42313	0.000619042	0.00251159
WEE2-AS1	46.2424	0.953341	0.27879	3.41957	0.000627207	0.00254105
MFN1	2754.75	0.953296	0.0830618	11.477	1.72E-30	3.98E-29
SRI	1718.32	0.952991	0.120967	7.87811	3.32E-15	4.05E-14
ERP44	5272.68	0.952725	0.0515584	18.4785	3.07E-76	1.86E-74
SOD2	19592.4	0.952645	0.0701454	13.581	5.19E-42	1.64E-40
PLA2G4C	1679.84	0.952536	0.0657937	14.4776	1.68E-47	6.03E-46
RNF217	284.588	0.952531	0.165045	5.77134	7.86E-09	5.93E-08
LMNB1	8495.8	0.951904	0.0774191	12.2955	9.58E-35	2.53E-33
AGTRAP	739.057	0.951758	0.107788	8.82992	1.05E-18	1.54E-17
FGD6	1431.81	0.95156	0.0689852	13.7937	2.78E-43	9.09E-42
RAB34	340.387	0.951126	0.11487	8.28006	1.23E-16	1.64E-15
NAPSB	20629.5	0.949091	0.0798528	11.8855	1.41E-32	3.51E-31
TRGV7	33.1486	0.948957	0.275176	3.44855	0.000563612	0.00230798
AC009086.2	1066.61	0.948846	0.147613	6.42795	1.29E-10	1.14E-09
2025-09-08	169.491	0.947417	0.145908	6.49324	8.40E-11	7.50E-10
RAB10	7757.14	0.947317	0.067994	13.9324	4.03E-44	1.34E-42
RAD54L	394.363	0.947095	0.114949	8.23928	1.73E-16	2.29E-15
GAB2	6212.56	0.946869	0.0598464	15.8217	2.21E-56	9.44E-55
AC008074.3	144.305	0.946462	0.125287	7.55433	4.21E-14	4.74E-13
NECTIN2	3748.16	0.946252	0.0791294	11.9583	5.88E-33	1.48E-31
SMU1	6337.09	0.945396	0.0575594	16.4247	1.27E-60	5.78E-59
TNPO1	11773.3	0.944855	0.0717445	13.1697	1.31E-39	3.93E-38
CCNJ	1599.3	0.944648	0.0552144	17.1087	1.28E-65	6.34E-64
DUSP3	4468.06	0.943179	0.0514282	18.3397	3.99E-75	2.36E-73
TMSB10	74389.8	0.942269	0.0966369	9.75062	1.83E-22	3.22E-21
2025-03-01	13227	0.941707	0.0689709	13.6537	1.92E-42	6.13E-41
PLD6	63.4258	0.941474	0.195328	4.81996	1.44E-06	8.63E-06
TMEM110-MUSTN1	661.513	0.941002	0.122641	7.6728	1.68E-14	1.96E-13
FGL2	15843	0.940759	0.0815803	11.5317	9.13E-31	2.13E-29
LINC02362	65.4388	0.940559	0.205232	4.58291	4.59E-06	2.59E-05
TCF4	10726.1	0.940439	0.0584522	16.089	3.05E-58	1.33E-56
USPL1	2962.99	0.940108	0.0528179	17.7991	7.19E-71	3.94E-69
COQ2	1257.19	0.940062	0.059246	15.8671	1.07E-56	4.59E-55
TMEM219	5070.97	0.939849	0.0748264	12.5604	3.49E-36	9.65E-35
MPZ	349.088	0.939645	0.11457	8.2015	2.37E-16	3.10E-15
ACP2	2103.74	0.939595	0.0821047	11.4439	2.52E-30	5.79E-29
TMEM62	1070	0.939476	0.0790303	11.8875	1.37E-32	3.43E-31
ZKSCAN2	558.383	0.938809	0.076738	12.234	2.05E-34	5.36E-33
TLK2	2541.07	0.93861	0.0705151	13.3108	2.00E-40	6.11E-39
OSBPL1A	2044.04	0.934372	0.0779869	11.9811	4.46E-33	1.13E-31
DCP1A	2195.97	0.933819	0.0793656	11.766	5.84E-32	1.42E-30
MR1	4552.05	0.932286	0.0573672	16.2512	2.19E-59	9.68E-58
GPR82	5015.01	0.932007	0.0993579	9.38029	6.58E-21	1.07E-19
LDHAL6CP	30.6977	0.931494	0.274775	3.39003	0.000698857	0.00280709
SH3RF1	1454.43	0.930371	0.0804425	11.5657	6.15E-31	1.45E-29
NUDCD1	1455.24	0.930244	0.0821137	11.3287	9.46E-30	2.12E-28
TRIM34	1974.59	0.929825	0.054884	16.9416	2.22E-64	1.08E-62
RNF138	2172.84	0.928417	0.0903876	10.2715	9.47E-25	1.81E-23
AEN	2976.55	0.927205	0.0822441	11.2738	1.77E-29	3.92E-28
FERMT3	7667.1	0.926858	0.0834163	11.1112	1.11E-28	2.39E-27
LGALS8	5831.55	0.926467	0.0519359	17.8387	3.54E-71	1.95E-69
IDH2	14219.3	0.925229	0.0835815	11.0698	1.76E-28	3.77E-27
GSTT2	48.4875	0.923711	0.217361	4.24966	2.14E-05	0.000110273
TMEM60	1374.94	0.923302	0.0616316	14.981	9.78E-51	3.79E-49
AC022384.1	531.179	0.923153	0.15366	6.00776	1.88E-09	1.50E-08
MPP1	3140.6	0.922626	0.0603631	15.2846	9.69E-53	3.90E-51
RMND5B	671.612	0.922493	0.0862496	10.6956	1.07E-26	2.16E-25
CD48	6840.48	0.922279	0.0643833	14.3248	1.53E-46	5.38E-45
MBOAT1	32.9466	0.921843	0.273709	3.36796	0.000757255	0.0030184
HEXIM1	3971.36	0.920744	0.0614657	14.9798	9.95E-51	3.84E-49
LINC00398	32.4379	0.919548	0.252759	3.63804	0.000274721	0.00118915
NAA25	5096.44	0.919286	0.0583198	15.7628	5.61E-56	2.38E-54
COL27A1	52.6397	0.919154	0.250075	3.6755	0.00023738	0.0010395
HIRIP3	913.72	0.918618	0.095743	9.59462	8.42E-22	1.44E-20
MARVELD3	50.1105	0.918592	0.27078	3.39239	0.000692864	0.00278422
DOCK1	77.4759	0.91757	0.300863	3.04979	0.00229001	0.0082329
LRRC3	367.835	0.917495	0.113005	8.11906	4.70E-16	6.04E-15
SH3TC1	8222.67	0.917214	0.0739186	12.4084	2.35E-35	6.32E-34
JAK2	8164.21	0.916802	0.0563403	16.2726	1.54E-59	6.85E-58
ADAP2	14059.4	0.916564	0.0656439	13.9627	2.63E-44	8.79E-43
PYGL	1908.57	0.915524	0.0629324	14.5477	6.04E-48	2.20E-46
KSR1	834.902	0.915308	0.124914	7.32752	2.34E-13	2.52E-12
P2RX7	5308.33	0.914148	0.0779903	11.7213	9.91E-32	2.40E-30
ZMYM4	4898.58	0.913874	0.0554055	16.4943	4.03E-61	1.85E-59
FNIP2	4038.2	0.912063	0.0619219	14.7292	4.18E-49	1.57E-47
BLOC1S2	3760.34	0.911964	0.0664511	13.7238	7.31E-43	2.36E-41
GBA	4174.07	0.911785	0.0660197	13.8108	2.19E-43	7.18E-42
SERPINF1	4176.06	0.911594	0.0787757	11.572	5.71E-31	1.35E-29
CHRNA6	48.834	0.910274	0.294011	3.09606	0.00196114	0.00716479
PODXL	63.4543	0.909399	0.268064	3.39248	0.000692642	0.00278372
MCUB	1551.36	0.908773	0.110287	8.2401	1.72E-16	2.27E-15
AL033397.2	51.5581	0.908339	0.229846	3.95195	7.75E-05	0.000366782
SLC22A18AS	65.6862	0.908268	0.270509	3.35763	0.000786142	0.00312603
TUBA1C	7713.99	0.908146	0.0716739	12.6705	8.61E-37	2.42E-35
AC010319.1	51.4228	0.907577	0.209194	4.33844	1.43E-05	7.57E-05
AC073111.5	235.706	0.906235	0.139257	6.50765	7.63E-11	6.84E-10
PDIA6	8632.27	0.904661	0.0663501	13.6347	2.49E-42	7.93E-41
LINC01176	367.722	0.904342	0.138187	6.54435	5.98E-11	5.41E-10
LY9	49.7915	0.903491	0.245986	3.67293	0.000239781	0.00104889
LINC02175	33.4723	0.90321	0.299545	3.01527	0.00256748	0.0091277
SCIMP	8447.21	0.902237	0.0562554	16.0382	6.91E-58	2.99E-56
SLC41A1	208.911	0.901963	0.162116	5.56369	2.64E-08	1.90E-07
PPA1	9490.13	0.901482	0.0762744	11.8189	3.12E-32	7.67E-31
CYB561	119.73	0.90119	0.156623	5.75386	8.72E-09	6.55E-08
TRIM68	456.564	0.90063	0.0795546	11.3209	1.03E-29	2.31E-28
CLSPN	727.331	0.900583	0.110226	8.17035	3.07E-16	3.99E-15
SASH1	1238.02	0.900489	0.0780397	11.5389	8.40E-31	1.97E-29
AC027097.1	178.818	0.899789	0.153834	5.8491	4.94E-09	3.80E-08
PAPD4	6016.26	0.897476	0.0502296	17.8675	2.11E-71	1.18E-69
STAT3	10257	0.897396	0.0456082	19.6762	3.45E-86	2.32E-84
RAD51AP1	1030.24	0.896718	0.0836358	10.7217	8.05E-27	1.64E-25
PJA1	500.365	0.896521	0.0743419	12.0594	1.73E-33	4.42E-32
LBX2-AS1	71.5764	0.896423	0.216941	4.1321	3.59E-05	0.000179149
TMEM251	1137.3	0.895816	0.071764	12.4828	9.27E-36	2.53E-34
EME1	191.103	0.894291	0.122765	7.2846	3.23E-13	3.44E-12
BVES	769.526	0.894214	0.103494	8.64029	5.61E-18	7.97E-17
CORIN	56.916	0.894018	0.219425	4.07437	4.61E-05	0.000226335
TMEM173	237.759	0.893943	0.137087	6.521	6.98E-11	6.28E-10
HMOX1	17994.5	0.892308	0.0938238	9.51047	1.90E-21	3.17E-20
FAM72B	584.705	0.892279	0.090404	9.86991	5.62E-23	1.01E-21
LINC01347	123.928	0.891113	0.141327	6.30532	2.88E-10	2.46E-09
FOXRED2	646.728	0.890183	0.123937	7.18256	6.84E-13	7.16E-12
PECAM1	19025.6	0.889658	0.0702857	12.6577	1.01E-36	2.85E-35
LINC00539	38.3159	0.889647	0.245081	3.63001	0.00028341	0.00122431
HEXDC	2008.66	0.889537	0.096395	9.22804	2.76E-20	4.34E-19
FBXL14	362.331	0.888868	0.11167	7.95977	1.72E-15	2.14E-14
KRT8P46	61.891	0.888337	0.182147	4.87704	1.08E-06	6.56E-06
LGALS9B	48.2392	0.887994	0.243165	3.65182	0.000260386	0.00113285
CCL4L2	319.356	0.887658	0.162125	5.47515	4.37E-08	3.08E-07
AMDHD2	1969.22	0.886587	0.10772	8.23051	1.86E-16	2.46E-15
CRYBB1	379.34	0.886561	0.109219	8.11726	4.77E-16	6.13E-15
PCGF2	637.139	0.886545	0.122264	7.25109	4.13E-13	4.38E-12
GUCY1B1	334.518	0.886242	0.103665	8.54907	1.24E-17	1.74E-16
VRK2	1497.18	0.886226	0.0789273	11.2284	2.96E-29	6.50E-28
LAMP2	11921.5	0.885526	0.0494972	17.8904	1.40E-71	7.81E-70
QSER1	3675.65	0.885477	0.0806986	10.9726	5.17E-28	1.09E-26
AMZ2P1	286.133	0.884992	0.117102	7.55742	4.11E-14	4.63E-13
PLEKHA3P1	43.7901	0.884342	0.236618	3.73742	0.000185917	0.000829628
CENPN	512.303	0.884266	0.103361	8.55511	1.18E-17	1.65E-16
UBE2S	1060.32	0.883872	0.15548	5.6848	1.31E-08	9.67E-08
ABRACL	2901.21	0.883667	0.0855273	10.332	5.05E-25	9.73E-24
MIR155HG	105.592	0.882951	0.168607	5.23674	1.63E-07	1.09E-06
MCTP1	369.203	0.882887	0.151362	5.83296	5.45E-09	4.16E-08
MFSD13A	769.109	0.882823	0.0967324	9.12644	7.08E-20	1.10E-18
GGA2	12443.8	0.881667	0.044073	20.0047	5.01E-89	3.51E-87
LETM2	58.7871	0.880749	0.232142	3.794	0.000148238	0.000671387
CD81	30221.2	0.87901	0.0831365	10.5731	3.97E-26	7.91E-25
TOM1	6665.72	0.878448	0.0810508	10.8382	2.27E-27	4.69E-26
CCDC134	260.693	0.878438	0.109461	8.02512	1.01E-15	1.28E-14
AC007000.3	72.7371	0.878428	0.210302	4.17698	2.95E-05	0.000148909
ACOT2	1524.13	0.878042	0.0942326	9.31782	1.19E-20	1.91E-19
HPS5	7228.22	0.878021	0.0559725	15.6866	1.87E-55	7.88E-54
SLC35G2	52.2325	0.877667	0.230912	3.80088	0.000144184	0.000654501
CTSC	26781.1	0.877365	0.0509354	17.225	1.72E-66	8.65E-65
KCTD1	206.173	0.875605	0.154352	5.67276	1.41E-08	1.03E-07
TMEM50A	5214.84	0.87479	0.068279	12.812	1.40E-37	4.02E-36
CPNE2	395.614	0.874624	0.113807	7.68512	1.53E-14	1.78E-13
MCM3	4113.59	0.874601	0.0609313	14.3539	1.01E-46	3.56E-45
EFR3A	6698.06	0.87455	0.0808583	10.8158	2.90E-27	5.98E-26
GAS6	2023.83	0.874331	0.0817513	10.695	1.07E-26	2.17E-25
IRF2	3063.76	0.874257	0.0630525	13.8655	1.02E-43	3.39E-42
WFS1	275.832	0.874057	0.128636	6.79482	1.08E-11	1.04E-10
LILRB1	50.5795	0.873684	0.231123	3.78017	0.00015672	0.000707187
AC009126.1	78.6857	0.87308	0.1901	4.59275	4.37E-06	2.48E-05
CABLES1	1108.02	0.871063	0.0808627	10.7721	4.66E-27	9.56E-26
AC138207.6	171.736	0.870878	0.136679	6.37169	1.87E-10	1.63E-09
CYSLTR2	2072.04	0.870648	0.106912	8.14363	3.84E-16	4.96E-15
HEIH	1744.12	0.870637	0.0867562	10.0354	1.06E-23	1.96E-22
PDK3	448.396	0.870597	0.109749	7.93258	2.15E-15	2.65E-14
CD63	15242.6	0.869805	0.0761346	11.4246	3.15E-30	7.19E-29
KPNA1	5445.78	0.868256	0.0564497	15.381	2.19E-53	8.94E-52
TMEM35B	667.127	0.867985	0.0745019	11.6505	2.28E-31	5.45E-30
GSTO1	5958.92	0.867019	0.0740815	11.7036	1.22E-31	2.94E-30
PLAC8	29111.1	0.86681	0.0910028	9.5251	1.65E-21	2.76E-20
DENND5A	5998.79	0.866289	0.0628048	13.7933	2.79E-43	9.12E-42
MRVI1	126.257	0.865866	0.244434	3.54233	0.000396609	0.00167202
MAST4	250.201	0.865863	0.193946	4.46445	8.03E-06	4.40E-05
NEK6	6546.25	0.865661	0.0995458	8.69611	3.43E-18	4.95E-17
DCUN1D3	468.793	0.865334	0.106516	8.12397	4.51E-16	5.81E-15
ZNF391	162.37	0.864665	0.15663	5.52043	3.38E-08	2.41E-07
MELTF	301.081	0.864568	0.150774	5.73418	9.80E-09	7.34E-08
ADORA3	12107.9	0.863989	0.0636298	13.5784	5.38E-42	1.70E-40
DIP2B	6827.06	0.863649	0.0695124	12.4244	1.93E-35	5.19E-34
SIGLEC5	5381.43	0.863325	0.0928489	9.29817	1.43E-20	2.28E-19
ACTA2	194.958	0.862555	0.132187	6.52527	6.79E-11	6.12E-10
NREP	623.406	0.862294	0.0929745	9.27453	1.78E-20	2.83E-19
TK1	1185.3	0.862208	0.0951373	9.06277	1.27E-19	1.94E-18
PPP5D1	167.889	0.862162	0.126381	6.82191	8.98E-12	8.68E-11
MRPL27	1829.25	0.861887	0.0790793	10.899	1.17E-27	2.43E-26
SNX22	278.6	0.861347	0.122801	7.01417	2.31E-12	2.32E-11
STX17	1759.32	0.860625	0.070949	12.1302	7.31E-34	1.89E-32
CCDC32	1467.92	0.860461	0.109396	7.86559	3.67E-15	4.46E-14
MAFG	4150.45	0.860387	0.051187	16.8087	2.11E-63	1.01E-61
SLC39A1	5640.19	0.860012	0.0682809	12.5952	2.24E-36	6.24E-35
SEC24D	4271.96	0.860003	0.0593966	14.479	1.65E-47	5.92E-46
BARD1	1015.03	0.859865	0.118519	7.25507	4.01E-13	4.26E-12
DDIT3	918.194	0.859798	0.0656287	13.1009	3.25E-39	9.64E-38
FAS	1383.45	0.859077	0.0710119	12.0976	1.09E-33	2.79E-32
MCM2	1615.21	0.858737	0.103459	8.30029	1.04E-16	1.39E-15
AC079630.1	234.439	0.858736	0.130288	6.59106	4.37E-11	3.99E-10
ATXN7L1	551.361	0.858535	0.0960191	8.9413	3.85E-19	5.76E-18
RRM2	1550.62	0.858457	0.0875248	9.80816	1.04E-22	1.84E-21
CDS2	3450.45	0.857558	0.0524162	16.3606	3.66E-60	1.65E-58
KIF2C	949.628	0.85753	0.0663323	12.9278	3.14E-38	9.17E-37
PTPRO	6441.82	0.857417	0.0469128	18.2768	1.27E-74	7.39E-73
RBM34	2167.44	0.857372	0.0906367	9.45943	3.10E-21	5.12E-20
TICAM1	765.942	0.857297	0.117618	7.2888	3.13E-13	3.34E-12
EZH2	1609.28	0.857078	0.054962	15.594	8.00E-55	3.34E-53
RCN1	1297.64	0.856581	0.0748519	11.4437	2.53E-30	5.79E-29
AC098613.1	753.737	0.856551	0.0782132	10.9515	6.54E-28	1.37E-26
ARID5A	6994.78	0.856439	0.0910666	9.40453	5.23E-21	8.51E-20
RNF144B	932.801	0.855065	0.0931945	9.17506	4.51E-20	7.05E-19
LINC00996	536.337	0.854409	0.0898579	9.50844	1.94E-21	3.23E-20
RPE	3161.32	0.854267	0.0556451	15.3521	3.43E-53	1.39E-51
COA6	1056.3	0.854109	0.0870728	9.80914	1.03E-22	1.83E-21
GHDC	816.665	0.854051	0.105444	8.09958	5.52E-16	7.06E-15
AC107959.1	56.9865	0.853521	0.222179	3.84159	0.000122239	0.000561129
PDIA3P1	51.2248	0.85346	0.207674	4.10962	3.96E-05	0.000196051
PSMC1P1	572.127	0.853437	0.0995804	8.57033	1.03E-17	1.45E-16
MIR6753	41.0308	0.852063	0.252736	3.37136	0.000747982	0.0029844
KDM4D	43.1175	0.851733	0.225557	3.77614	0.000159279	0.000717812
GMNN	731.476	0.851614	0.0647669	13.1489	1.73E-39	5.17E-38
RUBCNL	790.911	0.851462	0.0768092	11.0854	1.48E-28	3.18E-27
STARD8	1021.64	0.851456	0.0865955	9.83257	8.15E-23	1.45E-21
CLTCL1	165.719	0.851142	0.154285	5.51667	3.45E-08	2.46E-07
CYP2U1	219.649	0.850811	0.134904	6.30679	2.85E-10	2.44E-09
TUBA1B	68177.4	0.849416	0.0711458	11.9391	7.40E-33	1.87E-31
ZNF496	1644.31	0.848051	0.0677701	12.5137	6.29E-36	1.72E-34
C5orf17	42.6085	0.847924	0.260601	3.25372	0.00113903	0.00438974
MAIP1	723.385	0.84785	0.0765631	11.0739	1.68E-28	3.60E-27
PEAK3	379.243	0.847529	0.133588	6.34434	2.23E-10	1.93E-09
ACOT9	4586.37	0.847465	0.049106	17.2579	9.76E-67	4.94E-65
CUEDC1	1196.2	0.846759	0.0564842	14.9911	8.40E-51	3.27E-49
LRRK2	15541.2	0.846754	0.0680253	12.4476	1.44E-35	3.90E-34
DTX3	682.243	0.846122	0.0961721	8.798	1.39E-18	2.04E-17
C1orf147	270.29	0.844602	0.137206	6.15571	7.47E-10	6.18E-09
FBP1	69.8077	0.8439	0.181985	4.63718	3.53E-06	2.02E-05
MYLIP	142.439	0.84372	0.148341	5.6877	1.29E-08	9.52E-08
ERVK3-1	2663.41	0.842388	0.0552699	15.2413	1.88E-52	7.49E-51
BMPR1A	1963.86	0.841931	0.0716713	11.7471	7.31E-32	1.78E-30
PATL2	455.299	0.841714	0.106794	7.88169	3.23E-15	3.94E-14
ZNF92	1154.05	0.841417	0.0881188	9.54867	1.31E-21	2.21E-20
CECR2	371.31	0.841041	0.114564	7.34124	2.12E-13	2.28E-12
SNX11	3164.31	0.841024	0.0640869	13.1232	2.43E-39	7.22E-38
C16orf70	3092.58	0.840676	0.0405725	20.7203	2.27E-95	1.71E-93
NFE2L1	11738.7	0.839536	0.0457663	18.344	3.69E-75	2.19E-73
TRG-AS1	47.4859	0.839395	0.226756	3.70176	0.000214109	0.000945095
EMC7	2257.53	0.839378	0.0661225	12.6943	6.36E-37	1.79E-35
AP000757.1	44.8542	0.83926	0.234446	3.57976	0.000343906	0.00146542
PLAGL2	3163.89	0.839229	0.0629506	13.3315	1.52E-40	4.64E-39
ARHGEF12	1537.18	0.837461	0.0759234	11.0303	2.73E-28	5.79E-27
NDUFC2	2569.88	0.837191	0.0872054	9.60022	7.98E-22	1.36E-20
GCLC	4827.57	0.837081	0.086836	9.6398	5.43E-22	9.35E-21
ORC1	923.798	0.836967	0.0723944	11.5612	6.48E-31	1.53E-29
TPCN2	326.039	0.836956	0.105044	7.96767	1.62E-15	2.01E-14
RAB35	3524.71	0.836411	0.0682675	12.252	1.64E-34	4.29E-33
SOWAHD	473.91	0.834755	0.12258	6.80986	9.77E-12	9.41E-11
SKA1	241.304	0.834675	0.116854	7.14286	9.14E-13	9.48E-12
CSNK1G2-AS1	40.9229	0.834135	0.225591	3.69755	0.000217687	0.000958934
ZNF766	982.738	0.833967	0.101495	8.21679	2.09E-16	2.74E-15
TSC22D1	307.742	0.833773	0.127055	6.56233	5.30E-11	4.82E-10
EIF1AY	1289.31	0.833483	0.086618	9.62251	6.42E-22	1.10E-20
FAM110B	238.041	0.832962	0.172765	4.82136	1.43E-06	8.57E-06
TIMP2	6372.9	0.832884	0.0663936	12.5447	4.25E-36	1.17E-34
ARID5B	1038.77	0.832653	0.075187	11.0744	1.67E-28	3.58E-27
HDAC11	99.035	0.832594	0.218087	3.81771	0.000134697	0.00061361
ALAS1	8163.98	0.831574	0.0613937	13.5449	8.49E-42	2.67E-40
CNDP2	24451.6	0.831564	0.0623592	13.3351	1.45E-40	4.44E-39
PSMA2	6755.06	0.830592	0.0955356	8.69405	3.50E-18	5.04E-17
FEN1	1700.86	0.830376	0.0677222	12.2615	1.46E-34	3.83E-33
ARID3A	1799.92	0.830286	0.0988181	8.40216	4.38E-17	5.97E-16
TRERF1	2148.17	0.830126	0.0773996	10.7252	7.75E-27	1.58E-25
TRAIP	220.743	0.829368	0.116543	7.11641	1.11E-12	1.14E-11
PCED1B	247.914	0.828726	0.179525	4.61622	3.91E-06	2.22E-05
SKI	5418.25	0.828613	0.0947606	8.74428	2.24E-18	3.27E-17
MAPK8IP2	41.7602	0.828563	0.246141	3.36621	0.000762089	0.00303595
AAK1	4902.5	0.828457	0.0468867	17.6694	7.22E-70	3.91E-68
CDH23	910.135	0.828237	0.112668	7.35113	1.97E-13	2.12E-12
ADAM17	4003.98	0.828154	0.0713233	11.6113	3.61E-31	8.57E-30
ZNF101	939.31	0.827718	0.0644793	12.837	1.02E-37	2.93E-36
RCBTB2	3842.01	0.827553	0.057085	14.4969	1.27E-47	4.58E-46
ABTB2	88.4344	0.826965	0.182155	4.53991	5.63E-06	3.14E-05
ENPP2	322.157	0.826919	0.108951	7.58982	3.20E-14	3.64E-13
FGD2	15289.4	0.826666	0.0615158	13.4383	3.61E-41	1.12E-39
DENND1A	1992.26	0.826215	0.0900219	9.17793	4.39E-20	6.88E-19
CDC42EP4	58.4696	0.825322	0.233935	3.52799	0.000418722	0.00175892
TLE4	2570.14	0.825228	0.0619853	13.3133	1.94E-40	5.91E-39
AL133367.1	146.977	0.825216	0.140388	5.8781	4.15E-09	3.21E-08
MAP3K5	2377.08	0.824778	0.0576617	14.3037	2.07E-46	7.26E-45
TNFRSF14	9272.13	0.824446	0.0888829	9.27564	1.77E-20	2.81E-19
WDR76	438.68	0.823547	0.079246	10.3923	2.69E-25	5.23E-24
CCSER2	2470.31	0.823039	0.109464	7.51881	5.53E-14	6.19E-13
AL590560.1	364.455	0.822804	0.184295	4.46462	8.02E-06	4.39E-05
PSMC1	4970.62	0.822624	0.0949685	8.66207	4.63E-18	6.62E-17
NINJ1	11671.5	0.822138	0.0927352	8.86544	7.62E-19	1.13E-17
ITPRIPL2	10539.8	0.821782	0.0542753	15.141	8.69E-52	3.43E-50
SSC4D	52.9692	0.821359	0.247468	3.31904	0.00090326	0.00354516
NCK1-AS1	542.225	0.8213	0.0911529	9.01014	2.06E-19	3.12E-18
CAMK2D	5001.72	0.821282	0.0557657	14.7274	4.30E-49	1.61E-47
SLC39A14	609.257	0.820762	0.104219	7.87535	3.40E-15	4.14E-14
C5orf15	4039.86	0.820733	0.0596745	13.7535	4.85E-43	1.58E-41
NRROS	2619.47	0.82045	0.0831152	9.87125	5.55E-23	9.97E-22
MRPL42	1569.5	0.820382	0.0705707	11.625	3.08E-31	7.32E-30
KARS	7117.09	0.820077	0.0761334	10.7716	4.69E-27	9.61E-26
WBP2	5377.61	0.82004	0.055951	14.6564	1.23E-48	4.56E-47
SLC15A3	3793.54	0.819871	0.102352	8.01029	1.14E-15	1.43E-14
CU634019.6	70.4687	0.819416	0.178532	4.58973	4.44E-06	2.51E-05
ZNF367	256.297	0.817926	0.0950378	8.60633	7.54E-18	1.07E-16
ANK2	316.958	0.81728	0.182761	4.47185	7.75E-06	4.25E-05
C20orf24	7399.51	0.81707	0.0641873	12.7295	4.06E-37	1.15E-35
TMEM123	10553.1	0.816437	0.0760017	10.7424	6.44E-27	1.32E-25
DLAT	2418.98	0.816256	0.067492	12.0941	1.13E-33	2.91E-32
HTRA1	3219.19	0.81625	0.142728	5.71892	1.07E-08	7.99E-08
TMEM41A	1571.83	0.816027	0.050659	16.1082	2.23E-58	9.77E-57
SYNE3	141.466	0.815005	0.145599	5.5976	2.17E-08	1.58E-07
GINS1	688.269	0.814728	0.0797711	10.2133	1.73E-24	3.27E-23
AL139260.1	33.0933	0.814506	0.265544	3.06731	0.00215992	0.00781798
PCLAF	749.973	0.814159	0.120765	6.74169	1.57E-11	1.48E-10
GRINA	8449.4	0.813925	0.0877478	9.27574	1.76E-20	2.81E-19
CKS1B	1564.27	0.813475	0.0672414	12.0978	1.08E-33	2.79E-32
HSPA8	68184.9	0.813462	0.0965973	8.42117	3.73E-17	5.10E-16
MGST3	3703.03	0.813434	0.0654498	12.4284	1.83E-35	4.94E-34
ATOX1	3093.22	0.812709	0.0802782	10.1237	4.34E-24	8.11E-23
MCM10	335.715	0.812622	0.0940473	8.64057	5.59E-18	7.95E-17
ITGA3	154.907	0.811728	0.238471	3.40388	0.000664358	0.00267884
CTSS	31429.5	0.811367	0.0650726	12.4686	1.11E-35	3.00E-34
UBC	91048.7	0.810066	0.0857021	9.45212	3.32E-21	5.48E-20
PARP4	13904.8	0.809738	0.0536879	15.0823	2.12E-51	8.29E-50
GRHL1	77.8551	0.808973	0.227271	3.55951	0.000371551	0.00157344
EIF5A2	171.456	0.808781	0.239998	3.36995	0.000751811	0.00299841
SGTB	760.398	0.807893	0.118747	6.80351	1.02E-11	9.82E-11
BMPR2	5169.76	0.806321	0.0850424	9.4814	2.51E-21	4.16E-20
SBF2	2023.9	0.805133	0.0735245	10.9505	6.61E-28	1.38E-26
GALNT10	6327.59	0.804986	0.0523229	15.385	2.06E-53	8.42E-52
MTFR2	298.041	0.803241	0.113874	7.05377	1.74E-12	1.77E-11
HAUS8	694.464	0.802306	0.0915783	8.76087	1.94E-18	2.83E-17
GART	5619.09	0.802286	0.0503355	15.9388	3.41E-57	1.47E-55
HASPIN	235.343	0.801886	0.0975113	8.22352	1.98E-16	2.60E-15
GSDME	630.961	0.800907	0.102234	7.83406	4.72E-15	5.70E-14
TNFSF18	364.471	0.800809	0.128287	6.2423	4.31E-10	3.64E-09
SLPI	92.0005	0.799867	0.175203	4.56538	4.99E-06	2.80E-05
NCOA2	2961.48	0.799764	0.0803522	9.95323	2.44E-23	4.44E-22
SSR4P1	48.3336	0.799487	0.221191	3.61446	0.00030097	0.00129421
HIST1H4H	290.384	0.79943	0.114911	6.95697	3.48E-12	3.44E-11
ITGB7	38755	0.799352	0.0698119	11.4501	2.35E-30	5.40E-29
TEC	395.496	0.798232	0.0969165	8.23629	1.78E-16	2.34E-15
ZNF267	3672.67	0.798213	0.081016	9.85254	6.68E-23	1.20E-21
PDIA5	351.766	0.79695	0.11447	6.96207	3.35E-12	3.32E-11
WARS2-IT1	214.126	0.796902	0.100503	7.92917	2.21E-15	2.72E-14
SLC22A23	373.666	0.79679	0.1473	5.4093	6.33E-08	4.40E-07
AC092368.3	279.888	0.796772	0.137324	5.80212	6.55E-09	4.97E-08
CISH	236.84	0.796766	0.133715	5.9587	2.54E-09	2.01E-08
NOTCH2	9126.03	0.796551	0.0734035	10.8517	1.96E-27	4.06E-26
PDIA4	5498.96	0.796333	0.0774514	10.2817	8.52E-25	1.63E-23
LIN28B	2003.55	0.796179	0.0929406	8.56654	1.07E-17	1.50E-16
HELZ	5855.73	0.795822	0.103118	7.71755	1.19E-14	1.40E-13
ME2	5512.15	0.795807	0.0620851	12.818	1.30E-37	3.73E-36
AC018638.5	450.322	0.795617	0.138149	5.75912	8.46E-09	6.36E-08
ABI1	5566.58	0.795422	0.0578939	13.7393	5.90E-43	1.91E-41
FAT2	565.15	0.795291	0.131994	6.02518	1.69E-09	1.36E-08
CALR	32202.4	0.794125	0.0695388	11.4199	3.33E-30	7.58E-29
CEP72	206.36	0.793917	0.111671	7.10944	1.17E-12	1.20E-11
CYTIP	3671.62	0.793787	0.0766893	10.3507	4.16E-25	8.06E-24
AC005224.3	42.2173	0.793495	0.228455	3.47331	0.000514078	0.00211994
PDLIM1P4	151.686	0.793169	0.127102	6.24043	4.36E-10	3.68E-09
GSTM4	1918.09	0.792497	0.066974	11.8329	2.64E-32	6.53E-31
TTC38	1059.77	0.792331	0.0743294	10.6597	1.57E-26	3.17E-25
STK40	5322.31	0.791355	0.0853289	9.27417	1.79E-20	2.84E-19
INTS7	1454.91	0.790957	0.0697101	11.3464	7.73E-30	1.74E-28
PODXL2	93.1187	0.790073	0.18343	4.30722	1.65E-05	8.65E-05
ATP6V1A	11192.1	0.789279	0.0568096	13.8934	6.94E-44	2.30E-42
SLC2A1	515.491	0.788947	0.138566	5.69365	1.24E-08	9.21E-08
CASKIN2	103.614	0.788889	0.228167	3.45751	0.000545202	0.00223845
HM13	8513.49	0.788642	0.0689003	11.4461	2.46E-30	5.64E-29
SNORD17	58.0765	0.788329	0.206358	3.8202	0.000133342	0.000608228
AK2	9860.23	0.787836	0.0655662	12.0159	2.93E-33	7.45E-32
BEX3	1107.66	0.787489	0.0852723	9.23499	2.58E-20	4.07E-19
ADPGK-AS1	158.039	0.787223	0.16278	4.83611	1.32E-06	7.99E-06
DEK	6758.56	0.786496	0.0694468	11.3252	9.85E-30	2.21E-28
MALAT1	18944.5	0.786318	0.21675	3.62777	0.000285883	0.00123367
ATP6V0C	5895.32	0.786284	0.105195	7.47454	7.75E-14	8.58E-13
S100A9	5963.33	0.786282	0.107994	7.28081	3.32E-13	3.54E-12
ARL8A	1669.64	0.785751	0.0772725	10.1686	2.74E-24	5.15E-23
PRELID2	40.379	0.785552	0.21247	3.69723	0.000217965	0.000960006
LIN9	255.556	0.784449	0.103765	7.55985	4.04E-14	4.55E-13
SPATA2	402.208	0.783766	0.0994982	7.87719	3.35E-15	4.08E-14
BAK1	3451.11	0.783725	0.0722242	10.8513	1.97E-27	4.07E-26
AC097534.2	53.6169	0.783508	0.223544	3.50494	0.000456705	0.00190342
NAP1L5	221.782	0.78339	0.109719	7.14	9.33E-13	9.66E-12
GRB2	18687.2	0.782991	0.0724653	10.805	3.26E-27	6.71E-26
CCDC78	83.1729	0.782625	0.17119	4.57167	4.84E-06	2.73E-05
PSME1	8796.07	0.782258	0.0734773	10.6462	1.82E-26	3.65E-25
ZNF341-AS1	43.5959	0.78147	0.244871	3.19136	0.00141606	0.00533899
MMP9	287.898	0.781388	0.120123	6.5049	7.77E-11	6.96E-10
ARL2	526.624	0.780908	0.0928921	8.40662	4.22E-17	5.76E-16
CYP4V2	1526.51	0.7807	0.0702846	11.1077	1.15E-28	2.48E-27
DYNC1H1	20230.8	0.780635	0.0708099	11.0244	2.92E-28	6.18E-27
REEP4	2493.72	0.780228	0.0956329	8.15857	3.39E-16	4.40E-15
PROB1	60.9647	0.779997	0.195615	3.9874	6.68E-05	0.000319404
NSFL1C	3153.4	0.779978	0.0832733	9.36648	7.50E-21	1.21E-19
FPR1	9720.23	0.77909	0.0629348	12.3793	3.38E-35	9.05E-34
POU2F1	1839.9	0.778886	0.101405	7.68095	1.58E-14	1.84E-13
SLC14A2	43.2809	0.778828	0.257102	3.02925	0.00245158	0.00875992
TNFAIP2	15180.4	0.776563	0.0744416	10.4318	1.77E-25	3.48E-24
SMIM29	940.541	0.775698	0.0861822	9.00067	2.24E-19	3.40E-18
MRPL32	1453.39	0.775536	0.0691036	11.2228	3.15E-29	6.92E-28
CEACAM4	81.6059	0.775238	0.218963	3.54049	0.000399382	0.00168194
PRIM1	837.198	0.77461	0.0714684	10.8385	2.26E-27	4.68E-26
BRF2	604.845	0.774573	0.13048	5.93635	2.91E-09	2.29E-08
ZNF844	90.7956	0.774561	0.230748	3.35674	0.000788663	0.00313428
SLC1A2	64.613	0.774137	0.249371	3.10436	0.00190691	0.00698299
MRPS18A	1172.5	0.774134	0.104211	7.42849	1.10E-13	1.21E-12
AC005480.1	143.048	0.774028	0.209868	3.68817	0.000225869	0.000993265
GDAP1	602.932	0.773764	0.115393	6.70549	2.01E-11	1.88E-10
AL591895.1	66.4109	0.77351	0.203381	3.80325	0.000142807	0.000648879
NPL	2813.52	0.773307	0.0632615	12.224	2.31E-34	6.05E-33
ZNF618	5804.42	0.773181	0.0625981	12.3515	4.78E-35	1.27E-33
HTATIP2	1507.76	0.77297	0.0749981	10.3065	6.58E-25	1.27E-23
STXBP4	200.917	0.772772	0.224269	3.44574	0.0005695	0.0023304
FANCI	1680.24	0.772096	0.0769015	10.0401	1.02E-23	1.87E-22
PLA2G7	3863.03	0.771191	0.065439	11.7849	4.67E-32	1.14E-30
B3GNT2	1618.61	0.77084	0.0833074	9.25295	2.18E-20	3.46E-19
NRP1	1934.58	0.770271	0.109733	7.01949	2.23E-12	2.24E-11
SNORD99	55.5396	0.769701	0.231194	3.32924	0.00087082	0.00343028
CEP170P1	42.9445	0.769646	0.239989	3.207	0.00134125	0.00508625
SIAH2	700.067	0.768911	0.0792703	9.69987	3.02E-22	5.25E-21
CHAF1B	326.8	0.768461	0.0926377	8.29534	1.08E-16	1.45E-15
PSMC3	3895.96	0.767588	0.0891095	8.61398	7.06E-18	9.99E-17
ACSL5	2333.61	0.767556	0.0515837	14.8798	4.46E-50	1.70E-48
SYNM	61.5971	0.767509	0.208964	3.67293	0.000239785	0.00104889
DZIP1L	242.345	0.767067	0.144877	5.29461	1.19E-07	8.08E-07
TAGAP	9115.42	0.766381	0.0971523	7.88845	3.06E-15	3.74E-14
ARHGAP10	207.86	0.765796	0.160606	4.76816	1.86E-06	1.10E-05
E2F5	373.821	0.765711	0.129066	5.9327	2.98E-09	2.34E-08
FHL3	847.556	0.765198	0.093378	8.19462	2.51E-16	3.28E-15
PRDM11	837.453	0.763689	0.109577	6.96944	3.18E-12	3.16E-11
KLHL26	341.266	0.761805	0.154764	4.92237	8.55E-07	5.27E-06
ATP5MF-PTCD1	371.366	0.761392	0.159669	4.76857	1.86E-06	1.10E-05
DDIAS	258.934	0.760657	0.147407	5.16024	2.47E-07	1.62E-06
GMDS	470.206	0.760494	0.103232	7.36686	1.75E-13	1.89E-12
PPP1R26	466.302	0.760016	0.102134	7.44138	9.96E-14	1.10E-12
XAB2	2051.25	0.759918	0.093509	8.12669	4.41E-16	5.68E-15
BDH2	1034.46	0.759265	0.0703768	10.7886	3.90E-27	8.01E-26
SYNE2	839.959	0.758499	0.0994103	7.62999	2.35E-14	2.70E-13
TAPBP	10109.1	0.758489	0.0754245	10.0563	8.62E-24	1.59E-22
RHOH	2226.82	0.758478	0.0689029	11.0079	3.50E-28	7.40E-27
SMARCD3	232.835	0.757959	0.150655	5.03109	4.88E-07	3.10E-06
KIAA1522	159.368	0.756875	0.193901	3.90341	9.48E-05	0.000442823
SUCNR1	1370.99	0.756809	0.090988	8.31768	8.97E-17	1.21E-15
OLFML2B	387.266	0.755648	0.106917	7.06758	1.58E-12	1.60E-11
CLEC12A-AS1	73.9814	0.755577	0.206031	3.6673	0.000245129	0.00107011
ZNF114	234.296	0.755498	0.13803	5.47342	4.41E-08	3.11E-07
MACC1	1648.88	0.75517	0.107199	7.04457	1.86E-12	1.88E-11
FBXO8	563.544	0.753359	0.090576	8.31743	8.99E-17	1.21E-15
TMEM106B	389.451	0.75317	0.119406	6.30762	2.83E-10	2.42E-09
KIAA1551	17402.9	0.752342	0.0701273	10.7282	7.50E-27	1.53E-25
SMCR8	7050.83	0.751907	0.0578027	13.0082	1.10E-38	3.24E-37
DCPS	839.644	0.751819	0.0939376	8.00339	1.21E-15	1.51E-14
SYT6	1371.8	0.751106	0.0797289	9.42075	4.48E-21	7.33E-20
C2CD3	1577.48	0.750706	0.0850517	8.82646	1.08E-18	1.59E-17
CDKN1A	13863.7	0.750187	0.0715948	10.4782	1.09E-25	2.14E-24
TBX19	362.004	0.749424	0.0979813	7.64864	2.03E-14	2.35E-13
EIF2S1	3669.62	0.749413	0.0863129	8.68251	3.87E-18	5.55E-17
TRPC4AP	8468.38	0.749063	0.0465999	16.0743	3.86E-58	1.68E-56
RNASEH2A	517.2	0.749018	0.107674	6.95635	3.49E-12	3.45E-11
TCIRG1	14167.7	0.748858	0.131659	5.68785	1.29E-08	9.51E-08
TAGLN	134.478	0.748673	0.203757	3.67434	0.000238464	0.00104376
KIF13B	1503.12	0.748214	0.0850825	8.79398	1.44E-18	2.11E-17
LYL1	1046.54	0.748007	0.0957583	7.8114	5.66E-15	6.79E-14
PLXND1	703.716	0.74796	0.147403	5.07424	3.89E-07	2.50E-06
UAP1L1	4498.47	0.747947	0.0863675	8.66005	4.72E-18	6.73E-17
SH3PXD2B	1089.48	0.747558	0.114161	6.54826	5.82E-11	5.28E-10
POMP	5330.48	0.747185	0.0797159	9.37309	7.04E-21	1.14E-19
IGSF6	11964.3	0.747129	0.0802939	9.30493	1.34E-20	2.15E-19
NHLRC4	53.0065	0.746612	0.21255	3.51264	0.000443686	0.00185438
CD72	77.917	0.746409	0.220262	3.38873	0.000702169	0.00281919
TUBB	32270.4	0.746078	0.0586853	12.7132	4.99E-37	1.41E-35
TMEM179B	1420.3	0.745835	0.0833629	8.94685	3.66E-19	5.48E-18
AC018638.4	873.265	0.744579	0.100404	7.41584	1.21E-13	1.32E-12
CHEK1	530.511	0.744452	0.0757026	9.83389	8.04E-23	1.44E-21
DNAJC15	2304.79	0.744072	0.0969987	7.67095	1.71E-14	1.99E-13
SMIM4	1262.49	0.744035	0.0923835	8.05376	8.03E-16	1.02E-14
ASAP1	4566.06	0.742811	0.0472158	15.7323	9.09E-56	3.85E-54
SLC45A4	987.498	0.742659	0.0854283	8.69336	3.52E-18	5.06E-17
CDK5RAP3	5851.36	0.742295	0.100633	7.37624	1.63E-13	1.77E-12
INAVA	93.038	0.742146	0.202567	3.66371	0.000248592	0.00108438
AC104162.2	142.693	0.741675	0.171733	4.31878	1.57E-05	8.24E-05
C16orf95	55.1278	0.741499	0.212078	3.49635	0.000471667	0.00195911
ZNF385B	78.4462	0.74141	0.187026	3.96422	7.36E-05	0.000349951
CISD2	352.231	0.740787	0.159846	4.63439	3.58E-06	2.05E-05
STX11	1525.32	0.740459	0.0870013	8.51089	1.73E-17	2.40E-16
NBN	3224.71	0.740459	0.0757701	9.77244	1.48E-22	2.60E-21
VPS18	5314.93	0.739977	0.0886504	8.34714	6.99E-17	9.46E-16
RGS9	96.096	0.739356	0.22039	3.35476	0.000794331	0.00315547
GLB1	7834.9	0.738887	0.0609082	12.1312	7.22E-34	1.87E-32
RPS10-NUDT3	2316.17	0.737918	0.0773408	9.54113	1.41E-21	2.37E-20
DUSP5	5283.63	0.736457	0.0739646	9.95689	2.35E-23	4.28E-22
SYP	81.8467	0.736317	0.185492	3.96954	7.20E-05	0.000342635
RABGGTA	1926.82	0.736169	0.0775906	9.48786	2.36E-21	3.92E-20
FUCA2	5252.89	0.735169	0.0571937	12.854	8.17E-38	2.36E-36
DUX4L50	116.246	0.734962	0.175265	4.19344	2.75E-05	0.000139175
HMGXB3	3270.72	0.734852	0.0761042	9.65587	4.64E-22	8.02E-21
KAZN	39.4757	0.734788	0.242092	3.03516	0.00240407	0.00861203
PSMB10	7543	0.734758	0.0957222	7.67594	1.64E-14	1.91E-13
POLD3	1246.71	0.734712	0.0590987	12.4319	1.75E-35	4.74E-34
SH3GLB1	4458.8	0.734639	0.0653779	11.2368	2.69E-29	5.92E-28
PPP2R2A	3107.25	0.734626	0.0575864	12.7569	2.85E-37	8.10E-36
FAM129A	9442.46	0.734597	0.0518435	14.1695	1.41E-45	4.83E-44
DBR1	1170.24	0.734584	0.0778725	9.43316	3.98E-21	6.52E-20
SIKE1	1547.6	0.734561	0.0853863	8.6028	7.78E-18	1.10E-16
CLN6	1441.13	0.734485	0.0722669	10.1635	2.89E-24	5.42E-23
MGAT1	14437.9	0.734416	0.0828811	8.86109	7.92E-19	1.17E-17
H3F3B	15288.6	0.734025	0.0926228	7.92488	2.28E-15	2.82E-14
DOCK10	38108.4	0.733246	0.04562	16.0729	3.95E-58	1.71E-56
PRR5	372.911	0.73296	0.108003	6.7865	1.15E-11	1.10E-10
2025-03-03	523.694	0.732877	0.121837	6.01522	1.80E-09	1.44E-08
RAB43	1919.94	0.732393	0.124882	5.86469	4.50E-09	3.47E-08
MYPOP	559.047	0.731984	0.0938126	7.80262	6.06E-15	7.26E-14
MAFF	1087.87	0.731497	0.088736	8.24351	1.67E-16	2.21E-15
IFNGR2	8915.39	0.731092	0.0515706	14.1765	1.28E-45	4.39E-44
U2AF1L5	1697.15	0.730838	0.208473	3.50568	0.000455443	0.00189901
RAD51	304.102	0.730762	0.156052	4.6828	2.83E-06	1.64E-05
[truncated: 5,993 more rows]
[truncated: 2 more columns]

## Sheet: beta_vs_ctrl_DEGs
Gene	baseMean	log2FoldChange	lfcSE	stat	pvalue	padj
CCL8	252.186	12.1818	1.02822	11.8474	2.22E-32	3.79E-31
CXCL11	764.865	11.835	1.02423	11.555	6.96E-31	1.13E-29
CXCL10	19855	11.7048	0.19011	61.5684	0	0
IFI27	21788	11.4993	0.146329	78.5857	0	0
CLIC5	180.577	11.2505	1.00361	11.21	3.64E-29	5.59E-28
OTOF	8928.4	11.1925	0.247523	45.2178	0	0
AL591468.1	188.204	10.7871	1.02631	10.5105	7.73E-26	1.06E-24
AL139352.1	72.0689	10.3385	1.03285	10.0097	1.38E-23	1.77E-22
AL645922.1	89.45	9.8915	1.29118	7.66082	1.85E-14	1.59E-13
CXCL9	18060.7	9.64699	1.02331	9.42719	4.21E-21	4.89E-20
MNDA	4484.69	9.57159	0.198058	48.3271	0	0
MOXD1	887.554	9.48245	0.345204	27.4691	4.11E-166	3.75E-164
BAHCC1	142.005	9.16472	0.685994	13.3598	1.04E-40	2.22E-39
CORO2B	94.7149	8.85049	1.01249	8.74131	2.30E-18	2.39E-17
IFIT1	80289.9	8.81749	0.0971591	90.7531	0	0
MMP13	1306.72	8.74971	0.25266	34.6304	8.81E-263	1.35E-260
IFI44L	23826.1	8.66396	0.121033	71.5832	0	0
HESX1	1266.76	8.58688	0.260095	33.0144	5.05E-239	6.75E-237
CSAG3	18.0186	8.55645	1.05753	8.09099	5.92E-16	5.50E-15
NAT8	172.58	8.52259	0.653926	13.033	7.95E-39	1.63E-37
TRIM31	192.696	8.48963	0.595877	14.2473	4.66E-46	1.11E-44
GBP1	9793.5	8.42668	0.246983	34.1184	3.94E-255	5.72E-253
LINC01887	18.4572	8.34282	1.05958	7.87371	3.44E-15	3.07E-14
RSAD2	522.347	8.3349	0.304901	27.3364	1.57E-164	1.41E-162
HRASLS2	37.172	8.05706	1.02302	7.87575	3.39E-15	3.03E-14
AC015911.7	10.7353	7.88548	1.08662	7.25687	3.96E-13	3.16E-12
CACNA1I	17.0653	7.84546	1.0733	7.30969	2.68E-13	2.16E-12
CXCR2P1	852.413	7.79081	0.220409	35.347	1.11E-273	1.82E-271
USP18	6064.07	7.64925	0.0896971	85.2787	0	0
CCL2	8562.08	7.55408	0.0964197	78.3458	0	0
MYH7	18.1727	7.546	1.05762	7.13486	9.69E-13	7.56E-12
IFIT2	40594.5	7.49855	0.0696988	107.585	0	0
ISG20	8068.57	7.46426	0.123941	60.2241	0	0
IFIT3	41639.6	7.438	0.0684885	108.602	0	0
NEXN	1033.69	7.33587	0.208795	35.1343	2.02E-270	3.26E-268
SIGLEC1	26096.8	7.32388	0.0872131	83.9768	0	0
AC104837.2	9.66806	7.26668	1.08575	6.69275	2.19E-11	1.57E-10
ALMS1P1	249.786	7.1163	0.361611	19.6794	3.24E-86	1.42E-84
IFI44	12084.8	7.04348	0.097144	72.5055	0	0
SLC9C2	15.6225	7.02981	1.24047	5.66706	1.45E-08	8.51E-08
IFIT1B	8.21107	7.01173	1.10178	6.364	1.97E-10	1.32E-09
EFL1P1	9.41391	6.94296	1.04405	6.65002	2.93E-11	2.09E-10
IL6	110.9	6.93657	0.498014	13.9284	4.26E-44	9.72E-43
SERPING1	3777.83	6.93585	0.131173	52.8756	0	0
OASL	7912.78	6.92539	0.0799907	86.5774	0	0
STAP1	1536.56	6.89142	0.132969	51.8273	0	0
LAG3	2005.74	6.82285	0.162295	42.0399	0	0
PAH	32.6747	6.81251	1.03484	6.58317	4.61E-11	3.23E-10
AC015468.3	21.0539	6.80856	1.03873	6.55471	5.57E-11	3.89E-10
TOMM20P2	5.10515	6.80084	1.15689	5.87855	4.14E-09	2.54E-08
LINC01260	21.3543	6.77479	0.874388	7.74804	9.33E-15	8.15E-14
OAS2	32171.2	6.77061	0.0858078	78.9044	0	0
AP001610.1	140.196	6.76023	0.377728	17.8971	1.24E-71	4.47E-70
MT2A	2986.59	6.73739	0.140193	48.0578	0	0
FCGR3B	30.4105	6.63413	0.749114	8.85597	8.30E-19	8.81E-18
IL15RA	179.88	6.62723	0.479336	13.8258	1.78E-43	4.00E-42
AL031058.1	6.85956	6.59418	1.12217	5.87629	4.20E-09	2.57E-08
MX1	57838.7	6.5869	0.0504566	130.546	0	0
EBF4	89.5074	6.5167	0.833609	7.81745	5.39E-15	4.77E-14
CD38	763.68	6.49893	0.173314	37.4981	9.89E-308	1.88E-305
GPR31	95.3109	6.46543	0.50455	12.8142	1.36E-37	2.72E-36
ZBP1	4210.11	6.45629	0.0870626	74.1569	0	0
NKAIN1	12.3308	6.44655	1.04805	6.15099	7.70E-10	4.98E-09
IFI6	71505.6	6.40423	0.0868477	73.741	0	0
AC015468.2	9.89672	6.35084	1.13458	5.59753	2.17E-08	1.26E-07
RAPGEF5	39.9211	6.33447	0.64252	9.85879	6.28E-23	7.85E-22
LGALS3BP	9476.11	6.24983	0.0877638	71.2119	0	0
AC007068.2	6.34765	6.23281	1.12469	5.54179	2.99E-08	1.71E-07
AMOTL2	4.68357	6.2307	1.22774	5.07491	3.88E-07	2.00E-06
HELZ2	10976.6	6.22388	0.0894725	69.562	0	0
AC073072.1	5.79905	6.20697	1.16987	5.30569	1.12E-07	6.09E-07
TNFSF10	17678.4	6.19869	0.0821866	75.4221	0	0
RUFY4	1370.95	6.16952	0.131282	46.9944	0	0
NAT8B	13.3922	6.16476	1.07256	5.7477	9.05E-09	5.38E-08
RFX6	4.56661	6.16046	1.16934	5.26834	1.38E-07	7.41E-07
AL162414.1	11.7148	6.14527	1.08592	5.65905	1.52E-08	8.90E-08
APOBEC3A	53.5182	6.13983	0.463817	13.2376	5.32E-40	1.11E-38
CYP19A1	406.499	6.11842	0.200368	30.5359	8.71E-205	9.77E-203
USP30-AS1	411.639	6.11527	0.246583	24.8	8.96E-136	6.45E-134
KRT8P45	4.38667	6.06048	1.19672	5.06423	4.10E-07	2.11E-06
AJ003147.2	3.18023	5.99921	1.29686	4.62596	3.73E-06	1.74E-05
HES4	24.3105	5.99862	0.784104	7.65029	2.01E-14	1.72E-13
CFB	511.146	5.98905	0.267602	22.3804	6.11E-111	3.54E-109
LINC01556	6.88579	5.9432	1.11052	5.35172	8.71E-08	4.79E-07
GVINP1	531.901	5.93659	0.282269	21.0317	3.37E-98	1.73E-96
NEURL3	53.386	5.92205	0.5597	10.5808	3.66E-26	5.08E-25
SOCS1	1897.89	5.91946	0.217295	27.2416	2.09E-163	1.86E-161
AC023825.2	10.1027	5.91542	1.10171	5.3693	7.90E-08	4.35E-07
DSP	440.502	5.91234	0.782839	7.55243	4.27E-14	3.61E-13
FOXC1	30.3154	5.90235	0.675737	8.73468	2.44E-18	2.53E-17
MAFA	3.80785	5.90085	1.66699	3.53983	0.000400382	0.00144346
ASCL1	31.1192	5.88946	0.863034	6.82414	8.85E-12	6.49E-11
HCG4P11	49.5651	5.8553	0.654653	8.94413	3.75E-19	4.04E-18
IFNE	10.005	5.84333	1.06816	5.47049	4.49E-08	2.52E-07
SLC31A1P1	3.49054	5.81995	1.19058	4.88834	1.02E-06	5.04E-06
PAX5	49.6985	5.80417	0.456078	12.7263	4.23E-37	8.29E-36
AL713999.1	3.0377	5.78112	1.568	3.68694	0.000226967	0.000851292
AC015911.3	7.17788	5.76389	1.12954	5.10287	3.35E-07	1.73E-06
AC022080.2	103.765	5.73818	0.344005	16.6805	1.82E-62	5.76E-61
NBPF7	8.16666	5.72464	1.12102	5.10662	3.28E-07	1.70E-06
AC006974.2	71.9282	5.71452	0.460956	12.3971	2.71E-35	5.01E-34
CD69	271.101	5.68214	0.207768	27.3485	1.13E-164	1.01E-162
CXCL13	32.2865	5.68087	0.595307	9.54276	1.39E-21	1.65E-20
AC026108.1	5.77589	5.64596	1.18817	4.7518	2.02E-06	9.66E-06
MX2	13707.9	5.60647	0.109079	51.3983	0	0
LINC02153	31.6623	5.59569	0.574385	9.74207	1.99E-22	2.45E-21
GJA4	12.4618	5.58801	1.07329	5.20641	1.93E-07	1.02E-06
MT1E	22.3217	5.57257	0.703479	7.92145	2.35E-15	2.12E-14
Z99127.2	2.49055	5.55917	1.3182	4.21723	2.47E-05	0.000105376
LAMP5	2.59707	5.54934	1.26307	4.39354	1.12E-05	4.93E-05
IDO1	24532.4	5.53693	0.120256	46.043	0	0
LY6E	17521.7	5.51683	0.0925433	59.6135	0	0
UNC5C	7.75478	5.5103	1.1657	4.72703	2.28E-06	1.09E-05
AP002358.2	3.91344	5.49525	1.17593	4.67312	2.97E-06	1.40E-05
AC015468.4	113.058	5.48337	0.294303	18.6317	1.78E-77	6.93E-76
AL390726.6	2.26535	5.4822	1.26131	4.34645	1.38E-05	6.06E-05
ACOD1	89.6473	5.46156	0.615373	8.8752	6.98E-19	7.43E-18
TMEM54	3.88242	5.45068	1.18303	4.6074	4.08E-06	1.89E-05
AP001496.1	2.31537	5.44472	1.25163	4.35009	1.36E-05	5.96E-05
FFAR3	30.9718	5.42571	0.579433	9.36383	7.69E-21	8.86E-20
CLDN23	89.5441	5.42451	0.334441	16.2196	3.66E-59	1.11E-57
SECTM1	3895.83	5.39426	0.120104	44.9134	0	0
AC004988.1	65.3215	5.387	0.361079	14.9192	2.47E-50	6.42E-49
FRAS1	5.16283	5.38607	1.32059	4.07852	4.53E-05	0.000186985
AL645608.8	2.44564	5.38271	1.32245	4.07026	4.70E-05	0.000193253
FAM171A1	16.7386	5.3806	0.86723	6.20435	5.49E-10	3.58E-09
PTPRU	197.707	5.37463	0.238143	22.5689	8.75E-113	5.13E-111
GBP1P1	156.274	5.37215	0.421796	12.7364	3.71E-37	7.30E-36
CSPG4P5	2.83939	5.36397	1.70553	3.14504	0.00166063	0.00540528
HPSE	1947.45	5.36377	0.0806994	66.466	0	0
HLA-F	5011.75	5.33945	0.0862047	61.9392	0	0
APOL3	5855.8	5.33834	0.0845231	63.1584	0	0
TCN2	620.156	5.3357	0.154377	34.5627	9.18E-262	1.39E-259
TMEM171	1.70241	5.32629	1.38918	3.83412	0.000126015	0.000490975
CH25H	214.167	5.29245	0.207717	25.4791	3.36E-143	2.55E-141
CCL7	6.34151	5.28577	1.16326	4.54392	5.52E-06	2.53E-05
AC002480.1	70.2791	5.28282	0.764909	6.90647	4.97E-12	3.72E-11
NUPR1	499.722	5.27504	0.14318	36.842	3.93E-297	7.10E-295
GCNT4	4.48338	5.27501	1.17639	4.48407	7.32E-06	3.31E-05
LHFPL1	170.488	5.27362	0.37975	13.8871	7.59E-44	1.72E-42
CD79B	5.08195	5.26645	1.16033	4.53876	5.66E-06	2.59E-05
SIGLEC8	410.107	5.26205	0.155268	33.8901	9.32E-252	1.32E-249
CXCL12	29.924	5.24037	0.478996	10.9403	7.39E-28	1.08E-26
AC002480.3	37.3954	5.23181	0.496576	10.5358	5.91E-26	8.15E-25
RTP4	1255.15	5.22936	0.109813	47.6205	0	0
LINC01506	26.2656	5.22466	0.515158	10.1419	3.60E-24	4.70E-23
AC002480.4	6.26199	5.21542	1.1186	4.66247	3.12E-06	1.47E-05
CMPK2	63.1736	5.19162	0.442131	11.7423	7.74E-32	1.30E-30
OAS3	44006.1	5.16931	0.0750966	68.8356	0	0
STEAP1B	132.875	5.16257	0.271782	18.9952	1.87E-80	7.60E-79
AC091814.1	1.45365	5.15812	1.62921	3.16603	0.00154535	0.00505768
AC015468.1	164.388	5.1413	0.238568	21.5507	5.22E-103	2.80E-101
LINC00607	54.6308	5.13837	0.416175	12.3467	5.08E-35	9.29E-34
NT5C3A	12714.1	5.11982	0.0666508	76.8155	0	0
GBP4	13959.5	5.10622	0.124999	40.8501	0	0
MIR31HG	2.11333	5.10576	1.29148	3.95343	7.70E-05	0.000308628
PRDM8	13.3416	5.10338	1.04029	4.90575	9.31E-07	4.62E-06
RNA5SP52	2.26697	5.10281	1.30485	3.91066	9.20E-05	0.000364709
SMAD3	249.227	5.09737	0.192655	26.4586	2.91E-154	2.41E-152
ETV7	860.809	5.09484	0.171501	29.7073	6.18E-194	6.54E-192
EPSTI1	17089.2	5.08003	0.080391	63.1915	0	0
SMTNL1	325.318	5.07731	0.18888	26.8812	3.64E-159	3.13E-157
HLA-G	8.85005	5.05995	1.1034	4.58579	4.52E-06	2.09E-05
MYO7B	123.132	5.05054	0.808014	6.25055	4.09E-10	2.69E-09
GUCY2F	7.01574	5.04984	1.12932	4.47156	7.77E-06	3.50E-05
OR1X1P	4.43381	5.04021	1.20931	4.16784	3.07E-05	0.000129712
FXYD6	107.29	5.03794	0.29014	17.3638	1.55E-67	5.27E-66
PRTG	3.6036	5.02655	1.54504	3.25335	0.00114055	0.00382618
PDGFRL	523.686	5.01849	0.13182	38.0709	0	0
DNM1P51	24.1014	5.01119	0.62479	8.0206	1.05E-15	9.64E-15
FCGR3A	3390.81	5.00769	0.0900197	55.6288	0	0
GBP2	1777.33	4.98745	0.528295	9.44065	3.70E-21	4.32E-20
LINC01918	1.71397	4.96417	1.45144	3.42018	0.000625805	0.00218855
AC007919.1	3.80853	4.95936	1.19392	4.15384	3.27E-05	0.000137346
OR52I2	7.8036	4.95641	1.07767	4.59918	4.24E-06	1.97E-05
GPR42	2.70706	4.95552	1.44318	3.43376	0.000595281	0.00209093
CCL13	2.01839	4.94066	1.44033	3.43023	0.000603074	0.00211629
IFITM1	27893.1	4.93454	0.0681383	72.4195	0	0
FAP	7.87588	4.92834	0.924957	5.32819	9.92E-08	5.42E-07
FBXO39	16.529	4.92746	0.718577	6.85725	7.02E-12	5.19E-11
CLIP1-AS1	1.90089	4.92664	1.53996	3.19921	0.00137806	0.00455138
HERC5	8612.7	4.91878	0.06477	75.9424	0	0
USP41	48.5925	4.91405	0.378867	12.9704	1.80E-38	3.66E-37
S1PR1	4.7351	4.91352	1.22563	4.00897	6.10E-05	0.000247361
Z95114.3	15.3882	4.91319	1.06325	4.62092	3.82E-06	1.78E-05
RBM11	12.7665	4.9094	0.720923	6.80988	9.77E-12	7.15E-11
AC243562.2	1.41373	4.88843	1.58196	3.09012	0.00200079	0.0063895
DDX58	10795.1	4.88089	0.067081	72.7612	0	0
HCG4P8	3.24302	4.87649	1.21654	4.0085	6.11E-05	0.000247814
SAMD4A	713.884	4.848	0.143653	33.748	1.14E-249	1.60E-247
HR	3.19131	4.82486	1.29647	3.72155	0.000198006	0.000750165
IFITM3	35481.1	4.8136	0.0909136	52.9469	0	0
TMEM252	1.53793	4.80418	1.53432	3.13114	0.00174129	0.00563609
AL592431.1	4.41173	4.79139	1.20733	3.96857	7.23E-05	0.000290492
AC002480.2	256.136	4.78176	0.168852	28.3193	2.00E-176	1.90E-174
DOK6	19.0583	4.77721	0.818515	5.83644	5.33E-09	3.24E-08
KCNE1B	5.2284	4.7772	1.23625	3.86428	0.000111419	0.000436803
IL4I1	7125.86	4.76496	0.0912958	52.1925	0	0
SALL4P5	2.92346	4.74884	1.26115	3.76548	0.000166229	0.000636692
CD274	3128.86	4.74851	0.115708	41.0389	0	0
CES1	792.319	4.73751	0.148264	31.9532	4.87E-224	6.07E-222
XAF1	14793.7	4.73357	0.0871238	54.3315	0	0
LINC01494	3.91851	4.72904	1.17665	4.01907	5.84E-05	0.000237577
AC011816.1	3.28087	4.72778	1.20119	3.93592	8.29E-05	0.000330549
DGKG	150.21	4.72492	0.305853	15.4483	7.74E-54	2.15E-52
PRAL	1189.47	4.7066	0.132486	35.5252	2.01E-276	3.36E-274
CLEC19A	280.284	4.70247	0.147712	31.8354	2.10E-222	2.60E-220
AC129507.1	3.1795	4.69503	1.18634	3.95759	7.57E-05	0.000303478
AL445490.1	481.467	4.68418	0.123095	38.0532	0	0
CCL19	53.8766	4.65772	0.550186	8.46571	2.55E-17	2.51E-16
TMEM229B	4402.61	4.65652	0.106037	43.9143	0	0
FNDC11	3.02564	4.65007	1.24558	3.73326	0.00018902	0.000717907
MAJIN	5.50507	4.63343	1.02973	4.49967	6.81E-06	3.09E-05
AC007991.2	95.6757	4.60977	1.10536	4.17037	3.04E-05	0.000128373
AC019254.1	6.85324	4.60636	0.86661	5.31539	1.06E-07	5.79E-07
PKD2L1	1290.67	4.60185	0.104402	44.0782	0	0
HLA-U	26.6027	4.58073	0.578368	7.92009	2.37E-15	2.14E-14
RN7SL713P	7.97937	4.57063	0.925798	4.93697	7.93E-07	3.96E-06
SPAG6	10.2592	4.5696	0.813615	5.61641	1.95E-08	1.13E-07
OAS1	15645.6	4.56774	0.0665362	68.6503	0	0
AC002511.1	3.73525	4.56712	1.17305	3.89338	9.89E-05	0.000390249
IFITM4P	2.5949	4.56074	1.27063	3.58936	0.000331492	0.00121175
AZIN2	149.881	4.55216	0.265108	17.171	4.38E-66	1.45E-64
ODF3B	5204.14	4.54968	0.134154	33.914	4.15E-252	5.88E-250
C1QTNF5	2.04264	4.54275	1.39238	3.26259	0.00110401	0.00371242
NMRAL2P	2.07777	4.52512	1.35622	3.33657	0.000848189	0.00290257
CSAG1	1.55803	4.52416	1.45502	3.10936	0.00187496	0.00602859
KRT18P22	17.8277	4.5228	0.890691	5.07786	3.82E-07	1.97E-06
E2F3P1	1.92021	4.52112	1.34712	3.35614	0.000790384	0.00271793
MFAP2	2.01294	4.52102	1.3449	3.3616	0.000774925	0.00266787
JUP	4983.11	4.51878	0.0946527	47.7407	0	0
TEKT1	2.21829	4.51737	1.35386	3.33667	0.000847881	0.00290185
SCIN	2384.1	4.51637	0.0915647	49.3243	0	0
ZDHHC4P1	59.8589	4.51582	0.37443	12.0605	1.71E-33	3.02E-32
EPHB2	3239.1	4.51341	0.0931717	48.4419	0	0
TNFSF13B	3646.06	4.51324	0.101917	44.2835	0	0
ANO1	2.11736	4.48865	1.31885	3.40346	0.000665374	0.00231458
SAMD9L	28016	4.47167	0.0611626	73.1111	0	0
SERTM2	21.6514	4.46334	0.517126	8.63105	6.08E-18	6.19E-17
BLVRA	718.398	4.45742	0.125636	35.479	1.04E-275	1.72E-273
TLR3	1949.56	4.45296	0.110321	40.3636	0	0
IFIH1	8262.97	4.44701	0.20316	21.8892	3.30E-106	1.82E-104
ISG15	1199.75	4.44613	0.122071	36.4226	1.87E-290	3.32E-288
SCUBE2	44.8166	4.44465	0.433762	10.2467	1.22E-24	1.63E-23
ARHGAP23	12.2639	4.43444	0.987819	4.48912	7.15E-06	3.24E-05
GRIN3A	2835.98	4.41438	0.0902843	48.8942	0	0
CALHM5	16.5486	4.4048	0.586024	7.51642	5.63E-14	4.73E-13
AC130456.1	18.7809	4.40426	0.513104	8.58355	9.20E-18	9.27E-17
LGALS2	20.2797	4.3995	0.60172	7.31153	2.64E-13	2.14E-12
AC132216.1	2.21349	4.39707	1.25577	3.5015	0.00046265	0.00165058
MIR4740	1.52906	4.39593	1.40109	3.13752	0.00170385	0.00553063
UCHL1	34.6031	4.39348	0.419697	10.4682	1.21E-25	1.65E-24
C2	1822.26	4.39168	0.112806	38.9312	0	0
RNF43	86.2162	4.38595	0.298894	14.6739	9.47E-49	2.38E-47
CR1L	4.79995	4.38579	1.17581	3.73003	0.000191461	0.000726668
MDK	140.718	4.38021	0.220493	19.8655	8.10E-88	3.64E-86
TMEM97P2	3.61557	4.37583	1.14762	3.81296	0.00013731	0.000532601
MYMX	1.42673	4.37283	1.43109	3.0556	0.00224612	0.00711166
BOLL	3.51276	4.37245	1.17122	3.73324	0.000189031	0.000717907
PRKD1	5.76284	4.35207	1.29948	3.34909	0.000810764	0.00278478
KCNMA1	155.922	4.35192	0.247947	17.5518	5.76E-69	1.99E-67
HSH2D	3685.74	4.34696	0.079493	54.6836	0	0
C1DP5	3.78454	4.33108	1.2383	3.49759	0.000469485	0.00167346
OR52N4	14.9691	4.32898	0.728273	5.94417	2.78E-09	1.73E-08
Z84484.1	3.75211	4.31741	1.31959	3.27179	0.00106869	0.0036006
SDS	7763.19	4.30663	0.0775332	55.5457	0	0
JPH4	23.8518	4.28818	0.467081	9.1808	4.28E-20	4.79E-19
TDRD9	156.667	4.2792	0.241875	17.6918	4.85E-70	1.70E-68
ANXA10	20.0857	4.27488	0.544262	7.85444	4.02E-15	3.57E-14
UBD	391.682	4.27282	1.04586	4.08547	4.40E-05	0.000181777
CD226	567.161	4.26915	0.143308	29.7901	5.25E-195	5.59E-193
NRIR	8.02329	4.25337	0.907308	4.6879	2.76E-06	1.30E-05
HLA-A	38864.7	4.25041	0.0915739	46.4151	0	0
EPDR1	7.83534	4.2504	0.85616	4.96449	6.89E-07	3.46E-06
ANO7L1	205.273	4.23868	0.150819	28.1044	8.66E-174	8.20E-172
OSBPL5	67.0152	4.23533	0.356998	11.8637	1.83E-32	3.13E-31
SYN2	2.07209	4.23411	1.3977	3.02935	0.00245084	0.00770554
STAT1	74163.4	4.23263	0.0390637	108.352	0	0
ELOVL3	86.2264	4.21886	0.325512	12.9607	2.04E-38	4.15E-37
CD80	1093.41	4.21605	0.0916657	45.9937	0	0
KLRF1	75.3961	4.21221	0.259478	16.2334	2.93E-59	8.87E-58
AP000695.1	4.50771	4.20352	0.972929	4.32048	1.56E-05	6.78E-05
SCML4	24.757	4.20207	0.631681	6.65221	2.89E-11	2.06E-10
BATF2	2481.64	4.19632	0.0904994	46.3684	0	0
AC005229.2	1.37649	4.19437	1.38518	3.02803	0.00246153	0.00773668
LIPM	93.0908	4.19189	0.448506	9.34634	9.07E-21	1.04E-19
GKN3P	7.6865	4.18654	1.2157	3.44371	0.000573785	0.00201949
RPS27P16	3.51427	4.17574	1.26168	3.30968	0.000934035	0.00317362
IL17RD	57.4893	4.17302	0.401065	10.4048	2.36E-25	3.20E-24
SLFN14	2.64347	4.16577	1.2054	3.45593	0.000548395	0.00193587
OR1F1	1.66995	4.16249	1.36261	3.0548	0.00225212	0.00712915
TNFAIP6	28.6064	4.16222	0.557135	7.47076	7.97E-14	6.64E-13
FDPSP3	4.30423	4.15796	1.1811	3.52042	0.00043087	0.00154417
IRF7	7295.78	4.14243	0.092496	44.785	0	0
CCL25	107.593	4.14182	1.04036	3.98113	6.86E-05	0.00027654
AL096816.1	2.55405	4.14014	1.2762	3.24412	0.00117816	0.00394032
GLDN	256.401	4.13759	0.165979	24.9283	3.67E-137	2.67E-135
AC082651.3	2.88886	4.13198	1.26973	3.25422	0.00113704	0.00381569
NLRC5	3854.94	4.12967	0.0976958	42.2707	0	0
C10orf128	833.807	4.12341	0.132293	31.1688	2.82E-213	3.28E-211
SLC2A12	15.2818	4.12168	0.561911	7.33512	2.22E-13	1.80E-12
DNAAF1	64.2602	4.11434	0.319668	12.8706	6.59E-38	1.32E-36
LPP-AS1	2.41913	4.08171	1.31062	3.11433	0.00184363	0.00593558
IL10	151.766	4.07304	0.194859	20.9025	5.08E-97	2.58E-95
AC006974.1	2.12768	4.07064	1.27639	3.18919	0.00142672	0.00470054
AIM2	35.0836	4.06459	0.556187	7.30795	2.71E-13	2.19E-12
ENTHD1	5.86012	4.04954	1.16117	3.48746	0.000487629	0.00173354
ANKRD22	1601.26	4.04771	0.115797	34.9551	1.08E-267	1.70E-265
GNG11	3.56642	4.04198	1.26145	3.20423	0.00135424	0.00447568
AC010997.6	5.21671	4.0329	1.35109	2.98493	0.00283641	0.00881769
IFIT5	2998.04	4.0188	0.0760049	52.8755	0	0
GMPR	3129.93	4.0137	0.100591	39.9011	0	0
AC069120.1	3.3084	4.00769	1.22507	3.27138	0.00107024	0.003605
PDCD1LG2	893.902	4.00411	0.123546	32.4099	1.99E-230	2.53E-228
LONRF3	103.365	4.00235	0.223504	17.9073	1.03E-71	3.74E-70
VSX2	4.01798	3.99396	1.33141	2.99979	0.00270162	0.00843318
MAB21L2	17.1028	3.98065	0.605076	6.57876	4.74E-11	3.32E-10
IL1RN	5725.95	3.96821	0.0551326	71.9757	0	0
TENM3	28.5876	3.96464	0.663904	5.97171	2.35E-09	1.47E-08
AL139142.1	2.36468	3.96353	1.33407	2.971	0.00296834	0.00919985
IFI35	8481.78	3.95874	0.0772123	51.2709	0	0
LINC02470	1.77364	3.94691	1.29086	3.05758	0.00223133	0.00706937
AC012146.2	2.08875	3.93852	1.30715	3.01306	0.00258631	0.00809624
AC011524.2	5.46617	3.93503	0.957973	4.10766	4.00E-05	0.000166049
HIST2H2AA4	1494.09	3.93492	0.114566	34.3464	1.59E-258	2.38E-256
IL27	38.6863	3.91406	0.354113	11.0531	2.12E-28	3.17E-27
HGF	77.2171	3.9099	0.462565	8.45265	2.85E-17	2.80E-16
AC012066.1	6.94431	3.9071	0.884004	4.41978	9.88E-06	4.40E-05
AC007036.1	60.5492	3.8836	0.323872	11.9912	3.95E-33	6.93E-32
ADAMTS9-AS1	3.77126	3.87965	1.1597	3.3454	0.000821654	0.00281794
EXOC3L1	101.112	3.86697	0.229667	16.8373	1.30E-63	4.19E-62
APOBEC3H	956.137	3.86056	0.0909022	42.4694	0	0
AP005264.5	17.7588	3.85675	0.519543	7.42335	1.14E-13	9.44E-13
RASGRF1	843.34	3.83281	0.107918	35.5159	2.79E-276	4.65E-274
TBX1	6.87696	3.83259	0.804731	4.76257	1.91E-06	9.19E-06
DLL1	20.2652	3.82717	0.545827	7.01169	2.35E-12	1.80E-11
UBE2L6	17385.9	3.81634	0.0786459	48.5256	0	0
HAPLN3	1751.78	3.80461	0.113871	33.4117	9.28E-245	1.26E-242
MARCO	2.68319	3.79529	1.21861	3.11444	0.00184297	0.00593408
FAM225A	276.29	3.78721	0.170695	22.187	4.59E-109	2.60E-107
ZFY-AS1	46.3971	3.78619	0.296513	12.769	2.44E-37	4.83E-36
NKX3-1	20.909	3.78059	0.421585	8.96757	3.03E-19	3.27E-18
ENDOD1	1640.25	3.76801	0.0756653	49.7984	0	0
TNS1	148.632	3.7536	0.54135	6.93379	4.10E-12	3.08E-11
RARRES3	5154.93	3.74084	0.12121	30.8624	3.82E-209	4.35E-207
RPL23AP1	13.9448	3.73448	0.710792	5.25398	1.49E-07	7.99E-07
EPHA7	2.51169	3.73025	1.21163	3.07872	0.00207894	0.00661557
LINC01857	45.1036	3.72854	0.387188	9.62981	5.98E-22	7.22E-21
ISL2	10.6319	3.72159	0.96402	3.86049	0.000113159	0.000443448
HLA-H	1668.29	3.71607	0.0998346	37.2223	2.97E-303	5.54E-301
TCAF2P1	5.8363	3.71137	1.14357	3.24542	0.00117275	0.00392313
DYSF	200.117	3.71048	0.21508	17.2516	1.09E-66	3.64E-65
ADAMDEC1	2957.95	3.70978	0.0703067	52.7656	0	0
SAMD9	13177.9	3.70354	0.0685736	54.0083	0	0
FFAR2	662.419	3.69014	0.118354	31.1787	2.07E-213	2.42E-211
ULBP2	81.8677	3.68927	0.223588	16.5003	3.65E-61	1.14E-59
HERC6	4618.98	3.68789	0.0575507	64.0807	0	0
TAP1	19226.6	3.67407	0.0679603	54.062	0	0
BTN3A3	1339.93	3.6732	0.0952993	38.5438	0	0
TTC39B	167.929	3.67248	0.192488	19.079	3.78E-81	1.56E-79
HLA-DPA3	7.72062	3.65974	0.779665	4.69399	2.68E-06	1.27E-05
HCP5	2251.86	3.65686	0.0781429	46.7971	0	0
SORBS3	106.713	3.63105	0.306699	11.8391	2.45E-32	4.18E-31
BACE2	86.7766	3.62852	0.288652	12.5706	3.07E-36	5.84E-35
PLEKHH1	1698.85	3.62173	0.134129	27.0018	1.41E-160	1.23E-158
APOL6	15240.4	3.62141	0.059613	60.7487	0	0
AKAP7	119.915	3.61865	0.275573	13.1314	2.18E-39	4.51E-38
RNA5SP39	45.2327	3.61307	0.337392	10.7088	9.25E-27	1.31E-25
AL356417.3	572.975	3.60123	0.291007	12.3751	3.57E-35	6.56E-34
KCNQ5	107.933	3.60099	0.230755	15.6053	6.70E-55	1.89E-53
LTF	9.68211	3.59612	0.73692	4.87994	1.06E-06	5.25E-06
DDO	10.7433	3.58759	0.778711	4.60709	4.08E-06	1.90E-05
SLC22A31	8.98169	3.57324	0.678038	5.26997	1.36E-07	7.34E-07
AC124319.3	4.02972	3.57225	1.03325	3.45729	0.000545643	0.00192662
HLA-B	51943.2	3.56542	0.0775241	45.9912	0	0
THAP12P7	17.6392	3.54203	0.565289	6.26588	3.71E-10	2.44E-09
AC007099.1	110.819	3.5276	0.194697	18.1184	2.28E-73	8.40E-72
SLC30A10	174.075	3.52345	0.251468	14.0115	1.33E-44	3.07E-43
AC136475.9	14.928	3.52044	0.554028	6.35427	2.09E-10	1.40E-09
SLC38A5	1372.52	3.51562	0.108007	32.5499	2.10E-232	2.72E-230
DDX60	8100.14	3.49804	0.0738029	47.397	0	0
AKAP2	6372.62	3.49797	0.100485	34.8108	1.67E-265	2.59E-263
PARP9	17584.2	3.49196	0.0600421	58.1586	0	0
PARP10	12994.5	3.49086	0.0827919	42.1642	0	0
AC083837.1	50.5106	3.47546	0.399235	8.7053	3.17E-18	3.27E-17
HCAR3	44.9785	3.46976	0.42173	8.22744	1.91E-16	1.81E-15
OLIG1	10.4488	3.46673	0.694122	4.99441	5.90E-07	2.98E-06
BLZF1	3046.67	3.45778	0.0623341	55.4717	0	0
SDC3	146.442	3.45711	0.414327	8.34391	7.19E-17	6.94E-16
AIFM2	360.852	3.44691	0.122809	28.0672	2.46E-173	2.32E-171
CTSL	10337.3	3.44425	0.0641074	53.7263	0	0
TRIL	3.43281	3.43382	1.08009	3.17919	0.00147686	0.00485496
CCL5	134.627	3.42615	0.183115	18.7104	4.07E-78	1.60E-76
PNPT1	6092.88	3.42041	0.0658429	51.948	0	0
DHX58	5130.36	3.41208	0.0537795	63.4458	0	0
UBA7	13515.1	3.39955	0.0859713	39.5429	0	0
AP002833.3	122.362	3.39929	0.179743	18.912	9.08E-80	3.67E-78
APOL1	3501.13	3.3865	0.0650118	52.0906	0	0
OPTN	514.485	3.38036	0.137877	24.5172	9.69E-133	6.79E-131
LINC02555	27.3959	3.37937	0.522802	6.46396	1.02E-10	6.99E-10
NKG7	239.972	3.37324	0.159555	21.1415	3.30E-99	1.72E-97
DDX60L	19827.9	3.37219	0.0652981	51.6429	0	0
KCTD14	18.6971	3.37118	0.456785	7.38024	1.58E-13	1.30E-12
AC012511.1	20.8717	3.36344	0.423423	7.94345	1.97E-15	1.78E-14
CLEC2B	419.194	3.35937	0.14897	22.5506	1.32E-112	7.74E-111
AC067945.1	7.73315	3.35829	0.810983	4.14101	3.46E-05	0.000144689
PARP14	30148.3	3.34954	0.0780545	42.9128	0	0
TYMP	29103.2	3.34633	0.0866576	38.6155	0	0
DAB2IP	13.5648	3.33964	0.605389	5.51652	3.46E-08	1.96E-07
CSPG4P11	3.23082	3.33277	1.01147	3.29498	0.000984291	0.00333254
FGF20	21.1365	3.33238	0.466266	7.14695	8.87E-13	6.94E-12
GCH1	2716.74	3.33035	0.0904153	36.8339	5.29E-297	9.51E-295
LGMN	15176.5	3.32484	0.0544828	61.0255	0	0
TREML3P	30.8248	3.32118	0.406637	8.16743	3.15E-16	2.97E-15
TRANK1	5709.42	3.31964	0.0864458	38.4014	0	0
ZC3H11B	87.5666	3.30428	0.30913	10.689	1.15E-26	1.62E-25
LAP3	35262.1	3.29513	0.0640638	51.4351	0	0
PROK2	9.37025	3.28141	0.552165	5.94281	2.80E-09	1.74E-08
AC023983.2	4.84596	3.25374	0.909293	3.57832	0.000345816	0.00126007
FXYD2	4.51662	3.25117	1.03656	3.13649	0.00170983	0.00554464
METTL7B	38.7511	3.24928	0.333539	9.74186	2.00E-22	2.46E-21
CASP5	91.1512	3.24877	0.193813	16.7624	4.60E-63	1.47E-61
ANKRD45	42.392	3.23883	0.297918	10.8716	1.57E-27	2.29E-26
IRS1	40.5973	3.23789	0.46921	6.90072	5.17E-12	3.87E-11
INSL3	8.37513	3.2349	0.626942	5.15981	2.47E-07	1.30E-06
RABGAP1L	7953.46	3.23174	0.0743658	43.4573	0	0
GBP3	2785.56	3.23023	0.0891107	36.2496	1.01E-287	1.78E-285
LRRC32	8.34405	3.22576	0.686909	4.69606	2.65E-06	1.26E-05
CCL23	23.71	3.22412	0.368692	8.74474	2.24E-18	2.32E-17
MYT1	15.2692	3.21587	0.560807	5.73436	9.79E-09	5.81E-08
TUBB2B	15.9374	3.21448	0.560049	5.73964	9.49E-09	5.64E-08
FYCO1	505.457	3.21065	0.110919	28.9459	3.16E-184	3.16E-182
RPS29P14	9.52061	3.2012	0.683023	4.68681	2.77E-06	1.31E-05
FCGR1CP	1098.99	3.19644	0.0936508	34.1315	2.52E-255	3.71E-253
TGM1	422.592	3.19643	0.11944	26.7617	9.03E-158	7.61E-156
NPR1	14.178	3.18614	0.640757	4.97247	6.61E-07	3.32E-06
IGFBP4	1956.58	3.1835	0.114474	27.8099	3.29E-170	3.06E-168
LINC02006	16.5674	3.17545	0.551561	5.7572	8.55E-09	5.10E-08
AC006160.1	80.2021	3.17391	0.223607	14.1942	9.96E-46	2.36E-44
AL357054.4	8.05139	3.16453	0.655098	4.83063	1.36E-06	6.66E-06
OR56B1	6.21806	3.15938	0.889989	3.54991	0.000385367	0.00139255
PLA2G16	2989.14	3.15189	0.0936573	33.6534	2.78E-248	3.85E-246
GIMAP1-GIMAP5	633.204	3.1478	0.1525	20.6413	1.17E-94	5.73E-93
PTPRN2	25.889	3.13313	0.415302	7.54422	4.55E-14	3.83E-13
MAP2K6	1904.77	3.12749	0.0949652	32.933	7.41E-238	9.84E-236
HLA-J	293.59	3.12606	0.171052	18.2755	1.30E-74	4.87E-73
VNN2	138.867	3.12207	0.222731	14.0173	1.22E-44	2.83E-43
ATP13A2	2037.12	3.11427	0.124935	24.9271	3.78E-137	2.74E-135
AC008592.1	4.7054	3.11409	0.854573	3.64403	0.000268399	0.000995106
MIR4497	5.57239	3.11407	0.893564	3.485	0.000492129	0.00174849
C15orf48	1522.12	3.10836	0.0961976	32.3122	4.72E-229	5.97E-227
TMEM150B	247.807	3.10751	0.142866	21.7512	6.73E-105	3.67E-103
FBXO6	1979.87	3.09398	0.0880834	35.1256	2.74E-270	4.39E-268
SELL	938.174	3.09359	0.152291	20.3137	9.73E-92	4.60E-90
FCGR1B	4224.42	3.08913	0.0593856	52.0181	0	0
NTNG2	85.7071	3.08566	0.279647	11.0341	2.62E-28	3.90E-27
PRNCR1	230.636	3.08326	0.123508	24.964	1.50E-137	1.10E-135
RNF213	100802	3.08271	0.0703456	43.8223	0	0
ME3	4.55925	3.07678	0.913963	3.36642	0.000761508	0.00262564
AP000695.2	4.86257	3.0734	0.837974	3.66766	0.000244785	0.000912349
GGT1	226.314	3.06981	0.158508	19.3669	1.47E-83	6.29E-82
PML	6913.32	3.06703	0.0869174	35.2867	9.40E-273	1.53E-270
MUC1	36.9602	3.05478	0.719055	4.24832	2.15E-05	9.24E-05
PDE9A	142.494	3.05019	0.173091	17.6219	1.67E-69	5.80E-68
C19orf84	5.92332	3.04974	0.776103	3.92956	8.51E-05	0.000338825
NFIX	28.3435	3.04739	0.415863	7.32788	2.34E-13	1.90E-12
LINC01285	44.2654	3.04298	0.277168	10.9788	4.83E-28	7.13E-27
ST3GAL5-AS1	45.735	3.03813	0.262146	11.5895	4.66E-31	7.64E-30
AL133523.1	4.51861	3.03751	0.879451	3.45388	0.000552591	0.00195022
MIR6891	30.0995	3.03555	0.377949	8.03164	9.62E-16	8.84E-15
C5orf56	1361.94	3.03091	0.0811436	37.3525	2.31E-305	4.36E-303
MLKL	2329.04	3.02361	0.0505687	59.7922	0	0
MAFB	8079.22	3.02359	0.0723277	41.8041	0	0
HCG4P5	22.0431	3.01688	0.430839	7.00235	2.52E-12	1.92E-11
GIMAP5	732.028	3.0091	0.108663	27.692	8.71E-169	8.01E-167
FPR2	482.776	3.00729	0.132027	22.7778	7.61E-115	4.58E-113
PRAME	30.0549	3.00369	0.72273	4.15603	3.24E-05	0.000136146
EIF2AK2	12479.5	3.00333	0.0529926	56.6745	0	0
MT1F	34.6081	2.9977	0.327993	9.13951	6.27E-20	6.95E-19
SLC12A8	2088.5	2.99676	0.087778	34.1403	1.87E-255	2.78E-253
TDO2	49.5737	2.99593	0.308241	9.71943	2.49E-22	3.05E-21
PLS3	66.9051	2.99426	0.458734	6.52723	6.70E-11	4.65E-10
METTL27	6.81081	2.9941	0.671265	4.46038	8.18E-06	3.68E-05
AL513122.1	12.0151	2.99323	0.543777	5.50451	3.70E-08	2.10E-07
QPCT	368.685	2.98969	0.110319	27.1004	9.75E-162	8.55E-160
AC011551.1	7.07857	2.97351	0.711465	4.17942	2.92E-05	0.000123527
ESPNL	7.29379	2.96406	0.695692	4.26059	2.04E-05	8.77E-05
DDIT4L	376.83	2.95686	0.0951018	31.0916	3.13E-212	3.63E-210
TPRG1-AS1	30.4856	2.9561	0.331669	8.91281	4.98E-19	5.34E-18
AL450426.1	16.1772	2.95551	0.445488	6.6343	3.26E-11	2.31E-10
AC124944.1	19.0696	2.95541	0.526251	5.61596	1.95E-08	1.13E-07
PFKP	10266.5	2.95175	0.0535583	55.1129	0	0
HLA-C	22842.9	2.9405	0.0836873	35.1367	1.86E-270	3.00E-268
TOR1B	4937.42	2.94013	0.0618721	47.5195	0	0
NOL3	44.4484	2.93521	0.311043	9.43667	3.85E-21	4.48E-20
CFH	241.207	2.92989	0.217348	13.4802	2.05E-41	4.44E-40
CACNA2D1	6.99382	2.92416	0.917163	3.18826	0.0014313	0.00471408
MT1G	10.1346	2.91676	0.718577	4.05908	4.93E-05	0.000201959
CCRL2	392.282	2.91445	0.112617	25.8793	1.14E-147	8.96E-146
APLP1	32.5109	2.91336	0.363694	8.01047	1.14E-15	1.04E-14
GAL3ST4	1320.98	2.91322	0.0839499	34.7019	7.37E-264	1.13E-261
SEMA4A	1473.24	2.89839	0.0961318	30.1502	1.07E-199	1.16E-197
F2RL3	136.84	2.89553	0.180227	16.066	4.42E-58	1.31E-56
CCDC187	55.8314	2.89143	0.294577	9.81554	9.65E-23	1.20E-21
ANO5	66.6454	2.89008	0.337091	8.57358	1.00E-17	1.01E-16
PLEKHN1	4.84087	2.88835	0.898272	3.21545	0.00130241	0.00431979
NMI	6309.94	2.88732	0.0757238	38.1296	0	0
FCRL6	201.902	2.8829	0.191871	15.0252	5.02E-51	1.32E-49
FBXO32	32.5641	2.88045	0.329379	8.74509	2.23E-18	2.31E-17
CD7	83.6808	2.87904	0.308803	9.32324	1.13E-20	1.29E-19
Z99127.1	4.13089	2.87633	0.88813	3.23864	0.00120103	0.00400993
B2M	58075.9	2.87422	0.263508	10.9075	1.06E-27	1.55E-26
AC078788.1	7.20434	2.86909	0.694146	4.13327	3.58E-05	0.000149372
AC009831.4	50.4683	2.86892	0.235743	12.1697	4.51E-34	8.06E-33
PSMB9	5301.05	2.86743	0.0970582	29.5434	7.98E-192	8.27E-190
FCGR1A	11441.2	2.8612	0.0755045	37.8945	0	0
AC026803.1	25.0373	2.86004	0.367214	7.78848	6.78E-15	5.97E-14
SQOR	7634.49	2.85529	0.0721431	39.5781	0	0
AC090796.1	20.3935	2.84764	0.509858	5.58516	2.33E-08	1.35E-07
HIST1H2BC	111.678	2.84378	0.184218	15.437	9.23E-54	2.56E-52
HIST2H2BE	736.763	2.84335	0.0753169	37.7518	0	0
TNIP3	31.4593	2.84085	0.339732	8.36203	6.16E-17	5.97E-16
MMP19	39.33	2.84038	0.329604	8.61754	6.84E-18	6.95E-17
PIWIL4	277.839	2.83402	0.137583	20.5987	2.82E-94	1.37E-92
AL008726.1	4.92236	2.83095	0.960123	2.94853	0.0031929	0.00982599
CDK18	857.114	2.82813	0.0958414	29.5084	2.25E-191	2.31E-189
DTX3L	14382.3	2.8264	0.0471272	59.9738	0	0
ZG16B	11.2951	2.8261	0.523349	5.40003	6.66E-08	3.69E-07
ICAM2	676.469	2.81557	0.122513	22.9818	7.09E-117	4.39E-115
SCARB2	7486.15	2.81434	0.0583865	48.2019	0	0
AC099518.6	10.8293	2.81404	0.564232	4.98739	6.12E-07	3.08E-06
ITIH3	7.15868	2.81032	0.737191	3.81219	0.000137738	0.000534193
STAT2	30806.1	2.80952	0.0707733	39.6975	0	0
MTMR11	32.0653	2.80488	0.378031	7.41971	1.17E-13	9.69E-13
TRIB3	70.6959	2.80479	0.234147	11.9788	4.59E-33	8.03E-32
AC025171.5	21.2808	2.79785	0.398305	7.02439	2.15E-12	1.64E-11
ACE	33.7979	2.78961	0.353588	7.88944	3.04E-15	2.72E-14
AL450992.2	22.705	2.78829	0.374403	7.4473	9.53E-14	7.90E-13
ZNFX1	14592.8	2.78629	0.0582506	47.8328	0	0
RNU7-40P	11.969	2.78509	0.585722	4.75497	1.98E-06	9.52E-06
U62317.3	957.575	2.78452	0.13299	20.9378	2.42E-97	1.24E-95
KLRC1	34.0509	2.78242	0.308513	9.01882	1.90E-19	2.07E-18
AC090527.2	27.1548	2.78184	0.603038	4.61305	3.97E-06	1.84E-05
PARD3	8.61527	2.7808	0.570545	4.87393	1.09E-06	5.40E-06
PRKCE	97.0001	2.78051	0.282897	9.82873	8.47E-23	1.06E-21
AC011944.1	71.3413	2.77552	0.219902	12.6216	1.61E-36	3.10E-35
STMND1	30.6985	2.7755	0.348941	7.95407	1.80E-15	1.63E-14
PTCHD4	31.442	2.77283	0.314426	8.81872	1.16E-18	1.22E-17
DNAJC5B	37.1573	2.77012	0.447782	6.18631	6.16E-10	4.01E-09
BCL2L14	98.8131	2.76649	0.260638	10.6143	2.56E-26	3.56E-25
AQP9	14.8687	2.76575	0.554434	4.98841	6.09E-07	3.07E-06
C2-AS1	10.5435	2.76406	0.567572	4.86997	1.12E-06	5.50E-06
FAM183BP	7.14168	2.76363	0.753624	3.66713	0.000245292	0.000913894
AC111006.1	24.3487	2.76308	0.463332	5.9635	2.47E-09	1.54E-08
POLR2CP1	60.3615	2.75958	0.228423	12.081	1.33E-33	2.36E-32
RHEBL1	200.095	2.75957	0.159277	17.3256	3.02E-67	1.02E-65
WARS	57587.3	2.75927	0.0532642	51.8034	0	0
SHISA4	92.4503	2.75879	0.196944	14.008	1.39E-44	3.22E-43
DYNLT1	4122.02	2.75671	0.0713468	38.6382	0	0
AC012363.1	13.3654	2.75283	0.788426	3.49156	0.000480211	0.00170902
AC009435.1	14.6129	2.75269	0.500357	5.50146	3.77E-08	2.13E-07
KCNS1	8.37869	2.7458	0.629117	4.36453	1.27E-05	5.60E-05
KMO	2217.76	2.7433	0.0620169	44.2347	0	0
FSTL1	21.384	2.74171	0.530197	5.17112	2.33E-07	1.23E-06
CBS	10.4247	2.74061	0.546566	5.01424	5.32E-07	2.71E-06
AC107067.1	12.2793	2.7341	0.479627	5.70048	1.19E-08	7.06E-08
BATF	56.8408	2.7312	0.244065	11.1905	4.54E-29	6.93E-28
CBR1	3831.81	2.72878	0.0954594	28.5857	1.01E-179	9.82E-178
LINC02574	3.42723	2.72848	0.911397	2.99373	0.00275586	0.00858893
SP110	11022.4	2.72618	0.0392647	69.4309	0	0
TMEM51-AS1	290.607	2.72604	0.129426	21.0626	1.75E-98	9.03E-97
MDGA1	36.1078	2.72406	0.908408	2.99871	0.00271121	0.00846222
CCR1	13654.3	2.72384	0.0488899	55.7138	0	0
SLC22A1	54.2135	2.72334	0.446083	6.105	1.03E-09	6.59E-09
MGLL	969.251	2.72313	0.0920966	29.5682	3.83E-192	4.02E-190
PDZD9	18.5669	2.72173	0.408624	6.6607	2.73E-11	1.94E-10
CMKLR1	11060.9	2.71867	0.0734668	37.0055	9.36E-300	1.71E-297
APOL4	3129.96	2.71776	0.101551	26.7626	8.82E-158	7.45E-156
HCG4P7	18.1695	2.71454	0.444002	6.1138	9.73E-10	6.25E-09
RHPN1	128.676	2.71399	0.177581	15.2832	9.90E-53	2.69E-51
AC099524.1	84.2875	2.71183	0.208974	12.9769	1.65E-38	3.37E-37
ENPP3	36.9171	2.71077	0.420552	6.44575	1.15E-10	7.85E-10
CCM2L	6.72545	2.71059	0.72932	3.7166	0.000201926	0.000764234
HLA-E	58342.1	2.70362	0.0692032	39.0679	0	0
AGMAT	178.625	2.69797	0.145066	18.5982	3.32E-77	1.29E-75
AC018644.1	18.4256	2.69613	0.398604	6.76394	1.34E-11	9.76E-11
CADPS2	13.0106	2.69612	0.618887	4.3564	1.32E-05	5.80E-05
KIAA0040	2268.52	2.69171	0.0796888	33.7778	4.18E-250	5.87E-248
CARD17	13.4308	2.68966	0.758386	3.54655	0.000390304	0.00140918
C2CD4D	5.08617	2.68257	0.722381	3.71351	0.0002044	0.000772909
NECTIN3	8.50546	2.6819	0.574917	4.66486	3.09E-06	1.45E-05
A2MP1	39.6059	2.6799	0.502898	5.32892	9.88E-08	5.40E-07
SPHK1	308.565	2.67373	0.168607	15.8577	1.24E-56	3.59E-55
PHLDA2	12.4957	2.67074	0.525354	5.0837	3.70E-07	1.91E-06
COL9A3	59.7283	2.66787	0.227509	11.7264	9.33E-32	1.57E-30
SAA2	13.4388	2.6649	0.549974	4.8455	1.26E-06	6.20E-06
PANX2	31.5611	2.66375	0.333762	7.98101	1.45E-15	1.32E-14
PARP12	6774.13	2.65811	0.0699077	38.0232	0	0
TSPAN9	38.4275	2.6581	0.51186	5.19303	2.07E-07	1.10E-06
SPTBN5	160.872	2.65619	0.198264	13.3973	6.27E-41	1.34E-39
EHD4	2135.23	2.65615	0.0538224	49.3503	0	0
DENND2D	2251.87	2.65532	0.0592008	44.8528	0	0
ZNF541	9.53115	2.65027	0.593911	4.4624	8.10E-06	3.65E-05
DMRT1	14.9227	2.6477	0.643442	4.1149	3.87E-05	0.00016108
C19orf66	4911.86	2.64635	0.0667457	39.6483	0	0
CCL3	3563.06	2.64212	0.0943977	27.9893	2.19E-172	2.06E-170
THEM5	15.0699	2.6421	0.434559	6.07995	1.20E-09	7.67E-09
AC226118.1	3.41402	2.64164	0.841074	3.1408	0.0016849	0.00547568
LIMCH1	19.5338	2.64016	0.884468	2.98503	0.00283553	0.00881589
CALHM6	4157.92	2.63791	0.0998165	26.4276	6.60E-154	5.44E-152
SLCO5A1	182.69	2.63594	0.256402	10.2805	8.63E-25	1.15E-23
VEGFD	10.1551	2.63248	0.564297	4.66507	3.09E-06	1.45E-05
RBM43	549.869	2.62729	0.136089	19.3056	4.82E-83	2.05E-81
DIP2C	7.69576	2.62618	0.777656	3.37704	0.000732692	0.00253336
AC124319.1	15.0325	2.62133	0.619202	4.2334	2.30E-05	9.84E-05
AC116407.2	71.9197	2.62056	0.230159	11.3859	4.92E-30	7.76E-29
RGS13	48.5897	2.61776	0.277363	9.43801	3.80E-21	4.43E-20
AC136475.7	13.4414	2.61623	0.454767	5.75291	8.77E-09	5.23E-08
CCDC181	14.5727	2.61585	0.44638	5.86014	4.62E-09	2.82E-08
CCL3L1	314.307	2.61573	0.112886	23.1714	8.85E-119	5.58E-117
AL109918.1	117.591	2.6148	0.176191	14.8407	7.99E-50	2.06E-48
SYNPO2	172.148	2.6146	0.173304	15.0868	1.98E-51	5.28E-50
XRN1	10508.3	2.61419	0.0891131	29.3357	3.64E-189	3.72E-187
AF127936.1	1430.34	2.61103	0.0795365	32.8281	2.34E-236	3.08E-234
EXT1	168.207	2.61086	0.165655	15.7608	5.79E-56	1.66E-54
AL157871.2	134.697	2.60934	0.236783	11.0199	3.06E-28	4.55E-27
KIRREL3	10.2869	2.59123	0.650528	3.98326	6.80E-05	0.00027425
AL035681.1	155.303	2.59	0.153158	16.9106	3.76E-64	1.22E-62
RBMS2	3778.13	2.57904	0.109102	23.6388	1.54E-123	1.00E-121
LIMK2	7408.48	2.5785	0.0576409	44.7338	0	0
MSR1	3585.62	2.57539	0.0621354	41.4481	0	0
SULT1C2	124.092	2.57523	0.236944	10.8685	1.63E-27	2.36E-26
TRIM22	32979.5	2.57188	0.0548179	46.9167	0	0
LINC00158	5.19485	2.57058	0.768863	3.34335	0.000827745	0.00283653
ATF5	6741.53	2.56957	0.0850461	30.2138	1.56E-200	1.72E-198
TUBA4A	18.2137	2.56928	0.439393	5.84734	4.99E-09	3.04E-08
AC104662.2	382.521	2.56926	0.268879	9.55544	1.23E-21	1.46E-20
GLUL	25241.3	2.56736	0.0694187	36.9837	2.09E-299	3.81E-297
PPIC	113.823	2.56368	0.159263	16.0972	2.67E-58	7.91E-57
RASGEF1B	2314.56	2.55857	0.0519184	49.2805	0	0
SLC9A9	774.499	2.55545	0.0878503	29.0887	4.98E-186	5.01E-184
GIMAP4	11409.9	2.55036	0.0760671	33.5277	1.90E-246	2.63E-244
HIST2H2BF	241.924	2.54986	0.126291	20.1904	1.19E-90	5.52E-89
CTSD	106083	2.54696	0.0981068	25.9611	1.36E-148	1.08E-146
SLC22A4	58.231	2.54079	0.247885	10.2499	1.19E-24	1.58E-23
AC068580.1	187.03	2.5391	0.136691	18.5755	5.08E-77	1.96E-75
PDCD1	9.42699	2.52857	0.743047	3.40297	0.000666583	0.0023183
MICE	24.1804	2.52185	0.367934	6.85408	7.18E-12	5.30E-11
ACSM5	75.7978	2.51713	0.210604	11.952	6.34E-33	1.10E-31
RNU2-16P	58.3196	2.51425	0.259978	9.67101	4.00E-22	4.88E-21
ASIC4	11.6824	2.51225	0.520662	4.8251	1.40E-06	6.84E-06
MAP1A	5.57052	2.50825	0.653215	3.83985	0.000123108	0.000480342
ARHGEF25	7.19542	2.50692	0.752465	3.3316	0.000863474	0.00295079
MORC1	19.1496	2.50096	0.395904	6.3171	2.67E-10	1.77E-09
BRIP1	1193.35	2.49852	0.120118	20.8006	4.27E-96	2.13E-94
AC068580.3	1029.37	2.48894	0.111426	22.3371	1.61E-110	9.29E-109
RNU6-343P	5.50466	2.4881	0.752894	3.30472	0.000950729	0.00322664
SP140	4102.65	2.4863	0.0531317	46.795	0	0
DCLRE1CP1	16.0182	2.48606	0.550679	4.51453	6.35E-06	2.89E-05
TLN2	365.151	2.48545	0.34458	7.21297	5.47E-13	4.33E-12
AL096855.1	14.9098	2.48272	0.480724	5.16454	2.41E-07	1.27E-06
FAM20A	586.512	2.48108	0.145858	17.0103	6.89E-65	2.25E-63
HIST1H2BJ	126.687	2.48099	0.165743	14.9688	1.17E-50	3.08E-49
PRR29	29.2072	2.48051	0.348866	7.11021	1.16E-12	9.00E-12
SIGLEC11	2470.12	2.47909	0.0689073	35.9772	1.90E-283	3.32E-281
CD82	1488.09	2.47821	0.0936921	26.4506	3.59E-154	2.96E-152
APOL2	6063.5	2.47543	0.0542874	45.5987	0	0
AC131011.1	15.7364	2.4754	0.446574	5.54308	2.97E-08	1.70E-07
MTND4P23	5.90205	2.47094	0.790472	3.1259	0.0017726	0.00572869
CREG1	13880.9	2.47	0.0626063	39.453	0	0
LINC00278	74.4912	2.46939	0.221153	11.166	5.98E-29	9.10E-28
TMEM268	3773.75	2.46507	0.0648747	37.9974	0	0
CYP2E1	30.694	2.46385	0.385358	6.39368	1.62E-10	1.09E-09
AC124319.2	308.698	2.46184	0.235726	10.4436	1.57E-25	2.13E-24
TBC1D17	4517.99	2.46166	0.096163	25.5988	1.57E-144	1.20E-142
TFEC	13524.9	2.46022	0.0700936	35.0991	6.96E-270	1.11E-267
RPH3A	96.8977	2.45708	0.21602	11.3743	5.61E-30	8.84E-29
AC007899.1	7.37777	2.45679	0.615092	3.99418	6.49E-05	0.000262813
B4GALNT1	15.4928	2.45446	0.508076	4.83089	1.36E-06	6.66E-06
CNP	8453.48	2.45444	0.0887312	27.6615	2.03E-168	1.86E-166
CXCR6	9.10104	2.45013	0.542621	4.51536	6.32E-06	2.88E-05
PLSCR1	13781.9	2.44856	0.0421319	58.1167	0	0
AC064805.2	8.25085	2.44801	0.541581	4.52013	6.18E-06	2.82E-05
AC007991.4	165.191	2.44711	0.361492	6.76946	1.29E-11	9.41E-11
AC244453.2	351.987	2.44202	0.14465	16.8822	6.08E-64	1.97E-62
SLC52A1	56.7575	2.44182	0.231666	10.5403	5.63E-26	7.77E-25
GRAPL	56.7513	2.43514	0.293586	8.29447	1.09E-16	1.04E-15
ABCB6	211.838	2.43298	0.171407	14.1942	9.96E-46	2.36E-44
MST1R	23.27	2.43271	0.686272	3.54482	0.000392883	0.00141763
PIM3	2598.01	2.43191	0.089366	27.2129	4.57E-163	4.06E-161
EGFL7	60.341	2.43097	0.212967	11.4148	3.53E-30	5.60E-29
ENPP4	585.172	2.42744	0.125216	19.3861	1.01E-83	4.35E-82
GPIHBP1	10.4504	2.42729	0.640982	3.78684	0.000152577	0.000587743
AF127936.2	125.98	2.41423	0.199564	12.0976	1.09E-33	1.93E-32
RMI2	932.693	2.4129	0.106779	22.5973	4.61E-113	2.71E-111
AC083949.1	560.976	2.41184	0.092339	26.1194	2.19E-150	1.75E-148
RNF19B	7585.26	2.40656	0.0713359	33.7357	1.74E-249	2.41E-247
NCAM1	156.634	2.40081	0.284653	8.43416	3.34E-17	3.27E-16
AC087241.3	4.64244	2.39974	0.77568	3.09373	0.00197657	0.00632101
PPM1K	4164.49	2.39963	0.0719159	33.3671	4.11E-244	5.56E-242
CASZ1	200.666	2.39882	0.163572	14.6652	1.08E-48	2.70E-47
TTC25	13.8071	2.39805	0.538895	4.44994	8.59E-06	3.85E-05
TRIM69	3816.55	2.39586	0.107745	22.2364	1.53E-109	8.73E-108
PLA1A	11.4682	2.39581	0.666886	3.59253	0.000327479	0.00119782
DCSTAMP	37.8377	2.39219	0.379993	6.29535	3.07E-10	2.03E-09
PSMB8-AS1	1538.24	2.38504	0.0688894	34.6212	1.21E-262	1.84E-260
RIN2	2733.71	2.38095	0.112024	21.2539	3.04E-100	1.60E-98
AC018637.1	16.6432	2.38045	0.41214	5.77585	7.66E-09	4.59E-08
TFF2	4.61715	2.38027	0.710915	3.34818	0.00081344	0.00279333
MVB12B	788.179	2.3799	0.112836	21.0916	9.49E-99	4.91E-97
AC008760.2	1422.13	2.3772	0.0796988	29.8273	1.73E-195	1.85E-193
AC011825.2	7.49079	2.37584	0.618487	3.84137	0.000122349	0.000477632
GREM1	57.3038	2.37502	0.261449	9.08408	1.05E-19	1.15E-18
AL731533.2	12.2469	2.37502	0.468168	5.07301	3.92E-07	2.02E-06
RET	11.6279	2.37103	0.52442	4.52124	6.15E-06	2.80E-05
CHST12	1638.12	2.37078	0.0919125	25.7939	1.04E-146	8.08E-145
C1QB	63752	2.36902	0.0932843	25.3956	2.82E-142	2.13E-140
PRKCQ	33.5938	2.36796	0.30849	7.67597	1.64E-14	1.42E-13
HCAR2	17.9673	2.36248	0.566332	4.17155	3.03E-05	0.000127726
DNASE2	6273.24	2.36226	0.0863606	27.3535	9.81E-165	8.87E-163
RTCB	13236	2.36179	0.0625384	37.7655	0	0
NF2	3594.88	2.35712	0.0933412	25.2528	1.06E-140	7.92E-139
RGL1	1754.58	2.35099	0.0612677	38.3724	0	0
SPATS2L	2583.68	2.35093	0.0795306	29.56	4.88E-192	5.09E-190
LILRB3	162.657	2.35091	0.214358	10.9672	5.50E-28	8.07E-27
MOV10	7485.27	2.34821	0.091368	25.7006	1.15E-145	8.92E-144
SSB	9494.24	2.33861	0.0728562	32.099	4.56E-226	5.72E-224
AC116366.1	427.607	2.33676	0.129075	18.1039	2.97E-73	1.09E-71
SIPA1L2	1851.02	2.33545	0.0851275	27.4347	1.06E-165	9.61E-164
MASTL	1589.34	2.33519	0.0672418	34.7283	2.95E-264	4.55E-262
AC239798.2	186.29	2.33467	0.187699	12.4384	1.62E-35	3.02E-34
TRIM5	4817.58	2.33141	0.0665749	35.0193	1.14E-268	1.80E-266
AC100832.2	9.45463	2.33013	0.599879	3.88434	0.000102608	0.000404242
WHRN	126.767	2.32985	0.207721	11.2162	3.39E-29	5.22E-28
FUT4	1633.9	2.32839	0.056383	41.296	0	0
AMN	22.0617	2.32551	0.45388	5.12361	3.00E-07	1.56E-06
MIR9-3HG	21.9284	2.32047	0.415391	5.58622	2.32E-08	1.34E-07
HIST1H2BD	669.139	2.31932	0.126449	18.3419	3.83E-75	1.45E-73
LMO2	3557.12	2.31834	0.0660938	35.0765	1.54E-269	2.44E-267
PROCR	1646.97	2.31653	0.0909548	25.469	4.35E-143	3.29E-141
AC009951.1	12.0088	2.31452	0.629535	3.67655	0.000236409	0.000884021
GK	3016.26	2.31302	0.0650913	35.535	1.42E-276	2.39E-274
ID1	31.3938	2.31163	0.310037	7.45599	8.92E-14	7.41E-13
CD300LF	3488.32	2.3097	0.0698359	33.0732	7.21E-240	9.68E-238
GUCY1A1	1119.02	2.30867	0.0979973	23.5585	1.03E-122	6.65E-121
BST2	18185	2.30421	0.0807229	28.5446	3.28E-179	3.17E-177
ANXA2R	180.585	2.30412	0.13675	16.8491	1.07E-63	3.44E-62
AC243772.2	382.9	2.30039	0.145982	15.758	6.05E-56	1.73E-54
CHRNB2	13.3514	2.30029	0.659466	3.48812	0.000486434	0.0017295
AKAP3	48.0655	2.29625	0.276441	8.30647	9.86E-17	9.47E-16
PRM3	12.3705	2.2909	0.558405	4.10257	4.09E-05	0.000169458
CSRNP1	1786.95	2.29075	0.0907403	25.2451	1.28E-140	9.58E-139
ASS1	22.0381	2.28349	0.358177	6.3753	1.83E-10	1.23E-09
ACSL1	12286.7	2.28043	0.0508309	44.863	0	0
MCTP2	56.8596	2.27908	0.24847	9.17244	4.62E-20	5.16E-19
LGALS9	21214.9	2.27901	0.066775	34.1297	2.68E-255	3.93E-253
APOBEC3G	3272.27	2.27696	0.0590928	38.532	0	0
APOBEC3F	464.992	2.27695	0.101943	22.3354	1.67E-110	9.63E-109
ASCL2	665.735	2.27235	0.129357	17.5665	4.45E-69	1.54E-67
CD163	2672.9	2.27205	0.11222	20.2464	3.82E-91	1.80E-89
HSPA1B	1918.26	2.27065	0.0790687	28.7175	2.31E-181	2.27E-179
PNMA8B	274.261	2.26849	0.167745	13.5234	1.14E-41	2.47E-40
AL359762.2	51.3493	2.26816	0.229543	9.88119	5.02E-23	6.31E-22
AC116424.1	9.63231	2.262	0.650595	3.47683	0.000507389	0.00180034
GPBAR1	138.76	2.26139	0.175873	12.858	7.75E-38	1.55E-36
APOBEC3D	67.5229	2.26125	0.258335	8.75316	2.07E-18	2.16E-17
IFI30	55852.9	2.25923	0.0743893	30.3703	1.35E-202	1.51E-200
TMEM255A	1930.51	2.25697	0.0634229	35.5861	2.30E-277	3.92E-275
FAM83G	147.541	2.25686	0.165942	13.6003	3.99E-42	8.74E-41
AL353625.1	325.94	2.25653	0.130772	17.2554	1.02E-66	3.41E-65
TXNDC2	35.1115	2.25297	0.28934	7.7866	6.88E-15	6.06E-14
AL669918.1	1443.35	2.25266	0.231233	9.74193	2.00E-22	2.46E-21
BCAR1	24.9661	2.2521	0.500642	4.49843	6.85E-06	3.10E-05
GAREM1	567.485	2.24793	0.119952	18.7403	2.32E-78	9.19E-77
SLFN5	1946.96	2.24678	0.081008	27.7353	2.62E-169	2.42E-167
HIST2H4A	485.258	2.2447	0.143674	15.6235	5.03E-55	1.42E-53
SMIM10	7.20379	2.24322	0.601894	3.72693	0.000193825	0.000735077
ENDOU	12.1886	2.23862	0.469196	4.77119	1.83E-06	8.82E-06
NAMPTP1	397.678	2.23799	0.12559	17.8197	4.97E-71	1.77E-69
GDPD5	261.443	2.23212	0.193061	11.5618	6.44E-31	1.05E-29
AC018607.1	7.68556	2.23151	0.746063	2.99105	0.00278023	0.00865905
HLA-V	339.212	2.22902	0.132393	16.8364	1.32E-63	4.24E-62
BTN3A2	3056.67	2.22813	0.0684691	32.5421	2.71E-232	3.49E-230
ADM	345.441	2.22531	0.137142	16.2263	3.28E-59	9.92E-58
CDC42EP1	12.1971	2.22479	0.74392	2.99063	0.00278404	0.00866946
TNK2-AS1	302.579	2.21992	0.116793	19.0072	1.49E-80	6.08E-79
CSRP2	69.089	2.21661	0.261786	8.46725	2.51E-17	2.48E-16
HIST1H1PS1	7.58868	2.21606	0.630875	3.51268	0.000443619	0.00158622
LIF	26.9194	2.21582	0.442819	5.00389	5.62E-07	2.85E-06
AC019155.2	127.311	2.21546	0.16445	13.4719	2.29E-41	4.95E-40
GCNT2	102.772	2.21516	0.245299	9.03046	1.71E-19	1.87E-18
LGALS3	1245.44	2.21136	0.100419	22.0214	1.80E-107	1.01E-105
FRMD3	184.754	2.2112	0.177378	12.466	1.14E-35	2.15E-34
XKR9	17.5355	2.21109	0.493012	4.48487	7.30E-06	3.30E-05
ATF3	1112.6	2.20602	0.116899	18.871	1.97E-79	7.92E-78
CD68	19045.1	2.20003	0.0805124	27.3254	2.12E-164	1.90E-162
AL138787.2	13.1289	2.19706	0.439655	4.99725	5.82E-07	2.94E-06
SLAMF7	23826.2	2.19179	0.0486263	45.0743	0	0
FAM84B	1210.22	2.1915	0.0993508	22.0582	7.97E-108	4.48E-106
AL139423.1	42.1146	2.18786	0.265941	8.22686	1.92E-16	1.82E-15
AC087164.1	11.5548	2.18707	0.720457	3.03567	0.00240002	0.00755537
OPRD1	85.4434	2.18521	0.191056	11.4375	2.71E-30	4.34E-29
FBN2	21.2659	2.18118	0.62445	3.49296	0.000477695	0.00170088
AC004241.5	52.422	2.18077	0.253741	8.59448	8.36E-18	8.44E-17
AKT1S1	2687.02	2.1802	0.12232	17.8238	4.62E-71	1.65E-69
LYPD5	33.2626	2.18	0.367304	5.93512	2.94E-09	1.82E-08
TMBIM1	5567.96	2.17971	0.061097	35.6763	9.21E-279	1.59E-276
CXorf21	2121.7	2.17755	0.0639856	34.0319	7.53E-254	1.07E-251
SETBP1	80.6133	2.17681	0.240484	9.05178	1.41E-19	1.54E-18
AP002954.1	538.628	2.17655	0.0839433	25.9288	3.15E-148	2.49E-146
LINC01094	489.393	2.17612	0.0930246	23.393	5.04E-121	3.20E-119
AC020931.1	134.947	2.17595	0.15598	13.9501	3.14E-44	7.22E-43
NCKAP1	38.1065	2.17389	0.416745	5.21635	1.82E-07	9.71E-07
AL645933.1	7.79549	2.17327	0.595293	3.65075	0.000261471	0.000970999
IRF9	5444.11	2.1728	0.067485	32.1968	1.96E-227	2.47E-225
CASP7	2428.69	2.16815	0.0845385	25.6469	4.58E-145	3.53E-143
AL021707.5	21.0835	2.16756	0.371188	5.83951	5.24E-09	3.18E-08
AC105749.1	26.7944	2.16556	0.336796	6.42988	1.28E-10	8.69E-10
KLK1	6.93027	2.16522	0.569591	3.80137	0.000143899	0.000556266
NKD1	277.223	2.15859	0.304366	7.09208	1.32E-12	1.02E-11
PTGER4	1096.63	2.15487	0.108518	19.8572	9.54E-88	4.27E-86
SYT11	691.571	2.15362	0.0822378	26.1878	3.66E-151	2.94E-149
ADAMTS6	34.1654	2.15251	0.582297	3.69658	0.000218523	0.000821699
EVA1B	394.406	2.15097	0.156404	13.7527	4.91E-43	1.10E-41
CBLN3	101.347	2.1461	0.246797	8.6958	3.44E-18	3.54E-17
AC027117.1	13.3516	2.14421	0.424629	5.04962	4.43E-07	2.27E-06
AL031777.3	81.4773	2.14382	0.175195	12.2367	1.98E-34	3.56E-33
AL162171.1	8.52794	2.14376	0.516397	4.15138	3.30E-05	0.000138732
RYR1	1446.99	2.1428	0.150764	14.2129	7.62E-46	1.81E-44
IFI16	22358.3	2.14143	0.0676169	31.67	4.02E-220	4.95E-218
PZP	31.3073	2.13891	0.55449	3.85743	0.000114584	0.000448677
CATIP-AS2	4.85206	2.13675	0.676863	3.15683	0.00159492	0.0052084
HCG4B	29.1076	2.13452	0.342445	6.23318	4.57E-10	3.00E-09
PLA2G4F	16.9007	2.13355	0.454323	4.69611	2.65E-06	1.26E-05
STK33	303.735	2.13332	0.107892	19.7728	5.11E-87	2.27E-85
GRIP2	88.8397	2.12919	0.378193	5.62991	1.80E-08	1.05E-07
KLF1	19.6264	2.12822	0.358909	5.9297	3.03E-09	1.88E-08
SGIP1	66.4381	2.12742	0.309373	6.87654	6.13E-12	4.56E-11
RDH12	54.1636	2.12632	0.644229	3.30056	0.00096492	0.00327218
KIF17	171.948	2.12292	0.138848	15.2896	8.97E-53	2.44E-51
LINC02471	66.457	2.12057	0.350264	6.0542	1.41E-09	8.96E-09
LINC01876	24.0733	2.112	0.413037	5.11333	3.17E-07	1.65E-06
CCL1	7.65328	2.10719	0.59291	3.55398	0.000379442	0.00137281
ITIH4-AS1	5.39039	2.10605	0.66939	3.14623	0.00165392	0.00538506
EXOC3L4	37.1506	2.10404	0.494419	4.25558	2.09E-05	8.96E-05
CCR7	4058.36	2.10375	0.125535	16.7583	4.92E-63	1.57E-61
VANGL2	21.469	2.10278	0.387904	5.42089	5.93E-08	3.30E-07
HOMER3-AS1	4.11389	2.10209	0.709714	2.96188	0.00305765	0.00945098
RN7SL597P	6.03515	2.10203	0.667823	3.14758	0.00164627	0.00536075
MYO1E	4619.81	2.10171	0.0590448	35.5951	1.67E-277	2.86E-275
AC010768.2	10.8286	2.0961	0.513793	4.07965	4.51E-05	0.000186101
C1QA	57422.1	2.09234	0.0937401	22.3207	2.33E-110	1.33E-108
C1QC	78505.1	2.09151	0.106011	19.7291	1.21E-86	5.36E-85
AANAT	154.323	2.08808	0.140338	14.879	4.51E-50	1.17E-48
AC005865.2	62.1448	2.0838	0.219054	9.51272	1.86E-21	2.19E-20
AC003957.1	91.0085	2.08255	0.195498	10.6525	1.70E-26	2.38E-25
AL356417.1	21.6157	2.08218	0.374543	5.55924	2.71E-08	1.55E-07
TRIM25	10318.5	2.08115	0.0378094	55.0433	0	0
CBWD4P	72.9536	2.07761	0.282752	7.3478	2.02E-13	1.64E-12
KIF13A	392.27	2.07266	0.123678	16.7586	4.90E-63	1.56E-61
IRF1	14473.3	2.07246	0.0742591	27.9085	2.10E-171	1.97E-169
AC022966.1	145.987	2.07113	0.544974	3.80042	0.000144453	0.000558189
LINC01268	145.361	2.06935	0.155717	13.2891	2.68E-40	5.65E-39
ERC2	163.825	2.06715	0.173637	11.905	1.11E-32	1.93E-31
FLT1	227.633	2.06704	0.220963	9.35467	8.39E-21	9.64E-20
AGBL2	26.2138	2.06697	0.427372	4.83647	1.32E-06	6.48E-06
CTSB	80722.3	2.06618	0.0759854	27.1919	8.11E-163	7.17E-161
AL671883.2	56.7034	2.06468	0.261947	7.88205	3.22E-15	2.88E-14
IGF1	2276.15	2.06434	0.102819	20.0774	1.16E-89	5.29E-88
GPD2	4523.57	2.06408	0.0659753	31.2856	7.33E-215	8.69E-213
ARMCX1	581.342	2.06272	0.0683582	30.1752	5.01E-200	5.50E-198
FAM187A	23.6488	2.06175	0.379866	5.42756	5.71E-08	3.18E-07
PI4K2B	1686.44	2.06164	0.1386	14.8748	4.81E-50	1.24E-48
ZNF620	122.295	2.06111	0.185403	11.1169	1.04E-28	1.57E-27
ARHGEF3	7406.77	2.05917	0.0657915	31.2984	4.90E-215	5.83E-213
EBI3	1267.13	2.05588	0.105499	19.4872	1.41E-84	6.09E-83
CDK20	68.3676	2.05268	0.240934	8.51965	1.60E-17	1.60E-16
AC006987.2	73.5465	2.05117	0.182744	11.2242	3.10E-29	4.77E-28
SRGAP2C	3575.95	2.05116	0.0650331	31.5402	2.44E-218	2.97E-216
SLAMF8	7887.3	2.05107	0.0802481	25.559	4.36E-144	3.33E-142
ERAP2	5705.3	2.05046	0.0779594	26.3016	1.84E-152	1.49E-150
CCL4	1625.93	2.04917	0.0767187	26.7102	3.58E-157	3.00E-155
NAMPT	8760.04	2.04794	0.0933759	21.9322	1.28E-106	7.13E-105
ROBO3	25.282	2.04708	0.40438	5.06228	4.14E-07	2.13E-06
UNC93B1	8623.79	2.04683	0.0702465	29.1379	1.19E-186	1.20E-184
AC100849.1	6.65871	2.04459	0.662032	3.08835	0.00201272	0.00642483
HSPA1A	423.751	2.04256	0.184579	11.066	1.83E-28	2.75E-27
PSMB8	6153.13	2.04152	0.07597	26.8728	4.57E-159	3.92E-157
SYCP2L	231.434	2.03839	0.202334	10.0744	7.17E-24	9.30E-23
CADM3	13.5294	2.03746	0.499264	4.08094	4.49E-05	0.000185127
NADK	12473	2.03401	0.0647845	31.3966	2.25E-216	2.71E-214
NRIP3	70.6388	2.03038	0.229858	8.83321	1.02E-18	1.07E-17
MEP1A	13.4835	2.02932	0.510642	3.97405	7.07E-05	0.000284271
AL513493.1	21.5907	2.02909	0.506134	4.00899	6.10E-05	0.000247361
AC025524.2	7.2334	2.02417	0.566952	3.57026	0.000356626	0.00129627
AC120193.1	26.54	2.02349	0.326854	6.1908	5.99E-10	3.90E-09
ADAMTS12	26.375	2.02245	0.45319	4.46269	8.09E-06	3.64E-05
MPP2	14.0597	2.02035	0.511261	3.95169	7.76E-05	0.000310715
RN7SL2	515.726	2.01969	0.49553	4.07581	4.59E-05	0.000189044
LILRA6	48.4421	2.01885	0.295177	6.83948	7.95E-12	5.86E-11
FOSL1	147.737	2.0183	0.206117	9.79198	1.22E-22	1.51E-21
AC004551.1	30.0687	2.01796	0.282101	7.15333	8.47E-13	6.63E-12
GTPBP1	5859.63	2.01589	0.0668373	30.1611	7.66E-200	8.38E-198
ABALON	53.7647	2.01569	0.241588	8.34348	7.21E-17	6.96E-16
LILRB4	21.1804	2.01521	0.333987	6.03378	1.60E-09	1.01E-08
INSM1	88.8418	2.01421	0.471314	4.27361	1.92E-05	8.30E-05
DNALI1	40.8879	2.0137	0.352511	5.71246	1.11E-08	6.59E-08
BTN3A1	2593.41	2.01213	0.0589458	34.1352	2.22E-255	3.28E-253
GRAP	406.608	2.00879	0.19522	10.2899	7.82E-25	1.05E-23
AL139300.1	198.513	2.00536	0.657392	3.05048	0.00228475	0.00721962
C10orf105	10.0126	2.00483	0.540039	3.71237	0.000205324	0.000776204
SLC11A1	4197.33	2.00059	0.133429	14.9937	8.07E-51	2.12E-49
SMOC1	212.843	2.00048	0.206963	9.6659	4.21E-22	5.13E-21
FAM46A	3965.43	1.99944	0.0528672	37.82	0	0
PIK3CD-AS1	99.3869	1.99656	0.173418	11.5129	1.14E-30	1.84E-29
AC005165.1	25.69	1.99364	0.296907	6.7147	1.88E-11	1.36E-10
ADA2	17653.1	1.99305	0.0584137	34.1196	3.77E-255	5.51E-253
PDGFB	73.021	1.99203	0.228759	8.70797	3.09E-18	3.19E-17
PIR	585.568	1.99092	0.0906841	21.9545	7.85E-107	4.37E-105
CAV2	23.7797	1.98869	0.342793	5.80143	6.58E-09	3.96E-08
ADAR	25709.8	1.98659	0.0636973	31.188	1.55E-213	1.82E-211
SLC31A1	21701.4	1.98655	0.0558895	35.5443	1.02E-276	1.73E-274
CARD16	1673.31	1.98528	0.0791868	25.0709	1.03E-138	7.60E-137
TSPAN6	220.605	1.98492	0.171846	11.5506	7.33E-31	1.19E-29
OR52P2P	13.8108	1.98154	0.474595	4.17523	2.98E-05	0.000125771
RHBDF2	7416.11	1.9813	0.066285	29.8906	2.61E-196	2.81E-194
GPR180	1638.92	1.98097	0.0767967	25.795	1.01E-146	7.88E-145
GPR18	1320.43	1.97998	0.0950684	20.8269	2.47E-96	1.24E-94
SRGAP2B	4598.83	1.97941	0.0641361	30.8626	3.79E-209	4.34E-207
HIST2H3D	13.8017	1.97576	0.465604	4.24345	2.20E-05	9.43E-05
CCDC194	44.3797	1.97418	0.303755	6.49925	8.07E-11	5.56E-10
C17orf99	16.2355	1.97083	0.51294	3.84221	0.00012193	0.000476122
NUAK2	198.854	1.97048	0.123947	15.8977	6.57E-57	1.92E-55
CCDC103	15.2368	1.96598	0.415565	4.73086	2.24E-06	1.07E-05
LINC00519	11.5259	1.9638	0.452682	4.33813	1.44E-05	6.28E-05
TRAFD1	10664.4	1.95997	0.0599699	32.6825	2.77E-234	3.61E-232
TDRD7	3865.31	1.9596	0.0705526	27.775	8.69E-170	8.05E-168
AL021707.6	146.763	1.95876	0.145476	13.4645	2.53E-41	5.47E-40
MARCKS	16843	1.95866	0.115583	16.9459	2.06E-64	6.72E-63
SLFN11	3942.23	1.95726	0.0727208	26.9148	1.48E-159	1.27E-157
HLA-K	42.6605	1.95597	0.268344	7.28904	3.12E-13	2.51E-12
ELF1	9552.09	1.9545	0.066128	29.5563	5.45E-192	5.67E-190
AC092053.3	53.8523	1.94315	0.219666	8.84595	9.08E-19	9.60E-18
RPS29P16	11.2531	1.94256	0.423994	4.58158	4.61E-06	2.13E-05
AC084871.2	19.4517	1.93979	0.34787	5.57619	2.46E-08	1.41E-07
SLC44A2	1434.54	1.93929	0.0953537	20.3379	5.94E-92	2.81E-90
ZNF438	572.135	1.93017	0.0784182	24.6138	8.99E-134	6.39E-132
U62317.5	74.3839	1.93013	0.257686	7.49024	6.87E-14	5.74E-13
SCO2	1450.09	1.92934	0.108513	17.7798	1.01E-70	3.60E-69
MERTK	3811.64	1.9265	0.0609716	31.5966	4.11E-219	5.03E-217
OTOA	26.7198	1.92374	0.364475	5.27812	1.31E-07	7.04E-07
HES1	10.3402	1.92329	0.594117	3.23722	0.00120701	0.0040277
BCL2A1	3665.28	1.92294	0.088566	21.7119	1.58E-104	8.60E-103
CMTR1	7234.68	1.92281	0.0502481	38.2663	0	0
UTRN	6975.54	1.9214	0.0853694	22.5069	3.55E-112	2.07E-110
SRGAP2	15207.8	1.92095	0.037849	50.7529	0	0
MAS1	66.1806	1.91975	0.200438	9.57776	9.92E-22	1.19E-20
TRIM14	5919.44	1.91955	0.0563801	34.0466	4.55E-254	6.52E-252
AC011247.2	27.9297	1.91687	0.304668	6.29165	3.14E-10	2.08E-09
SIGLEC16	1445.67	1.91428	0.110433	17.3343	2.59E-67	8.78E-66
AL162253.1	34.7903	1.91282	0.26688	7.16735	7.65E-13	5.99E-12
AC099548.2	53.7342	1.91218	0.325274	5.87867	4.14E-09	2.53E-08
MTCYBP21	6.38557	1.91203	0.602536	3.1733	0.00150716	0.00494468
SLAMF6	20.83	1.91021	0.368238	5.18744	2.13E-07	1.13E-06
SERPINI1	151.805	1.9065	0.173405	10.9945	4.06E-28	6.00E-27
GALM	17252.8	1.90523	0.066302	28.7356	1.37E-181	1.35E-179
LINC02528	18.7416	1.90408	0.405338	4.69751	2.63E-06	1.25E-05
AL157871.3	26.3788	1.90332	0.49704	3.82931	0.000128503	0.000500413
HIST1H2AC	1757.79	1.90203	0.0709892	26.7933	3.87E-158	3.29E-156
JAK3	3682.75	1.90178	0.0667709	28.4822	1.95E-178	1.88E-176
AL445649.1	9.82429	1.90081	0.506218	3.75492	0.000173395	0.000662086
NAPA	7604.44	1.90003	0.0757969	25.0674	1.13E-138	8.29E-137
RAPGEF3	68.8217	1.88997	0.28004	6.74892	1.49E-11	1.08E-10
AC009949.1	20.5897	1.88894	0.345036	5.47464	4.38E-08	2.47E-07
NRP2	388.072	1.88829	0.177898	10.6145	2.55E-26	3.56E-25
FMNL2	12762	1.88785	0.0605022	31.203	9.70E-214	1.14E-211
NCOA7	4222.89	1.88778	0.0767819	24.5862	1.77E-133	1.26E-131
TRPV4	3933.27	1.88634	0.0805811	23.4092	3.44E-121	2.20E-119
IFITM2	2718.35	1.88351	0.0954803	19.7267	1.27E-86	5.62E-85
P2RY6	7180.87	1.88096	0.085836	21.9135	1.93E-106	1.07E-104
AL603832.1	21.592	1.88049	0.353751	5.31586	1.06E-07	5.78E-07
LINC01137	243.146	1.87989	0.113927	16.5007	3.62E-61	1.13E-59
AC007728.3	46.1023	1.87937	0.316306	5.94161	2.82E-09	1.76E-08
AC073370.1	65.2266	1.87525	0.230335	8.14142	3.91E-16	3.66E-15
ADGRG3	62.1903	1.87324	0.22782	8.22248	1.99E-16	1.89E-15
LINC01358	95.9537	1.87279	0.210253	8.90729	5.23E-19	5.60E-18
MT1X	275.273	1.87222	0.113857	16.4436	9.32E-61	2.89E-59
CAPN2	167.543	1.87078	0.262678	7.12198	1.06E-12	8.27E-12
TDGF1	9.80187	1.8698	0.53456	3.49783	0.000469062	0.0016725
CRYBG2	30.2122	1.8689	0.263648	7.08862	1.35E-12	1.05E-11
AC060766.5	40.1275	1.86867	0.264868	7.05509	1.72E-12	1.32E-11
PRRG4	210.912	1.86737	0.155976	11.9722	4.97E-33	8.67E-32
REC8	813.442	1.86654	0.151223	12.3429	5.32E-35	9.72E-34
OR52M2P	17.2413	1.86027	0.364224	5.1075	3.26E-07	1.70E-06
GIMAP8	3482.24	1.85619	0.0602404	30.8131	1.75E-208	1.99E-206
KCNJ10	132.074	1.85537	0.32081	5.78339	7.32E-09	4.39E-08
PHC1P1	48.2193	1.85532	0.303881	6.1054	1.03E-09	6.58E-09
SLAIN1	59.9158	1.85402	0.228484	8.11447	4.88E-16	4.55E-15
HLA-L	197.539	1.85382	0.132906	13.9483	3.22E-44	7.40E-43
AKIRIN2	2700.4	1.85356	0.049293	37.6028	0	0
AC073111.4	41.9572	1.85051	0.273088	6.77623	1.23E-11	8.99E-11
PSME2	12766.6	1.84295	0.0769093	23.9626	6.82E-127	4.54E-125
IL15	390.442	1.84277	0.121732	15.1379	9.10E-52	2.44E-50
LRIG3	206.853	1.84162	0.18417	9.99959	1.53E-23	1.96E-22
GPR85	111.019	1.84029	0.251666	7.31245	2.62E-13	2.12E-12
AC004241.1	68.1508	1.8376	0.199487	9.21163	3.21E-20	3.62E-19
TCAF2	93.7735	1.83657	0.198581	9.24847	2.28E-20	2.58E-19
SLC31A2	4558.75	1.83631	0.0591695	31.0348	1.83E-211	2.11E-209
AC025171.3	17.0026	1.83488	0.446875	4.10603	4.03E-05	0.000167036
LINC01146	303.459	1.83329	0.103149	17.7733	1.14E-70	4.04E-69
PSMA4	9039.4	1.82924	0.074804	24.4537	4.59E-132	3.20E-130
PODXL	63.4543	1.82516	0.261772	6.97231	3.12E-12	2.36E-11
GIMAP2	1898.05	1.82228	0.0633977	28.7436	1.09E-181	1.07E-179
HSD17B6	28.9473	1.82041	0.378795	4.8058	1.54E-06	7.49E-06
PHF11	2512.28	1.81571	0.0760461	23.8764	5.39E-126	3.56E-124
TCF3P1	22.7812	1.81273	0.386805	4.68641	2.78E-06	1.31E-05
DNAH12	34.9674	1.806	0.302142	5.97734	2.27E-09	1.42E-08
GRAMD1B	1542.61	1.80547	0.0684299	26.3842	2.08E-153	1.71E-151
AC104083.1	216.015	1.80478	0.191393	9.42971	4.11E-21	4.78E-20
CDKL1	95.9045	1.80341	0.192376	9.37441	6.96E-21	8.03E-20
TMCO4	674.63	1.80208	0.104329	17.2731	7.50E-67	2.52E-65
RAB36	21.3046	1.80127	0.429562	4.19327	2.75E-05	0.000116533
MCOLN2	5513.75	1.80031	0.0538274	33.4459	2.95E-245	4.03E-243
SLC35E4	39.5515	1.79982	0.272738	6.59909	4.14E-11	2.91E-10
SLFN12	1623.04	1.79897	0.0641089	28.0611	2.92E-173	2.75E-171
SPART	3015.12	1.79856	0.0739283	24.3285	9.80E-131	6.77E-129
AZI2	2117.22	1.79576	0.0751144	23.907	2.59E-126	1.72E-124
DDX43	9.77503	1.79421	0.543411	3.30175	0.00096083	0.00325906
CCDC198	10.8247	1.79413	0.498425	3.5996	0.000318706	0.00116818
DNAJC18	333.243	1.79291	0.175063	10.2415	1.29E-24	1.72E-23
DCBLD1	617.278	1.79256	0.116507	15.3859	2.04E-53	5.62E-52
CD40	3621.33	1.79173	0.0659647	27.162	1.83E-162	1.61E-160
SIDT2	2703.81	1.7916	0.0761882	23.5154	2.84E-122	1.83E-120
CLIC4	6124.55	1.79124	0.0694114	25.8061	7.57E-147	5.92E-145
SPAG1	167.274	1.7896	0.136158	13.1435	1.85E-39	3.85E-38
LHFPL2	6989.63	1.78826	0.049452	36.1615	2.45E-286	4.30E-284
PRKCQ-AS1	70.281	1.78545	0.19449	9.18015	4.30E-20	4.81E-19
AC005832.4	37.0445	1.78515	0.462645	3.85858	0.000114047	0.000446812
PTGER2	689.964	1.78443	0.0984156	18.1315	1.80E-73	6.63E-72
PDLIM4	14.26	1.78288	0.546426	3.26279	0.00110321	0.00371015
AC146944.2	1498.78	1.78282	0.11021	16.1765	7.38E-59	2.21E-57
CUL1	7647.25	1.78255	0.0725773	24.5607	3.32E-133	2.34E-131
AC011462.1	129.892	1.77801	0.460054	3.86479	0.000111185	0.000435947
FPR3	33.9468	1.77674	0.30412	5.84223	5.15E-09	3.13E-08
RF00432	7.58868	1.77661	0.545001	3.25983	0.00111478	0.00374449
HAVCR2	19385.1	1.77558	0.0609166	29.1477	8.94E-187	9.07E-185
PLTP	148.05	1.77539	0.129977	13.6593	1.78E-42	3.93E-41
CHMP5	4466.72	1.77484	0.0698806	25.3982	2.64E-142	2.00E-140
SYNPO	262.954	1.77413	0.211182	8.40094	4.43E-17	4.31E-16
ZFP3	8.69316	1.77404	0.501727	3.53587	0.000406441	0.00146335
ROBO1	5645.34	1.77321	0.0860482	20.6071	2.37E-94	1.15E-92
C8orf31	234.867	1.77281	0.119575	14.8259	9.96E-50	2.56E-48
TRIM56	7085.13	1.76605	0.0584213	30.2295	9.70E-201	1.08E-198
PMAIP1	410.649	1.76603	0.100015	17.6577	8.88E-70	3.10E-68
TREX1	1785.78	1.7627	0.0980456	17.9784	2.88E-72	1.05E-70
AP001347.1	38.5163	1.76057	0.324441	5.42646	5.75E-08	3.20E-07
RENBP	1691.08	1.76031	0.0838453	20.9948	7.32E-98	3.76E-96
GPR141	519.305	1.75903	0.103687	16.9647	1.50E-64	4.89E-63
UBE2QL1	15.8325	1.75526	0.443117	3.96116	7.46E-05	0.000299336
CARMIL3	13.6152	1.7547	0.550144	3.18954	0.00142499	0.00469591
AC099667.1	9.83302	1.75204	0.513188	3.41404	0.000640068	0.00223342
MTND4P14	10.6201	1.75089	0.501523	3.49115	0.000480955	0.00171146
TFAP2C	8.2101	1.75038	0.528817	3.30999	0.000932981	0.0031704
AL445363.3	160.591	1.7501	0.24703	7.08457	1.39E-12	1.08E-11
FMR1-AS1	31.0516	1.74956	0.270763	6.46161	1.04E-10	7.09E-10
SAT1	45316.2	1.74866	0.0421491	41.4875	0	0
PLEKHA3P1	43.7901	1.74782	0.225872	7.7381	1.01E-14	8.80E-14
PNKD	2662.38	1.74773	0.0986547	17.7156	3.18E-70	1.12E-68
ITIH4	387.078	1.74704	0.32805	5.32552	1.01E-07	5.49E-07
WDR86	62.9549	1.74635	0.227044	7.6917	1.45E-14	1.26E-13
FP236383.2	23129.7	1.74459	0.5572	3.131	0.00174214	0.00563699
FP236383.3	23129.7	1.74459	0.5572	3.131	0.00174214	0.00563699
FP671120.3	23129.7	1.74459	0.5572	3.131	0.00174214	0.00563699
AC004921.1	66.9149	1.73971	0.309991	5.61214	2.00E-08	1.16E-07
CNIH4	1813.32	1.739	0.0661053	26.3065	1.62E-152	1.32E-150
LAMP3	8481.73	1.73871	0.0692699	25.1005	4.91E-139	3.62E-137
GIMAP7	37.9	1.73784	0.374893	4.63557	3.56E-06	1.66E-05
TNFSF18	364.471	1.73683	0.125817	13.8044	2.40E-43	5.38E-42
IL21R	4131.61	1.73207	0.0840456	20.6087	2.29E-94	1.12E-92
WDFY1	6148.22	1.73104	0.0663791	26.0781	6.46E-150	5.15E-148
CHSY1	3185.76	1.72935	0.0851884	20.3003	1.28E-91	6.04E-90
DHRSX	1200.22	1.72871	0.0904597	19.1103	2.07E-81	8.62E-80
CASP4	3631.54	1.72584	0.0651443	26.4926	1.18E-154	9.82E-153
CD47	5561.37	1.7247	0.0548141	31.4645	2.66E-217	3.21E-215
DPYS	17.9085	1.72368	0.563458	3.05912	0.0022199	0.00703543
ARHGAP12	4059.68	1.72127	0.079963	21.5258	8.92E-103	4.77E-101
ADPRHL2	2729.61	1.72091	0.0856978	20.0811	1.08E-89	4.91E-88
AP001065.1	10.0328	1.71981	0.443709	3.87599	0.000106191	0.000417135
LYN	24490.5	1.71855	0.0605871	28.3649	5.49E-177	5.26E-175
PCAT1	55.5834	1.71739	0.229165	7.49412	6.67E-14	5.59E-13
UPF3AP3	10.3335	1.71252	0.476975	3.59038	0.000330191	0.00120714
PANX1	1169.92	1.71218	0.0889467	19.2495	1.43E-82	6.03E-81
IDO2	336.427	1.71155	0.34262	4.99548	5.87E-07	2.97E-06
CNKSR3	140.901	1.71148	0.187109	9.14694	5.86E-20	6.51E-19
PHACTR4	2555.78	1.70826	0.0679576	25.1371	1.96E-139	1.45E-137
TRIM46	38.0462	1.70824	0.257396	6.63662	3.21E-11	2.28E-10
PELO	653.371	1.70573	0.100894	16.906	4.06E-64	1.32E-62
PSMA5	6554.06	1.70535	0.0738965	23.0775	7.79E-118	4.86E-116
AC012020.1	19.5282	1.70498	0.394462	4.32229	1.54E-05	6.73E-05
ABTB2	88.4344	1.70371	0.173369	9.8271	8.61E-23	1.07E-21
RAB9A	1343.75	1.70359	0.0713698	23.87	6.29E-126	4.15E-124
AP003721.4	12.3489	1.70156	0.472294	3.60275	0.000314864	0.00115567
TMEM63A	3696.44	1.70119	0.079743	21.3334	5.56E-101	2.94E-99
SULT2B1	10.2602	1.70113	0.494363	3.44105	0.000579468	0.0020378
ENPP2	322.157	1.69952	0.106141	16.0119	1.06E-57	3.11E-56
AC083805.2	10.5663	1.69872	0.529015	3.2111	0.00132227	0.00437735
TRIP4	1961.65	1.69684	0.076352	22.2239	2.02E-109	1.15E-107
EPHX1	416.021	1.69537	0.0919442	18.4391	6.38E-76	2.43E-74
RAB38	147.352	1.69508	0.142505	11.8949	1.26E-32	2.17E-31
HIST2H3A	20.8166	1.69377	0.325442	5.20453	1.94E-07	1.03E-06
HIST2H3C	20.8166	1.69377	0.325442	5.20453	1.94E-07	1.03E-06
DZIP1	25.345	1.69337	0.362969	4.66533	3.08E-06	1.45E-05
TUBB2A	345.487	1.69144	0.096729	17.4864	1.82E-68	6.23E-67
AC010970.1	18335.5	1.69054	0.556998	3.03509	0.00240464	0.0075683
LDHD	18.8789	1.68937	0.371959	4.54181	5.58E-06	2.56E-05
SSC4D	52.9692	1.68923	0.240977	7.00993	2.38E-12	1.82E-11
GK-IT1	9.21566	1.68916	0.522551	3.23253	0.001227	0.0040912
MYD88	11192.1	1.68878	0.0595452	28.3613	6.07E-177	5.80E-175
ZC3H12A	3955.69	1.68875	0.0786068	21.4835	2.22E-102	1.18E-100
RRBP1	8479.41	1.68824	0.0654123	25.8092	7.00E-147	5.49E-145
GNB4	11117.8	1.68707	0.0583909	28.8927	1.48E-183	1.47E-181
TMEM176B	6617.96	1.68674	0.0820612	20.5547	6.99E-94	3.37E-92
PHACTR2	2598.71	1.68535	0.103984	16.2078	4.44E-59	1.34E-57
SLC43A3	2283.55	1.68287	0.0795872	21.145	3.07E-99	1.60E-97
PHC1	616.845	1.68215	0.0878812	19.1412	1.15E-81	4.79E-80
NUB1	7538.34	1.68132	0.0591457	28.4268	9.44E-178	9.09E-176
CCDC112	1713.49	1.67871	0.088347	19.0014	1.66E-80	6.77E-79
SEMA4D	8380.6	1.6778	0.0622648	26.9462	6.32E-160	5.49E-158
DENND5A	5998.79	1.67554	0.0625548	26.7852	4.81E-158	4.07E-156
MRAS	414.848	1.67543	0.185105	9.05124	1.41E-19	1.55E-18
LDLRAD1	26.3578	1.67497	0.330591	5.06658	4.05E-07	2.08E-06
TMCC3	5648.63	1.67258	0.0852128	19.6282	8.88E-86	3.89E-84
STARD5	691.304	1.67151	0.108704	15.3767	2.35E-53	6.46E-52
CAST	3146.57	1.66897	0.0545594	30.59	1.66E-205	1.87E-203
KLHDC8B	732.94	1.66634	0.116752	14.2724	3.25E-46	7.76E-45
AC112496.1	41.937	1.66524	0.325451	5.11672	3.11E-07	1.62E-06
NEGR1	174.282	1.66379	0.156209	10.651	1.72E-26	2.42E-25
AC244021.1	54.9784	1.66351	0.263495	6.31326	2.73E-10	1.81E-09
LY6E-DT	15.1957	1.66264	0.42097	3.94954	7.83E-05	0.000313232
ZFYVE26	7003.87	1.66173	0.0570222	29.1418	1.06E-186	1.07E-184
B3GNT9	74.56	1.66052	0.199284	8.33243	7.92E-17	7.63E-16
SCG3	13.5462	1.66034	0.532408	3.11856	0.0018174	0.00585668
NME7	276.464	1.65858	0.12813	12.9446	2.52E-38	5.10E-37
SLC7A7	12539.4	1.65611	0.0614744	26.9398	7.52E-160	6.52E-158
STAC3	2891.63	1.65573	0.0610883	27.1038	8.87E-162	7.81E-160
AL021707.7	7.91116	1.65395	0.541912	3.05207	0.00227269	0.00718658
CCL4L2	319.356	1.6533	0.160529	10.299	7.12E-25	9.56E-24
LY96	660.202	1.65144	0.108841	15.1731	5.33E-52	1.43E-50
VWF	23.7536	1.6477	0.450414	3.65819	0.000254	0.00094503
CASP10	1694.27	1.64689	0.0628084	26.2208	1.54E-151	1.24E-149
MAML2	1752.57	1.64689	0.0788298	20.8917	6.37E-97	3.22E-95
MOCS1	266.323	1.6459	0.140859	11.6847	1.53E-31	2.54E-30
AL445309.1	20.1472	1.64524	0.530527	3.10114	0.00192778	0.00617898
RN7SL1	582.867	1.64519	0.395142	4.16353	3.13E-05	0.000131999
HIST1H4H	290.384	1.645	0.111241	14.7878	1.76E-49	4.48E-48
CD22	85.1983	1.6436	0.226744	7.24873	4.21E-13	3.35E-12
ADPRH	2681.08	1.6436	0.0723939	22.7036	4.13E-114	2.46E-112
FAM229B	19.4121	1.63998	0.434807	3.77173	0.000162118	0.00062199
CKM	31.2545	1.63717	0.299475	5.46681	4.58E-08	2.57E-07
ARHGAP25	7485.99	1.63637	0.0675302	24.2317	1.03E-129	7.04E-128
BCL2L13	8418.6	1.63627	0.0679228	24.0902	3.17E-128	2.14E-126
C1GALT1	2958.5	1.6349	0.0717067	22.7998	4.60E-115	2.78E-113
UPB1	15.1254	1.63416	0.447693	3.65017	0.000262069	0.000972856
ATP8B2	846.436	1.63243	0.11684	13.9715	2.33E-44	5.36E-43
VN1R42P	7.70024	1.63231	0.553754	2.94772	0.00320132	0.0098478
FAS	1383.45	1.63152	0.0700428	23.2932	5.20E-120	3.30E-118
AL355864.2	12.5999	1.63016	0.410526	3.97089	7.16E-05	0.000287795
SPATA13	5680.43	1.62966	0.0440342	37.0089	8.24E-300	1.52E-297
ZP3	22.6164	1.62828	0.358599	4.54068	5.61E-06	2.57E-05
PDE7A	2822.52	1.62735	0.054774	29.7102	5.67E-194	6.03E-192
GPR155	1298.44	1.62729	0.113533	14.3331	1.36E-46	3.28E-45
DNAH8	116.613	1.62311	0.547077	2.96688	0.00300838	0.00931324
GTF2B	4294.42	1.62238	0.0750604	21.6143	1.32E-103	7.11E-102
HIRA	3808.86	1.62135	0.0721704	22.4656	9.01E-112	5.23E-110
SPTLC2	4884.42	1.62059	0.0844021	19.2009	3.64E-82	1.53E-80
SEC16B	329.399	1.62017	0.163275	9.92293	3.31E-23	4.18E-22
C3orf38	2783.17	1.61999	0.0837662	19.3395	2.50E-83	1.07E-81
HCST	471.639	1.61981	0.0992246	16.3247	6.59E-60	2.02E-58
C9orf64	37.534	1.6162	0.298386	5.41648	6.08E-08	3.38E-07
PIK3AP1	25998.3	1.61614	0.0706366	22.8797	7.40E-116	4.52E-114
IGF2R	931.128	1.61594	0.0798852	20.2283	5.51E-91	2.59E-89
ST3GAL5	3298.65	1.61582	0.0616939	26.1909	3.37E-151	2.71E-149
LINC01922	43.1047	1.61492	0.244844	6.59572	4.23E-11	2.97E-10
NAGK	13157.4	1.61491	0.06011	26.8658	5.51E-159	4.70E-157
STOM	5205.65	1.61479	0.0702782	22.977	7.91E-117	4.88E-115
TRGV8	14.5467	1.61463	0.432056	3.7371	0.000186156	0.00070778
PATL1	5932.26	1.61273	0.0424449	37.9959	0	0
FAM110B	238.041	1.61192	0.170929	9.43038	4.09E-21	4.75E-20
MVP	8418.36	1.61173	0.0665448	24.2202	1.36E-129	9.29E-128
EPB41L4A	49.0298	1.61152	0.450188	3.57967	0.00034403	0.00125402
RIMBP3	100.301	1.60914	0.232931	6.90825	4.91E-12	3.68E-11
ELAVL4	901.854	1.60839	0.119997	13.4036	5.76E-41	1.23E-39
AL021937.2	8.85323	1.60562	0.52899	3.03525	0.00240335	0.00756504
MMP17	19.5936	1.60252	0.398351	4.02287	5.75E-05	0.00023403
RAB42	2922.18	1.60221	0.0772863	20.7309	1.82E-95	9.04E-94
EDEM2	4018.46	1.59947	0.0660059	24.2323	1.02E-129	6.97E-128
TCTN2	116.279	1.5986	0.142756	11.1981	4.17E-29	6.37E-28
AC073111.5	235.706	1.59804	0.136274	11.7267	9.30E-32	1.56E-30
ITGA7	651.822	1.59762	0.143759	11.1132	1.08E-28	1.63E-27
AC139495.3	1629.13	1.59436	0.086529	18.4257	8.17E-76	3.10E-74
AC073548.1	255.634	1.5924	0.122419	13.0077	1.11E-38	2.26E-37
BLOC1S3	1059.77	1.58877	0.0753479	21.0858	1.07E-98	5.55E-97
RIN1	250.363	1.58388	0.185593	8.53418	1.41E-17	1.41E-16
AOAH	1717.94	1.58377	0.0903377	17.5316	8.22E-69	2.83E-67
SIL1	1655.92	1.58374	0.085733	18.473	3.41E-76	1.30E-74
PRR5	372.911	1.58341	0.10531	15.0357	4.29E-51	1.13E-49
TRIM21	4941.37	1.58133	0.0713663	22.158	8.73E-109	4.94E-107
PRKAG2	1108.92	1.57808	0.0735204	21.4645	3.34E-102	1.78E-100
MICB	2375.61	1.57736	0.0624986	25.2383	1.52E-140	1.14E-138
KYNU	2060.47	1.57714	0.079195	19.9146	3.04E-88	1.37E-86
PSMD11	4309.03	1.57664	0.0693094	22.7478	1.51E-114	9.01E-113
AC118553.2	370.756	1.57551	0.315153	4.99918	5.76E-07	2.91E-06
ELL2	2467.86	1.57432	0.0737391	21.3499	3.91E-101	2.07E-99
SOAT1	8786.74	1.57397	0.0660306	23.837	1.38E-125	9.06E-124
LDHAL6B	10.3095	1.57345	0.495554	3.17514	0.00149763	0.00491667
TTC21A	162.233	1.57213	0.169686	9.26498	1.95E-20	2.22E-19
ADA	1131.37	1.56868	0.0893128	17.5639	4.66E-69	1.61E-67
AC131009.2	9.14869	1.56865	0.515292	3.04419	0.00233307	0.00736102
GREB1	21.1986	1.56792	0.340807	4.6006	4.21E-06	1.95E-05
MTND5P14	12.8288	1.56779	0.479515	3.26952	0.00107729	0.00362835
TMEM176A	2192.71	1.56705	0.104291	15.0257	4.98E-51	1.32E-49
C17orf67	362.122	1.56674	0.102067	15.35	3.54E-53	9.69E-52
ESR2	25.6334	1.56629	0.369749	4.2361	2.27E-05	9.73E-05
GIMAP6	6838.58	1.56401	0.0812735	19.2439	1.59E-82	6.70E-81
ACHE	23.1014	1.56386	0.493773	3.16716	0.00153937	0.00503976
ZBED1	3563.93	1.5633	0.0873037	17.9065	1.05E-71	3.79E-70
SQSTM1	9361.21	1.56296	0.114773	13.6179	3.14E-42	6.89E-41
SIRPD	63.7682	1.56288	0.295443	5.28997	1.22E-07	6.61E-07
HAMP	236.808	1.56241	0.123389	12.6624	9.55E-37	1.85E-35
SLC5A10	30.4335	1.55968	0.273641	5.69971	1.20E-08	7.09E-08
LYSMD2	1061.59	1.5594	0.0894627	17.4307	4.82E-68	1.65E-66
TTC39A	32.0845	1.55827	0.377894	4.12357	3.73E-05	0.000155459
DPF1	43.99	1.5569	0.292947	5.3146	1.07E-07	5.81E-07
HDAC11	99.035	1.55668	0.215804	7.21342	5.46E-13	4.32E-12
RAD9A	1464.7	1.55629	0.085745	18.1502	1.28E-73	4.74E-72
N4BP1	4510.43	1.55589	0.0590404	26.3529	4.75E-153	3.89E-151
NOD2	1286.18	1.5558	0.0777039	20.0221	3.53E-89	1.60E-87
PTPA	9698.66	1.55493	0.0592847	26.2283	1.27E-151	1.02E-149
SLC25A28	1716.56	1.55468	0.0674995	23.0324	2.21E-117	1.37E-115
ASAH1	24777.8	1.55421	0.0526795	29.503	2.63E-191	2.70E-189
LINC01271	11.3182	1.55263	0.489325	3.17299	0.00150876	0.00494939
SYNGR3	35.171	1.55246	0.314954	4.92916	8.26E-07	4.11E-06
AC002400.1	13.2979	1.55015	0.418298	3.70586	0.000210674	0.000794504
DNAJA1	14515.4	1.54984	0.0733359	21.1335	3.91E-99	2.04E-97
C1orf61	166.094	1.54747	0.211891	7.30315	2.81E-13	2.27E-12
ERICH5	10.1179	1.54655	0.521517	2.96547	0.00302218	0.00934915
PCGF5	2936.32	1.54643	0.0748981	20.6471	1.04E-94	5.09E-93
SLC25A19	2858.17	1.54633	0.0620038	24.9392	2.79E-137	2.03E-135
HIST1H1C	771.463	1.54593	0.100669	15.3567	3.20E-53	8.76E-52
ADARB1	1502.76	1.5449	0.132056	11.6988	1.29E-31	2.16E-30
ESRRB	37.4482	1.54315	0.346867	4.44883	8.63E-06	3.87E-05
HK3	184.791	1.5431	0.215963	7.14521	8.99E-13	7.02E-12
HIST3H2BB	27.5467	1.53983	0.311076	4.95002	7.42E-07	3.71E-06
GADD45B	1424.96	1.53921	0.088492	17.3938	9.19E-68	3.13E-66
ABHD12	9980.91	1.53767	0.0616151	24.9561	1.83E-137	1.34E-135
CHRNA6	48.834	1.53631	0.290974	5.27987	1.29E-07	6.97E-07
KCNE4	73.1378	1.53566	0.29125	5.27266	1.34E-07	7.24E-07
CBWD2	3220.62	1.53393	0.0630603	24.3248	1.07E-130	7.39E-129
BCAS3	801.796	1.53378	0.0726371	21.1157	5.70E-99	2.96E-97
FKBP15	15367.7	1.53356	0.0449539	34.1141	4.56E-255	6.59E-253
MAPK12	410.656	1.53319	0.16775	9.1397	6.26E-20	6.94E-19
TAP2	15704.7	1.53125	0.0472311	32.4203	1.42E-230	1.81E-228
AC006987.1	17.0643	1.5301	0.367533	4.16315	3.14E-05	0.000132182
AC120049.1	23.9383	1.52937	0.333932	4.5799	4.65E-06	2.15E-05
CRYZL2P-SEC16B	339.683	1.52819	0.133961	11.4077	3.83E-30	6.06E-29
OR52K3P	1505.59	1.52377	0.0494944	30.7867	3.94E-208	4.46E-206
OLFML2A	10.4222	1.52092	0.439963	3.45691	0.000546402	0.00192907
SV2A	86.7172	1.51958	0.17821	8.52691	1.50E-17	1.50E-16
CTSA	9397.64	1.51925	0.0728659	20.8499	1.53E-96	7.67E-95
PAQR8	2511.77	1.51863	0.0869367	17.4682	2.50E-68	8.57E-67
USP25	3377.57	1.5177	0.0873531	17.3743	1.29E-67	4.40E-66
AL356753.1	42.5592	1.51759	0.280321	5.41376	6.17E-08	3.43E-07
AC060766.1	122.491	1.51569	0.139678	10.8513	1.97E-27	2.84E-26
AC073263.3	19.3357	1.51541	0.505922	2.99534	0.00274137	0.00854827
AC006254.1	404.778	1.51512	0.177571	8.53244	1.43E-17	1.43E-16
SNX6	5983	1.51422	0.0786027	19.2642	1.07E-82	4.55E-81
RNA5-8SN3	421.051	1.5138	0.48609	3.11423	0.00184427	0.005937
ZBTB42	196.515	1.51266	0.157852	9.58282	9.44E-22	1.13E-20
TREML4	33.9479	1.51251	0.262471	5.76259	8.28E-09	4.94E-08
CITED4	161.773	1.51217	0.17183	8.80039	1.36E-18	1.43E-17
DUX4L50	116.246	1.5116	0.170935	8.84312	9.31E-19	9.84E-18
SLC1A3	1525.2	1.51157	0.0823342	18.359	2.80E-75	1.06E-73
RNA5-8S5	210.635	1.51079	0.486556	3.10506	0.00190241	0.00610493
RNA5-8SN4	210.635	1.51079	0.486556	3.10506	0.00190241	0.00610493
FAM19A2	84.8071	1.51075	0.203635	7.41892	1.18E-13	9.74E-13
AC145098.1	115.922	1.50914	0.157578	9.57708	9.98E-22	1.19E-20
UBE2Z	6757.09	1.50871	0.0442512	34.0942	9.00E-255	1.29E-252
CATSPER1	46.9317	1.50677	0.283032	5.32367	1.02E-07	5.54E-07
DCHS2	81.3286	1.50397	0.312771	4.80853	1.52E-06	7.39E-06
TTC7B	594.136	1.50252	0.149514	10.0494	9.24E-24	1.19E-22
XPO6	8727.22	1.49938	0.0507561	29.5409	8.59E-192	8.88E-190
C19orf38	1525.4	1.49713	0.0821667	18.2207	3.54E-74	1.32E-72
FHAD1	263.938	1.4945	0.165268	9.0429	1.53E-19	1.67E-18
FSD2	35.6632	1.49419	0.330788	4.51707	6.27E-06	2.86E-05
GBP6	12.3141	1.49367	0.411928	3.62603	0.000287807	0.00106268
STON2	41.4787	1.49353	0.2654	5.62748	1.83E-08	1.06E-07
IGHEP2	23.9103	1.49334	0.342686	4.35777	1.31E-05	5.76E-05
AC139495.2	103.836	1.4926	0.202058	7.38701	1.50E-13	1.23E-12
PTPRG	1304.55	1.49216	0.0683015	21.8466	8.37E-106	4.62E-104
TTC26	71.0848	1.49215	0.228495	6.53033	6.56E-11	4.56E-10
HOXB4	62.0405	1.49125	0.197825	7.53823	4.76E-14	4.01E-13
CD200	35.7978	1.49122	0.393247	3.79208	0.000149392	0.000576449
AMBRA1	2708.22	1.49073	0.116402	12.8068	1.50E-37	2.99E-36
FAM122C	435.729	1.49051	0.116147	12.8329	1.07E-37	2.14E-36
NAA25	5096.44	1.48909	0.0581173	25.6222	8.64E-145	6.63E-143
FAM219A	864.865	1.48764	0.0775584	19.1809	5.35E-82	2.24E-80
SLC48A1	261.236	1.48682	0.125254	11.8705	1.68E-32	2.89E-31
PAPD7	2525.66	1.48578	0.0619586	23.9801	4.48E-127	3.00E-125
SLC2A14	63.5338	1.48262	0.191255	7.75203	9.04E-15	7.91E-14
AC018462.1	9.72624	1.48258	0.476551	3.11106	0.00186419	0.00599657
CTTN	25.9444	1.48149	0.385576	3.84229	0.000121891	0.000476032
AC068870.1	15.7724	1.47981	0.360489	4.10501	4.04E-05	0.000167754
AKAP12	172.704	1.47902	0.118144	12.5187	5.90E-36	1.11E-34
AC006978.2	168.987	1.47856	0.152	9.72743	2.30E-22	2.82E-21
LINC00987	16.7221	1.4779	0.432963	3.41344	0.000641472	0.00223716
SULT1A1	414.939	1.47768	0.0999967	14.7773	2.05E-49	5.23E-48
TSKU	60.441	1.47581	0.195457	7.55057	4.33E-14	3.66E-13
AC016745.1	23.9249	1.47542	0.443063	3.33004	0.000868333	0.00296602
CGAS	1058.6	1.47516	0.0612965	24.0659	5.69E-128	3.83E-126
E2F5	373.821	1.47513	0.128151	11.5108	1.16E-30	1.88E-29
ILDR1	17.3748	1.47163	0.358304	4.10722	4.00E-05	0.000166271
COL1A2	44.1109	1.46942	0.493741	2.97609	0.00291949	0.00905887
IKBKE	9666.69	1.46941	0.0785352	18.7102	4.09E-78	1.61E-76
AC007620.2	382.822	1.4684	0.389664	3.76839	0.000164307	0.0006299
AF111167.1	26.3304	1.46833	0.340496	4.31232	1.62E-05	7.03E-05
TUFT1	465.729	1.46781	0.0771265	19.0312	9.41E-81	3.86E-79
WIPF1	13843.2	1.4673	0.0472035	31.0846	3.89E-212	4.49E-210
MCL1	25695.1	1.46595	0.039355	37.2493	1.09E-303	2.04E-301
SOD2	19592.4	1.46325	0.0700861	20.8779	8.51E-97	4.30E-95
TIMD4	10.2091	1.46246	0.437406	3.34348	0.000827351	0.00283551
NCK1-AS1	542.225	1.46173	0.08965	16.3049	9.11E-60	2.78E-58
KITLG	14.0938	1.46117	0.481167	3.03672	0.00239165	0.00753064
GLRX	11523.5	1.46097	0.0827031	17.6652	7.77E-70	2.72E-68
CEP295NL	19.5225	1.46084	0.345189	4.23201	2.32E-05	9.90E-05
RNF217	284.588	1.46053	0.164127	8.8988	5.65E-19	6.04E-18
C3AR1	21375.6	1.46053	0.0551993	26.4591	2.87E-154	2.38E-152
SMO	53.4628	1.45919	0.330911	4.40961	1.04E-05	4.60E-05
SMAD1	457.649	1.4591	0.0998604	14.6114	2.37E-48	5.90E-47
AC131392.2	47.4761	1.45859	0.267931	5.44391	5.21E-08	2.91E-07
AC009950.1	544.819	1.45774	0.117417	12.4151	2.16E-35	4.02E-34
C3orf52	40.4546	1.45611	0.24639	5.90976	3.43E-09	2.12E-08
PIM1	8591.71	1.4549	0.062012	23.4617	1.01E-121	6.44E-120
AP5B1	2647.08	1.4534	0.0862781	16.8455	1.13E-63	3.65E-62
ADAM12	133.258	1.45079	0.328102	4.42177	9.79E-06	4.36E-05
LINC01270	55.1466	1.4479	0.211409	6.84881	7.45E-12	5.49E-11
TNK2	8436.5	1.44716	0.0840078	17.2265	1.68E-66	5.59E-65
DOK3	2436.87	1.44563	0.0798535	18.1035	2.99E-73	1.10E-71
ZNF273	418.631	1.44377	0.0813035	17.7578	1.50E-70	5.30E-69
SNCG	35.8968	1.44337	0.281057	5.13551	2.81E-07	1.47E-06
JADE2	4025.35	1.44279	0.0792023	18.2166	3.81E-74	1.42E-72
FNDC3B	2060.69	1.44241	0.0713606	20.213	7.53E-91	3.51E-89
NQO1	370.521	1.44092	0.112825	12.7713	2.37E-37	4.69E-36
AGRN	780.897	1.44057	0.150941	9.54392	1.38E-21	1.63E-20
WEE2-AS1	46.2424	1.44052	0.2761	5.21741	1.81E-07	9.66E-07
MAMLD1	12.8072	1.44009	0.435667	3.30548	0.000948149	0.00321834
AC124319.4	56.2822	1.4398	0.261103	5.51431	3.50E-08	1.99E-07
TMEM92-AS1	46.0009	1.43775	0.232254	6.19044	6.00E-10	3.91E-09
CCR4	18.216	1.43761	0.336195	4.27612	1.90E-05	8.21E-05
SPPL2A	5682.74	1.43692	0.0418025	34.3739	6.19E-259	9.31E-257
PLEKHO2	14654.6	1.43692	0.0734333	19.5676	2.92E-85	1.27E-83
THAP10	61.3487	1.43658	0.259237	5.54158	3.00E-08	1.71E-07
AC017074.1	17.6239	1.43555	0.417964	3.43463	0.000593363	0.00208444
SNX2	8344.86	1.43443	0.0688346	20.8387	1.93E-96	9.67E-95
RBCK1	5608.54	1.43191	0.0712826	20.0878	9.44E-90	4.31E-88
OSGIN1	32.1363	1.43138	0.303395	4.71787	2.38E-06	1.13E-05
COCH	117.642	1.43078	0.191244	7.48144	7.35E-14	6.13E-13
TMEM62	1070	1.43026	0.0783087	18.2643	1.59E-74	5.96E-73
AC003991.1	80.1343	1.43001	0.25727	5.5584	2.72E-08	1.56E-07
NRN1	78.9155	1.4285	0.276526	5.16587	2.39E-07	1.26E-06
UPK3A	22.3474	1.42753	0.299777	4.76198	1.92E-06	9.21E-06
AC007608.3	48.4708	1.42735	0.289347	4.93302	8.10E-07	4.04E-06
RHOBTB2	3239.14	1.42723	0.0789636	18.0745	5.06E-73	1.85E-71
ANKRD35	105.155	1.42695	0.152824	9.33718	9.89E-21	1.13E-19
MRPL40	1132.17	1.42521	0.0850347	16.7603	4.76E-63	1.52E-61
ZC3HAV1	6323.34	1.42477	0.054137	26.3178	1.20E-152	9.79E-151
MAST1	34.2245	1.42473	0.263648	5.40392	6.52E-08	3.61E-07
KAZALD1	30.121	1.42383	0.327838	4.34309	1.40E-05	6.14E-05
DRAP1	5540.19	1.42362	0.0870519	16.3537	4.09E-60	1.26E-58
RPS24P17	30.2126	1.42348	0.414793	3.43178	0.000599625	0.00210469
AC015819.1	19.0631	1.42255	0.355283	4.00399	6.23E-05	0.000252485
HMOX1	17994.5	1.42188	0.0937915	15.16	6.51E-52	1.75E-50
CYB5R2	18.5965	1.42121	0.36491	3.89468	9.83E-05	0.000388209
FAM78A	2792.52	1.42079	0.0877849	16.1849	6.45E-59	1.93E-57
RUBCNL	790.911	1.4201	0.0760244	18.6795	7.27E-78	2.85E-76
FGF2	35.6024	1.41893	0.3006	4.72032	2.35E-06	1.12E-05
LILRA5	602.09	1.41825	0.132928	10.6693	1.42E-26	1.99E-25
P2RX7	5308.33	1.4172	0.0778417	18.2062	4.61E-74	1.71E-72
SRI	1718.32	1.41617	0.120728	11.7302	8.92E-32	1.50E-30
HOXB3	49.8575	1.41213	0.325533	4.3379	1.44E-05	6.28E-05
FGD6	1431.81	1.41165	0.0686358	20.5672	5.40E-94	2.61E-92
CITED2	2536.37	1.41137	0.113033	12.4863	8.87E-36	1.67E-34
KIAA1671	25.0211	1.41074	0.324017	4.35391	1.34E-05	5.86E-05
SNX20	5942.67	1.40997	0.0799802	17.629	1.47E-69	5.12E-68
RNASE2	270.172	1.40984	0.113019	12.4744	1.03E-35	1.93E-34
STAG3	2479.04	1.40893	0.0558253	25.2381	1.53E-140	1.14E-138
ACOT9	4586.37	1.40854	0.0488316	28.8448	5.90E-183	5.86E-181
FBP1	69.8077	1.4084	0.177467	7.93614	2.09E-15	1.88E-14
AC006033.2	78.5795	1.4077	0.168751	8.34185	7.31E-17	7.06E-16
TRIM26	4232.99	1.40753	0.073901	19.0462	7.06E-81	2.91E-79
TLR2	13830.5	1.40629	0.0586749	23.9674	6.09E-127	4.05E-125
ERMN	205.846	1.40613	0.145608	9.65696	4.59E-22	5.58E-21
ARID5B	1038.77	1.40607	0.0743783	18.9044	1.05E-79	4.23E-78
HLA-F-AS1	46.2978	1.40527	0.315884	4.44868	8.64E-06	3.87E-05
AC060766.7	154.037	1.40521	0.131437	10.6911	1.12E-26	1.58E-25
AC010894.4	10.9826	1.40486	0.459967	3.05427	0.00225611	0.00713949
RBMS3-AS2	15.7996	1.40331	0.387135	3.62485	0.000289132	0.00106717
FPR1	9720.23	1.40238	0.0628143	22.3259	2.07E-110	1.19E-108
ALPK1	3730.91	1.40162	0.0574255	24.4076	1.42E-131	9.85E-130
UBA6	6190.41	1.40137	0.0852807	16.4325	1.12E-60	3.46E-59
NCEH1	4463.39	1.39906	0.0578653	24.1778	3.81E-129	2.58E-127
AC016831.1	58.9365	1.39751	0.411158	3.39896	0.000676421	0.00234921
PSMA6	6253.33	1.39689	0.0789729	17.6882	5.17E-70	1.81E-68
KCNE1	50.1018	1.39595	0.215101	6.48976	8.60E-11	5.92E-10
MCTP1	369.203	1.39511	0.150485	9.27076	1.85E-20	2.10E-19
C3	337503	1.39405	0.0696438	20.0168	3.93E-89	1.78E-87
SLC17A5	1605.91	1.3936	0.0633217	22.0082	2.40E-107	1.34E-105
CDKL3	145.859	1.39329	0.130272	10.6953	1.07E-26	1.51E-25
CUEDC1	1196.2	1.3927	0.0558729	24.9262	3.87E-137	2.80E-135
ZNF107	2268.2	1.39255	0.0657959	21.1647	2.02E-99	1.06E-97
ME1	578.008	1.39243	0.0840206	16.5725	1.10E-61	3.45E-60
RHBDD3	984.197	1.39242	0.0899316	15.4831	4.51E-54	1.26E-52
RAB39A	804.153	1.39198	0.0980692	14.1938	1.00E-45	2.37E-44
ADAM17	4003.98	1.3913	0.0711244	19.5615	3.29E-85	1.43E-83
SPP1	309854	1.39053	0.0857554	16.2151	3.94E-59	1.19E-57
AGTRAP	739.057	1.39011	0.107284	12.9573	2.14E-38	4.33E-37
ST3GAL4	417.205	1.38868	0.128924	10.7713	4.70E-27	6.72E-26
Z98257.1	45.4387	1.38802	0.2159	6.42899	1.28E-10	8.73E-10
RSC1A1	598.686	1.38717	0.114024	12.1656	4.74E-34	8.47E-33
ARHGEF11	3005.51	1.38457	0.0763112	18.1437	1.44E-73	5.32E-72
RNF144B	932.801	1.38399	0.0919715	15.048	3.56E-51	9.44E-50
B3GNT2	1618.61	1.38274	0.082824	16.6949	1.43E-62	4.53E-61
LMNA	215.929	1.38216	0.177844	7.77175	7.74E-15	6.79E-14
CYSTM1	1015.14	1.38117	0.0922301	14.9752	1.07E-50	2.80E-49
AC138207.6	171.736	1.38066	0.135098	10.2197	1.62E-24	2.14E-23
FAM32BP	15.9779	1.38023	0.366739	3.76351	0.000167543	0.000641144
FLT3LG	167.477	1.37897	0.148077	9.31257	1.25E-20	1.43E-19
TRO	18.1467	1.37777	0.439083	3.13783	0.00170202	0.00552708
SIGLEC18P	18.6581	1.37624	0.397425	3.4629	0.000534383	0.00188866
PSMC2	6237.4	1.37323	0.0720829	19.0507	6.48E-81	2.68E-79
TGIF1	1215.13	1.37317	0.0813573	16.8782	6.51E-64	2.10E-62
SLC35G2	52.2325	1.3725	0.228191	6.01469	1.80E-09	1.14E-08
TMEM51	1829.68	1.37232	0.067855	20.2243	5.98E-91	2.80E-89
AC004771.1	50.5917	1.37216	0.24172	5.67666	1.37E-08	8.07E-08
OSM	51.5876	1.36988	0.211928	6.4639	1.02E-10	6.99E-10
ACTA2	194.958	1.36943	0.129506	10.5742	3.92E-26	5.44E-25
MEIS3P1	29.0925	1.36831	0.292731	4.67428	2.95E-06	1.39E-05
AL450345.1	65.1961	1.36659	0.191698	7.1289	1.01E-12	7.88E-12
GLMP	3218.93	1.36599	0.0747956	18.2629	1.63E-74	6.11E-73
ASB4	71.6331	1.36526	0.217123	6.28796	3.22E-10	2.13E-09
GAB2	6212.56	1.36516	0.0597454	22.8497	1.47E-115	8.95E-114
ACP2	2103.74	1.36418	0.0818703	16.6627	2.45E-62	7.74E-61
GCSAM	44.2544	1.36401	0.309957	4.40063	1.08E-05	4.78E-05
CEACAM3	45.2446	1.36207	0.312012	4.36546	1.27E-05	5.57E-05
PLEKHB1	62.7282	1.36191	0.219035	6.2178	5.04E-10	3.30E-09
ARHGEF17	397.218	1.36018	0.143275	9.49352	2.23E-21	2.63E-20
CTSH	19431	1.35946	0.0730451	18.6113	2.60E-77	1.01E-75
IL21R-AS1	116.706	1.35914	0.158745	8.5618	1.11E-17	1.12E-16
ZNF286B	41.6855	1.35755	0.420471	3.22864	0.00124381	0.00414398
TMEM144	3351.83	1.35658	0.0722052	18.7879	9.48E-79	3.76E-77
ATP6V1H	5366.04	1.35656	0.0690685	19.6408	6.93E-86	3.04E-84
PSMD12	2413.81	1.35553	0.0718236	18.873	1.90E-79	7.64E-78
ZKSCAN2	558.383	1.35449	0.0760364	17.8138	5.53E-71	1.97E-69
CALCOCO2	6785.8	1.35389	0.0590461	22.9294	2.37E-116	1.46E-114
BCL6	3126.61	1.35363	0.0662228	20.4405	7.30E-93	3.48E-91
AP000442.2	50.349	1.35322	0.211981	6.38368	1.73E-10	1.16E-09
KIF20B	1840.61	1.35195	0.0764126	17.6928	4.77E-70	1.68E-68
GK-AS1	57.6547	1.35185	0.259149	5.21649	1.82E-07	9.70E-07
CLCN4	1677.27	1.3508	0.116314	11.6135	3.52E-31	5.79E-30
TFR2	45.3761	1.35005	0.238613	5.6579	1.53E-08	8.96E-08
AL022310.1	20.2575	1.3497	0.354297	3.80951	0.000139243	0.000539465
SERPINA1	1372.57	1.34791	0.0864174	15.5976	7.56E-55	2.13E-53
AGPAT3	5659.54	1.34755	0.0764036	17.6372	1.28E-69	4.44E-68
HEG1	8359.15	1.34479	0.0643511	20.8976	5.63E-97	2.85E-95
ULBP1	15.0065	1.34431	0.359932	3.73489	0.000187794	0.000713573
AC007364.1	19.1564	1.34421	0.354364	3.79331	0.000148651	0.000573813
PPP2R2A	3107.25	1.34405	0.0572807	23.4642	9.46E-122	6.07E-120
SMCHD1	7681.2	1.34203	0.0588478	22.8051	4.08E-115	2.47E-113
SSR4P1	48.3336	1.34119	0.216869	6.18432	6.24E-10	4.06E-09
CASP1	10251	1.3408	0.0745788	17.9783	2.88E-72	1.05E-70
MFSD13A	769.109	1.34005	0.0960013	13.9587	2.79E-44	6.41E-43
AL021707.3	93.6458	1.33948	0.184422	7.26316	3.78E-13	3.03E-12
SLC45A3	17.8687	1.33941	0.355923	3.76319	0.000167761	0.000641815
ANXA6	4916.61	1.33939	0.0732794	18.2779	1.24E-74	4.67E-73
ARIH2OS	58.4178	1.33934	0.289619	4.62449	3.76E-06	1.75E-05
ABHD11-AS1	13.2087	1.33784	0.415731	3.21803	0.00129073	0.00428298
C4orf33	1340.55	1.33711	0.0787555	16.978	1.19E-64	3.90E-63
C10orf25	34.9666	1.3363	0.25119	5.31987	1.04E-07	5.66E-07
ADPGK-AS1	158.039	1.33596	0.161233	8.28593	1.17E-16	1.12E-15
MIIP	2433.34	1.33353	0.0870071	15.3267	5.07E-53	1.38E-51
AC011676.1	15.4013	1.33307	0.366385	3.63845	0.000274279	0.00101564
NME8	51.6856	1.33186	0.286262	4.6526	3.28E-06	1.53E-05
ZCCHC2	2110.88	1.33085	0.0586093	22.7071	3.81E-114	2.27E-112
YEATS2	6308.52	1.33074	0.0407661	32.6434	9.95E-234	1.29E-231
CAPNS2	43.0775	1.32861	0.266946	4.97708	6.46E-07	3.25E-06
NDUFA9	3974.6	1.32847	0.0682895	19.4535	2.72E-84	1.18E-82
PLD3	14346.6	1.32837	0.0928931	14.3	2.19E-46	5.26E-45
GLIPR2	1467.06	1.32468	0.0657824	20.1373	3.48E-90	1.60E-88
PSMA3	6353.01	1.32404	0.0642725	20.6004	2.72E-94	1.32E-92
SDSL	1574.6	1.32283	0.107646	12.2886	1.04E-34	1.89E-33
PLEKHH2	37.5169	1.32245	0.317827	4.1609	3.17E-05	0.000133431
MPZ	349.088	1.32224	0.113492	11.6505	2.28E-31	3.78E-30
GSDMD	3510.14	1.32162	0.0947941	13.942	3.52E-44	8.07E-43
DOCK1	77.4759	1.32159	0.300107	4.40373	1.06E-05	4.72E-05
PDE7B	222.189	1.32153	0.104747	12.6165	1.71E-36	3.29E-35
TBK1	3543.21	1.32075	0.0643285	20.5314	1.13E-93	5.41E-92
ZNRF2	2401.88	1.32058	0.0728368	18.1307	1.82E-73	6.72E-72
HEIH	1744.12	1.32004	0.0864176	15.2751	1.12E-52	3.04E-51
BAG1	4609.76	1.31787	0.0851646	15.4743	5.17E-54	1.44E-52
HSPA1L	41.6769	1.31725	0.248706	5.29639	1.18E-07	6.40E-07
WHAMM	991.488	1.31523	0.0837729	15.6999	1.52E-55	4.32E-54
AC008894.2	1149.96	1.31519	0.121499	10.8247	2.63E-27	3.79E-26
BRCA2	2167.05	1.31484	0.116465	11.2896	1.48E-29	2.29E-28
LINC01442	73.3254	1.31346	0.223563	5.87511	4.23E-09	2.59E-08
C16orf95	55.1278	1.31338	0.207439	6.33142	2.43E-10	1.62E-09
SMARCD3	232.835	1.31281	0.148959	8.81323	1.22E-18	1.28E-17
ATP6V1F	10686	1.31269	0.0794046	16.5316	2.17E-61	6.81E-60
PRDX3P1	31.0373	1.31204	0.286209	4.58422	4.56E-06	2.11E-05
SBK1	15.1081	1.31181	0.364644	3.59751	0.000321276	0.00117717
AC108134.2	19.7141	1.31178	0.394962	3.32129	0.000896025	0.00305392
TANK	4002.63	1.31115	0.0664298	19.7373	1.03E-86	4.57E-85
FAM46C	24.5031	1.31102	0.297619	4.40502	1.06E-05	4.70E-05
AMZ2P1	286.133	1.31003	0.115902	11.3029	1.27E-29	1.98E-28
CCNJ	1599.3	1.30975	0.0549163	23.8499	1.01E-125	6.67E-124
AC009948.1	1252.8	1.30959	0.0840004	15.5902	8.48E-55	2.39E-53
CLIC2	115.248	1.30933	0.223252	5.8648	4.50E-09	2.74E-08
SLC8A1	14870.5	1.3093	0.0695971	18.8126	5.95E-79	2.38E-77
AC079630.1	234.439	1.30919	0.128951	10.1526	3.23E-24	4.22E-23
DTNBP1	1181.23	1.30872	0.0849103	15.413	1.34E-53	3.70E-52
AC147651.4	237.8	1.30827	0.112382	11.6413	2.54E-31	4.20E-30
C1orf54	648.607	1.30522	0.0889839	14.6681	1.03E-48	2.59E-47
MIR4477A	17.1886	1.3047	0.37818	3.44993	0.000560727	0.00197611
MIR4477B	17.1886	1.3047	0.37818	3.44993	0.000560727	0.00197611
ASB1	2653.13	1.30422	0.0901842	14.4617	2.12E-47	5.18E-46
CYTIP	3671.62	1.30329	0.0764882	17.0391	4.21E-65	1.38E-63
GNPDA1	7265.15	1.30279	0.048759	26.719	2.83E-157	2.38E-155
GCLC	4827.57	1.30173	0.0866979	15.0145	5.90E-51	1.56E-49
GIMAP1	2063.73	1.30099	0.0579241	22.4603	1.02E-111	5.89E-110
BISPR	886.952	1.30095	0.0648226	20.0693	1.37E-89	6.22E-88
RNF19A	3340.08	1.30025	0.0796697	16.3205	7.05E-60	2.15E-58
NUDCD1	1455.24	1.29983	0.0818644	15.8778	9.02E-57	2.62E-55
DLGAP1-AS5	31.1572	1.29972	0.292375	4.44538	8.77E-06	3.93E-05
AL354920.1	21.4916	1.2996	0.333173	3.90067	9.59E-05	0.000379424
RIPOR2	56.388	1.29918	0.19718	6.58878	4.43E-11	3.11E-10
SAV1	835.022	1.29903	0.0726106	17.8903	1.40E-71	5.04E-70
RAD51B	266.752	1.2989	0.109259	11.8882	1.36E-32	2.35E-31
CIART	44.9803	1.29823	0.250802	5.17634	2.26E-07	1.19E-06
CISH	236.84	1.29788	0.132005	9.83202	8.20E-23	1.02E-21
SLC35F6	2103.8	1.29763	0.06444	20.1371	3.49E-90	1.61E-88
STIMATE	2774.09	1.29679	0.0858869	15.0988	1.65E-51	4.41E-50
U62317.2	165.866	1.29543	0.152687	8.48421	2.17E-17	2.15E-16
SLC12A3	603.652	1.29537	0.146411	8.8475	8.95E-19	9.49E-18
PKN2-AS1	24.5362	1.29511	0.375673	3.44744	0.00056592	0.00199346
MIR155HG	105.592	1.29444	0.166193	7.78876	6.77E-15	5.96E-14
AC040162.1	1211.16	1.29408	0.113345	11.4171	3.43E-30	5.46E-29
LINC01176	367.722	1.29266	0.137429	9.40603	5.15E-21	5.98E-20
PLAA	2498.37	1.28933	0.0708919	18.1873	6.50E-74	2.41E-72
AL133517.1	50.6409	1.28902	0.227012	5.67818	1.36E-08	8.00E-08
NBL1	46.4137	1.28783	0.276194	4.66279	3.12E-06	1.46E-05
TREM1	45.592	1.28781	0.298568	4.31329	1.61E-05	7.00E-05
RIPOR3	22.2584	1.28714	0.417336	3.08419	0.00204106	0.00650619
CCSER2	2470.31	1.28638	0.109417	11.7567	6.53E-32	1.10E-30
RNASE3	19.6206	1.28623	0.374329	3.43609	0.000590182	0.002074
MEI1	30.7008	1.28615	0.304277	4.22691	2.37E-05	0.000101149
DNPEP	2294.42	1.28533	0.080405	15.9857	1.61E-57	4.72E-56
DYRK3	65.1568	1.28518	0.216096	5.94725	2.73E-09	1.70E-08
LINC01374	22.219	1.28496	0.347619	3.69646	0.000218623	0.000821973
MORN4	33.5036	1.28426	0.300528	4.27334	1.93E-05	8.31E-05
STARD4	9690.78	1.28404	0.0583727	21.9972	3.06E-107	1.71E-105
ABI1	5566.58	1.28393	0.0577673	22.2258	1.93E-109	1.10E-107
FTL	439907	1.28381	0.0821238	15.6326	4.36E-55	1.24E-53
PRKD2	2052.58	1.28217	0.101589	12.6212	1.61E-36	3.11E-35
CD72	77.917	1.28118	0.215817	5.93642	2.91E-09	1.81E-08
TRIM6	1391.03	1.28082	0.0626865	20.4322	8.66E-93	4.13E-91
SLC46A2	34.9575	1.28079	0.264237	4.84712	1.25E-06	6.15E-06
C11orf45	82.9323	1.28023	0.243676	5.25381	1.49E-07	7.99E-07
ATOX1	3093.22	1.27975	0.0800451	15.9879	1.55E-57	4.56E-56
NAT14	295.135	1.27929	0.105665	12.107	9.70E-34	1.73E-32
SLCO2B1	15483.9	1.27923	0.0774036	16.5268	2.35E-61	7.37E-60
MPP1	3140.6	1.27877	0.0601931	21.2444	3.71E-100	1.95E-98
SGPP1	5780.53	1.27872	0.130503	9.79839	1.14E-22	1.42E-21
CCDC32	1467.92	1.27858	0.109145	11.7145	1.07E-31	1.80E-30
TRIM68	456.564	1.2785	0.0790769	16.1679	8.50E-59	2.54E-57
RIT1	3333.18	1.27754	0.0714851	17.8714	1.97E-71	7.07E-70
SLC41A1	208.911	1.27537	0.161822	7.88134	3.24E-15	2.90E-14
PPA1	9490.13	1.27498	0.0762319	16.725	8.62E-63	2.74E-61
CCR5	4082.43	1.27488	0.0504432	25.2737	6.23E-141	4.68E-139
NRROS	2619.47	1.27398	0.0829156	15.3648	2.82E-53	7.75E-52
PSMB2	7795.94	1.27379	0.0612214	20.8064	3.79E-96	1.89E-94
TRG-AS1	47.4859	1.27379	0.221116	5.76074	8.37E-09	5.00E-08
PSMA2	6755.06	1.27334	0.0954683	13.3379	1.39E-40	2.96E-39
RAB10	7757.14	1.27308	0.0679893	18.7248	3.11E-78	1.23E-76
RAB12	591.924	1.27288	0.332503	3.82817	0.000129101	0.000502538
DAGLA	145.936	1.27287	0.151736	8.38872	4.91E-17	4.78E-16
ATXN7L1	551.361	1.2721	0.0953505	13.3413	1.33E-40	2.83E-39
PPP1R26-AS1	22.3273	1.2721	0.363591	3.49871	0.000467519	0.00166725
RNF122	307.742	1.27155	0.110359	11.5219	1.02E-30	1.66E-29
CPHL1P	32.01	1.27045	0.34591	3.67278	0.000239926	0.000896267
NUP205	5572.01	1.2704	0.0427902	29.6891	1.06E-193	1.12E-191
RHOH	2226.82	1.26897	0.068536	18.5154	1.55E-76	5.96E-75
CDS2	3450.45	1.26893	0.0523656	24.2321	1.02E-129	6.99E-128
PARP11	1203.76	1.26756	0.0930414	13.6236	2.90E-42	6.38E-41
GPNMB	1277.12	1.26747	0.108397	11.6929	1.39E-31	2.31E-30
AC004865.2	20.6118	1.26725	0.34695	3.65253	0.000259665	0.000964777
AC011840.2	27.2415	1.26616	0.300841	4.20873	2.57E-05	0.000109237
RARRES2	151.337	1.26592	0.19497	6.49292	8.42E-11	5.80E-10
DCUN1D3	468.793	1.2656	0.105755	11.9673	5.27E-33	9.18E-32
CCP110	2300.88	1.26489	0.0851519	14.8545	6.51E-50	1.68E-48
C16orf70	3092.58	1.2631	0.0402938	31.3473	1.06E-215	1.27E-213
LILRB1	50.5795	1.26231	0.231126	5.46155	4.72E-08	2.65E-07
RMND5B	671.612	1.26028	0.0859556	14.662	1.13E-48	2.83E-47
RPS10-NUDT3	2316.17	1.25929	0.0770411	16.3457	4.66E-60	1.43E-58
MTF1	2551.95	1.25916	0.0660246	19.071	4.39E-81	1.82E-79
HSD17B14	1414.14	1.25837	0.0889202	14.1517	1.82E-45	4.31E-44
LGALS8	5831.55	1.25756	0.0518716	24.2438	7.69E-130	5.29E-128
AC018755.2	6982.95	1.25704	0.0861213	14.5962	2.97E-48	7.36E-47
C6orf62	20031	1.25675	0.0556467	22.5845	6.15E-113	3.61E-111
SLFN12L	95.1172	1.25543	0.194161	6.46591	1.01E-10	6.91E-10
TMEM251	1137.3	1.25513	0.0713254	17.5973	2.59E-69	8.95E-68
ECE1	56.0572	1.25401	0.366961	3.41729	0.000632489	0.00220931
ADAP2	14059.4	1.25374	0.0656122	19.1084	2.15E-81	8.93E-80
NFE2L1	11738.7	1.2533	0.0456987	27.4252	1.37E-165	1.24E-163
ZNF391	162.37	1.25253	0.154836	8.08941	6.00E-16	5.57E-15
ITGA1	29.336	1.25168	0.420553	2.97628	0.00291769	0.00905518
HIST2H4B	315.785	1.2505	0.230476	5.42573	5.77E-08	3.21E-07
DCP1A	2195.97	1.24848	0.0792488	15.754	6.45E-56	1.85E-54
FNIP2	4038.2	1.24814	0.0618525	20.1793	1.49E-90	6.90E-89
AC096720.1	14.1123	1.24791	0.403792	3.09046	0.00199846	0.00638275
TMEM106B	389.451	1.24775	0.119199	10.4678	1.21E-25	1.66E-24
C7orf50	655.786	1.24669	0.101502	12.2824	1.13E-34	2.04E-33
PTK2	2950.33	1.24639	0.0801759	15.5457	1.70E-54	4.77E-53
AC099518.1	38.8365	1.2457	0.260466	4.78259	1.73E-06	8.37E-06
ABCD2	94.9287	1.24288	0.180646	6.88016	5.98E-12	4.45E-11
TNS3	4768.26	1.24205	0.0845788	14.6852	8.02E-49	2.02E-47
RNF114	6028.81	1.24156	0.0536467	23.1432	1.70E-118	1.07E-116
MFN1	2754.75	1.24153	0.0829581	14.9657	1.23E-50	3.22E-49
PLD6	63.4258	1.2405	0.193639	6.40624	1.49E-10	1.01E-09
PARP8	2720.97	1.23989	0.0526025	23.571	7.64E-123	4.96E-121
ZEB2	7289.09	1.23817	0.18177	6.81174	9.64E-12	7.06E-11
ADIPOQ	17.9246	1.23761	0.372314	3.32412	0.000886983	0.00302589
RBM34	2167.44	1.23749	0.0904613	13.6798	1.34E-42	2.97E-41
AF127577.6	20.3638	1.23653	0.358729	3.44696	0.000566933	0.0019968
GRN	50946.8	1.23628	0.0962371	12.8461	9.04E-38	1.81E-36
KDM4D	43.1175	1.23526	0.223034	5.53844	3.05E-08	1.74E-07
HSPA2	30.131	1.23371	0.286118	4.31189	1.62E-05	7.04E-05
ACOT4	102.403	1.23146	0.18727	6.57586	4.84E-11	3.38E-10
ANK3	75.1023	1.23023	0.259087	4.74832	2.05E-06	9.82E-06
AC073263.2	16.3029	1.2262	0.380573	3.22197	0.00127311	0.00423066
AC008736.1	40.0113	1.22459	0.236901	5.1692	2.35E-07	1.24E-06
IL12RB1	2270.56	1.22451	0.07029	17.4209	5.73E-68	1.95E-66
VMP1	4532.07	1.22252	0.0407032	30.0349	3.44E-198	3.72E-196
CD48	6840.48	1.22245	0.0643346	19.0015	1.66E-80	6.77E-79
DUSP3	4468.06	1.22185	0.0513492	23.7949	3.77E-125	2.47E-123
EPS8L2	60.6321	1.22168	0.267289	4.57063	4.86E-06	2.24E-05
ECM1	48.1949	1.22091	0.238289	5.12366	3.00E-07	1.56E-06
C2orf50	29.1021	1.22001	0.276602	4.4107	1.03E-05	4.58E-05
ETV4	41.5542	1.21966	0.269864	4.51956	6.20E-06	2.83E-05
IL6R-AS1	36.6588	1.21966	0.233585	5.22149	1.77E-07	9.45E-07
SLC18B1	2222.08	1.21885	0.0730885	16.6763	1.95E-62	6.17E-61
EIF1AY	1289.31	1.21868	0.0863329	14.116	3.03E-45	7.10E-44
PSMC1	4970.62	1.2182	0.0948944	12.8375	1.01E-37	2.02E-36
BNIP3P11	55.7702	1.21655	0.205596	5.91721	3.27E-09	2.02E-08
TMX1	4539.64	1.21651	0.0696857	17.4571	3.04E-68	1.04E-66
PGAM1	12566.7	1.21589	0.0680407	17.87	2.02E-71	7.23E-70
CD81	30221.2	1.21531	0.0831266	14.62	2.10E-48	5.22E-47
ZNF341-AS1	43.5959	1.21501	0.241107	5.0393	4.67E-07	2.38E-06
ANKFY1	8509.59	1.21367	0.0600006	20.2276	5.59E-91	2.62E-89
DDIT3	918.194	1.21366	0.0651599	18.6258	1.98E-77	7.72E-76
HEXIM1	3971.36	1.21287	0.061383	19.7591	6.71E-87	2.98E-85
SLC8A2	21.6087	1.2105	0.4072	2.97273	0.00295164	0.00915097
ATP8A1	1696.7	1.20961	0.116853	10.3515	4.12E-25	5.55E-24
SCIMP	8447.21	1.20885	0.0561964	21.5112	1.22E-102	6.53E-101
GSTO1	5958.92	1.2068	0.074005	16.3069	8.81E-60	2.69E-58
HIST1H2BH	46.1411	1.20662	0.228255	5.2863	1.25E-07	6.74E-07
THTPA	906.985	1.20615	0.0806376	14.9576	1.39E-50	3.63E-49
CCDC78	83.1729	1.20604	0.169087	7.13266	9.84E-13	7.68E-12
USPL1	2962.99	1.20569	0.0526914	22.882	7.01E-116	4.30E-114
BTN2A2	649.698	1.20554	0.0963885	12.5071	6.83E-36	1.29E-34
CD63	15242.6	1.20424	0.0761109	15.8222	2.19E-56	6.31E-55
AC116351.1	54.8714	1.20323	0.288969	4.16387	3.13E-05	0.000131842
LINC01852	37.3183	1.19981	0.23755	5.0508	4.40E-07	2.25E-06
MR1	4552.05	1.1998	0.0573655	20.915	3.91E-97	1.99E-95
LINC01515	44.6144	1.19966	0.282884	4.24084	2.23E-05	9.54E-05
VCPIP1	3279.58	1.19854	0.0851155	14.0814	4.94E-45	1.15E-43
JAK2	8164.21	1.19846	0.0562821	21.2938	1.30E-100	6.84E-99
ACOT13	1378.05	1.19692	0.100003	11.9688	5.17E-33	9.02E-32
CTSC	26781.1	1.19644	0.0509216	23.4956	4.52E-122	2.91E-120
NECTIN2	3748.16	1.19511	0.0790755	15.1136	1.32E-51	3.53E-50
MARVELD3	50.1105	1.19507	0.270502	4.41797	9.96E-06	4.43E-05
EXOSC9	2055.18	1.19506	0.0606913	19.6908	2.59E-86	1.14E-84
LETM2	58.7871	1.19413	0.231226	5.16434	2.41E-07	1.27E-06
AL024507.2	17.5898	1.19367	0.371716	3.21124	0.00132161	0.00437566
TMEM60	1374.94	1.19267	0.0614293	19.4153	5.72E-84	2.47E-82
TOX4	4342.29	1.19226	0.0876464	13.6031	3.84E-42	8.42E-41
CPNE2	395.614	1.19151	0.113155	10.53	6.29E-26	8.66E-25
ACOT1	528.71	1.19141	0.100107	11.9014	1.16E-32	2.01E-31
BDH2	1034.46	1.19074	0.0698477	17.0477	3.64E-65	1.20E-63
VWA5A	622.81	1.19032	0.0707431	16.8259	1.58E-63	5.06E-62
SCLT1	1079.38	1.19024	0.0568853	20.9235	3.27E-97	1.67E-95
SLC9B2	236.419	1.18989	0.102656	11.591	4.58E-31	7.51E-30
2025-03-01	13227	1.18958	0.0689575	17.2508	1.10E-66	3.68E-65
GSEC	100.117	1.18949	0.149625	7.9498	1.87E-15	1.69E-14
RUBCN	7773.56	1.18827	0.0479406	24.7862	1.26E-135	9.06E-134
ERP44	5272.68	1.18736	0.0515168	23.0481	1.54E-117	9.58E-116
PLA2G4C	1679.84	1.18683	0.0655826	18.0967	3.38E-73	1.24E-71
2025-09-08	169.491	1.18581	0.146211	8.11025	5.05E-16	4.71E-15
AC022384.1	531.179	1.18473	0.153472	7.71951	1.17E-14	1.02E-13
AC243772.3	53.383	1.18452	0.228294	5.18859	2.12E-07	1.12E-06
RPS19P3	19.7641	1.1837	0.328811	3.59995	0.00031828	0.00116691
MRPL32	1453.39	1.18326	0.0687899	17.201	2.61E-66	8.66E-65
PYGL	1908.57	1.18067	0.0628361	18.7897	9.17E-79	3.65E-77
SERINC2	20.0064	1.18062	0.326972	3.61077	0.000305291	0.00112262
PSMC1P1	572.127	1.17975	0.0991432	11.8995	1.19E-32	2.06E-31
AEN	2976.55	1.17964	0.082189	14.3528	1.02E-46	2.48E-45
TEC	395.496	1.17938	0.0958169	12.3087	8.13E-35	1.48E-33
NEU1	6256.86	1.17906	0.083393	14.1386	2.20E-45	5.18E-44
ZNF267	3672.67	1.17871	0.080887	14.5723	4.22E-48	1.04E-46
RNF138	2172.84	1.17713	0.0905447	13.0005	1.22E-38	2.48E-37
SNX10	3990.37	1.17582	0.08228	14.2904	2.51E-46	6.02E-45
PNPO	1579.1	1.17524	0.0796839	14.7488	3.13E-49	7.94E-48
ANKRD33B	397.385	1.17461	0.116948	10.0439	9.78E-24	1.26E-22
GLO1	40155	1.1723	0.0769493	15.2347	2.08E-52	5.63E-51
NFE2L2	4196.03	1.17064	0.0713598	16.4048	1.77E-60	5.45E-59
IFT74	558.361	1.16991	0.110792	10.5596	4.59E-26	6.34E-25
PATL2	455.299	1.16881	0.106313	10.994	4.08E-28	6.03E-27
CISD2	352.231	1.1688	0.159273	7.33833	2.16E-13	1.76E-12
RAB8B	5080.39	1.16736	0.0837102	13.9452	3.36E-44	7.72E-43
SH3TC1	8222.67	1.16707	0.0739018	15.7921	3.52E-56	1.02E-54
CECR2	371.31	1.16628	0.113749	10.2531	1.15E-24	1.53E-23
FZD5	532.517	1.16513	0.0978945	11.9019	1.16E-32	2.00E-31
NTN1	93.5911	1.16431	0.237039	4.91188	9.02E-07	4.48E-06
FN1	113.615	1.16426	0.300575	3.87346	0.000107303	0.000421391
TMEM110-MUSTN1	661.513	1.16416	0.12288	9.47396	2.69E-21	3.16E-20
AC097534.2	53.6169	1.16276	0.222952	5.21527	1.84E-07	9.76E-07
HPS5	7228.22	1.16265	0.0559247	20.7896	5.38E-96	2.68E-94
LINC00865	12.6012	1.16231	0.39413	2.94907	0.00318735	0.00980992
MMP2	387.147	1.16196	0.102093	11.3813	5.18E-30	8.17E-29
AC140134.1	5177.08	1.16182	0.0843975	13.7661	4.08E-43	9.13E-42
EPHA2	587.827	1.16153	0.0774763	14.992	8.28E-51	2.18E-49
AC005224.3	42.2173	1.16038	0.225131	5.15425	2.55E-07	1.34E-06
MYEOV	286.284	1.15964	0.153187	7.57007	3.73E-14	3.16E-13
AC099343.2	90.3406	1.15927	0.172404	6.72415	1.77E-11	1.28E-10
GADD45G	31.3323	1.15627	0.290298	3.98303	6.80E-05	0.000274408
IRF2BPL	4039.61	1.15528	0.0930651	12.4136	2.20E-35	4.09E-34
AC008074.3	144.305	1.15476	0.124933	9.24307	2.40E-20	2.71E-19
CCDC102A	419.979	1.15435	0.110684	10.4293	1.82E-25	2.48E-24
RAB8A	4915.78	1.15433	0.0744057	15.514	2.79E-54	7.79E-53
TULP4	1021.09	1.15341	0.108931	10.5885	3.37E-26	4.68E-25
IRF2	3063.76	1.15296	0.0629557	18.3138	6.43E-75	2.42E-73
TMEM14A	316.396	1.15281	0.108349	10.6397	1.95E-26	2.73E-25
MOB1A	28255.9	1.15255	0.0664432	17.3464	2.10E-67	7.13E-66
OSBPL1A	2044.04	1.15254	0.0779341	14.7887	1.73E-49	4.42E-48
RASSF4	10123.1	1.15201	0.0643612	17.8991	1.20E-71	4.32E-70
GAS6	2023.83	1.1513	0.0816478	14.1008	3.76E-45	8.79E-44
SH3RF1	1454.43	1.15108	0.0802899	14.3366	1.29E-46	3.12E-45
C5orf15	4039.86	1.15098	0.0596637	19.291	6.39E-83	2.71E-81
NCOA2	2961.48	1.14952	0.0802985	14.3156	1.75E-46	4.21E-45
PCDHGB4	25.6934	1.1493	0.362425	3.17113	0.00151849	0.00497745
SCART1	131.666	1.14915	0.201539	5.7019	1.18E-08	7.00E-08
PAPD4	6016.26	1.14905	0.0501954	22.8914	5.65E-116	3.47E-114
EXTL3	2396.21	1.1482	0.0756222	15.1834	4.56E-52	1.23E-50
RAB13	686.637	1.14728	0.107368	10.6855	1.19E-26	1.68E-25
AC018638.6	20.2044	1.14678	0.350454	3.27226	0.0010669	0.00359498
LAMP2	11921.5	1.14594	0.0494917	23.1543	1.32E-118	8.29E-117
TMEM35B	667.127	1.14588	0.0741602	15.4514	7.38E-54	2.05E-52
AC136475.5	63.781	1.14546	0.181899	6.29725	3.03E-10	2.01E-09
SOCS3	593.714	1.1454	0.112345	10.1953	2.08E-24	2.74E-23
AC009126.1	78.6857	1.14521	0.189789	6.03411	1.60E-09	1.01E-08
STAT3	10257	1.14455	0.0455718	25.1152	3.39E-139	2.51E-137
AP002761.2	19.1954	1.14453	0.333716	3.42966	0.000604335	0.00212047
TRIM34	1974.59	1.14329	0.0548023	20.862	1.19E-96	5.96E-95
TNPO1	11773.3	1.14313	0.0717608	15.9298	3.94E-57	1.15E-55
LINC00884	121.679	1.14255	0.142304	8.02891	9.83E-16	9.03E-15
AC060766.4	41.2833	1.1425	0.226915	5.03493	4.78E-07	2.44E-06
MGAT4A	8745.97	1.14225	0.0887215	12.8746	6.26E-38	1.26E-36
OGFR	9577.59	1.14222	0.0898911	12.7067	5.43E-37	1.06E-35
AC011497.2	28.715	1.14014	0.35421	3.21881	0.00128722	0.00427516
LINC00565	41.8737	1.14009	0.219042	5.2049	1.94E-07	1.03E-06
POM121L7P	52.2603	1.13917	0.201356	5.65749	1.54E-08	8.98E-08
AC100861.1	37.1996	1.13862	0.270652	4.20696	2.59E-05	0.000110045
TICAM1	765.942	1.13834	0.117396	9.69662	3.12E-22	3.81E-21
SAMSN1	8616	1.13833	0.0581587	19.5729	2.63E-85	1.15E-83
TLK2	2541.07	1.13788	0.0704604	16.1492	1.15E-58	3.43E-57
MRPS18C	1194.94	1.13772	0.0891444	12.7626	2.65E-37	5.23E-36
ARL8A	1669.64	1.13741	0.0769811	14.7752	2.12E-49	5.39E-48
ALAS1	8163.98	1.13536	0.0613443	18.508	1.78E-76	6.83E-75
ERAP1	5011.24	1.13531	0.0565356	20.0813	1.08E-89	4.91E-88
MAP3K12	1088.98	1.13433	0.14776	7.67681	1.63E-14	1.41E-13
AC104162.2	142.693	1.1343	0.17058	6.64964	2.94E-11	2.09E-10
MAST4	250.201	1.13225	0.193686	5.84578	5.04E-09	3.07E-08
EMC7	2257.53	1.13089	0.0659816	17.1395	7.53E-66	2.49E-64
DLL3	43.4407	1.13027	0.227152	4.97584	6.50E-07	3.27E-06
RN7SKP36	41.479	1.13018	0.256729	4.40223	1.07E-05	4.75E-05
NPL	2813.52	1.12998	0.0631178	17.9027	1.12E-71	4.05E-70
LRRC3	367.835	1.12952	0.112836	10.0103	1.37E-23	1.76E-22
KIAA1958	1170.1	1.12921	0.081554	13.8462	1.34E-43	3.02E-42
PRELID2	40.379	1.12839	0.210286	5.36597	8.05E-08	4.43E-07
TMEM135	419.84	1.12592	0.164747	6.83422	8.25E-12	6.07E-11
GRB2	18687.2	1.12561	0.0724524	15.5359	1.98E-54	5.55E-53
AC009065.8	64.7328	1.12532	0.186969	6.01877	1.76E-09	1.11E-08
BMPR1A	1963.86	1.12447	0.0716324	15.6977	1.57E-55	4.46E-54
ERVK3-1	2663.41	1.12444	0.0551684	20.3819	2.42E-92	1.15E-90
BLOC1S2	3760.34	1.12424	0.0664187	16.9266	2.87E-64	9.31E-63
SH3GLB1	4458.8	1.12325	0.0652928	17.2033	2.51E-66	8.34E-65
COX5A	5405.37	1.1228	0.0858901	13.0725	4.73E-39	9.76E-38
CEBPB	5258.31	1.12153	0.132319	8.4759	2.33E-17	2.31E-16
VSIG10L	603.978	1.12108	0.0890897	12.5837	2.60E-36	4.97E-35
TBX19	362.004	1.11967	0.0967175	11.5767	5.41E-31	8.86E-30
WSCD1	23.2525	1.11884	0.301415	3.71198	0.000205645	0.000777021
NAIP	14426.1	1.11869	0.0426708	26.2168	1.71E-151	1.38E-149
SMIM29	940.541	1.11768	0.0858756	13.0151	1.00E-38	2.05E-37
BRF2	604.845	1.11581	0.13009	8.57722	9.72E-18	9.78E-17
MGST1	22.7892	1.11481	0.358169	3.11254	0.00185488	0.00596856
ARID5A	6994.78	1.11325	0.0910469	12.2272	2.23E-34	4.00E-33
H1F0	12712.1	1.11283	0.0725265	15.3437	3.90E-53	1.06E-51
2025-03-03	523.694	1.11172	0.12105	9.18399	4.15E-20	4.65E-19
DUSP5	5283.63	1.11168	0.0738576	15.0516	3.37E-51	8.96E-50
IER5L	811.998	1.11149	0.12795	8.68693	3.72E-18	3.82E-17
C12orf76	886.307	1.11107	0.0610278	18.2059	4.63E-74	1.72E-72
SLC36A1	3001.89	1.11096	0.0788488	14.0897	4.39E-45	1.03E-43
AC079921.2	65.4363	1.11064	0.188921	5.87884	4.13E-09	2.53E-08
GABBR1	63.3793	1.11054	0.317547	3.49723	0.000470112	0.00167549
PDLIM1P4	151.686	1.10838	0.12588	8.80505	1.31E-18	1.37E-17
PRTFDC1	166.086	1.10833	0.137022	8.08866	6.03E-16	5.60E-15
RRAGC	3054.57	1.1081	0.0631305	17.5526	5.69E-69	1.96E-67
AC021188.1	73.6499	1.10773	0.199405	5.55518	2.77E-08	1.59E-07
SNX11	3164.31	1.10629	0.064033	17.2769	7.03E-67	2.36E-65
RIPK2	1158.64	1.10525	0.0675897	16.3524	4.18E-60	1.28E-58
TLE4	2570.14	1.10511	0.0618536	17.8665	2.15E-71	7.70E-70
HIST3H2A	178.913	1.1033	0.140308	7.86343	3.74E-15	3.33E-14
HSPA6	473.219	1.10325	0.113268	9.7402	2.03E-22	2.50E-21
ZMYM4	4898.58	1.10323	0.055399	19.9143	3.06E-88	1.38E-86
AL133367.1	146.977	1.103	0.1396	7.90112	2.76E-15	2.48E-14
OCLN	95.1965	1.10296	0.195921	5.62959	1.81E-08	1.05E-07
DOPEY1	3934.35	1.10275	0.0605833	18.2021	4.96E-74	1.84E-72
AC055811.2	86.4879	1.10271	0.244541	4.50932	6.50E-06	2.96E-05
ELL2P1	23.5527	1.1026	0.31785	3.46895	0.000522505	0.00185021
DLAT	2418.98	1.10186	0.0674219	16.3427	4.90E-60	1.50E-58
TLR7	12678.3	1.10116	0.0693295	15.883	8.31E-57	2.42E-55
ACVR1C	47.2659	1.10071	0.347055	3.17156	0.00151624	0.00497061
CASKIN2	103.614	1.10021	0.228387	4.81729	1.46E-06	7.09E-06
TRGV7	33.1486	1.10012	0.275348	3.99539	6.46E-05	0.000261505
EFR3A	6698.06	1.09946	0.0808669	13.596	4.23E-42	9.26E-41
TMEM50A	5214.84	1.09903	0.0682172	16.1108	2.14E-58	6.37E-57
HTRA1	3219.19	1.09841	0.142713	7.69663	1.40E-14	1.21E-13
AP003068.1	24.5089	1.09762	0.355215	3.09002	0.00200141	0.00639011
SLC37A1	616.558	1.09758	0.107984	10.1643	2.86E-24	3.75E-23
STX11	1525.32	1.09712	0.0866956	12.6549	1.05E-36	2.04E-35
OGFR-AS1	37.4281	1.09691	0.335063	3.27374	0.00106132	0.00357766
GART	5619.09	1.09616	0.050259	21.8101	1.86E-105	1.02E-103
UBC	91048.7	1.09584	0.0856993	12.787	1.94E-37	3.84E-36
NDFIP2	97.2847	1.09541	0.213908	5.12093	3.04E-07	1.58E-06
ANXA3	81.2911	1.09518	0.179982	6.08493	1.17E-09	7.45E-09
FAM8A1	1183.79	1.09435	0.074854	14.6199	2.10E-48	5.22E-47
AC025580.2	44.8778	1.09431	0.2712	4.03509	5.46E-05	0.000222791
PARP1	8672.29	1.09416	0.0826117	13.2446	4.85E-40	1.02E-38
CBWD6	521.433	1.09414	0.120124	9.10841	8.36E-20	9.23E-19
NHLRC4	53.0065	1.09394	0.210047	5.20807	1.91E-07	1.01E-06
ATP13A1	6868	1.09363	0.0789659	13.8494	1.28E-43	2.90E-42
STK40	5322.31	1.09341	0.0852775	12.8218	1.24E-37	2.47E-36
ITPRIPL2	10539.8	1.09234	0.0542322	20.1419	3.17E-90	1.46E-88
LRRK2	15541.2	1.09174	0.0679967	16.0558	5.21E-58	1.54E-56
AC020915.5	61.5828	1.09168	0.35848	3.0453	0.00232449	0.00733708
ARHGAP10	207.86	1.09057	0.159622	6.83216	8.36E-12	6.15E-11
PECAM1	19025.6	1.09056	0.0702816	15.517	2.66E-54	7.44E-53
COPZ2	15.0845	1.09041	0.365014	2.98731	0.0028144	0.00875754
CPT1A	456.766	1.08887	0.133718	8.14302	3.86E-16	3.62E-15
SPATA25	29.6437	1.08834	0.30852	3.52761	0.000419329	0.00150627
RBM7	1759.46	1.08823	0.0961769	11.3148	1.11E-29	1.73E-28
FECH	2795.49	1.08816	0.0609088	17.8653	2.20E-71	7.85E-70
TMEM219	5070.97	1.08771	0.0748251	14.5367	7.10E-48	1.75E-46
NCCRP1	281.635	1.0873	0.147466	7.37324	1.67E-13	1.36E-12
KARS	7117.09	1.08671	0.0761011	14.2798	2.92E-46	7.00E-45
COQ2	1257.19	1.08556	0.0592849	18.3108	6.78E-75	2.55E-73
MAP3K5	2377.08	1.08227	0.0575549	18.8041	6.99E-79	2.79E-77
AL591895.1	66.4109	1.08208	0.201665	5.36573	8.06E-08	4.44E-07
ATP6V1A	11192.1	1.08082	0.0567911	19.0315	9.36E-81	3.84E-79
KIF13B	1503.12	1.0807	0.0848709	12.7334	3.86E-37	7.58E-36
AC010319.1	51.4228	1.08035	0.209021	5.16861	2.36E-07	1.24E-06
PARP15	265.508	1.08012	0.115489	9.35255	8.56E-21	9.83E-20
RIPK1	3776.1	1.07948	0.057951	18.6274	1.93E-77	7.50E-76
TMSB10	74389.8	1.07896	0.0966375	11.165	6.05E-29	9.20E-28
GRINA	8449.4	1.07889	0.0877242	12.2987	9.21E-35	1.68E-33
AL139384.1	100.937	1.07871	0.152342	7.08086	1.43E-12	1.11E-11
PJA1	500.365	1.07851	0.073889	14.5963	2.97E-48	7.35E-47
AC027097.1	178.818	1.07818	0.154522	6.97751	3.00E-12	2.28E-11
SASH1	1238.02	1.07804	0.0779632	13.8275	1.74E-43	3.91E-42
SLC2A3	7369.39	1.07686	0.0729183	14.7681	2.35E-49	5.98E-48
RAB35	3524.71	1.07661	0.0682085	15.784	4.01E-56	1.15E-54
DESI1	1558.65	1.07629	0.0693916	15.5103	2.95E-54	8.23E-53
ZNF277	1413.26	1.076	0.0865479	12.4324	1.74E-35	3.25E-34
RCN1	1297.64	1.07584	0.0746912	14.4038	4.90E-47	1.19E-45
RAB39B	92.9202	1.07564	0.181243	5.93476	2.94E-09	1.83E-08
SLPI	92.0005	1.07543	0.174268	6.17112	6.78E-10	4.40E-09
ME2	5512.15	1.07452	0.0620432	17.3189	3.38E-67	1.14E-65
AL033397.2	51.5581	1.0745	0.229713	4.67756	2.90E-06	1.37E-05
EDN1	573.389	1.07448	0.123854	8.67538	4.12E-18	4.22E-17
C1orf147	270.29	1.07444	0.136901	7.84827	4.22E-15	3.75E-14
FHL3	847.556	1.07347	0.0931109	11.529	9.43E-31	1.53E-29
AL353759.1	36.93	1.07272	0.249134	4.30577	1.66E-05	7.23E-05
ATP8B1	31.8935	1.07262	0.320152	3.35034	0.000807114	0.00277385
SGTB	760.398	1.07173	0.118716	9.02763	1.75E-19	1.91E-18
SLC38A7	2309.43	1.07128	0.0632206	16.9452	2.09E-64	6.80E-63
TMC4	61.2025	1.0709	0.301623	3.55046	0.000384552	0.00138977
TGFBR2	10187.5	1.07073	0.0572834	18.6918	5.77E-78	2.27E-76
SFT2D2	11575.9	1.0705	0.0859616	12.4533	1.34E-35	2.51E-34
SYP	81.8467	1.07023	0.184364	5.80499	6.44E-09	3.88E-08
SHISA5	6373.74	1.07012	0.0888526	12.0437	2.09E-33	3.69E-32
STAMBPL1	1936.3	1.06924	0.0595865	17.9443	5.32E-72	1.93E-70
ARHGEF12	1537.18	1.06921	0.07592	14.0834	4.81E-45	1.12E-43
ADPRM	337.616	1.06909	0.096582	11.0692	1.77E-28	2.65E-27
RAB3IL1	839.515	1.06902	0.145959	7.32406	2.41E-13	1.95E-12
ZC3H12D	1117.11	1.06893	0.0661713	16.1539	1.07E-58	3.18E-57
FCRLB	29.102	1.06793	0.302593	3.52927	0.000416705	0.00149721
LINC00623	334.427	1.0679	0.107065	9.97431	1.97E-23	2.52E-22
CLEC12A-AS1	73.9814	1.06773	0.204579	5.21915	1.80E-07	9.57E-07
BAK1	3451.11	1.06771	0.07214	14.8005	1.45E-49	3.73E-48
GGA2	12443.8	1.06679	0.0440704	24.2066	1.90E-129	1.29E-127
FABP5P7	404.369	1.06671	0.19062	5.59599	2.19E-08	1.27E-07
FGD2	15289.4	1.06655	0.0615033	17.3414	2.29E-67	7.76E-66
SLC25A34	101.246	1.06651	0.179733	5.93384	2.96E-09	1.83E-08
ACSL5	2333.61	1.06585	0.0515138	20.6907	4.20E-95	2.08E-93
RF00003	32.3642	1.06582	0.24959	4.27029	1.95E-05	8.41E-05
PLBD2	4431.79	1.06571	0.0889226	11.9847	4.27E-33	7.48E-32
TUBA1C	7713.99	1.0645	0.0716713	14.8525	6.70E-50	1.73E-48
SMU1	6337.09	1.06334	0.0575765	18.4684	3.71E-76	1.42E-74
CORIN	56.916	1.06278	0.220547	4.81882	1.44E-06	7.04E-06
PSAP	286875	1.06216	0.0669491	15.8652	1.10E-56	3.20E-55
KCNH4	45.0285	1.06198	0.266557	3.98406	6.77E-05	0.000273443
MELTF	301.081	1.06142	0.150184	7.06749	1.58E-12	1.21E-11
SLC8A1-AS1	550.436	1.06135	0.100353	10.5761	3.85E-26	5.33E-25
DNAJC15	2304.79	1.06116	0.0969068	10.9503	6.62E-28	9.70E-27
BIRC7	38.1229	1.06109	0.257262	4.12456	3.71E-05	0.000154834
AL161935.3	39.1094	1.0599	0.24169	4.38538	1.16E-05	5.11E-05
IDH2	14219.3	1.05989	0.0835893	12.6797	7.66E-37	1.49E-35
NECTIN4	26.9131	1.05955	0.350566	3.0224	0.0025078	0.00786875
AC080162.1	24.1729	1.05897	0.299586	3.53479	0.000408104	0.00146897
ABRACL	2901.21	1.05797	0.0855158	12.3716	3.72E-35	6.84E-34
NAPSB	20629.5	1.05786	0.0798586	13.2467	4.71E-40	9.88E-39
AC139495.1	131.123	1.05727	0.158242	6.6814	2.37E-11	1.69E-10
CARM1	1902.53	1.05702	0.10132	10.4325	1.76E-25	2.39E-24
MRPL27	1829.25	1.05395	0.0790782	13.3279	1.59E-40	3.38E-39
EPOP	244.539	1.05386	0.132113	7.97695	1.50E-15	1.36E-14
PDIA6	8632.27	1.05362	0.0663543	15.8787	8.90E-57	2.59E-55
SLC6A12	889.769	1.05289	0.165367	6.36698	1.93E-10	1.29E-09
LBX2-AS1	71.5764	1.05258	0.217013	4.85031	1.23E-06	6.06E-06
SIAH2	700.067	1.05238	0.0789287	13.3333	1.48E-40	3.15E-39
KPNA1	5445.78	1.05231	0.0564484	18.6419	1.47E-77	5.74E-76
TSC22D1	307.742	1.05194	0.126513	8.31488	9.18E-17	8.83E-16
LGALS9B	48.2392	1.05088	0.245456	4.28135	1.86E-05	8.03E-05
AL139260.1	33.0933	1.05077	0.265391	3.95934	7.52E-05	0.000301417
PLEKHA3	546.421	1.04828	0.148977	7.03649	1.97E-12	1.51E-11
LIPG	7460.28	1.04768	0.0518325	20.2128	7.56E-91	3.52E-89
POMP	5330.48	1.04705	0.0796482	13.146	1.79E-39	3.73E-38
CYB561	119.73	1.04702	0.154668	6.76946	1.29E-11	9.41E-11
ACVRL1	392.11	1.04499	0.120599	8.66496	4.52E-18	4.62E-17
CBWD3	2266.85	1.04438	0.0592268	17.6336	1.36E-69	4.73E-68
ZC4H2	134.296	1.04415	0.152821	6.83252	8.34E-12	6.14E-11
BMPR2	5169.76	1.0437	0.0850805	12.2672	1.36E-34	2.46E-33
CNDP2	24451.6	1.04359	0.0623529	16.7368	7.07E-63	2.25E-61
PSMC4	18273.6	1.04353	0.0924853	11.2832	1.59E-29	2.46E-28
GBP5	10647.3	1.04314	0.334457	3.11891	0.00181521	0.00585045
SERPINB1	8180.04	1.04307	0.0785808	13.2739	3.28E-40	6.91E-39
MGAM2	122.309	1.04202	0.290125	3.59163	0.000328616	0.00120168
AC100830.2	18.9799	1.04075	0.336359	3.09416	0.0019737	0.00631555
PLAC8	29111.1	1.04044	0.0910008	11.4333	2.85E-30	4.56E-29
RIPK3	1587.45	1.04007	0.064062	16.2354	2.83E-59	8.59E-58
NINJ1	11671.5	1.03954	0.0927277	11.2107	3.61E-29	5.55E-28
CCDC134	260.693	1.03875	0.109281	9.50531	1.99E-21	2.35E-20
NLN	1574.52	1.03779	0.0829218	12.5153	6.16E-36	1.16E-34
SP100	8758.97	1.0371	0.0455635	22.7617	1.10E-114	6.60E-113
AC005480.1	143.048	1.0367	0.209778	4.94192	7.74E-07	3.86E-06
AL445933.1	34.0367	1.03392	0.283241	3.65032	0.000261917	0.000972534
PSMD14	3519.18	1.03364	0.0771002	13.4065	5.54E-41	1.19E-39
TTC3P1	50.3422	1.0335	0.218018	4.74044	2.13E-06	1.02E-05
UVRAG	3081.53	1.03331	0.0753264	13.7178	7.94E-43	1.77E-41
ASAP1	4566.06	1.03285	0.0471384	21.911	2.04E-106	1.13E-104
CTRL	128.74	1.03126	0.188587	5.46834	4.54E-08	2.55E-07
RRAS	258.023	1.03077	0.130842	7.87794	3.33E-15	2.98E-14
PSD3	391.242	1.02972	0.145567	7.07388	1.51E-12	1.16E-11
NREP	623.406	1.02928	0.0929405	11.0746	1.67E-28	2.50E-27
MRPS18A	1172.5	1.02916	0.104105	9.88571	4.80E-23	6.03E-22
SYT17	652.99	1.0291	0.0810567	12.696	6.22E-37	1.22E-35
GMDS	470.206	1.02904	0.10287	10.0034	1.47E-23	1.88E-22
MCUB	1551.36	1.02862	0.110223	9.33217	1.04E-20	1.19E-19
P2RX5	100.516	1.02788	0.200135	5.13595	2.81E-07	1.47E-06
IFNGR2	8915.39	1.02719	0.0515288	19.9343	2.05E-88	9.25E-87
FAM129A	9442.46	1.027	0.0518149	19.8206	1.98E-87	8.80E-86
LINC02175	33.4723	1.02676	0.300224	3.42	0.000626213	0.00218971
ITGA3	154.907	1.02664	0.239025	4.29513	1.75E-05	7.56E-05
MSMO1	7003.29	1.02614	0.0577998	17.7533	1.63E-70	5.74E-69
KAZN	39.4757	1.02515	0.240016	4.27119	1.94E-05	8.38E-05
DENND1A	1992.26	1.02407	0.0899835	11.3806	5.22E-30	8.23E-29
TOM1	6665.72	1.02358	0.0810545	12.6282	1.48E-36	2.85E-35
UBA6-AS1	498.518	1.02301	0.097762	10.4643	1.26E-25	1.72E-24
U2AF1L5	1697.15	1.02286	0.20846	4.90674	9.26E-07	4.60E-06
P2RX4	5670.47	1.02274	0.0783174	13.0589	5.66E-39	1.16E-37
FBXO8	563.544	1.02227	0.0902476	11.3274	9.60E-30	1.50E-28
CHRNB1	459.747	1.02219	0.102493	9.97326	2.00E-23	2.54E-22
CD2AP	4919.64	1.01995	0.0933832	10.9221	9.03E-28	1.32E-26
[truncated: 7,650 more rows]

## Sheet: gamma_vs_ctrl_DEGs
Gene	baseMean	log2FoldChange	lfcSE	stat	pvalue	padj
CXCL9	18060.7	18.1444	1.02192	17.7551	1.57E-70	7.73E-69
CXCL11	764.865	12.9947	1.02406	12.6894	6.77E-37	1.72E-35
GBP5	10647.3	12.8636	0.260029	49.47	0	0
GBP2	1777.33	12.1909	0.516723	23.5928	4.57E-123	4.51E-121
UBD	391.682	11.8882	1.01113	11.7573	6.47E-32	1.44E-30
AL591468.1	188.204	11.3823	1.02599	11.094	1.34E-28	2.70E-27
GBP1	9793.5	11.3322	0.246804	45.9156	0	0
CXCL10	19855	10.9316	0.190138	57.493	0	0
AL645922.1	89.45	10.2085	1.29093	7.90783	2.62E-15	2.99E-14
IDO1	24532.4	10.1764	0.119665	85.0405	0	0
AC007991.2	95.6757	9.78656	1.08174	9.04704	1.47E-19	2.08E-18
CCL25	107.593	9.78618	1.00934	9.69565	3.15E-22	5.02E-21
GBP4	13959.5	9.53813	0.124087	76.8663	0	0
AC122685.1	23.7247	9.27957	2.15461	4.30684	1.66E-05	8.40E-05
MYO7B	123.132	9.11424	0.798927	11.4081	3.81E-30	8.03E-29
CCL8	252.186	9.07625	1.03136	8.80028	1.36E-18	1.84E-17
SOCS1	1897.89	9.0641	0.215683	42.0252	0	0
EBF4	89.5074	8.61159	0.829254	10.3847	2.91E-25	5.30E-24
GVINP1	531.901	8.1283	0.28006	29.0234	3.33E-185	5.50E-183
PTGES3P1	10.0661	8.05477	1.09584	7.35033	1.98E-13	2.02E-12
GBP1P1	156.274	7.88565	0.41493	19.0048	1.56E-80	8.83E-79
ACOD1	89.6473	7.80194	0.608681	12.8178	1.30E-37	3.37E-36
MYH7	18.1727	7.75381	1.05666	7.33801	2.17E-13	2.21E-12
AL162414.1	11.7148	7.70404	1.06993	7.20053	6.00E-13	5.93E-12
SERPING1	3777.83	7.65966	0.130998	58.4718	0	0
IL31RA	95.8393	7.59632	0.454644	16.7083	1.14E-62	4.99E-61
AC011997.1	11.4609	7.4474	1.09271	6.81555	9.39E-12	8.59E-11
GKN3P	7.6865	7.42647	1.13735	6.5296	6.59E-11	5.71E-10
DOK5	28.0489	7.39504	0.874137	8.45983	2.68E-17	3.41E-16
CLEC6A	6.57159	7.36841	1.1743	6.27475	3.50E-10	2.87E-09
LHFPL1	170.488	7.28817	0.375044	19.4328	4.07E-84	2.50E-82
RARRES3	5154.93	7.28165	0.11981	60.7766	0	0
IL15RA	179.88	7.2732	0.478603	15.1967	3.72E-52	1.36E-50
CD38	763.68	7.09034	0.172247	41.1637	0	0
APOL3	5855.8	7.0645	0.084095	84.0063	0	0
LIPM	93.0908	7.01503	0.43622	16.0814	3.44E-58	1.41E-56
AC005515.1	125.173	6.98542	0.351353	19.8815	5.89E-88	3.88E-86
SYNC	9.27369	6.97239	1.10909	6.2866	3.25E-10	2.67E-09
AC000068.3	20.3752	6.96382	1.74092	4.00008	6.33E-05	0.000295749
CLIC5	180.577	6.91904	1.00944	6.85433	7.16E-12	6.61E-11
PAH	32.6747	6.89926	1.03422	6.67095	2.54E-11	2.25E-10
INSM1	88.8418	6.82723	0.417848	16.339	5.21E-60	2.18E-58
AC007991.4	165.191	6.75645	0.33655	20.0756	1.21E-89	8.11E-88
AL139352.1	72.0689	6.75547	1.04881	6.44107	1.19E-10	1.01E-09
SLC9C2	15.6225	6.70635	1.26037	5.32092	1.03E-07	6.78E-07
AC093063.1	3.91442	6.70068	1.2427	5.39202	6.97E-08	4.65E-07
ASCL1	31.1192	6.64571	0.859538	7.73173	1.06E-14	1.17E-13
HAPLN3	1751.78	6.62966	0.111241	59.5972	0	0
MNDA	4484.69	6.62268	0.199038	33.2734	9.35E-243	2.20E-240
Z95114.3	15.3882	6.57274	1.04859	6.26815	3.65E-10	2.99E-09
CCL19	53.8766	6.52787	0.541294	12.0598	1.72E-33	3.97E-32
ETV7	860.809	6.51955	0.170368	38.2675	0	0
HEPH	15.3426	6.51501	1.07058	6.08551	1.16E-09	9.15E-09
ANKRD22	1601.26	6.49	0.113737	57.0614	0	0
NGFR	6.27074	6.43978	1.11979	5.75088	8.88E-09	6.46E-08
VSX2	4.01798	6.42359	1.25738	5.10873	3.24E-07	2.02E-06
IDO2	336.427	6.40806	0.32537	19.6947	2.40E-86	1.53E-84
NAT8B	13.3922	6.37405	1.07107	5.95113	2.66E-09	2.04E-08
USP30-AS1	411.639	6.35285	0.246362	25.7866	1.25E-146	1.56E-144
KRT18P22	17.8277	6.27306	0.874907	7.16997	7.50E-13	7.36E-12
HGF	77.2171	6.25017	0.452318	13.8181	1.98E-43	5.97E-42
Z84484.1	3.75211	6.23327	1.26592	4.92392	8.48E-07	5.04E-06
AL592431.1	4.41173	6.22712	1.17186	5.31388	1.07E-07	7.04E-07
SECTM1	3895.83	6.22705	0.119871	51.9479	0	0
GPR31	95.3109	6.21013	0.505392	12.2877	1.05E-34	2.52E-33
FRAS1	5.16283	6.17756	1.29072	4.78612	1.70E-06	9.77E-06
LINC01556	6.88579	6.16132	1.10755	5.56301	2.65E-08	1.84E-07
CD274	3128.86	6.1541	0.115249	53.3981	0	0
TFAP2A-AS1	2.63061	6.12842	1.41043	4.34506	1.39E-05	7.12E-05
APOL4	3129.96	6.12772	0.0985169	62.1997	0	0
ENTHD1	5.86012	6.11517	1.11552	5.48192	4.21E-08	2.87E-07
CIB3	5.55229	6.09642	1.16813	5.21896	1.80E-07	1.15E-06
OR6C2	2.72281	6.0833	1.29586	4.69441	2.67E-06	1.50E-05
NAT8	172.58	6.07134	0.659324	9.20844	3.31E-20	4.84E-19
AC026108.1	5.77589	6.03984	1.18158	5.11165	3.19E-07	1.99E-06
HCG4P11	49.5651	6.00338	0.654296	9.17533	4.50E-20	6.55E-19
OR1X1P	4.43381	6.00094	1.18704	5.05538	4.30E-07	2.64E-06
OACYLP	6.63071	5.96029	1.24742	4.77809	1.77E-06	1.01E-05
PRDM8	13.3416	5.9242	1.02497	5.77989	7.47E-09	5.49E-08
GRIN3A	2835.98	5.91454	0.0894964	66.0869	0	0
PRAME	30.0549	5.89253	0.701787	8.39647	4.60E-17	5.80E-16
GUCY2F	7.01574	5.86849	1.11667	5.25535	1.48E-07	9.55E-07
EPB41L4A-AS2	2.69704	5.81175	1.23862	4.69212	2.70E-06	1.52E-05
P2RY14	290.419	5.78344	0.178916	32.3249	3.13E-229	6.75E-227
AC023825.2	10.1027	5.75179	1.10458	5.20723	1.92E-07	1.23E-06
LINC01948	2.62954	5.7508	1.27567	4.50808	6.54E-06	3.49E-05
IL6	110.9	5.74082	0.500925	11.4605	2.08E-30	4.43E-29
AC239600.1	3.52053	5.71773	1.22417	4.67072	3.00E-06	1.67E-05
MT2A	2986.59	5.71556	0.140572	40.6594	0	0
HLA-F	5011.75	5.70891	0.0861039	66.3026	0	0
CLEC4D	2.17218	5.66259	1.41253	4.00882	6.10E-05	0.000285613
AC073072.1	5.79905	5.65739	1.18126	4.7893	1.67E-06	9.62E-06
TENM3	28.5876	5.65061	0.651342	8.67533	4.12E-18	5.46E-17
NEURL3	53.386	5.6341	0.561238	10.0387	1.03E-23	1.75E-22
ISL2	10.6319	5.60995	0.935937	5.99394	2.05E-09	1.58E-08
WARS	57587.3	5.59978	0.0530971	105.463	0	0
S1PR1	4.7351	5.5787	1.21199	4.60291	4.17E-06	2.28E-05
ATP13A2	2037.12	5.57448	0.123368	45.1858	0	0
KCNJ10	132.074	5.55463	0.29756	18.6672	9.14E-78	5.02E-76
PRKD1	5.76284	5.5465	1.27363	4.35486	1.33E-05	6.84E-05
OR6C70	1.75467	5.54237	1.56235	3.54746	0.000388957	0.00159837
INSRR	5.3394	5.53327	1.11319	4.97062	6.67E-07	4.01E-06
AC008940.1	2.61848	5.52942	1.27416	4.33968	1.43E-05	7.29E-05
AP002358.2	3.91344	5.50595	1.17705	4.67774	2.90E-06	1.62E-05
PZP	31.3073	5.49176	0.504313	10.8896	1.29E-27	2.52E-26
AIM2	35.0836	5.44083	0.548593	9.91778	3.48E-23	5.79E-22
PLS3	66.9051	5.43768	0.440649	12.3402	5.50E-35	1.33E-33
AC007362.1	6.74699	5.42472	1.08612	4.99457	5.90E-07	3.56E-06
PLEKHG7	2.71305	5.39945	1.29276	4.1767	2.96E-05	0.000145036
AC012363.1	13.3654	5.3993	0.743213	7.26482	3.74E-13	3.73E-12
AC011500.2	1.9944	5.38568	1.2903	4.17396	2.99E-05	0.000146638
CCL7	6.34151	5.33893	1.16379	4.58753	4.49E-06	2.45E-05
PDCD1LG2	893.902	5.27211	0.122012	43.2098	0	0
C2	1822.26	5.26793	0.11228	46.9178	0	0
SDC3	146.442	5.25924	0.409296	12.8495	8.66E-38	2.24E-36
GJA4	12.4618	5.25552	1.07715	4.87911	1.07E-06	6.27E-06
SMIM9	1.60185	5.2518	1.5043	3.49118	0.000480887	0.00194352
VCAM1	144.287	5.24021	0.491688	10.6576	1.61E-26	3.03E-25
TBX21	8.37944	5.22671	0.845947	6.17853	6.47E-10	5.18E-09
MGAM2	122.309	5.22539	0.245739	21.264	2.45E-100	1.92E-98
GRM8	5.61924	5.20643	1.09578	4.75136	2.02E-06	1.15E-05
OTOF	8928.4	5.20511	0.251592	20.6887	4.38E-95	3.18E-93
LINC02555	27.3959	5.2041	0.504429	10.3168	5.91E-25	1.07E-23
SLCO5A1	182.69	5.203	0.24491	21.2445	3.71E-100	2.90E-98
AP003721.3	1.57248	5.2021	1.41899	3.66605	0.000246323	0.00104677
FCGR3B	30.4105	5.1982	0.754167	6.89264	5.48E-12	5.08E-11
AC083837.1	50.5106	5.16498	0.38786	13.3166	1.85E-40	5.22E-39
LAG3	2005.74	5.15376	0.163316	31.557	1.44E-218	3.01E-216
CFB	511.146	5.1502	0.268421	19.187	4.75E-82	2.77E-80
SPIC	1.43379	5.12638	1.4969	3.42467	0.000615545	0.00243897
CARD17	13.4308	5.11915	0.72036	7.10638	1.19E-12	1.16E-11
DOK6	19.0583	5.11863	0.813293	6.2937	3.10E-10	2.55E-09
ZC3H11B	87.5666	5.11538	0.299248	17.0941	1.64E-65	7.38E-64
CD226	567.161	5.10591	0.141635	36.0498	1.39E-284	4.56E-282
CLLU1OS	1.85434	5.08643	1.51027	3.3679	0.000757439	0.00295341
CD7	83.6808	5.08192	0.295233	17.2132	2.11E-66	9.65E-65
FCRL6	201.902	5.07534	0.182603	27.7943	5.08E-170	7.45E-168
UNC5C	7.75478	5.07475	1.16497	4.35613	1.32E-05	6.80E-05
GNG11	3.56642	5.07226	1.2341	4.11008	3.96E-05	0.000190239
CALHM6	4157.92	5.05265	0.0988641	51.107	0	0
TAP1	19226.6	5.03985	0.067822	74.31	0	0
AC002480.4	6.26199	5.03593	1.12342	4.48267	7.37E-06	3.91E-05
STAT1	74163.4	5.00709	0.0390262	128.301	0	0
C1DP5	3.78454	5.00118	1.2221	4.09229	4.27E-05	0.000204555
AC016717.2	1.31613	4.99853	1.6685	2.99582	0.00273705	0.00956977
AL133240.1	1.32885	4.99512	1.53152	3.26155	0.00110803	0.00419258
LINC00885	1.45112	4.99389	1.47256	3.39129	0.000695642	0.00273236
RAPGEF5	39.9211	4.98447	0.64473	7.73111	1.07E-14	1.17E-13
AC119427.1	1.37392	4.97599	1.6422	3.03008	0.00244486	0.00864632
SALL4P5	2.92346	4.94246	1.25607	3.93484	8.33E-05	0.000381615
SLCO2A1	24.5816	4.93143	1.35016	3.65247	0.000259729	0.0011005
HLA-G	8.85005	4.93003	1.10644	4.45575	8.36E-06	4.41E-05
SLAMF8	7887.3	4.91657	0.0793453	61.9642	0	0
FAM225A	276.29	4.88563	0.167471	29.173	4.27E-187	7.17E-185
SYNPO	262.954	4.88327	0.200071	24.4077	1.42E-131	1.55E-129
NRP2	388.072	4.87556	0.168347	28.9613	2.02E-184	3.32E-182
EXOC3L4	37.1506	4.84704	0.468645	10.3427	4.52E-25	8.17E-24
CFH	241.207	4.8383	0.211803	22.8435	1.70E-115	1.60E-113
HCAR3	44.9785	4.82812	0.412307	11.71	1.13E-31	2.49E-30
SLC30A10	174.075	4.82645	0.247273	19.5187	7.62E-85	4.79E-83
COL1A2	44.1109	4.80608	0.452136	10.6297	2.17E-26	4.08E-25
AC083805.1	2.86283	4.80389	1.47271	3.26194	0.00110652	0.00418795
FCGR3A	3390.81	4.79961	0.090119	53.2586	0	0
KCNE1B	5.2284	4.79017	1.23503	3.8786	0.00010506	0.000474512
IRF1	14473.3	4.77459	0.0737766	64.7169	0	0
CRTAM	14.0032	4.77277	0.602256	7.92481	2.28E-15	2.61E-14
DCAF12L2	2.18665	4.76283	1.35209	3.52256	0.000427402	0.00174345
ELOVL3	86.2264	4.75839	0.322995	14.7321	4.01E-49	1.37E-47
DNAJC5B	37.1573	4.74838	0.429272	11.0615	1.93E-28	3.86E-27
PPP4R4	2.03636	4.73882	1.34269	3.52935	0.000416586	0.00170222
TMEM54	3.88242	4.72383	1.2139	3.89145	9.96E-05	0.000451964
IFITM4P	2.5949	4.72108	1.26606	3.72896	0.000192273	0.000832128
GJB2	9.47404	4.70644	0.747147	6.29921	2.99E-10	2.47E-09
IFI27	21788	4.68856	0.15133	30.9823	9.32E-211	1.91E-208
FOXC1	30.3154	4.67022	0.685417	6.81369	9.51E-12	8.70E-11
HMCN1	14.112	4.65561	0.889418	5.23444	1.65E-07	1.06E-06
LGALS2	20.2797	4.61693	0.599973	7.69523	1.41E-14	1.54E-13
GRIP2	88.8397	4.60887	0.365871	12.597	2.19E-36	5.48E-35
LGALS3BP	9476.11	4.59793	0.0881903	52.1364	0	0
AC006974.2	71.9282	4.58629	0.467044	9.81982	9.25E-23	1.51E-21
ADAM12	133.258	4.57205	0.301203	15.1793	4.85E-52	1.77E-50
AC026369.3	4.0943	4.56731	1.12493	4.06009	4.91E-05	0.00023226
SLC6A12	889.769	4.55957	0.159495	28.5875	9.60E-180	1.51E-177
LINC02471	66.457	4.55677	0.336034	13.5604	6.87E-42	2.00E-40
LINC01857	45.1036	4.5525	0.381239	11.9413	7.21E-33	1.64E-31
LINC02154	5.03918	4.55175	1.0339	4.40252	1.07E-05	5.57E-05
RPS27P16	3.51427	4.55099	1.2516	3.63615	0.000276746	0.00116576
TNFAIP6	28.6064	4.53096	0.55392	8.17982	2.84E-16	3.44E-15
HCAR2	17.9673	4.51095	0.53201	8.47907	2.27E-17	2.90E-16
C10orf128	833.807	4.50764	0.13189	34.1771	5.29E-256	1.35E-253
HRASLS2	37.172	4.50335	1.05096	4.28497	1.83E-05	9.22E-05
ALMS1P1	249.786	4.50314	0.368774	12.2111	2.71E-34	6.42E-33
MCHR1	1.99488	4.50297	1.39478	3.22845	0.00124465	0.00466312
AL157871.2	134.697	4.49462	0.228171	19.6985	2.22E-86	1.43E-84
DGKG	150.21	4.48582	0.30623	14.6485	1.38E-48	4.63E-47
HCG4P8	3.24302	4.48351	1.23558	3.62866	0.000284898	0.00119818
NLRC5	3854.94	4.47617	0.0976286	45.849	0	0
HLA-U	26.6027	4.46827	0.579981	7.70418	1.32E-14	1.44E-13
ERAP2	5705.3	4.46711	0.0769489	58.0529	0	0
BCL2L14	98.8131	4.45263	0.251443	17.7083	3.62E-70	1.76E-68
SMOC1	212.843	4.45207	0.195863	22.7306	2.23E-114	2.07E-112
IL32	175.691	4.44785	0.224197	19.839	1.37E-87	8.98E-86
AC015468.3	21.0539	4.44399	1.06406	4.17645	2.96E-05	0.000145166
LIF	26.9194	4.44372	0.412053	10.7843	4.08E-27	7.84E-26
SLC24A4	139.709	4.44016	0.278092	15.9665	2.19E-57	8.77E-56
AC004921.1	66.9149	4.42062	0.284011	15.5649	1.26E-54	4.80E-53
AL513493.1	21.5907	4.41465	0.465924	9.47506	2.67E-21	4.07E-20
CAMK1G	6.72121	4.4097	1.04853	4.20562	2.60E-05	0.000128659
LINC01546	2.29821	4.40718	1.33136	3.31028	0.00093204	0.00357539
BOLL	3.51276	4.40493	1.13687	3.87461	0.000106795	0.000481817
LINC01095	2.87604	4.40254	1.23753	3.55751	0.000374386	0.00154331
RPL23AP1	13.9448	4.40171	0.702304	6.26752	3.67E-10	3.00E-09
TNFSF10	17678.4	4.39798	0.0824214	53.3597	0	0
MFAP2	2.01294	4.37915	1.35093	3.24157	0.00118874	0.00447278
SLC12A3	603.652	4.3741	0.138125	31.6677	4.33E-220	9.12E-218
THAP12P7	17.6392	4.37248	0.555435	7.87217	3.49E-15	3.95E-14
GLDN	256.401	4.36545	0.165538	26.3713	2.93E-153	3.79E-151
AC026369.1	2.04228	4.33069	1.33174	3.25191	0.00114632	0.00432572
AL445309.1	20.1472	4.32689	0.481285	8.99028	2.47E-19	3.46E-18
EGLN3	4.46636	4.31884	1.07243	4.02714	5.65E-05	0.000265289
IFI44L	23826.1	4.31372	0.121982	35.3636	6.20E-274	1.83E-271
DDO	10.7433	4.31363	0.768418	5.61365	1.98E-08	1.40E-07
GPR158	6.31004	4.31303	0.782733	5.51022	3.58E-08	2.46E-07
SMTNL1	325.318	4.29566	0.191102	22.4784	6.75E-112	6.04E-110
MTTP	11.2794	4.29346	0.81012	5.29978	1.16E-07	7.58E-07
IL22RA2	7.97982	4.29128	0.705451	6.08304	1.18E-09	9.28E-09
PDE1C	10.4516	4.28016	0.921161	4.64649	3.38E-06	1.87E-05
LIMCH1	19.5338	4.27937	0.863475	4.95598	7.20E-07	4.30E-06
LILRB3	162.657	4.27361	0.206352	20.7103	2.80E-95	2.05E-93
FNDC1	7.57773	4.24895	0.735418	5.7776	7.58E-09	5.56E-08
MIR4645	5.59272	4.24538	0.908214	4.67443	2.95E-06	1.65E-05
IFIT1B	8.21107	4.23671	1.17975	3.59118	0.000329179	0.00137045
HCP5	2251.86	4.23365	0.0777352	54.4624	0	0
AC002480.1	70.2791	4.21293	0.768474	5.4822	4.20E-08	2.87E-07
OR1X5P	2.02467	4.2015	1.36665	3.0743	0.00210996	0.00756959
DPYS	17.9085	4.19546	0.520801	8.05578	7.90E-16	9.29E-15
C15orf48	1522.12	4.19407	0.0952282	44.0424	0	0
IFIT2	40594.5	4.19361	0.0700815	59.8391	0	0
RPS24P17	30.2126	4.18964	0.367868	11.389	4.74E-30	9.96E-29
ULK4P3	3.28857	4.1863	1.33632	3.1327	0.00173204	0.00632114
AL592431.2	2.34223	4.18546	1.37774	3.03792	0.00238217	0.00843803
OR52N4	14.9691	4.17267	0.731183	5.70674	1.15E-08	8.31E-08
HMX3	1.73618	4.16789	1.30605	3.19121	0.00141677	0.00525822
ACHE	23.1014	4.16671	0.460392	9.05035	1.43E-19	2.03E-18
AL157871.3	26.3788	4.16622	0.467694	8.90799	5.20E-19	7.19E-18
BTN3A3	1339.93	4.14944	0.0949466	43.7029	0	0
CD200	35.7978	4.14933	0.359602	11.5387	8.42E-31	1.81E-29
NPR1	14.178	4.14843	0.619775	6.69345	2.18E-11	1.94E-10
KREMEN1	66.9629	4.13677	0.251485	16.4494	8.47E-61	3.60E-59
DCLRE1CP1	16.0182	4.13338	0.522387	7.91249	2.52E-15	2.88E-14
ISG20	8068.57	4.13014	0.125231	32.9802	1.56E-238	3.58E-236
BAHCC1	142.005	4.13007	0.709343	5.82239	5.80E-09	4.31E-08
F3	18.6895	4.12967	0.448248	9.21292	3.17E-20	4.64E-19
STEAP1B	132.875	4.12414	0.277208	14.8774	4.62E-50	1.62E-48
PPP1R2P6	3.08998	4.1172	1.21691	3.38331	0.000716171	0.00280613
BIRC3	2110.33	4.11554	0.116692	35.2684	1.79E-272	5.19E-270
LINC00607	54.6308	4.11514	0.426108	9.65751	4.57E-22	7.26E-21
APOL1	3501.13	4.09773	0.0646718	63.3619	0	0
GCH1	2716.74	4.09548	0.090069	45.4704	0	0
ETV3L	2.41885	4.08663	1.2662	3.22748	0.00124887	0.0046771
AL365226.2	7.9341	4.07973	0.675201	6.04224	1.52E-09	1.19E-08
HCRTR2	4.75783	4.0796	0.868728	4.69607	2.65E-06	1.49E-05
CKMT1B	4.99335	4.04526	0.940805	4.29978	1.71E-05	8.66E-05
NBPF7	8.16666	4.04475	1.14793	3.52352	0.000425852	0.00173762
KCNH2	4.98249	4.04332	0.899085	4.49715	6.89E-06	3.67E-05
AC111006.1	24.3487	4.0433	0.448132	9.02255	1.84E-19	2.60E-18
BATF2	2481.64	4.03895	0.090641	44.5599	0	0
MIR542	2.14496	4.0248	1.26935	3.17075	0.00152047	0.00560563
TCAF2P1	5.8363	4.02313	1.13849	3.53375	0.000409703	0.0016767
ACVR1C	47.2659	3.99575	0.297576	13.4277	4.16E-41	1.19E-39
NPTX1	11.3507	3.99575	0.684599	5.83663	5.33E-09	3.97E-08
AC007406.4	2.87649	3.99307	1.25422	3.18372	0.00145397	0.00538384
EPSTI1	17089.2	3.98128	0.0805373	49.434	0	0
TMEM176B	6617.96	3.97913	0.0813428	48.918	0	0
GBP3	2785.56	3.97851	0.0886973	44.8549	0	0
TCN2	620.156	3.97836	0.156849	25.3642	6.26E-142	7.57E-140
AC007036.1	60.5492	3.97403	0.323647	12.2789	1.18E-34	2.81E-33
PRPH	5.42724	3.96383	0.864593	4.58462	4.55E-06	2.48E-05
AC006058.4	9.62469	3.95674	0.606586	6.52297	6.89E-11	5.96E-10
TMEM176A	2192.71	3.94835	0.102418	38.5513	0	0
MDGA1	36.1078	3.94679	0.897452	4.39777	1.09E-05	5.68E-05
GIMAP7	37.9	3.93629	0.347853	11.316	1.09E-29	2.27E-28
OPTN	514.485	3.93153	0.136909	28.7165	2.38E-181	3.80E-179
CADPS2	13.0106	3.92457	0.598083	6.56191	5.31E-11	4.64E-10
PPP1R14A	2.79779	3.90855	1.26526	3.08913	0.00200747	0.00723093
SAA2	13.4388	3.8917	0.534679	7.27857	3.37E-13	3.38E-12
DUSP13	2.86711	3.88744	1.27821	3.04132	0.0023554	0.00835652
MUC1	36.9602	3.8853	0.714346	5.43896	5.36E-08	3.62E-07
LINC01494	3.91851	3.87314	1.20842	3.20512	0.00135005	0.00502412
A2MP1	39.6059	3.87189	0.493492	7.8459	4.30E-15	4.84E-14
NRN1	78.9155	3.86697	0.256833	15.0563	3.14E-51	1.13E-49
CXCR2P1	852.413	3.85465	0.229018	16.8312	1.44E-63	6.39E-62
SLAMF7	23826.2	3.84624	0.04841	79.4512	0	0
CCR7	4058.36	3.84149	0.125039	30.7224	2.86E-207	5.74E-205
PLEKHH1	1698.85	3.82611	0.133973	28.5588	2.18E-179	3.41E-177
IFIT3	41639.6	3.82305	0.0689758	55.4259	0	0
HLA-A	38864.7	3.81176	0.0915948	41.6155	0	0
SIGLEC8	410.107	3.8082	0.159375	23.8946	3.48E-126	3.54E-124
SMO	53.4628	3.80078	0.309301	12.2883	1.05E-34	2.50E-33
TMEM229B	4402.61	3.79319	0.106363	35.6626	1.50E-278	4.57E-276
RTP4	1255.15	3.79181	0.111778	33.9226	3.10E-252	7.72E-250
HLA-B	51943.2	3.78995	0.0775173	48.8917	0	0
NKG7	239.972	3.78456	0.158356	23.8991	3.13E-126	3.20E-124
RARRES2	151.337	3.76821	0.178664	21.0911	9.61E-99	7.35E-97
RUFY4	1370.95	3.76316	0.135162	27.8419	1.35E-170	1.99E-168
SCG3	13.5462	3.75728	0.482802	7.78223	7.13E-15	7.94E-14
AP003031.2	2.96424	3.75021	1.21777	3.07957	0.00207296	0.00745148
ZDHHC4P1	59.8589	3.74695	0.380406	9.84987	6.86E-23	1.13E-21
CR1L	4.79995	3.7394	1.18698	3.15034	0.00163083	0.00597894
C1orf226	8.95894	3.73622	0.770604	4.84844	1.24E-06	7.25E-06
SYNPO2	172.148	3.72122	0.166608	22.3351	1.69E-110	1.48E-108
AKAP7	119.915	3.71854	0.27508	13.518	1.22E-41	3.53E-40
KCNMA1	155.922	3.71023	0.249517	14.8696	5.19E-50	1.82E-48
ECE1	56.0572	3.70044	0.347218	10.6574	1.61E-26	3.04E-25
VNN2	138.867	3.67301	0.219984	16.6967	1.39E-62	6.02E-61
CD80	1093.41	3.66527	0.0925917	39.5852	0	0
TRPM1	3.74769	3.66172	1.04603	3.50058	0.000464251	0.00188182
AC116424.1	9.63231	3.65034	0.619658	5.8909	3.84E-09	2.90E-08
TSPAN9	38.4275	3.64538	0.49732	7.33005	2.30E-13	2.33E-12
FBXO47	3.32893	3.64358	0.95165	3.8287	0.000128823	0.00057474
AC007728.3	46.1023	3.64198	0.297625	12.2368	1.98E-34	4.70E-33
NOD2	1286.18	3.63356	0.0741307	49.0156	0	0
AC007406.1	8.50457	3.63311	0.6096	5.95982	2.53E-09	1.94E-08
AC007283.2	4.0766	3.63068	0.917345	3.95781	7.56E-05	0.000348938
AC128688.2	3.82126	3.62657	0.961784	3.77067	0.000162807	0.000714163
CALHM5	16.5486	3.6231	0.596954	6.06932	1.28E-09	1.01E-08
NYNRIN	8.53367	3.62136	0.687847	5.26478	1.40E-07	9.08E-07
IL23R	8.12026	3.61836	0.64082	5.64644	1.64E-08	1.16E-07
SAMD9L	28016	3.61799	0.0612556	59.0638	0	0
TYMP	29103.2	3.61277	0.0866473	41.6952	0	0
TNFSF13B	3646.06	3.61138	0.102317	35.2959	6.78E-273	1.98E-270
FDPSP3	4.30423	3.60941	1.19807	3.01268	0.00258953	0.00910449
RSAD2	522.347	3.60926	0.326483	11.055	2.07E-28	4.14E-27
AC067945.1	7.73315	3.60802	0.806816	4.47192	7.75E-06	4.11E-05
AC104823.1	3.25973	3.60576	1.06905	3.37285	0.000743953	0.00290396
NCCRP1	281.635	3.58904	0.135689	26.4505	3.61E-154	4.69E-152
IQSEC3	33.2017	3.5755	0.537387	6.65349	2.86E-11	2.53E-10
FAM20A	586.512	3.55791	0.14395	24.7163	7.14E-135	7.97E-133
GIMAP5	732.028	3.55487	0.107853	32.9603	3.01E-238	6.85E-236
EPB41L4A	49.0298	3.55368	0.420896	8.44313	3.09E-17	3.93E-16
LINC01388	13.0272	3.55298	0.453089	7.84168	4.45E-15	5.00E-14
HLA-H	1668.29	3.54398	0.100041	35.4251	7.01E-275	2.11E-272
HRC	17.8572	3.50741	0.530281	6.61424	3.73E-11	3.28E-10
BLVRA	718.398	3.48664	0.127483	27.3497	1.09E-164	1.50E-162
MST1R	23.27	3.48644	0.676349	5.1548	2.54E-07	1.60E-06
PYHIN1	29.8265	3.47911	0.328409	10.5938	3.18E-26	5.95E-25
AC016831.1	58.9365	3.45703	0.394499	8.76309	1.90E-18	2.55E-17
APOBEC3D	67.5229	3.45017	0.24993	13.8046	2.39E-43	7.17E-42
SCARA3	3.49433	3.44644	0.987436	3.49029	0.000482501	0.00194923
CRLF2	236.807	3.43543	0.162592	21.1291	4.29E-99	3.29E-97
IL15	390.442	3.43288	0.115965	29.6028	1.37E-192	2.43E-190
GDPD5	261.443	3.4233	0.189866	18.0301	1.13E-72	5.74E-71
CACNA2D1	6.99382	3.42249	0.880682	3.88618	0.000101834	0.000461309
C1orf61	166.094	3.42239	0.203955	16.7801	3.41E-63	1.51E-61
FAT2	565.15	3.41926	0.125087	27.3351	1.62E-164	2.22E-162
OR7E115P	4.16738	3.41832	0.931471	3.6698	0.000242738	0.00103229
TUBB2B	15.9374	3.41812	0.557985	6.12583	9.02E-10	7.17E-09
RBM11	12.7665	3.41811	0.745941	4.58228	4.60E-06	2.51E-05
NTN1	93.5911	3.40932	0.219669	15.5202	2.53E-54	9.62E-53
SAMD4A	713.884	3.40872	0.14654	23.2613	1.09E-119	1.05E-117
PSMB9	5301.05	3.4068	0.0969231	35.1496	1.18E-270	3.38E-268
HLA-J	293.59	3.40609	0.170376	19.9916	6.51E-89	4.36E-87
AP000569.1	4.98603	3.40137	0.848624	4.0081	6.12E-05	0.00028639
FAM90A1	5.0326	3.39731	0.999891	3.39767	0.000679614	0.00267413
AL590560.1	364.455	3.39462	0.176575	19.2248	2.30E-82	1.35E-80
FAM107A	2.94046	3.3872	1.07381	3.15439	0.00160834	0.00590024
NRG2	5.44445	3.38565	0.851337	3.97686	6.98E-05	0.000323854
AC112719.2	16.0305	3.38079	0.499131	6.77335	1.26E-11	1.14E-10
PTGDR	4.11441	3.37489	1.04294	3.23595	0.0012124	0.00455528
HLA-V	339.212	3.36605	0.128727	26.1488	1.02E-150	1.30E-148
FXYD2	4.51662	3.36283	1.04198	3.22734	0.00124945	0.00467868
JPH4	23.8518	3.3606	0.480483	6.9942	2.67E-12	2.53E-11
MMP1	4.05387	3.35558	0.863666	3.88528	0.000102213	0.000462737
GRAP2	3.57494	3.35425	1.08145	3.10162	0.00192468	0.00696435
LINC02006	16.5674	3.34861	0.551648	6.0702	1.28E-09	1.00E-08
FCGR1B	4224.42	3.33186	0.0592953	56.1909	0	0
AKAP2	6372.62	3.32993	0.100351	33.1827	1.92E-241	4.46E-239
FHAD1	263.938	3.32943	0.157993	21.0733	1.40E-98	1.06E-96
HESX1	1266.76	3.32607	0.273379	12.1665	4.69E-34	1.10E-32
GK	3016.26	3.32532	0.0643418	51.6821	0	0
SRCIN1	10.604	3.32191	0.771173	4.30761	1.65E-05	8.38E-05
BTN3A2	3056.67	3.31786	0.067729	48.9873	0	0
TRIM31	192.696	3.31726	0.644403	5.1478	2.64E-07	1.66E-06
SOD2	19592.4	3.30858	0.069858	47.3615	0	0
EXOC3L1	101.112	3.30702	0.234148	14.1236	2.72E-45	8.39E-44
ERVK-28	81.6701	3.29782	0.213734	15.4296	1.04E-53	3.90E-52
HLA-DPA3	7.72062	3.29734	0.789181	4.17818	2.94E-05	0.00014414
AC078788.2	3.51703	3.2962	1.03372	3.18868	0.00142923	0.00529968
CD5L	63.716	3.29611	0.253543	13.0002	1.22E-38	3.24E-37
LAP3	35262.1	3.28803	0.0640682	51.3208	0	0
PTPRU	197.707	3.28048	0.249428	13.152	1.66E-39	4.51E-38
FLT1	227.633	3.27678	0.217694	15.0522	3.34E-51	1.20E-49
FST	13.3363	3.27602	0.640623	5.1138	3.16E-07	1.97E-06
CBLN3	101.347	3.271	0.239907	13.6344	2.50E-42	7.37E-41
LYPD5	33.2626	3.27022	0.360029	9.08321	1.05E-19	1.51E-18
APOL6	15240.4	3.26756	0.0596821	54.7494	0	0
AC006058.1	28.714	3.2669	0.322936	10.1162	4.68E-24	8.11E-23
ODF3B	5204.14	3.2658	0.13452	24.2774	3.39E-130	3.60E-128
NOS1AP	7.59429	3.26424	0.692425	4.71421	2.43E-06	1.37E-05
N4BP2L1	1030.37	3.25536	0.0969607	33.5741	4.01E-247	9.66E-245
GIMAP1-GIMAP5	633.204	3.24931	0.152443	21.3149	8.26E-101	6.52E-99
DYSF	200.117	3.24566	0.216069	15.0214	5.32E-51	1.90E-49
CDC42EP1	12.1971	3.23654	0.726801	4.45314	8.46E-06	4.46E-05
PXT1	4.07213	3.23151	0.807564	4.00155	6.29E-05	0.000294052
AL049830.3	8.21435	3.22726	0.697831	4.6247	3.75E-06	2.06E-05
IFITM3	35481.1	3.22425	0.0910222	35.4227	7.63E-275	2.27E-272
SLC22A1	54.2135	3.22198	0.444774	7.24408	4.35E-13	4.33E-12
PTPRF	81.1816	3.22193	0.32512	9.90996	3.77E-23	6.25E-22
TSPAN6	220.605	3.21379	0.167199	19.2214	2.45E-82	1.43E-80
SLC7A2	19.8785	3.20988	0.422057	7.60532	2.84E-14	3.05E-13
ASCL2	665.735	3.19908	0.127836	25.0249	3.28E-138	3.77E-136
IL27	38.6863	3.19571	0.360211	8.87177	7.20E-19	9.87E-18
FCGR1CP	1098.99	3.19391	0.093738	34.0727	1.87E-254	4.74E-252
FUNDC2P4	3.64099	3.19318	0.97442	3.277	0.00104916	0.00398706
B2M	58075.9	3.19295	0.263506	12.1172	8.57E-34	2.00E-32
FAM183BP	7.14168	3.18748	0.744881	4.27918	1.88E-05	9.45E-05
TGM2	4208.12	3.18338	0.0891423	35.7112	2.65E-279	8.23E-277
CPT1A	456.766	3.18281	0.126786	25.1038	4.52E-139	5.27E-137
RMI2	932.693	3.17838	0.105529	30.1184	2.78E-199	5.32E-197
LINC02128	5.02686	3.17724	0.932216	3.40827	0.000653773	0.00257983
CEACAM3	45.2446	3.17211	0.282169	11.2419	2.54E-29	5.20E-28
FBXO6	1979.87	3.17201	0.0880574	36.022	3.78E-284	1.21E-281
CDCP1	648.87	3.16806	0.109414	28.9549	2.44E-184	3.98E-182
GPR33	22.85	3.16452	0.343026	9.22529	2.83E-20	4.15E-19
RASGRF1	843.34	3.16003	0.10854	29.1141	2.38E-186	3.98E-184
SELL	938.174	3.15898	0.152302	20.7415	1.46E-95	1.07E-93
AC083949.1	560.976	3.1566	0.090501	34.8791	1.54E-266	4.24E-264
CYSLTR2	2072.04	3.14775	0.105369	29.8736	4.34E-196	7.99E-194
ABCB1	23.3342	3.14136	0.312639	10.0479	9.38E-24	1.60E-22
LINC01258	3.18749	3.13929	0.95924	3.27268	0.00106533	0.00404371
ADAMTS12	26.375	3.13578	0.4368	7.17899	7.02E-13	6.90E-12
OAS2	32171.2	3.132	0.0864021	36.2491	1.02E-287	3.48E-285
LILRA6	48.4421	3.13106	0.283054	11.0617	1.92E-28	3.85E-27
MCTP2	56.8596	3.12993	0.237418	13.1832	1.10E-39	3.00E-38
CCDC187	55.8314	3.1243	0.293081	10.6602	1.56E-26	2.95E-25
AC008764.4	11.5003	3.12062	0.945852	3.29927	0.000969365	0.00370771
RNA5SP39	45.2327	3.11514	0.343445	9.07027	1.19E-19	1.70E-18
ELOVL7	31.3981	3.11446	0.37077	8.39997	4.47E-17	5.63E-16
HLA-C	22842.9	3.11368	0.0836778	37.2103	4.65E-303	1.66E-300
AC078788.1	7.20434	3.11091	0.689399	4.5125	6.41E-06	3.43E-05
APOL2	6063.5	3.11041	0.0540283	57.5699	0	0
CLDN1	297.956	3.10385	0.12755	24.3344	8.48E-131	9.11E-129
KIAA1211	50.6518	3.10374	0.23879	12.9978	1.26E-38	3.34E-37
RHEBL1	200.095	3.09291	0.158013	19.5738	2.59E-85	1.64E-83
PSME2	12766.6	3.09236	0.0767276	40.3031	0	0
NID1	22.8057	3.08486	0.382854	8.05754	7.78E-16	9.16E-15
C5orf56	1361.94	3.08424	0.0809774	38.0877	0	0
LIMK2	7408.48	3.0824	0.0574749	53.6303	0	0
FCGR1A	11441.2	3.08148	0.0754786	40.8258	0	0
DSG2	74.8385	3.07841	0.212237	14.5046	1.13E-47	3.73E-46
AC244453.2	351.987	3.07148	0.143046	21.472	2.84E-102	2.28E-100
MMP8	3.94836	3.06712	0.867682	3.53485	0.00040801	0.00167143
AL096855.1	14.9098	3.06399	0.470358	6.51416	7.31E-11	6.31E-10
CCRL2	392.282	3.06392	0.112315	27.2797	7.39E-164	1.00E-161
AL078604.2	6.01813	3.06355	0.662967	4.62097	3.82E-06	2.10E-05
CSNK1G2P1	3.72711	3.05979	1.00843	3.03422	0.00241163	0.00853819
SOX9	4.23406	3.04869	0.8576	3.5549	0.000378116	0.00155714
LAD1	94.4014	3.04667	0.490903	6.20625	5.43E-10	4.38E-09
EYA4	19.6242	3.03912	0.477281	6.36757	1.92E-10	1.61E-09
MEP1A	13.4835	3.03573	0.490576	6.18809	6.09E-10	4.89E-09
RHOU	467.044	3.03044	0.108439	27.946	7.37E-172	1.09E-169
NRCAM	20.86	3.02609	0.528019	5.73102	9.98E-09	7.24E-08
CLEC2B	419.194	3.02286	0.149837	20.1743	1.65E-90	1.12E-88
TNFAIP2	15180.4	3.019	0.0741393	40.7207	0	0
U62317.3	957.575	3.01382	0.132803	22.6939	5.14E-114	4.73E-112
CASC20	5.64548	3.00936	0.711891	4.22727	2.37E-05	0.000117325
TRPV6	3.28719	2.97559	0.978436	3.04117	0.00235657	0.00835967
CD40	3621.33	2.97141	0.0652789	45.5187	0	0
P2RY8	1188.14	2.97136	0.142188	20.8974	5.65E-97	4.19E-95
MMP12	7.55754	2.97071	0.694041	4.28031	1.87E-05	9.41E-05
UBE2L6	17385.9	2.95406	0.0787631	37.5056	7.47E-308	2.70E-305
TRPC6	79.4057	2.94725	0.558162	5.28028	1.29E-07	8.38E-07
SERPINB9P1	180.389	2.94492	0.154458	19.0661	4.83E-81	2.77E-79
CES1	792.319	2.94229	0.151104	19.472	1.90E-84	1.18E-82
GUCY1A1	1119.02	2.93213	0.0972313	30.1563	8.87E-200	1.72E-197
TMEM139	14.5178	2.92752	0.498319	5.87479	4.23E-09	3.18E-08
MIR6891	30.0995	2.91789	0.380057	7.67749	1.62E-14	1.76E-13
MOXD1	887.554	2.9124	0.376054	7.74462	9.59E-15	1.06E-13
LINC01358	95.9537	2.91156	0.203099	14.3357	1.31E-46	4.18E-45
AC002480.3	37.3954	2.90548	0.527136	5.51184	3.55E-08	2.44E-07
TRANK1	5709.42	2.90457	0.0864957	33.5805	3.23E-247	7.85E-245
FRMD3	184.754	2.90016	0.175538	16.5216	2.57E-61	1.10E-59
AL355512.1	7.99116	2.89464	0.538057	5.37981	7.46E-08	4.96E-07
GJA9	5.04484	2.8934	0.864508	3.34687	0.000817283	0.00316455
ARHGAP10	207.86	2.89298	0.150104	19.2731	9.03E-83	5.35E-81
C2-AS1	10.5435	2.88652	0.566111	5.09886	3.42E-07	2.12E-06
GNAZ	40.9116	2.88464	0.297392	9.69979	3.02E-22	4.83E-21
FAM189A1	10.0056	2.88446	0.683026	4.22307	2.41E-05	0.000119412
AC243772.2	382.9	2.88344	0.144619	19.9382	1.90E-88	1.26E-86
ICOS	5.57597	2.88239	0.650969	4.42785	9.52E-06	4.99E-05
AC092112.1	3.20381	2.87507	0.878167	3.27395	0.00106056	0.00402667
AC006160.1	80.2021	2.87431	0.226352	12.6984	6.04E-37	1.54E-35
AMOT	892.099	2.87106	0.12041	23.8439	1.17E-125	1.18E-123
AL035681.1	155.303	2.8694	0.152052	18.8712	1.97E-79	1.09E-77
CYP2E1	30.694	2.86896	0.381284	7.52447	5.29E-14	5.59E-13
CLIC2	115.248	2.86776	0.211192	13.5789	5.34E-42	1.56E-40
AC020912.1	18.003	2.85932	0.411906	6.94167	3.87E-12	3.62E-11
TRAF1	2434.95	2.85182	0.106649	26.7402	1.61E-157	2.12E-155
Z84488.1	4.35692	2.8387	0.766261	3.70461	0.000211713	0.000910666
HCG4P7	18.1695	2.83288	0.443007	6.39465	1.61E-10	1.35E-09
CCL2	8562.08	2.82379	0.0998315	28.2855	5.21E-176	7.96E-174
CSRP2	69.089	2.82136	0.256807	10.9863	4.45E-28	8.80E-27
CXCL12	29.924	2.81943	0.527933	5.3405	9.27E-08	6.12E-07
PARP14	30148.3	2.81869	0.0780949	36.0931	2.91E-285	9.67E-283
MIR4497	5.57239	2.81807	0.906142	3.10997	0.00187107	0.00678653
FBN2	21.2659	2.81527	0.623976	4.51182	6.43E-06	3.44E-05
HES4	24.3105	2.8146	0.841631	3.34422	0.000825141	0.00319369
IFITM1	27893.1	2.80428	0.0684284	40.9813	0	0
CD72	77.917	2.80334	0.20154	13.9096	5.54E-44	1.69E-42
MAB21L2	17.1028	2.79931	0.626682	4.46688	7.94E-06	4.20E-05
AMIGO2	50.5499	2.79449	0.242962	11.5018	1.29E-30	2.76E-29
LAMP3	8481.73	2.79395	0.0689959	40.4945	0	0
LINC00987	16.7221	2.79323	0.408189	6.84299	7.76E-12	7.13E-11
SERTM2	21.6514	2.79057	0.542304	5.14576	2.66E-07	1.68E-06
AC099548.2	53.7342	2.78822	0.31899	8.74077	2.32E-18	3.09E-17
CMPK2	63.1736	2.77762	0.466855	5.94965	2.69E-09	2.06E-08
SCIN	2384.1	2.77636	0.0929463	29.8705	4.75E-196	8.69E-194
NCKAP1	38.1065	2.77617	0.406509	6.8293	8.53E-12	7.83E-11
MTND4P23	5.90205	2.77474	0.782025	3.54815	0.00038795	0.0015949
AC099489.1	123.768	2.77295	0.265215	10.4555	1.38E-25	2.54E-24
SYNGR3	35.171	2.77281	0.299118	9.26998	1.86E-20	2.76E-19
AC004988.1	65.3215	2.76736	0.385061	7.18681	6.63E-13	6.53E-12
GCSAM	44.2544	2.76261	0.294718	9.37372	7.00E-21	1.06E-19
IL4I1	7125.86	2.75927	0.0919078	30.0221	5.05E-198	9.41E-196
NEXN	1033.69	2.75176	0.2208	12.4627	1.19E-35	2.94E-34
C1QB	63752	2.74786	0.0932764	29.4593	9.56E-191	1.66E-188
CD69	271.101	2.74664	0.221547	12.3976	2.69E-35	6.57E-34
SLIT2	22.0614	2.74147	0.608811	4.50299	6.70E-06	3.57E-05
DUSP15	5.84989	2.7412	0.658921	4.16014	3.18E-05	0.000155172
TDRD9	156.667	2.74064	0.247534	11.0718	1.72E-28	3.45E-27
AC098864.1	16.1282	2.73757	0.532367	5.14227	2.71E-07	1.71E-06
KIF13A	392.27	2.73656	0.12238	22.3612	9.41E-111	8.34E-109
FCRL1	386.633	2.73548	0.144655	18.9104	9.37E-80	5.25E-78
ERC2	163.825	2.73545	0.170122	16.0793	3.56E-58	1.45E-56
AC079630.1	234.439	2.73305	0.123478	22.1339	1.49E-108	1.28E-106
AC109347.2	9.04842	2.72973	0.503952	5.41665	6.07E-08	4.08E-07
AC021086.1	5.04126	2.72142	0.735779	3.69869	0.000216715	0.000930105
SOCS3	593.714	2.7188	0.108454	25.0687	1.09E-138	1.27E-136
KLF4	85.3265	2.71056	0.19912	13.6127	3.37E-42	9.88E-41
WFDC21P	103.128	2.70985	0.211795	12.7947	1.76E-37	4.52E-36
AC009121.2	8.26751	2.70925	0.574904	4.71251	2.45E-06	1.38E-05
EXPH5	53.5543	2.7088	0.271584	9.97409	1.98E-23	3.33E-22
AC073111.4	41.9572	2.70306	0.263087	10.2744	9.19E-25	1.64E-23
U62317.5	74.3839	2.69816	0.251423	10.7315	7.24E-27	1.38E-25
SLC22A23	373.666	2.69769	0.141856	19.0171	1.23E-80	7.03E-79
GLUL	25241.3	2.69767	0.0694062	38.8679	0	0
AC239798.2	186.29	2.69686	0.186414	14.4671	1.96E-47	6.40E-46
MIA	7.93456	2.69631	0.594476	4.53561	5.74E-06	3.09E-05
FPR2	482.776	2.69409	0.132681	20.305	1.16E-91	8.04E-90
SIRPD	63.7682	2.69289	0.279205	9.64484	5.17E-22	8.19E-21
PRKAG3	3.55617	2.69108	0.85244	3.15692	0.00159448	0.00585385
CHST3	6.41262	2.68715	0.687087	3.91093	9.19E-05	0.000419321
CASZ1	200.666	2.68626	0.162455	16.5353	2.04E-61	8.73E-60
VANGL2	21.469	2.68592	0.377899	7.10751	1.18E-12	1.15E-11
COCH	117.642	2.68475	0.183506	14.6303	1.80E-48	6.01E-47
WHRN	126.767	2.68391	0.205691	13.0482	6.50E-39	1.74E-37
AC067945.3	21.5185	2.68248	0.343415	7.8112	5.66E-15	6.35E-14
TRIM69	3816.55	2.68202	0.107634	24.9179	4.76E-137	5.42E-135
PRRG4	210.912	2.68132	0.152491	17.5835	3.29E-69	1.58E-67
SCARF1	2779.21	2.67951	0.0772827	34.6715	2.12E-263	5.67E-261
SNX10	3990.37	2.67758	0.0815891	32.8179	3.27E-236	7.38E-234
SUCNR1	1370.99	2.67724	0.0887461	30.1674	6.34E-200	1.24E-197
AC104083.1	216.015	2.6772	0.188267	14.2202	6.86E-46	2.15E-44
PDCD1	9.42699	2.67496	0.7472	3.57997	0.000343627	0.00142683
AC131011.1	15.7364	2.66552	0.444128	6.0017	1.95E-09	1.51E-08
AQP9	14.8687	2.66056	0.55666	4.77951	1.76E-06	1.01E-05
GPRC5B	37.0542	2.66052	0.250367	10.6265	2.24E-26	4.21E-25
AC112496.1	41.937	2.65492	0.315216	8.42255	3.68E-17	4.66E-16
NRXN2	59.2312	2.65249	0.333432	7.95513	1.79E-15	2.06E-14
LGALS3	1245.44	2.64775	0.0999846	26.4816	1.58E-154	2.07E-152
TLR3	1949.56	2.64459	0.112042	23.6036	3.54E-123	3.51E-121
SLC31A2	4558.75	2.64367	0.0587721	44.9817	0	0
RNF144B	932.801	2.64198	0.0899057	29.3861	8.27E-190	1.42E-187
HES1	10.3402	2.64163	0.579273	4.56025	5.11E-06	2.77E-05
GPR141	519.305	2.63966	0.101349	26.0452	1.52E-149	1.93E-147
CP	220.652	2.63919	0.147546	17.8872	1.48E-71	7.42E-70
AL109918.1	117.591	2.63812	0.175964	14.9924	8.24E-51	2.92E-49
EVA1B	394.406	2.63637	0.155391	16.9661	1.46E-64	6.55E-63
SDS	7763.19	2.63462	0.0781053	33.7317	1.99E-249	4.86E-247
GPIHBP1	10.4504	2.62874	0.637754	4.12187	3.76E-05	0.000181237
TCF3P1	22.7812	2.62582	0.373565	7.02909	2.08E-12	1.98E-11
EDIL3	9.6838	2.623	0.714777	3.66968	0.000242858	0.00103265
MICE	24.1804	2.61157	0.367322	7.10976	1.16E-12	1.13E-11
ZDHHC19	11.2556	2.61154	0.592835	4.40517	1.06E-05	5.50E-05
FPR3	33.9468	2.60897	0.292904	8.90727	5.23E-19	7.23E-18
TNKS2-AS1	15.5091	2.60774	0.383952	6.79185	1.11E-11	1.01E-10
ATF3	1112.6	2.58746	0.116615	22.1881	4.47E-109	3.89E-107
LRRK2	15541.2	2.582	0.0677787	38.0946	0	0
CREB3L1	38.2162	2.56424	0.273705	9.36864	7.35E-21	1.11E-19
HLA-E	58342.1	2.55887	0.06921	36.9725	3.17E-299	1.10E-296
PANX2	31.5611	2.54578	0.335617	7.58538	3.32E-14	3.54E-13
AC025580.1	6.06047	2.54344	0.651601	3.90337	9.49E-05	0.000431621
CAMK4	117.66	2.5406	0.267934	9.48217	2.49E-21	3.81E-20
POU4F1	6.15263	2.53524	0.644798	3.93184	8.43E-05	0.000386109
GABBR1	63.3793	2.53328	0.302662	8.37	5.76E-17	7.21E-16
SQOR	7634.49	2.52902	0.0722486	35.0044	1.93E-268	5.41E-266
IFIT5	2998.04	2.50628	0.0773639	32.396	3.13E-230	6.85E-228
PARP9	17584.2	2.50533	0.0602256	41.5991	0	0
WDR63	13.7648	2.49848	0.638779	3.91134	9.18E-05	0.000418669
FLT3	125.761	2.49704	0.159554	15.6502	3.31E-55	1.28E-53
TREML3P	30.8248	2.49182	0.413837	6.02125	1.73E-09	1.35E-08
GPR157	951.005	2.49175	0.262221	9.50248	2.05E-21	3.14E-20
AC011551.1	7.07857	2.48965	0.727374	3.42279	0.000619812	0.00245352
DDX10P1	4.74276	2.48911	0.733259	3.39459	0.000687326	0.0027019
ANKRD33B	397.385	2.48583	0.112818	22.034	1.36E-107	1.15E-105
AC116366.1	427.607	2.48556	0.128833	19.2929	6.16E-83	3.66E-81
PRAL	1189.47	2.48545	0.13616	18.2538	1.93E-74	1.00E-72
MARVELD2	296.203	2.47797	0.150298	16.4871	4.55E-61	1.94E-59
AZIN2	149.881	2.47675	0.274431	9.02503	1.80E-19	2.54E-18
IFI30	55852.9	2.47652	0.0743844	33.2935	4.79E-243	1.13E-240
TXN	5851.6	2.4698	0.0756116	32.6643	5.02E-234	1.12E-231
MT1E	22.3217	2.46913	0.769	3.21083	0.00132353	0.00493815
DUSP5P1	6.70491	2.46868	0.647503	3.81261	0.000137507	0.000610374
AC015468.1	164.388	2.46518	0.257821	9.56161	1.16E-21	1.80E-20
AC092723.1	3.56669	2.46299	0.804457	3.06168	0.00220102	0.00786287
AC104699.1	31.9885	2.46279	0.295537	8.33328	7.86E-17	9.77E-16
KCTD14	18.6971	2.46103	0.473035	5.20264	1.96E-07	1.25E-06
PENK	36.3799	2.45443	0.296194	8.28655	1.17E-16	1.44E-15
HCG4P5	22.0431	2.45141	0.440987	5.55891	2.71E-08	1.88E-07
CCL5	134.627	2.45005	0.188578	12.9923	1.35E-38	3.59E-37
SLC28A3	21.2792	2.44924	0.327879	7.46994	8.02E-14	8.38E-13
IQCJ-SCHIP1	5.18663	2.44776	0.762685	3.2094	0.00133012	0.00495954
AL049634.2	38.6765	2.44174	0.498515	4.89804	9.68E-07	5.72E-06
TAP2	15704.7	2.43912	0.0470401	51.8518	0	0
MIR29B2CHG	234.421	2.43123	0.201304	12.0774	1.39E-33	3.22E-32
AOC1	1480.56	2.43033	0.122013	19.9187	2.80E-88	1.86E-86
LYPD1	134.873	2.42075	0.192959	12.5454	4.21E-36	1.05E-34
UCHL1	34.6031	2.41937	0.446266	5.42137	5.91E-08	3.98E-07
AC069360.1	5.0204	2.41884	0.764433	3.16423	0.00155496	0.00572402
GSTT4	9.98949	2.41702	0.578942	4.17489	2.98E-05	0.000146066
PSMB8-AS1	1538.24	2.41263	0.0689127	35.01	1.59E-268	4.50E-266
CLDN23	89.5441	2.41239	0.364152	6.62467	3.48E-11	3.06E-10
SLC8A1	14870.5	2.40775	0.0694559	34.666	2.57E-263	6.81E-261
TMSB10	74389.8	2.40399	0.0966092	24.8836	1.12E-136	1.27E-134
ATF5	6741.53	2.40216	0.085106	28.2255	2.84E-175	4.33E-173
GADD45B	1424.96	2.39917	0.0875704	27.3971	2.97E-165	4.15E-163
SNX20	5942.67	2.39875	0.0796833	30.1036	4.35E-199	8.27E-197
IFI35	8481.78	2.39525	0.0777126	30.8219	1.33E-208	2.69E-206
2025-09-04	38.7158	2.39049	0.298289	8.01402	1.11E-15	1.29E-14
BTN3A1	2593.41	2.38647	0.0586749	40.6728	0	0
TCAF2	93.7735	2.38537	0.194058	12.292	1.00E-34	2.40E-33
PLCXD2	363.812	2.38451	0.122028	19.5406	4.96E-85	3.13E-83
HELZ2	10976.6	2.38345	0.0913164	26.1011	3.55E-150	4.51E-148
ZNF436-AS1	36.3713	2.38238	0.290556	8.19938	2.42E-16	2.93E-15
CTSL	10337.3	2.37812	0.0643824	36.9374	1.16E-298	3.99E-296
RNF213	100802	2.37553	0.0703583	33.7634	6.80E-250	1.68E-247
INSL3	8.37513	2.37343	0.658001	3.60703	0.000309718	0.00129489
LINC00158	5.19485	2.3734	0.775577	3.06018	0.00221207	0.00790039
MIR503	33.0136	2.37162	0.317638	7.46642	8.24E-14	8.60E-13
HSD3B7	339.248	2.36937	0.117798	20.1138	5.59E-90	3.77E-88
TNFRSF11A	182.779	2.36927	0.216498	10.9436	7.13E-28	1.40E-26
CH25H	214.167	2.36695	0.224853	10.5266	6.51E-26	1.21E-24
NUB1	7538.34	2.36255	0.0589251	40.0942	0	0
TTLL9	7.87961	2.36108	0.527203	4.47851	7.52E-06	3.99E-05
STRIP2	247.136	2.35843	0.162841	14.483	1.55E-47	5.09E-46
SH3BP5	71.4249	2.35593	0.207924	11.3307	9.24E-30	1.92E-28
SEMA4A	1473.24	2.353	0.0967571	24.3186	1.25E-130	1.33E-128
DEGS2	33.0155	2.35095	0.330775	7.1074	1.18E-12	1.15E-11
IGHEP2	23.9103	2.34666	0.32737	7.16824	7.60E-13	7.45E-12
AL050344.1	28.646	2.34642	0.265771	8.82873	1.06E-18	1.44E-17
XAF1	14793.7	2.345	0.0876762	26.7461	1.37E-157	1.82E-155
SDC4	295.057	2.33806	0.10326	22.6425	1.65E-113	1.51E-111
MTND5P14	12.8288	2.3332	0.461099	5.06009	4.19E-07	2.58E-06
MEFV	506.669	2.33275	0.0789463	29.5485	6.86E-192	1.21E-189
AC004540.2	8.3911	2.33249	0.552006	4.22548	2.38E-05	0.000118199
ACTA2-AS1	47.7985	2.32811	0.239296	9.72901	2.27E-22	3.64E-21
C1QA	57422.1	2.32746	0.0937361	24.8299	4.26E-136	4.81E-134
LINC00278	74.4912	2.32433	0.223018	10.4222	1.96E-25	3.59E-24
OCLN	95.1965	2.32169	0.188243	12.3335	5.98E-35	1.44E-33
AP000919.2	6.97655	2.32141	0.700035	3.31614	0.000912707	0.00350958
SHISA4	92.4503	2.31728	0.201963	11.4738	1.79E-30	3.80E-29
GPER1	7.22668	2.31402	0.692993	3.33917	0.000840294	0.00324929
CHI3L1	29785.2	2.31397	0.097588	23.7116	2.74E-124	2.74E-122
MARCKSL1	2044.72	2.31392	0.119835	19.3092	4.49E-83	2.68E-81
PLAU	147.181	2.31157	0.139132	16.6143	5.49E-62	2.36E-60
PRKAG2-AS1	37.8743	2.3095	0.300272	7.69136	1.46E-14	1.59E-13
AL139423.1	42.1146	2.30637	0.265121	8.69934	3.34E-18	4.43E-17
ZNF157	9.35256	2.30543	0.539045	4.27688	1.90E-05	9.54E-05
IL12RB1	2270.56	2.30463	0.069217	33.2957	4.45E-243	1.06E-240
PARP3	281.64	2.3029	0.16214	14.2032	8.75E-46	2.74E-44
LINC00677	6.09333	2.30137	0.669232	3.43882	0.000584263	0.0023233
SCUBE2	44.8166	2.30028	0.457109	5.03222	4.85E-07	2.96E-06
LINC01825	9.29499	2.29886	0.538275	4.27078	1.95E-05	9.79E-05
AC105749.1	26.7944	2.29861	0.335587	6.84952	7.41E-12	6.83E-11
LYSMD2	1061.59	2.2981	0.0885111	25.964	1.26E-148	1.59E-146
ECM2	31.1124	2.29154	0.454484	5.04206	4.61E-07	2.82E-06
RNF152	6.21362	2.28816	0.702231	3.25841	0.0011204	0.00423605
AC099518.6	10.8293	2.28761	0.577486	3.96132	7.45E-05	0.000344182
BATF	56.8408	2.28061	0.24957	9.13816	6.35E-20	9.21E-19
AC011944.1	71.3413	2.27906	0.225347	10.1136	4.81E-24	8.33E-23
EHF	67.2862	2.27827	0.236355	9.6392	5.46E-22	8.64E-21
RNY1P11	7.49074	2.27619	0.560159	4.06347	4.83E-05	0.000229112
ASIC4	11.6824	2.27267	0.527267	4.31028	1.63E-05	8.28E-05
NAMPTP1	397.678	2.27254	0.125666	18.0839	4.27E-73	2.18E-71
GPBAR1	138.76	2.27174	0.175968	12.91	3.96E-38	1.04E-36
ENDOD1	1640.25	2.26875	0.0779413	29.1084	2.81E-186	4.66E-184
HIST2H2BF	241.924	2.26443	0.12759	17.7476	1.80E-70	8.81E-69
BCL2A1	3665.28	2.26235	0.0884435	25.5797	2.57E-144	3.17E-142
SMCO4	2679.18	2.26229	0.111798	20.2355	4.76E-91	3.26E-89
MTND4P14	10.6201	2.2616	0.489031	4.62465	3.75E-06	2.06E-05
IL7	27.2108	2.26056	0.370875	6.09522	1.09E-09	8.64E-09
LILRB4	21.1804	2.2593	0.338317	6.67805	2.42E-11	2.15E-10
IGFBP4	1956.58	2.24814	0.115202	19.5149	8.21E-85	5.15E-83
TNFRSF9	177.035	2.24655	0.163463	13.7435	5.57E-43	1.66E-41
OAS3	44006.1	2.24326	0.0754048	29.7496	1.75E-194	3.17E-192
NAMPT	8760.04	2.23837	0.0933571	23.9764	4.90E-127	5.02E-125
UBE2QL1	15.8325	2.23771	0.433851	5.15779	2.50E-07	1.58E-06
TUBA4A	18.2137	2.23382	0.442564	5.04745	4.48E-07	2.74E-06
AC099524.1	84.2875	2.23179	0.21305	10.4754	1.12E-25	2.06E-24
HIST2H2AA4	1494.09	2.23148	0.116496	19.155	8.79E-82	5.09E-80
GK-AS1	57.6547	2.22635	0.251067	8.86756	7.48E-19	1.02E-17
AIFM2	360.852	2.22618	0.127637	17.4414	4.00E-68	1.88E-66
ZNF438	572.135	2.22591	0.0775926	28.6871	5.53E-181	8.78E-179
ASAP2	184.972	2.21763	0.165668	13.386	7.30E-41	2.08E-39
MTCO1P11	14.481	2.21517	0.467404	4.7393	2.14E-06	1.22E-05
PROCR	1646.97	2.21089	0.091128	24.2613	5.02E-130	5.31E-128
DGAT2	115.266	2.21046	0.150454	14.692	7.26E-49	2.46E-47
L3MBTL4	10.7239	2.2083	0.583828	3.78244	0.000155298	0.000683882
SLC7A11	279.473	2.20724	0.13711	16.0983	2.62E-58	1.07E-56
IFI6	71505.6	2.20661	0.0872662	25.286	4.56E-141	5.46E-139
WDR86	62.9549	2.20209	0.22245	9.89925	4.19E-23	6.94E-22
TIFA	2187.69	2.19631	0.0810457	27.0997	9.94E-162	1.34E-159
S1PR3	21.0232	2.19612	0.311971	7.03951	1.93E-12	1.84E-11
LILRA5	602.09	2.19323	0.13163	16.6621	2.47E-62	1.07E-60
GRIN1	97.6132	2.19063	0.225746	9.70398	2.90E-22	4.64E-21
SRD5A3-AS1	131.812	2.1841	0.136724	15.9746	1.92E-57	7.72E-56
CNN3	44.3085	2.18404	0.254946	8.56669	1.07E-17	1.38E-16
AC112702.1	134.127	2.18304	0.153832	14.1911	1.04E-45	3.24E-44
IFI44	12084.8	2.17718	0.100103	21.7495	6.98E-105	5.77E-103
AC073111.5	235.706	2.17049	0.133434	16.2664	1.71E-59	7.16E-58
AC108206.1	45.3692	2.16996	0.219684	9.87766	5.20E-23	8.59E-22
MTND1P11	9.43109	2.16396	0.546241	3.96154	7.45E-05	0.000343915
TMEM150B	247.807	2.15947	0.147578	14.6327	1.74E-48	5.81E-47
STAMBPL1	1936.3	2.15766	0.0582637	37.0326	3.42E-300	1.21E-297
AC007991.3	16.741	2.15442	0.401987	5.35944	8.35E-08	5.53E-07
MVP	8418.36	2.15283	0.0664043	32.42	1.43E-230	3.16E-228
NPFFR1	135.317	2.1521	0.148322	14.5097	1.05E-47	3.46E-46
STAP1	1536.56	2.14646	0.14807	14.4963	1.28E-47	4.20E-46
FAM187A	23.6488	2.14349	0.381139	5.62392	1.87E-08	1.32E-07
MTATP6P11	5.33056	2.14299	0.704537	3.04169	0.00235253	0.00835036
FAM225B	12.4404	2.13968	0.656869	3.25739	0.00112442	0.00425014
INHBA	50.4753	2.13673	0.262472	8.14077	3.93E-16	4.70E-15
AIRE	14.5208	2.13494	0.637127	3.35088	0.000805553	0.00312248
SERPINA1	1372.57	2.1338	0.0854819	24.962	1.58E-137	1.81E-135
NMI	6309.94	2.13288	0.0760093	28.0608	2.95E-173	4.41E-171
AC243964.2	7.05737	2.13174	0.5381	3.9616	7.44E-05	0.000343885
MTCO2P11	8.22439	2.13069	0.593601	3.58942	0.000331409	0.00137933
ASPHD2	831.708	2.12807	0.103967	20.4686	4.10E-93	2.89E-91
PIGR	30683.4	2.12444	0.0593942	35.7686	3.41E-280	1.07E-277
PIM1	8591.71	2.11904	0.061825	34.2748	1.86E-257	4.80E-255
YPEL4	700.285	2.11563	0.0781728	27.0635	2.65E-161	3.54E-159
DNAH8	116.613	2.11304	0.547478	3.8596	0.000113573	0.000510568
ADA2	17653.1	2.11034	0.0583939	36.1397	5.39E-286	1.81E-283
PRR5L	847.543	2.10936	0.0996078	21.1767	1.57E-99	1.21E-97
ST8SIA5	57.6856	2.10761	0.569329	3.70192	0.000213975	0.00091903
AGT	62.7412	2.10681	0.222028	9.48891	2.33E-21	3.58E-20
AC004241.5	52.422	2.10623	0.255208	8.25298	1.54E-16	1.90E-15
PSMB8	6153.13	2.10487	0.0759659	27.7081	5.58E-169	8.10E-167
AL645933.1	7.79549	2.0998	0.599685	3.5015	0.00046265	0.00187559
CALCOCO2	6785.8	2.09829	0.058801	35.6845	6.87E-279	2.11E-276
BOC	26.4731	2.09784	0.473221	4.4331	9.29E-06	4.88E-05
ANPEP	96.9655	2.09673	0.277469	7.55661	4.14E-14	4.40E-13
AC093583.1	16.7241	2.0935	0.545957	3.83455	0.000125796	0.000562191
ROBO1	5645.34	2.09268	0.0859643	24.3436	6.77E-131	7.36E-129
ADPGK-AS1	158.039	2.09125	0.159217	13.1346	2.09E-39	5.68E-38
LINC02528	18.7416	2.0842	0.401857	5.18643	2.14E-07	1.36E-06
AC025171.5	21.2808	2.08139	0.412816	5.04194	4.61E-07	2.82E-06
CASP7	2428.69	2.08126	0.0846548	24.5853	1.82E-133	2.00E-131
APOBEC3F	464.992	2.08056	0.102197	20.3584	3.91E-92	2.73E-90
TRAFD1	10664.4	2.08045	0.0599669	34.6932	9.97E-264	2.69E-261
AC040162.1	1211.16	2.0797	0.112576	18.4737	3.36E-76	1.80E-74
GIMAP8	3482.24	2.07921	0.0601209	34.5837	4.44E-262	1.17E-259
FP236383.1	156.363	2.07807	0.119914	17.3298	2.81E-67	1.30E-65
FP671120.1	156.363	2.07807	0.119914	17.3298	2.81E-67	1.30E-65
AC099063.4	23.2293	2.07803	0.336995	6.16635	6.99E-10	5.58E-09
SNORD14E	14.7978	2.07734	0.417301	4.97805	6.42E-07	3.87E-06
HSH2D	3685.74	2.07571	0.0814188	25.4942	2.29E-143	2.80E-141
CADM3	13.5294	2.07539	0.498388	4.1642	3.12E-05	0.000152667
PSME1	8796.07	2.07265	0.0732138	28.3096	2.63E-176	4.04E-174
SPATA9	140.846	2.07092	0.143658	14.4156	4.13E-47	1.33E-45
ADM	345.441	2.07047	0.13807	14.9958	7.82E-51	2.78E-49
GIMAP4	11409.9	2.0696	0.0761596	27.1745	1.30E-162	1.75E-160
STAT4	706.092	2.06372	0.097918	21.076	1.32E-98	1.01E-96
RCN1	1297.64	2.06219	0.0731853	28.1777	1.10E-174	1.65E-172
MTND6P5	6.47069	2.05978	0.583548	3.52975	0.000415945	0.00170008
OAS1	15645.6	2.05752	0.0672142	30.6113	8.65E-206	1.72E-203
AC090527.2	27.1548	2.05285	0.610002	3.36532	0.000764552	0.00297713
MRAS	414.848	2.05273	0.184671	11.1157	1.05E-28	2.13E-27
SAT1	45316.2	2.05044	0.0421304	48.6689	0	0
AC004241.1	68.1508	2.04896	0.201752	10.1558	3.12E-24	5.44E-23
TNFRSF11B	17.3723	2.0459	0.374275	5.4663	4.60E-08	3.12E-07
HLA-L	197.539	2.04498	0.131325	15.5719	1.13E-54	4.33E-53
SLC1A2	64.613	2.0442	0.23583	8.66814	4.39E-18	5.81E-17
DAB2IP	13.5648	2.0421	0.62821	3.25067	0.00115133	0.00434277
TXLNB	32.3293	2.03956	0.464055	4.39508	1.11E-05	5.75E-05
TDO2	49.5737	2.03588	0.315232	6.45835	1.06E-10	9.01E-10
WNT5B	61.5738	2.0354	0.240968	8.44676	2.99E-17	3.81E-16
LILRB2	1201.43	2.03357	0.0871309	23.3393	1.77E-120	1.72E-118
DNAJB13	105.649	2.02693	0.181791	11.1498	7.18E-29	1.46E-27
SLC7A11-AS1	19.302	2.02578	0.626043	3.23584	0.00121285	0.00455638
DDHD1	2090.33	2.02382	0.0903845	22.3912	4.79E-111	4.27E-109
KIAA0040	2268.52	2.02312	0.0802235	25.2186	2.51E-140	2.98E-138
HK3	184.791	2.01843	0.212921	9.47974	2.55E-21	3.89E-20
SCML2P2	7.787	2.01678	0.594236	3.39391	0.000689034	0.00270788
KCNJ15	27.4006	2.01424	0.366383	5.49765	3.85E-08	2.64E-07
ARHGEF4	14.3714	2.0136	0.462137	4.35716	1.32E-05	6.77E-05
MMP19	39.33	2.01344	0.33806	5.95585	2.59E-09	1.99E-08
AC007728.2	416.773	2.01148	0.0911	22.08	4.93E-108	4.20E-106
ATP1B1	1228.63	2.011	0.0698708	28.7817	3.64E-182	5.84E-180
C4B	39.5833	2.01074	0.340566	5.90411	3.55E-09	2.68E-08
SORBS3	106.713	2.0094	0.3202	6.27545	3.49E-10	2.86E-09
OSBPL6	363.802	2.00564	0.0975944	20.5507	7.58E-94	5.40E-92
SOWAHD	473.91	2.00516	0.120087	16.6975	1.37E-62	5.94E-61
PSMB10	7543	2.00437	0.0954835	20.9918	7.80E-98	5.85E-96
ZBED6CL	27.3799	1.99981	0.324524	6.1623	7.17E-10	5.72E-09
LMCD1	19.1287	1.9998	0.487828	4.0994	4.14E-05	0.00019867
ME1	578.008	1.99566	0.0822808	24.2542	5.97E-130	6.27E-128
LTA	6.97229	1.99413	0.556325	3.58447	0.000337759	0.00140374
AC015468.4	113.058	1.99245	0.332011	6.00117	1.96E-09	1.52E-08
CTSD	106083	1.99224	0.0981159	20.3049	1.16E-91	8.04E-90
FGD6	1431.81	1.99166	0.0677349	29.4037	4.93E-190	8.53E-188
ADTRP	13.3488	1.99159	0.40165	4.95852	7.10E-07	4.25E-06
METTL7B	38.7511	1.9901	0.351194	5.66665	1.46E-08	1.04E-07
RAPGEF3	68.8217	1.97879	0.279709	7.07447	1.50E-12	1.44E-11
ARNTL2	240.705	1.97637	0.202089	9.77969	1.38E-22	2.23E-21
SHANK3	6.51168	1.9755	0.608439	3.24683	0.00116699	0.00439838
PLA2G16	2989.14	1.97544	0.0943954	20.9273	3.02E-97	2.26E-95
MBOAT4	8.05583	1.97196	0.524441	3.76012	0.000169829	0.000741996
MCTP1	369.203	1.96832	0.148474	13.257	4.11E-40	1.14E-38
HLX	862.168	1.9545	0.10201	19.1599	8.00E-82	4.64E-80
AC090796.1	20.3935	1.95218	0.51526	3.78872	0.000151425	0.000668254
IL17C	5.53955	1.95123	0.620908	3.14254	0.00167488	0.00613267
ANXA10	20.0857	1.95069	0.593349	3.2876	0.00101047	0.00385319
ULBP2	81.8677	1.95011	0.241983	8.05887	7.70E-16	9.07E-15
HLA-F-AS1	46.2978	1.94647	0.313476	6.2093	5.32E-10	4.30E-09
CCDC175	9.03243	1.944	0.467443	4.1588	3.20E-05	0.000155976
HIST2H3D	13.8017	1.94117	0.467636	4.15104	3.31E-05	0.000160956
DRAM1	591.928	1.93941	0.11287	17.1827	3.58E-66	1.62E-64
ABTB2	88.4344	1.93792	0.171722	11.2852	1.55E-29	3.21E-28
CD44	771.148	1.93694	0.148765	13.0201	9.40E-39	2.50E-37
ANXA3	81.2911	1.93648	0.170511	11.357	6.85E-30	1.43E-28
AC005083.1	50.0495	1.93347	0.200404	9.64786	5.02E-22	7.96E-21
KHDRBS3	19.3666	1.93314	0.430338	4.49214	7.05E-06	3.75E-05
C17orf99	16.2355	1.93303	0.515424	3.75037	0.000176572	0.000768664
PLA2G4C	1679.84	1.93224	0.0645772	29.9214	1.04E-196	1.92E-194
LY6E	17521.7	1.92657	0.0935788	20.5877	3.54E-94	2.53E-92
AC099343.2	90.3406	1.92621	0.165092	11.6675	1.87E-31	4.08E-30
GK-IT1	9.21566	1.9255	0.517365	3.72174	0.000197857	0.000854886
HOXB13	15.2799	1.92299	0.457353	4.2046	2.62E-05	0.000129193
AC133552.4	14.3205	1.91792	0.411372	4.66225	3.13E-06	1.74E-05
PRKCQ	33.5938	1.91703	0.316345	6.05993	1.36E-09	1.07E-08
SCO2	1450.09	1.91284	0.108593	17.6147	1.90E-69	9.14E-68
MPEG1	5328.39	1.91181	0.0866582	22.0615	7.40E-108	6.29E-106
FZD5	532.517	1.91178	0.0957578	19.9648	1.12E-88	7.45E-87
CD1B	154.157	1.91164	0.148753	12.8511	8.48E-38	2.20E-36
AC124944.1	19.0696	1.91111	0.545092	3.50603	0.000454845	0.00184654
PTGER2	689.964	1.91088	0.0982961	19.44	3.54E-84	2.19E-82
DIAPH2-AS1	17.3285	1.9084	0.359025	5.31552	1.06E-07	6.97E-07
HSD17B14	1414.14	1.90816	0.0881805	21.6392	7.68E-104	6.27E-102
TCTE1	10.5965	1.90798	0.534712	3.56825	0.000359378	0.00148611
TMEM255A	1930.51	1.9014	0.0639376	29.7384	2.45E-194	4.40E-192
MTCO3P11	7.1623	1.90083	0.565438	3.36169	0.000774665	0.00301141
TSPAN33	3177.81	1.90042	0.0754276	25.1953	4.51E-140	5.32E-138
AC007608.3	48.4708	1.90035	0.281115	6.76005	1.38E-11	1.25E-10
STN1	3122.1	1.89811	0.0753983	25.1745	7.63E-140	8.96E-138
AC007000.3	72.7371	1.89651	0.202155	9.38146	6.51E-21	9.81E-20
CPHL1P	32.01	1.89548	0.336703	5.62952	1.81E-08	1.28E-07
EYA2	12.4294	1.89386	0.472735	4.00617	6.17E-05	0.000288651
PDE4B	2234.91	1.89057	0.057312	32.9873	1.24E-238	2.86E-236
SH3D21	203.862	1.89042	0.137482	13.7503	5.07E-43	1.51E-41
CUL1	7647.25	1.88823	0.0725649	26.0213	2.85E-149	3.59E-147
AL137145.2	23.9841	1.88129	0.295022	6.37677	1.81E-10	1.52E-09
C21orf91	885.199	1.88107	0.0972132	19.3499	2.04E-83	1.23E-81
CELSR1	9.27048	1.88062	0.485152	3.87634	0.000106038	0.000478627
AL731533.2	12.2469	1.88051	0.48207	3.9009	9.58E-05	0.00043578
AL353608.3	8.7272	1.87939	0.540982	3.47404	0.000512682	0.00206124
CAMK2D	5001.72	1.87847	0.0552774	33.9826	4.03E-253	1.01E-250
IGF2R	931.128	1.87814	0.0779468	24.0952	2.81E-128	2.89E-126
PLA2G4F	16.9007	1.87653	0.461001	4.07056	4.69E-05	0.000222947
CYP2U1	219.649	1.87628	0.130132	14.4183	3.97E-47	1.28E-45
RAB36	21.3046	1.87354	0.431824	4.33866	1.43E-05	7.32E-05
CTSS	31429.5	1.87353	0.0650034	28.822	1.14E-182	1.84E-180
ATP1B2	7.9171	1.87123	0.545671	3.42923	0.000605293	0.00240197
SH2D2A	144.739	1.86823	0.197429	9.46276	3.00E-21	4.57E-20
AL671883.2	56.7034	1.86819	0.264854	7.05363	1.74E-12	1.67E-11
TCF7L1	55.4645	1.86585	0.23701	7.87245	3.48E-15	3.94E-14
CASP10	1694.27	1.86542	0.0625293	29.8327	1.47E-195	2.67E-193
AC108463.2	8.85417	1.86382	0.544277	3.42441	0.000616143	0.00244101
NT5C3A	12714.1	1.86333	0.068043	27.3845	4.19E-165	5.82E-163
U62317.2	165.866	1.86207	0.149182	12.4819	9.37E-36	2.32E-34
LINC00968	127.251	1.86195	0.185945	10.0134	1.33E-23	2.25E-22
RHOBTB3	2392.47	1.86108	0.095529	19.4818	1.57E-84	9.76E-83
OR2I1P	40.3234	1.85942	0.238215	7.80565	5.92E-15	6.64E-14
HCG4B	29.1076	1.859	0.347786	5.34522	9.03E-08	5.97E-07
AL590764.2	39.1377	1.85718	0.405387	4.58124	4.62E-06	2.52E-05
CISH	236.84	1.85662	0.129348	14.3537	1.01E-46	3.23E-45
CFAP58-AS1	19.7358	1.85636	0.340415	5.45321	4.95E-08	3.35E-07
NUAK2	198.854	1.85615	0.124985	14.851	6.85E-50	2.39E-48
PARP10	12994.5	1.85543	0.0831334	22.3187	2.43E-110	2.13E-108
AL353625.1	325.94	1.85471	0.131957	14.0554	7.14E-45	2.19E-43
TMEM163	16.7191	1.85424	0.320655	5.78269	7.35E-09	5.41E-08
CD68	19045.1	1.85375	0.0805539	23.0126	3.49E-117	3.32E-115
AC104653.1	52.1426	1.85372	0.212894	8.70727	3.11E-18	4.14E-17
NUBPL	328.371	1.852	0.127863	14.4843	1.52E-47	5.00E-46
SLC2A13	968.239	1.85028	0.129595	14.2774	3.03E-46	9.61E-45
AL669918.1	1443.35	1.8499	0.231466	7.99209	1.33E-15	1.54E-14
C1QC	78505.1	1.84744	0.106017	17.4259	5.25E-68	2.47E-66
FBN1	143.437	1.84645	0.265853	6.94539	3.77E-12	3.54E-11
CCDC194	44.3797	1.84568	0.306256	6.02659	1.67E-09	1.30E-08
SLAMF6	20.83	1.83308	0.36466	5.02682	4.99E-07	3.04E-06
GLO1	40155	1.82796	0.0769183	23.7649	7.71E-125	7.76E-123
LINC00595	8.55484	1.82274	0.568461	3.20644	0.00134388	0.00500439
IL21R-AS1	116.706	1.82207	0.15525	11.7364	8.30E-32	1.83E-30
STAT2	30806.1	1.82064	0.070855	25.6952	1.32E-145	1.64E-143
STMND1	30.6985	1.81842	0.363863	4.99755	5.81E-07	3.51E-06
GRAPL	56.7513	1.81773	0.299158	6.07615	1.23E-09	9.67E-09
AL137145.1	12.2232	1.81746	0.395634	4.5938	4.35E-06	2.38E-05
SLC18A1	43.3471	1.8158	0.227104	7.99545	1.29E-15	1.50E-14
CBS	10.4247	1.8149	0.596963	3.04021	0.0023641	0.00838226
LILRB1	50.5795	1.81386	0.232232	7.81056	5.69E-15	6.38E-14
ANK2	316.958	1.81133	0.179673	10.0813	6.69E-24	1.15E-22
CEACAM1	1207.34	1.81133	0.084139	21.5278	8.55E-103	6.90E-101
STX11	1525.32	1.81044	0.0859301	21.0688	1.54E-98	1.17E-96
MIR9-3HG	21.9284	1.80976	0.426276	4.24552	2.18E-05	0.000108731
AP000808.1	68.4162	1.80963	0.193648	9.34497	9.19E-21	1.38E-19
ANXA2R	180.585	1.80851	0.140387	12.8824	5.66E-38	1.47E-36
ZNFX1	14592.8	1.8059	0.0584633	30.8895	1.65E-209	3.36E-207
SHC3	22.9268	1.80554	0.357263	5.05382	4.33E-07	2.66E-06
GUCY1B1	334.518	1.80399	0.100882	17.8821	1.63E-71	8.12E-70
ANK3	75.1023	1.80389	0.252356	7.14817	8.79E-13	8.59E-12
COL9A3	59.7283	1.803	0.238787	7.55067	4.33E-14	4.60E-13
DLX1	7.46878	1.80264	0.586531	3.07339	0.00211643	0.00758696
FGL2	15843	1.80194	0.0815057	22.1081	2.64E-108	2.26E-106
BTN2A2	649.698	1.80152	0.0952865	18.9064	1.01E-79	5.64E-78
CD209	12.2915	1.80119	0.478556	3.7638	0.000167348	0.000732373
RAB30	629.519	1.80109	0.112069	16.0712	4.06E-58	1.64E-56
ADGRE5	1930.98	1.79838	0.0811295	22.1667	7.20E-109	6.23E-107
KMO	2217.76	1.79774	0.0631143	28.4839	1.86E-178	2.87E-176
IL21R	4131.61	1.79687	0.0840137	21.3878	1.74E-101	1.38E-99
APOBEC3G	3272.27	1.79517	0.0595478	30.1468	1.18E-199	2.28E-197
VDR	928.494	1.79482	0.121726	14.7448	3.32E-49	1.14E-47
AC004241.2	12.6837	1.79448	0.441143	4.0678	4.75E-05	0.00022538
ZBP1	4210.11	1.79441	0.0947804	18.9323	6.18E-80	3.47E-78
BICDL1	172.2	1.79438	0.198009	9.06209	1.28E-19	1.83E-18
GNS	14368.7	1.79274	0.0514554	34.8407	5.90E-266	1.61E-263
NOL3	44.4484	1.79252	0.325779	5.50225	3.75E-08	2.57E-07
TRH	11.4804	1.79204	0.48669	3.68209	0.00023133	0.000987989
FLT3LG	167.477	1.79171	0.145616	12.3044	8.58E-35	2.06E-33
TRABD2A	104.46	1.79078	0.225707	7.93411	2.12E-15	2.43E-14
RILP	807.945	1.79053	0.086689	20.6546	8.87E-95	6.41E-93
SASH1	1238.02	1.79047	0.0768781	23.2897	5.63E-120	5.42E-118
MAP3K14	967.408	1.79004	0.239692	7.46811	8.14E-14	8.50E-13
PLEKHA7	136.713	1.78963	0.144377	12.3955	2.76E-35	6.73E-34
TFEC	13524.9	1.78797	0.0702191	25.4628	5.10E-143	6.19E-141
FOLR3	11.9996	1.78411	0.384265	4.6429	3.44E-06	1.90E-05
PSD3	391.242	1.78141	0.143812	12.3871	3.07E-35	7.46E-34
MESP2	8.47737	1.7808	0.579868	3.07104	0.00213312	0.007643
SETBP1	80.6133	1.78003	0.244001	7.29518	2.98E-13	3.00E-12
ENDOU	12.1886	1.77913	0.479133	3.71322	0.000204641	0.000882351
CBR1	3831.81	1.77818	0.0959388	18.5345	1.09E-76	5.85E-75
UPB1	15.1254	1.77711	0.451693	3.93434	8.34E-05	0.000382248
HEG1	8359.15	1.77679	0.0642379	27.6596	2.14E-168	3.05E-166
PCSK6	39.1268	1.77613	0.345165	5.14575	2.66E-07	1.68E-06
XRN1	10508.3	1.77552	0.0892701	19.8893	5.04E-88	3.33E-86
KIAA1671	25.0211	1.77499	0.319817	5.55	2.86E-08	1.98E-07
HLA-DOB	141.208	1.77248	0.179889	9.85322	6.64E-23	1.09E-21
ITPRIPL2	10539.8	1.77058	0.0540499	32.7582	2.32E-235	5.20E-233
NXPH3	23.5104	1.76901	0.381305	4.63936	3.49E-06	1.93E-05
CDK20	68.3676	1.76849	0.2444	7.23605	4.62E-13	4.60E-12
EBI3	1267.13	1.76687	0.105898	16.6846	1.70E-62	7.36E-61
FAM83E	11.8799	1.76393	0.480285	3.67266	0.000240038	0.00102142
LINC01442	73.3254	1.7615	0.219516	8.02448	1.02E-15	1.19E-14
NME8	51.6856	1.76046	0.282193	6.23849	4.42E-10	3.59E-09
AL513122.1	12.0151	1.7564	0.581331	3.02135	0.00251651	0.00887367
DCSTAMP	37.8377	1.75561	0.386838	4.53836	5.67E-06	3.05E-05
POMP	5330.48	1.7545	0.0794099	22.0942	3.60E-108	3.07E-106
IFIH1	8262.97	1.7539	0.2037	8.61021	7.29E-18	9.55E-17
CCDC198	10.8247	1.75361	0.534118	3.28319	0.00102639	0.0039072
CKM	31.2545	1.75199	0.29843	5.87068	4.34E-09	3.26E-08
STS	718.908	1.74936	0.0768232	22.7712	8.85E-115	8.22E-113
IL12B	46.0201	1.74892	0.222467	7.86147	3.80E-15	4.29E-14
RSC1A1	598.686	1.7457	0.113346	15.4015	1.60E-53	6.01E-52
AC012020.1	19.5282	1.74504	0.394796	4.4201	9.87E-06	5.16E-05
ABCD2	94.9287	1.7414	0.176313	9.87675	5.25E-23	8.66E-22
LINC00550	21.5357	1.74066	0.429659	4.05126	5.09E-05	0.000240933
EFNB2	13.6758	1.7395	0.381316	4.56183	5.07E-06	2.75E-05
RGS3	305.65	1.73945	0.174519	9.96713	2.12E-23	3.57E-22
NR4A3	1825.05	1.73822	0.0896705	19.3845	1.04E-83	6.28E-82
FCRLB	29.102	1.73097	0.290723	5.95401	2.62E-09	2.01E-08
TRIM22	32979.5	1.72937	0.0549081	31.4958	9.93E-218	2.06E-215
SLAIN1	59.9158	1.72821	0.235202	7.34778	2.02E-13	2.05E-12
CLIC4	6124.55	1.72251	0.0694363	24.807	7.53E-136	8.47E-134
GRAP	406.608	1.7223	0.196169	8.7797	1.64E-18	2.20E-17
TAGAP	9115.42	1.72098	0.097019	17.7386	2.11E-70	1.03E-68
TXNDC2	35.1115	1.72067	0.293291	5.86678	4.44E-09	3.34E-08
PRRG2	30.5037	1.72065	0.388561	4.42826	9.50E-06	4.98E-05
AC018644.1	18.4256	1.72044	0.421285	4.0838	4.43E-05	0.000211551
IRF9	5444.11	1.71776	0.0677603	25.3505	8.86E-142	1.07E-139
TMEM64	882.391	1.7155	0.0870168	19.7146	1.62E-86	1.04E-84
NUPR1	499.722	1.71522	0.156667	10.9482	6.78E-28	1.33E-26
ARAP2	1535.84	1.70981	0.0994875	17.1861	3.37E-66	1.53E-64
DTX3L	14382.3	1.70945	0.0474316	36.0402	1.96E-284	6.37E-282
P2RX7	5308.33	1.70932	0.0777858	21.9747	5.02E-107	4.21E-105
ELL2P1	23.5527	1.7079	0.306885	5.56526	2.62E-08	1.82E-07
ZNF267	3672.67	1.70758	0.0806392	21.1756	1.60E-99	1.23E-97
LRRC61	19.3698	1.70149	0.341298	4.98535	6.19E-07	3.73E-06
CORIN	56.916	1.69871	0.214165	7.93181	2.16E-15	2.48E-14
MYOF	19944.7	1.69868	0.071198	23.8585	8.27E-126	8.38E-124
CTLA4	36.0095	1.69524	0.539492	3.14229	0.00167633	0.00613642
AC024592.2	11.7194	1.69524	0.409772	4.13702	3.52E-05	0.00017039
AC010768.2	10.8286	1.69478	0.526852	3.21681	0.00129624	0.00484071
JAK2	8164.21	1.68901	0.0561415	30.0848	7.66E-199	1.45E-196
CREB5	786.847	1.68818	0.12249	13.7822	3.26E-43	9.74E-42
TPRG1-AS1	30.4856	1.68797	0.35295	4.78248	1.73E-06	9.93E-06
IRF7	7295.78	1.68591	0.0935146	18.0283	1.17E-72	5.92E-71
KLHL6	4081.1	1.68571	0.053031	31.7872	9.74E-222	2.08E-219
CLIC3	54.5087	1.68414	0.218201	7.71828	1.18E-14	1.29E-13
TSPAN32	472.777	1.68279	0.144531	11.6431	2.49E-31	5.41E-30
GSAP	3412.26	1.68208	0.0770653	21.8267	1.29E-105	1.07E-103
PML	6913.32	1.68173	0.0874025	19.2412	1.67E-82	9.86E-81
NAT2	25.0251	1.68019	0.331224	5.07266	3.92E-07	2.42E-06
LINC00173	55.7511	1.67953	0.204863	8.19834	2.44E-16	2.96E-15
PLAT	2217.74	1.67933	0.0787071	21.3364	5.21E-101	4.13E-99
CSE1L-AS1	10.2255	1.67901	0.498584	3.36756	0.000758361	0.00295621
GGT1	226.314	1.6757	0.1676	9.99821	1.55E-23	2.62E-22
C4A	111.304	1.67548	0.235697	7.1086	1.17E-12	1.14E-11
MYEOV	286.284	1.67368	0.151112	11.0758	1.64E-28	3.30E-27
ACOT13	1378.05	1.67275	0.099479	16.8151	1.89E-63	8.38E-62
MBOAT1	32.9466	1.67079	0.264541	6.31581	2.69E-10	2.22E-09
SLC8A1-AS1	550.436	1.66907	0.0987461	16.9026	4.31E-64	1.92E-62
AC068580.1	187.03	1.66855	0.142526	11.707	1.17E-31	2.57E-30
PIK3R3	1864.75	1.66763	0.0621914	26.8145	2.19E-158	2.92E-156
FAM49A	1786.97	1.66654	0.0873966	19.0686	4.60E-81	2.65E-79
GPR137B	982.371	1.66035	0.0704876	23.5553	1.11E-122	1.09E-120
CEACAM4	81.6059	1.65981	0.211571	7.84517	4.32E-15	4.87E-14
PCDH9	34.4635	1.65816	0.324195	5.11468	3.14E-07	1.96E-06
PRR29	29.2072	1.65808	0.366932	4.51879	6.22E-06	3.33E-05
CMKLR1	11060.9	1.65778	0.073691	22.4963	4.51E-112	4.05E-110
LY96	660.202	1.65561	0.108945	15.1967	3.72E-52	1.36E-50
HIST1H4H	290.384	1.65047	0.111389	14.8173	1.13E-49	3.94E-48
ACP5	1890.5	1.65026	0.091466	18.0423	9.07E-73	4.62E-71
ZP3	22.6164	1.64988	0.360565	4.57581	4.74E-06	2.58E-05
PHLDA2	12.4957	1.64977	0.550778	2.99534	0.0027414	0.0095813
AP003721.4	12.3489	1.64973	0.475249	3.47129	0.000517965	0.00208028
HSD17B6	28.9473	1.64918	0.390076	4.22785	2.36E-05	0.000117046
MAFB	8079.22	1.64839	0.0727913	22.6454	1.55E-113	1.42E-111
B4GALNT1	15.4928	1.64656	0.515337	3.19511	0.00139777	0.00519102
NR1H3	155.652	1.64636	0.153248	10.7431	6.38E-27	1.22E-25
EPB41L5	350.791	1.64579	0.151618	10.8548	1.89E-27	3.67E-26
AC008840.1	97.4058	1.64408	0.152636	10.7713	4.70E-27	9.03E-26
C6orf223	74.7009	1.6432	0.176723	9.29818	1.43E-20	2.12E-19
GPR155	1298.44	1.64305	0.113615	14.4616	2.12E-47	6.90E-46
PRODH	43.3333	1.64202	0.283406	5.79388	6.88E-09	5.07E-08
PFKP	10266.5	1.64181	0.0539967	30.4057	4.62E-203	9.14E-201
ENPP4	585.172	1.64005	0.127141	12.8994	4.53E-38	1.18E-36
LPIN2	8400.99	1.63839	0.0596181	27.4813	2.93E-166	4.12E-164
DLGAP1-AS5	31.1572	1.63732	0.287756	5.68997	1.27E-08	9.14E-08
RIPK2	1158.64	1.63671	0.0665751	24.5844	1.86E-133	2.04E-131
PRUNE2	74.6053	1.6348	0.293099	5.57763	2.44E-08	1.70E-07
LINC01137	243.146	1.63326	0.115604	14.128	2.55E-45	7.90E-44
SIGLEC1	26096.8	1.63288	0.0902992	18.0829	4.34E-73	2.21E-71
STAT5A	3637.14	1.63267	0.0553768	29.4828	4.78E-191	8.37E-189
C5orf15	4039.86	1.63223	0.0593486	27.5024	1.64E-166	2.32E-164
FAM78B	7.41341	1.63209	0.542724	3.00723	0.00263643	0.00925138
NKD1	277.223	1.63149	0.305374	5.34259	9.16E-08	6.05E-07
AC003957.1	91.0085	1.62664	0.200015	8.13256	4.20E-16	5.02E-15
AGMAT	178.625	1.62557	0.15241	10.6658	1.47E-26	2.78E-25
AC106791.1	11.0383	1.62437	0.444847	3.65153	0.000260681	0.00110404
ADCY10	15.3668	1.62435	0.487516	3.3319	0.000862542	0.00333131
GGTA1P	8.21589	1.62136	0.521356	3.10989	0.00187157	0.0067875
IGKC	13.0415	1.61926	0.438059	3.69644	0.000218642	0.000937543
CHSY3	30.2418	1.61887	0.328836	4.92303	8.52E-07	5.06E-06
GALM	17252.8	1.61773	0.0663396	24.3855	2.43E-131	2.66E-129
ZFY-AS1	46.3971	1.61621	0.331445	4.87626	1.08E-06	6.36E-06
SLC31A1	21701.4	1.61616	0.0559428	28.8895	1.62E-183	2.63E-181
GLIPR2	1467.06	1.61564	0.0653852	24.7096	8.44E-135	9.38E-133
SULT1C2	124.092	1.6149	0.242494	6.65957	2.75E-11	2.43E-10
CASP5	91.1512	1.61464	0.210534	7.66923	1.73E-14	1.88E-13
SLC37A1	616.558	1.61374	0.106977	15.0849	2.04E-51	7.34E-50
AC104653.2	14.6638	1.61169	0.361492	4.45842	8.26E-06	4.36E-05
PNMA8B	274.261	1.6106	0.169825	9.48392	2.45E-21	3.75E-20
SNTB2	163.723	1.60786	0.187362	8.58161	9.36E-18	1.22E-16
AC002480.2	256.136	1.60761	0.192431	8.3542	6.59E-17	8.21E-16
LINC01943	17.6257	1.60399	0.458065	3.50165	0.000462379	0.00187475
PLEKHG1	124.068	1.60306	0.187997	8.52705	1.50E-17	1.94E-16
TMOD2	720.664	1.60254	0.120118	13.3414	1.33E-40	3.76E-39
TLR4	6521.48	1.60195	0.0658477	24.3281	9.89E-131	1.06E-128
PLA2G4A	2129.59	1.60078	0.0760117	21.0597	1.86E-98	1.41E-96
PCGF5	2936.32	1.60071	0.0750221	21.3365	5.20E-101	4.13E-99
PKN2-AS1	24.5362	1.5983	0.372676	4.28871	1.80E-05	9.08E-05
LY75-CD302	992.035	1.59795	0.253924	6.29301	3.11E-10	2.56E-09
TLR8	4323.92	1.5972	0.07398	21.5896	2.25E-103	1.83E-101
TTC39B	167.929	1.5971	0.205644	7.76633	8.08E-15	8.95E-14
LINC02296	10.8578	1.59372	0.421986	3.77671	0.000158912	0.000698945
PDGFRL	523.686	1.59152	0.149199	10.6671	1.45E-26	2.75E-25
AL049634.1	36.6796	1.58884	0.242737	6.5455	5.93E-11	5.15E-10
PDSS1P1	8.96139	1.58858	0.464915	3.41692	0.000633343	0.00250468
PAQR8	2511.77	1.5879	0.0869239	18.2677	1.50E-74	7.80E-73
SFT2D2	11575.9	1.5873	0.0858255	18.4945	2.29E-76	1.22E-74
ALDH1A1	19.9168	1.58566	0.370924	4.27489	1.91E-05	9.62E-05
EDN1	573.389	1.58375	0.122937	12.8826	5.64E-38	1.47E-36
CASP4	3631.54	1.58373	0.0652964	24.2545	5.92E-130	6.25E-128
TRGV8	14.5467	1.58343	0.43427	3.64619	0.000266156	0.00112476
ZNF487	74.8145	1.57972	0.222659	7.0948	1.30E-12	1.25E-11
HIVEP2	964.905	1.57923	0.137262	11.5052	1.24E-30	2.66E-29
CST7	589.458	1.57914	0.105129	15.021	5.35E-51	1.91E-49
ANKUB1	15.4583	1.57914	0.459554	3.43624	0.000589842	0.00234484
LINC01146	303.459	1.57517	0.104757	15.0365	4.24E-51	1.52E-49
SLFN5	1946.96	1.57441	0.0818427	19.237	1.81E-82	1.07E-80
PLEK2	150.029	1.57335	0.168572	9.33339	1.03E-20	1.53E-19
GIMAP6	6838.58	1.57107	0.0813153	19.3207	3.60E-83	2.15E-81
ATP6V1A	11192.1	1.57003	0.0566722	27.7036	6.31E-169	9.12E-167
GREM1	57.3038	1.56863	0.2702	5.80544	6.42E-09	4.75E-08
SYT11	691.571	1.56826	0.0841401	18.6386	1.56E-77	8.52E-76
KYNU	2060.47	1.56741	0.0792403	19.7804	4.39E-87	2.85E-85
PIM2	757.918	1.5672	0.0793768	19.7438	9.08E-87	5.85E-85
AL445363.3	160.591	1.56651	0.248001	6.31656	2.67E-10	2.21E-09
NTNG2	85.7071	1.56515	0.293762	5.32793	9.93E-08	6.53E-07
CLCN4	1677.27	1.56479	0.116189	13.4676	2.43E-41	6.96E-40
DDX60	8100.14	1.56438	0.0745699	20.9787	1.03E-97	7.69E-96
CTSB	80722.3	1.56352	0.0759992	20.5729	4.81E-94	3.43E-92
JAK3	3682.75	1.56194	0.0670066	23.3103	3.49E-120	3.37E-118
EIF4E3	375.119	1.56121	0.103606	15.0687	2.60E-51	9.36E-50
PDIA3	25481.4	1.56058	0.0755445	20.6577	8.32E-95	6.02E-93
RALB	4721.86	1.56052	0.0725635	21.5056	1.38E-102	1.11E-100
MIR503HG	2126.33	1.55827	0.132483	11.7621	6.12E-32	1.36E-30
AUTS2	30.9749	1.55754	0.357022	4.36259	1.29E-05	6.62E-05
AC018523.2	27.706	1.55721	0.426519	3.65097	0.000261252	0.00110598
ELAVL4	901.854	1.55676	0.12025	12.9461	2.47E-38	6.50E-37
FAM107B	3072.7	1.55571	0.0864683	17.9917	2.26E-72	1.14E-70
CHST7	212.984	1.55258	0.135613	11.4486	2.39E-30	5.06E-29
AC124319.2	308.698	1.55111	0.238323	6.50843	7.59E-11	6.54E-10
SGCG	7.2594	1.55091	0.501596	3.09194	0.00198852	0.00717114
HSPA7	683.106	1.54729	0.116417	13.2909	2.61E-40	7.32E-39
RENBP	1691.08	1.54574	0.0841548	18.3678	2.38E-75	1.25E-73
AC008760.2	1422.13	1.54533	0.0810308	19.0709	4.41E-81	2.54E-79
MAN1A1	584.016	1.5441	0.0815417	18.9363	5.73E-80	3.23E-78
RNF19B	7585.26	1.54287	0.0716214	21.5421	6.28E-103	5.09E-101
AC093278.2	1891.22	1.54022	0.0691613	22.2699	7.23E-110	6.33E-108
AXIN2	91.5979	1.53925	0.227457	6.7672	1.31E-11	1.19E-10
AGBL2	26.2138	1.53848	0.4336	3.54817	0.000387924	0.0015949
BST2	18185	1.53645	0.0808254	19.0095	1.42E-80	8.10E-79
MSRB1	2513.88	1.53559	0.102662	14.9577	1.39E-50	4.90E-49
LMNA	215.929	1.53492	0.177464	8.64923	5.18E-18	6.83E-17
GSTO1	5958.92	1.53464	0.0739136	20.7627	9.42E-96	6.93E-94
TICAM2	1132.76	1.53275	0.155766	9.8401	7.56E-23	1.24E-21
SNX22	278.6	1.53254	0.120889	12.6773	7.90E-37	2.00E-35
NRIP3	70.6388	1.53165	0.238459	6.42314	1.33E-10	1.13E-09
NFIX	28.3435	1.53133	0.439543	3.4839	0.000494158	0.00199223
AC068580.3	1029.37	1.5305	0.11292	13.5538	7.52E-42	2.19E-40
FARP2	1902.71	1.53045	0.0736004	20.7941	4.90E-96	3.61E-94
AP005233.2	12.1981	1.53034	0.42484	3.60216	0.000315579	0.00131744
AL356753.1	42.5592	1.53031	0.280913	5.44761	5.10E-08	3.46E-07
SERPINB9	11548.6	1.53016	0.0788523	19.4053	6.96E-84	4.22E-82
AC108134.3	212.006	1.52906	0.145792	10.488	9.81E-26	1.81E-24
TSEN34	877.802	1.52859	0.0988005	15.4715	5.40E-54	2.05E-52
CREG1	13880.9	1.52845	0.0628073	24.3355	8.25E-131	8.89E-129
BCL2L11	1710.81	1.52645	0.0827055	18.4564	4.63E-76	2.47E-74
PSMA2	6755.06	1.52486	0.0954355	15.9779	1.82E-57	7.33E-56
PDZD9	18.5669	1.52281	0.435316	3.49818	0.000468441	0.00189641
TRPV4	3933.27	1.52186	0.0808059	18.8335	4.01E-79	2.22E-77
KIF1B	3023.79	1.51994	0.0669565	22.7004	4.44E-114	4.10E-112
LINC01232	175.466	1.51924	0.125474	12.108	9.58E-34	2.23E-32
CTSZ	38030.2	1.51838	0.0833464	18.2177	3.74E-74	1.94E-72
CTRL	128.74	1.51555	0.184914	8.196	2.49E-16	3.01E-15
FAM46C	24.5031	1.51471	0.294371	5.14558	2.67E-07	1.68E-06
HSPA6	473.219	1.51452	0.112263	13.4908	1.77E-41	5.09E-40
AL139260.1	33.0933	1.51449	0.258112	5.86758	4.42E-09	3.32E-08
POLR2CP1	60.3615	1.51248	0.244111	6.19586	5.80E-10	4.66E-09
SYNE2	839.959	1.51234	0.0983215	15.3816	2.18E-53	8.15E-52
DUSP5	5283.63	1.51194	0.0737215	20.5088	1.80E-93	1.27E-91
GPR153	60.8198	1.51056	0.217194	6.95489	3.53E-12	3.32E-11
QPCT	368.685	1.50975	0.116844	12.9211	3.42E-38	8.97E-37
PPA1	9490.13	1.50955	0.0761872	19.8137	2.27E-87	1.48E-85
FCGR2B	344.199	1.50955	0.103118	14.639	1.58E-48	5.32E-47
DYNLT1	4122.02	1.50897	0.072155	20.9129	4.09E-97	3.04E-95
TBX19	362.004	1.50876	0.0954312	15.8099	2.66E-56	1.04E-54
SPART	3015.12	1.50642	0.0741383	20.3191	8.72E-92	6.06E-90
TMEM268	3773.75	1.50473	0.0655887	22.942	1.77E-116	1.68E-114
CARD16	1673.31	1.50452	0.0798656	18.8382	3.67E-79	2.04E-77
AC017002.6	20.756	1.50183	0.305149	4.92162	8.58E-07	5.10E-06
LY75	2576.05	1.50176	0.099068	15.1589	6.62E-52	2.41E-50
HIST2H2BE	736.763	1.50156	0.0797248	18.8343	3.95E-79	2.19E-77
LMNB1	8495.8	1.50145	0.0773615	19.4082	6.58E-84	4.00E-82
MCL1	25695.1	1.5003	0.0393499	38.1271	0	0
CRISPLD2	42.0393	1.49748	0.271369	5.51824	3.42E-08	2.36E-07
MCOLN2	5513.75	1.49595	0.054026	27.6894	9.37E-169	1.35E-166
ADAMDEC1	2957.95	1.49484	0.0728358	20.5234	1.33E-93	9.43E-92
AC005229.4	89.1448	1.49163	0.16951	8.79964	1.37E-18	1.85E-17
JAG1	446.488	1.49124	0.117761	12.6633	9.44E-37	2.39E-35
OASL	7912.78	1.48972	0.0882709	16.8767	6.68E-64	2.96E-62
ECHDC3	132	1.48893	0.233129	6.38674	1.69E-10	1.42E-09
IFIT1	80289.9	1.48892	0.09942	14.9761	1.05E-50	3.73E-49
DCBLD1	617.278	1.48751	0.117403	12.6701	8.66E-37	2.19E-35
PSMA4	9039.4	1.48457	0.0749002	19.8206	1.98E-87	1.29E-85
ANXA6	4916.61	1.48212	0.0732377	20.2371	4.61E-91	3.17E-89
PIR	585.568	1.48162	0.0924586	16.0247	8.59E-58	3.47E-56
ZNF366	2369.3	1.48118	0.088413	16.753	5.38E-63	2.37E-61
CD82	1488.09	1.48063	0.0947634	15.6245	4.96E-55	1.90E-53
MLKL	2329.04	1.47921	0.0532424	27.7827	7.03E-170	1.03E-167
SIT1	22.3693	1.47879	0.297933	4.9635	6.92E-07	4.15E-06
HOXB4	62.0405	1.47809	0.198703	7.43869	1.02E-13	1.05E-12
RELB	1446.78	1.47624	0.112734	13.0948	3.52E-39	9.50E-38
VAMP5	224.55	1.47569	0.143428	10.2887	7.92E-25	1.41E-23
SP140	4102.65	1.47501	0.053925	27.3529	9.98E-165	1.38E-162
CCDC103	15.2368	1.47489	0.430465	3.42626	0.000611951	0.00242672
AL512631.1	29.5278	1.47426	0.275461	5.35198	8.70E-08	5.76E-07
ABCC11	24.3839	1.47299	0.451119	3.2652	0.00109386	0.00414492
DENND5A	5998.79	1.47154	0.062618	23.5003	4.05E-122	3.95E-120
SIGLEC11	2470.12	1.47072	0.070032	21.0006	6.47E-98	4.87E-96
AC099518.1	38.8365	1.47054	0.257902	5.70194	1.18E-08	8.53E-08
FOXN2	3657.5	1.46988	0.100594	14.6121	2.35E-48	7.83E-47
CTSA	9397.64	1.46983	0.0728914	20.1647	2.00E-90	1.36E-88
SLC12A8	2088.5	1.46811	0.0896186	16.3818	2.58E-60	1.09E-58
AC010627.1	76.5253	1.46806	0.160867	9.12591	7.11E-20	1.03E-18
SGIP1	66.4381	1.46794	0.315604	4.65122	3.30E-06	1.83E-05
PDE2A	20.5198	1.46753	0.368872	3.97842	6.94E-05	0.000321842
SRC	3273.72	1.46741	0.0795783	18.4398	6.30E-76	3.35E-74
SLC25A28	1716.56	1.46704	0.0676969	21.6707	3.88E-104	3.17E-102
C1orf54	648.607	1.46519	0.0891207	16.4405	9.81E-61	4.16E-59
PILRA	3494.51	1.46485	0.0785327	18.6527	1.20E-77	6.57E-76
FCGR2C	1564.54	1.46453	0.100612	14.5562	5.34E-48	1.77E-46
LINC02175	33.4723	1.46378	0.294014	4.97863	6.40E-07	3.86E-06
SLC2A6	1399.55	1.46243	0.0822499	17.7803	1.01E-70	4.97E-69
ADRB1	29.2157	1.46223	0.259245	5.64032	1.70E-08	1.20E-07
FTL	439907	1.45978	0.0821233	17.7755	1.09E-70	5.40E-69
AL592295.4	96.1643	1.45965	0.178305	8.18623	2.70E-16	3.27E-15
ICAM2	676.469	1.45863	0.125563	11.6167	3.39E-31	7.34E-30
PHC1P1	48.2193	1.45768	0.308975	4.7178	2.38E-06	1.35E-05
HIST1H2BD	669.139	1.45706	0.128274	11.359	6.69E-30	1.39E-28
DIRAS1	15.1355	1.45694	0.440118	3.31035	0.000931794	0.00357536
NET1	3501.38	1.45554	0.090353	16.1095	2.19E-58	8.97E-57
AL133355.1	231.655	1.45529	0.103164	14.1066	3.46E-45	1.07E-43
CDO1	145.417	1.45367	0.188671	7.70482	1.31E-14	1.43E-13
FGF9	15.2648	1.45361	0.478487	3.03793	0.00238209	0.00843803
UCP2	13685.7	1.45343	0.0650283	22.3507	1.19E-110	1.05E-108
HIST1H2BC	111.678	1.4523	0.195864	7.41487	1.22E-13	1.26E-12
PSMA5	6554.06	1.45079	0.0740026	19.6046	1.41E-85	9.00E-84
AFAP1-AS1	14.3577	1.45066	0.433133	3.34922	0.000810397	0.00313999
PTGER4	1096.63	1.44984	0.109465	13.2447	4.84E-40	1.34E-38
HTATIP2	1507.76	1.44958	0.0743077	19.5078	9.42E-85	5.90E-83
LINC01876	24.0733	1.44896	0.426452	3.39772	0.00067951	0.00267413
DDIT4L	376.83	1.447	0.102161	14.1639	1.53E-45	4.76E-44
AGPAT3	5659.54	1.44636	0.0763401	18.9462	4.74E-80	2.68E-78
STAT3	10257	1.4453	0.0454965	31.7672	1.84E-221	3.91E-219
GADD45G	31.3323	1.44385	0.286461	5.04033	4.65E-07	2.84E-06
HEIH	1744.12	1.44326	0.0863553	16.713	1.05E-62	4.61E-61
C19orf38	1525.4	1.44284	0.0823162	17.528	8.75E-69	4.17E-67
PMAIP1	410.649	1.43981	0.101442	14.1935	1.01E-45	3.14E-44
GLRX	11523.5	1.43511	0.0827184	17.3494	1.99E-67	9.31E-66
TMC4	61.2025	1.43366	0.297278	4.82262	1.42E-06	8.20E-06
OR5B21	17.4211	1.43357	0.378628	3.78621	0.000152964	0.00067443
TMCO4	674.63	1.43152	0.105255	13.6005	3.98E-42	1.16E-40
IGF1	2276.15	1.43037	0.103551	13.8132	2.12E-43	6.38E-42
RAB9A	1343.75	1.42992	0.0719537	19.8727	7.01E-88	4.61E-86
MELTF	301.081	1.4297	0.149409	9.56904	1.08E-21	1.67E-20
ALPK2	15.5045	1.42892	0.451905	3.16199	0.00156697	0.00576531
TMTC1	21.3848	1.42814	0.3343	4.27203	1.94E-05	9.73E-05
KCNJ2	2233.72	1.42697	0.0735887	19.3911	9.17E-84	5.53E-82
2025-03-03	523.694	1.42555	0.120367	11.8434	2.33E-32	5.24E-31
LHFPL2	6989.63	1.42358	0.0496379	28.6793	6.91E-181	1.09E-178
AC006116.1	8.34522	1.42302	0.452274	3.14636	0.00165317	0.00605777
FCER1G	22967.3	1.42226	0.0703248	20.2241	6.01E-91	4.11E-89
VCPIP1	3279.58	1.41998	0.0850229	16.7011	1.29E-62	5.61E-61
SRI	1718.32	1.4188	0.120736	11.7513	6.96E-32	1.54E-30
AL033397.2	51.5581	1.41603	0.225793	6.27139	3.58E-10	2.93E-09
KRT80	14.332	1.41571	0.352946	4.01111	6.04E-05	0.00028299
ATOX1	3093.22	1.41565	0.0800026	17.6951	4.58E-70	2.22E-68
MMAA	157.712	1.41457	0.275367	5.13705	2.79E-07	1.75E-06
ESRRB	37.4482	1.41432	0.347671	4.06798	4.74E-05	0.000225241
TMEM132A	139.713	1.41144	0.227437	6.20585	5.44E-10	4.39E-09
VRK2	1497.18	1.40913	0.0785081	17.9488	4.90E-72	2.46E-70
NABP1	10204.6	1.40878	0.0962687	14.6338	1.71E-48	5.72E-47
PRKAR2B	1461.01	1.40832	0.0804322	17.5094	1.22E-68	5.78E-67
LOR	12.7644	1.4083	0.374608	3.7594	0.000170319	0.000743908
ACSL5	2333.61	1.40824	0.0508662	27.6853	1.05E-168	1.50E-166
OTUD1	665.487	1.40437	0.0844599	16.6276	4.40E-62	1.89E-60
OR10G4	20.3553	1.40345	0.385979	3.63608	0.000276817	0.00116589
PLEK	26560.5	1.40328	0.0619073	22.6675	9.38E-114	8.60E-112
AC017074.1	17.6239	1.40043	0.41996	3.33468	0.000853984	0.00330046
HORMAD1	77.936	1.4004	0.297493	4.70734	2.51E-06	1.41E-05
TAPBPL	3895.91	1.40033	0.0811586	17.2542	1.04E-66	4.79E-65
SELENOS	1496.03	1.39964	0.0921939	15.1815	4.69E-52	1.71E-50
CHST2	2082.62	1.39897	0.0863828	16.195	5.47E-59	2.26E-57
CDKN1A	13863.7	1.39822	0.0715279	19.548	4.29E-85	2.72E-83
CTSH	19431	1.39821	0.0730494	19.1406	1.16E-81	6.70E-80
GPR18	1320.43	1.39727	0.0960387	14.549	5.93E-48	1.96E-46
TUBB6	233.729	1.39637	0.176902	7.89344	2.94E-15	3.34E-14
LPGAT1	4140	1.39598	0.0667825	20.9035	4.98E-97	3.70E-95
AL353150.1	10.941	1.39371	0.432756	3.22055	0.00127947	0.00478241
CTTN	25.9444	1.39305	0.389565	3.5759	0.000349023	0.00144681
AF127936.2	125.98	1.39251	0.207302	6.71731	1.85E-11	1.66E-10
CCSER1	53.4827	1.39248	0.312329	4.45837	8.26E-06	4.36E-05
AC135048.4	63.1265	1.39061	0.232628	5.97781	2.26E-09	1.74E-08
MX1	57838.7	1.38991	0.0521202	26.6674	1.13E-156	1.48E-154
EMBP1	79.7776	1.38961	0.306724	4.5305	5.88E-06	3.16E-05
AC022080.2	103.765	1.38897	0.413135	3.36203	0.000773716	0.00300916
FLVCR2	215.455	1.38729	0.144271	9.61588	6.85E-22	1.08E-20
MAP1LC3B2	9.99846	1.38714	0.458569	3.02494	0.00248681	0.00877964
FAM241A	981.778	1.38609	0.0732138	18.9321	6.21E-80	3.48E-78
AC025171.3	17.0026	1.38604	0.457797	3.02763	0.00246481	0.0087105
ALPK1	3730.91	1.38555	0.057478	24.1058	2.18E-128	2.25E-126
STOM	5205.65	1.38402	0.0704012	19.6591	4.83E-86	3.08E-84
MYD88	11192.1	1.38061	0.0596362	23.1506	1.43E-118	1.37E-116
RNF217	284.588	1.3796	0.164046	8.40986	4.10E-17	5.19E-16
SLC35F6	2103.8	1.37906	0.0644214	21.4069	1.15E-101	9.20E-100
FCRL2	46.8947	1.37879	0.234684	5.87508	4.23E-09	3.18E-08
GALK2	729.834	1.37831	0.0911843	15.1156	1.28E-51	4.62E-50
FSCN1	4176.83	1.3781	0.114364	12.0501	1.94E-33	4.46E-32
RAB20	1803.34	1.37754	0.0872635	15.786	3.88E-56	1.51E-54
ITGB8	45.1998	1.37294	0.278513	4.92953	8.24E-07	4.90E-06
PDGFB	73.021	1.37275	0.234273	5.85963	4.64E-09	3.48E-08
GM2A	30953.2	1.37152	0.0555289	24.6991	1.09E-134	1.21E-132
LINC02362	65.4388	1.37055	0.203856	6.72313	1.78E-11	1.60E-10
TMED7-TICAM2	500.95	1.36851	0.314521	4.35109	1.35E-05	6.94E-05
AP001347.1	38.5163	1.36712	0.332138	4.1161	3.85E-05	0.000185552
ERAP1	5011.24	1.36406	0.056417	24.1781	3.78E-129	3.94E-127
PLEKHS1	9.50894	1.36395	0.451945	3.01796	0.00254486	0.00896705
ENPP3	36.9171	1.36336	0.443505	3.07406	0.00211169	0.00757373
AC009121.1	24.2462	1.36293	0.305247	4.465	8.01E-06	4.23E-05
LILRB5	33.6947	1.36224	0.300203	4.53774	5.69E-06	3.06E-05
KCTD17	1214.61	1.36	0.0999815	13.6025	3.87E-42	1.13E-40
MTSS1	47.9168	1.35799	0.322001	4.21734	2.47E-05	0.000122381
LYZ	2041.01	1.35593	0.0902958	15.0166	5.72E-51	2.04E-49
ATP2A1-AS1	13.8921	1.35303	0.400294	3.38008	0.00072464	0.00283547
AC011497.2	28.715	1.35286	0.351872	3.84476	0.000120671	0.000540791
MMP25	598.933	1.3528	0.115745	11.6878	1.47E-31	3.23E-30
SIGLEC16	1445.67	1.34781	0.111098	12.1317	7.17E-34	1.68E-32
GAS7	6248.47	1.34753	0.0753051	17.8943	1.31E-71	6.55E-70
AKAP12	172.704	1.34621	0.119554	11.2603	2.06E-29	4.24E-28
SCARB2	7486.15	1.34566	0.0590392	22.7926	5.43E-115	5.06E-113
ARHGEF3	7406.77	1.34533	0.0660684	20.3626	3.59E-92	2.51E-90
GRAMD1B	1542.61	1.3453	0.0692738	19.42	5.23E-84	3.19E-82
ASB2	10084.7	1.34115	0.0895603	14.9748	1.07E-50	3.79E-49
GIMAP1	2063.73	1.34019	0.057879	23.1551	1.29E-118	1.24E-116
FALEC	10.9329	1.33576	0.422135	3.16429	0.00155463	0.00572355
UBE2Z	6757.09	1.33434	0.0443564	30.0823	8.27E-199	1.55E-196
ACTA2	194.958	1.3342	0.130839	10.1973	2.04E-24	3.59E-23
SCIMP	8447.21	1.33249	0.0561406	23.7348	1.58E-124	1.58E-122
CD63	15242.6	1.33046	0.0761048	17.4819	1.97E-68	9.34E-67
AC005479.2	13.4076	1.33045	0.393163	3.38396	0.000714478	0.00280063
NFE2L2	4196.03	1.32939	0.0713047	18.6437	1.42E-77	7.76E-76
SDHB	3825.75	1.32903	0.0867151	15.3264	5.09E-53	1.89E-51
MAP3K20	324.988	1.32664	0.114172	11.6196	3.28E-31	7.10E-30
FAM92A	287.497	1.3255	0.133625	9.91958	3.42E-23	5.69E-22
AC114485.1	11.0232	1.32438	0.422658	3.13345	0.00172765	0.00630832
HLA-K	42.6605	1.32436	0.278416	4.75677	1.97E-06	1.12E-05
DENND1A	1992.26	1.32425	0.0898093	14.7451	3.31E-49	1.14E-47
CNGB1	26.3431	1.32345	0.441431	2.99809	0.00271676	0.00950669
ACKR4	18.8571	1.32283	0.331992	3.98452	6.76E-05	0.000314384
PARP11	1203.76	1.3224	0.0928558	14.2414	5.07E-46	1.59E-44
SBNO2	4340.87	1.32035	0.0995304	13.2658	3.65E-40	1.02E-38
TLN2	365.151	1.31973	0.346174	3.81234	0.000137659	0.000610953
UBE2E2	2422.92	1.31809	0.0733472	17.9706	3.31E-72	1.67E-70
NBL1	46.4137	1.31801	0.277434	4.75072	2.03E-06	1.15E-05
LDLRAD1	26.3578	1.31722	0.339013	3.88544	0.000102145	0.000462573
AL022310.1	20.2575	1.31575	0.356308	3.69274	0.000221852	0.000950884
DNPEP	2294.42	1.31509	0.0804013	16.3566	3.90E-60	1.64E-58
ARIH2OS	58.4178	1.31439	0.290478	4.52493	6.04E-06	3.24E-05
TENM4	1501.83	1.31309	0.157158	8.35524	6.53E-17	8.14E-16
SCART1	131.666	1.31307	0.200404	6.55212	5.67E-11	4.93E-10
PPP1R12B	4132.35	1.31026	0.0893299	14.6677	1.04E-48	3.50E-47
AL359532.1	15.6887	1.30911	0.420217	3.11532	0.00183747	0.0066697
RIPOR3	22.2584	1.30898	0.417595	3.13457	0.00172106	0.00628766
SOAT1	8786.74	1.30887	0.0661133	19.7974	3.13E-87	2.03E-85
TAPBP	10109.1	1.30462	0.0753396	17.3165	3.53E-67	1.64E-65
AL356417.3	572.975	1.30395	0.295925	4.40637	1.05E-05	5.48E-05
ANO7L1	205.273	1.30267	0.175764	7.41151	1.25E-13	1.29E-12
HOXB3	49.8575	1.3011	0.327501	3.97282	7.10E-05	0.000328972
TJP2	94.1737	1.30077	0.357435	3.63919	0.0002735	0.00115327
PDK3	448.396	1.29982	0.109005	11.9244	8.83E-33	2.01E-31
DENND2D	2251.87	1.29882	0.0612112	21.2187	6.42E-100	5.00E-98
SLC52A1	56.7575	1.29655	0.247893	5.23028	1.69E-07	1.09E-06
Z99774.1	23.3137	1.29215	0.362134	3.56815	0.000359511	0.00148645
ATP6V1F	10686	1.29171	0.0794217	16.2639	1.78E-59	7.45E-58
AOAH	1717.94	1.29151	0.0907884	14.2254	6.37E-46	2.00E-44
OGFR-AS1	37.4281	1.2908	0.333223	3.87369	0.000107201	0.000483425
MOSPD2	2515.85	1.29029	0.0805968	16.0092	1.10E-57	4.44E-56
NRBF2P5	17.4681	1.2902	0.350971	3.6761	0.000236829	0.00100894
PATL2	455.299	1.29013	0.106027	12.168	4.60E-34	1.09E-32
EAF1	1947.59	1.28911	0.0585839	22.0045	2.60E-107	2.19E-105
AL121985.1	129.758	1.28783	0.163898	7.85755	3.92E-15	4.43E-14
AC009570.1	27.8743	1.28774	0.287399	4.48068	7.44E-06	3.95E-05
NOTCH2	9126.03	1.28742	0.0733379	17.5546	5.49E-69	2.63E-67
EDEM2	4018.46	1.28572	0.0662437	19.4089	6.50E-84	3.96E-82
RPS6KA2	67.5042	1.28317	0.285418	4.49575	6.93E-06	3.69E-05
MIR155HG	105.592	1.283	0.166812	7.69129	1.46E-14	1.59E-13
DOPEY1	3934.35	1.28185	0.0605172	21.1815	1.41E-99	1.09E-97
CA2	879.176	1.2816	0.0828747	15.4643	6.04E-54	2.29E-52
SLC1A5	4798.09	1.27929	0.0977106	13.0926	3.63E-39	9.78E-38
RGCC	76.068	1.27847	0.263404	4.85365	1.21E-06	7.07E-06
RAB24	4104.02	1.27716	0.06942	18.3976	1.37E-75	7.26E-74
ASAH1	24777.8	1.27615	0.0527186	24.2069	1.88E-129	1.97E-127
HCG27	147.505	1.27473	0.128703	9.90445	3.98E-23	6.60E-22
LINC01588	209.748	1.2727	0.117221	10.8572	1.84E-27	3.58E-26
DNASE2	6273.24	1.27153	0.0867453	14.6582	1.19E-48	4.02E-47
UBA7	13515.1	1.27129	0.0863948	14.7149	5.18E-49	1.76E-47
TMBIM1	5567.96	1.27067	0.0615619	20.6405	1.19E-94	8.55E-93
LINC02158	19.4471	1.27004	0.370733	3.42575	0.000613107	0.00243064
AC025580.2	44.8778	1.26995	0.269592	4.71061	2.47E-06	1.39E-05
PRKCE	97.0001	1.26773	0.301861	4.19972	2.67E-05	0.000131895
SIRPB1	847.457	1.26737	0.122339	10.3595	3.79E-25	6.88E-24
SLC15A3	3793.54	1.26643	0.102273	12.3829	3.24E-35	7.87E-34
CYP4V2	1526.51	1.26625	0.0698174	18.1366	1.64E-73	8.46E-72
FABP5P7	404.369	1.26571	0.190333	6.65002	2.93E-11	2.59E-10
IKBKE	9666.69	1.26477	0.07859	16.0933	2.84E-58	1.16E-56
GRIN2D	850.955	1.26418	0.0915444	13.8094	2.24E-43	6.71E-42
IRF2	3063.76	1.26343	0.0630591	20.0357	2.69E-89	1.80E-87
VMP1	4532.07	1.26204	0.0405754	31.1036	2.15E-212	4.44E-210
PLIN2	442.527	1.2618	0.105958	11.9084	1.07E-32	2.42E-31
FAS	1383.45	1.26108	0.0705973	17.863	2.29E-71	1.14E-69
KARS	7117.09	1.25933	0.0760678	16.5554	1.46E-61	6.27E-60
ARSB	2629.71	1.25826	0.0631604	19.9217	2.64E-88	1.75E-86
FGD2	15289.4	1.2576	0.0614837	20.4542	5.52E-93	3.88E-91
NANOS1	13.8522	1.25414	0.407561	3.07719	0.00208963	0.00750207
GCLC	4827.57	1.25412	0.0867407	14.4583	2.22E-47	7.23E-46
FZD2	1142.15	1.25261	0.138231	9.06176	1.28E-19	1.83E-18
ITGAX	32626.8	1.2525	0.101392	12.3531	4.69E-35	1.13E-33
EPOP	244.539	1.25128	0.131421	9.52114	1.71E-21	2.63E-20
ACTN2	28.3356	1.25095	0.364327	3.43359	0.000595652	0.00236696
GIMAP2	1898.05	1.24913	0.0642727	19.4349	3.91E-84	2.41E-82
ZDHHC18	3926.23	1.24851	0.0654832	19.0662	4.82E-81	2.77E-79
DTNBP1	1181.23	1.24809	0.0850785	14.6699	1.01E-48	3.39E-47
MICB	2375.61	1.24768	0.0629119	19.8322	1.57E-87	1.03E-85
AC008957.1	83.5233	1.24731	0.157328	7.92803	2.23E-15	2.55E-14
IL18BP	1461.21	1.24586	0.0606905	20.5281	1.21E-93	8.57E-92
ARHGEF12	1537.18	1.2458	0.0755794	16.4833	4.84E-61	2.06E-59
GPR85	111.019	1.24462	0.254873	4.8833	1.04E-06	6.14E-06
FRY	221.155	1.24253	0.254474	4.88273	1.05E-06	6.16E-06
UACA	159.21	1.23983	0.172657	7.18088	6.93E-13	6.81E-12
MR1	4552.05	1.23937	0.0570521	21.7235	1.23E-104	1.01E-102
ZFYVE9	41.4807	1.2389	0.23464	5.28003	1.29E-07	8.39E-07
AC093627.1	38.6607	1.23572	0.228287	5.413	6.20E-08	4.16E-07
TNFRSF14	9272.13	1.23549	0.0888614	13.9036	6.03E-44	1.83E-42
CD300LF	3488.32	1.23421	0.0706111	17.479	2.07E-68	9.80E-67
NMRK1	834.577	1.23325	0.0764907	16.1229	1.76E-58	7.24E-57
CD83	9519.7	1.23276	0.0824377	14.9538	1.47E-50	5.19E-49
SMPDL3A	165.443	1.23238	0.115122	10.705	9.65E-27	1.84E-25
RBMXL1	950.252	1.23213	0.0834629	14.7626	2.55E-49	8.81E-48
C3	337503	1.23204	0.0696449	17.6903	4.98E-70	2.41E-68
CCR1	13654.3	1.23124	0.0493612	24.9434	2.52E-137	2.88E-135
SPPL2A	5682.74	1.23075	0.0419749	29.3211	5.58E-189	9.54E-187
SOCS2	71.0674	1.22857	0.229268	5.35868	8.38E-08	5.56E-07
MIR4435-2HG	1010.22	1.2278	0.0727154	16.885	5.80E-64	2.58E-62
DAPP1	4847.62	1.22729	0.0558688	21.9674	5.90E-107	4.93E-105
EIF1AY	1289.31	1.22699	0.0863924	14.2025	8.84E-46	2.76E-44
AC024940.1	12.9977	1.22653	0.395562	3.10071	0.00193056	0.00698215
MEGF9	3414.28	1.22638	0.0633887	19.347	2.16E-83	1.30E-81
ICAM1	10078.1	1.22629	0.0749933	16.352	4.21E-60	1.77E-58
GSDMD	3510.14	1.22622	0.0948745	12.9246	3.27E-38	8.57E-37
CD86	10297.2	1.22473	0.0723301	16.9326	2.59E-64	1.15E-62
TOR4A	1663.42	1.22412	0.0926104	13.2179	6.91E-40	1.91E-38
MPP1	3140.6	1.22298	0.0602563	20.2963	1.39E-91	9.56E-90
TGIF1	1215.13	1.22227	0.081764	14.9488	1.59E-50	5.59E-49
LRRCC1	320.347	1.22164	0.13074	9.34408	9.27E-21	1.39E-19
CNIH4	1813.32	1.22148	0.0666785	18.3189	5.84E-75	3.06E-73
PSMA6	6253.33	1.21883	0.0790553	15.4175	1.25E-53	4.70E-52
CNOT10	1483.87	1.21823	0.105904	11.5032	1.27E-30	2.71E-29
ATG3	3816.61	1.21782	0.070643	17.239	1.35E-66	6.23E-65
PSTPIP2	8623.36	1.21589	0.0532469	22.8349	2.06E-115	1.94E-113
RRAGC	3054.57	1.2153	0.0630837	19.2648	1.06E-82	6.26E-81
AP002761.2	19.1954	1.215	0.333313	3.64522	0.000267168	0.00112838
NRARP	119.437	1.21456	0.184637	6.5781	4.77E-11	4.17E-10
USP18	6064.07	1.21426	0.107959	11.2474	2.38E-29	4.89E-28
TMEM51-AS1	290.607	1.21421	0.138085	8.79316	1.45E-18	1.96E-17
LINC01270	55.1466	1.214	0.21417	5.66839	1.44E-08	1.03E-07
CYLD	9226.45	1.2138	0.0564911	21.4865	2.08E-102	1.67E-100
SELPLG	1930.36	1.21183	0.12645	9.58352	9.38E-22	1.46E-20
CLEC9A	77.9287	1.21106	0.195938	6.18084	6.38E-10	5.11E-09
AL139246.5	61.5945	1.2107	0.197771	6.12172	9.26E-10	7.35E-09
EIF5A2	171.456	1.20917	0.239593	5.04678	4.49E-07	2.75E-06
SLC25A30	1622.26	1.20842	0.0820752	14.7233	4.57E-49	1.56E-47
PHACTR2	2598.71	1.20784	0.104244	11.5867	4.82E-31	1.04E-29
DDI2	5991.26	1.20672	0.0824383	14.6379	1.61E-48	5.40E-47
BCL3	990.708	1.20594	0.131768	9.15198	5.59E-20	8.12E-19
CGAS	1058.6	1.20582	0.0620134	19.4445	3.25E-84	2.01E-82
FBXO7	7958.32	1.20576	0.0694031	17.3733	1.31E-67	6.15E-66
GCNT1	1314.21	1.20542	0.0962865	12.5191	5.87E-36	1.46E-34
AC066613.1	48.2007	1.20527	0.236778	5.09028	3.58E-07	2.21E-06
DUSP10	1131.77	1.20491	0.0665602	18.1026	3.04E-73	1.55E-71
MTHFD2	14422.5	1.2041	0.0567691	21.2104	7.66E-100	5.95E-98
TMEM183B	45.6883	1.20409	0.333759	3.60766	0.000308974	0.00129229
MTHFD1	3925.67	1.20307	0.0533363	22.5563	1.17E-112	1.05E-110
SLC7A7	12539.4	1.20256	0.0615736	19.5305	6.04E-85	3.80E-83
HIC1	2584.62	1.20124	0.126458	9.49916	2.12E-21	3.24E-20
ALDH2	7880.02	1.19771	0.0966197	12.3961	2.74E-35	6.69E-34
MACC1	1648.88	1.19657	0.106931	11.1902	4.55E-29	9.29E-28
SNAP23	7962.5	1.1963	0.0902932	13.2491	4.57E-40	1.27E-38
CREBRF	2527.74	1.19596	0.0838669	14.2602	3.87E-46	1.22E-44
LMO2	3557.12	1.19469	0.0669998	17.8313	4.04E-71	2.01E-69
AC125611.3	437.56	1.19432	0.277035	4.31108	1.62E-05	8.25E-05
AL021707.5	21.0835	1.19335	0.392127	3.04328	0.00234018	0.00831173
TMEM135	419.84	1.19333	0.164319	7.26226	3.81E-13	3.80E-12
TRIB3	70.6959	1.19256	0.254136	4.69262	2.70E-06	1.51E-05
AC067930.4	56.9105	1.19124	0.18637	6.39181	1.64E-10	1.38E-09
FABP5	4082.65	1.1912	0.0669838	17.7834	9.51E-71	4.71E-69
GTPBP1	5859.63	1.19037	0.0672505	17.7005	4.16E-70	2.02E-68
TUBG2	876.433	1.18973	0.118077	10.0759	7.06E-24	1.21E-22
FAM122C	435.729	1.18845	0.117234	10.1374	3.77E-24	6.56E-23
SLC9A9	774.499	1.18836	0.0913982	13.002	1.19E-38	3.17E-37
P3H2	1167.75	1.18632	0.109236	10.8602	1.78E-27	3.47E-26
SERPINB1	8180.04	1.1862	0.0785516	15.101	1.60E-51	5.77E-50
LINC00847	639.923	1.18537	0.0800805	14.8023	1.42E-49	4.91E-48
SP110	11022.4	1.1845	0.0399996	29.6129	1.02E-192	1.82E-190
TOX4	4342.29	1.18417	0.0876322	13.513	1.31E-41	3.77E-40
DMXL2	2525.92	1.18037	0.117048	10.0845	6.47E-24	1.11E-22
SRGN	33031.1	1.18026	0.0688486	17.1428	7.12E-66	3.21E-64
BCL2L13	8418.6	1.17997	0.0680638	17.3362	2.51E-67	1.17E-65
SIK1B	144.494	1.17897	0.147837	7.97478	1.53E-15	1.77E-14
MSR1	3585.62	1.17802	0.0633317	18.6009	3.16E-77	1.72E-75
INHBA-AS1	30.9615	1.17733	0.248773	4.73255	2.22E-06	1.26E-05
AC146944.2	1498.78	1.17705	0.11091	10.6127	2.60E-26	4.86E-25
LACTB	4089.29	1.17576	0.064005	18.3698	2.29E-75	1.21E-73
PIWIL4	277.839	1.17484	0.146854	8.00006	1.24E-15	1.44E-14
ARHGEF11	3005.51	1.17407	0.0765015	15.3471	3.70E-53	1.38E-51
ZNF436	373.982	1.17258	0.0961474	12.1957	3.28E-34	7.75E-33
GSTK1	6637.42	1.17127	0.0650743	17.9989	1.99E-72	1.00E-70
AC006978.2	168.987	1.17094	0.154305	7.58851	3.24E-14	3.46E-13
FAM222B	773.474	1.17036	0.0927203	12.6225	1.59E-36	3.98E-35
SIL1	1655.92	1.16985	0.0863019	13.5554	7.37E-42	2.14E-40
FGF2	35.6024	1.16836	0.302975	3.85629	0.00011512	0.000517117
TMEM144	3351.83	1.1682	0.0723783	16.1402	1.33E-58	5.49E-57
CFLAR	10921	1.16672	0.0563781	20.6945	3.88E-95	2.83E-93
CALCRL	140.251	1.16544	0.164999	7.06334	1.63E-12	1.56E-11
MCF2	45.3569	1.16529	0.233857	4.98292	6.26E-07	3.77E-06
PTPN1	4830.88	1.16409	0.0598932	19.4362	3.82E-84	2.35E-82
CASP1	10251	1.16399	0.0746391	15.5949	7.89E-55	3.02E-53
CYSTM1	1015.14	1.16388	0.0927195	12.5527	3.84E-36	9.55E-35
SPATA41	21.2191	1.16081	0.324399	3.57836	0.000345762	0.00143432
CPVL	2900.94	1.15996	0.0786233	14.7533	2.93E-49	1.01E-47
CDKN1C	356.022	1.15985	0.118213	9.81157	1.00E-22	1.64E-21
LINC01684	21.1204	1.15978	0.385421	3.00911	0.00262014	0.00919977
GCNT2	102.772	1.15819	0.254698	4.54729	5.43E-06	2.93E-05
C12orf76	886.307	1.15669	0.0608069	19.0224	1.11E-80	6.36E-79
LINC00623	334.427	1.15636	0.106994	10.8076	3.17E-27	6.11E-26
PSMD6-AS2	322.197	1.15491	0.145014	7.96416	1.66E-15	1.92E-14
IGSF6	11964.3	1.15296	0.0802199	14.3725	7.70E-47	2.47E-45
SAMD9	13177.9	1.15094	0.0694228	16.5787	9.93E-62	4.26E-60
MIR22HG	1112.91	1.14968	0.0627757	18.3141	6.38E-75	3.34E-73
BCL6	3126.61	1.14889	0.0664416	17.2918	5.42E-67	2.51E-65
AURKC	21.4443	1.14804	0.338155	3.39501	0.000686267	0.00269847
PARP12	6774.13	1.1477	0.070608	16.2545	2.08E-59	8.65E-58
LDHD	18.8789	1.14743	0.383694	2.99047	0.00278544	0.00972112
RCN1P2	35.1556	1.1463	0.264318	4.33681	1.45E-05	7.38E-05
TBC1D30	230.121	1.14422	0.152777	7.48945	6.92E-14	7.26E-13
SLC45A4	987.498	1.14365	0.0849798	13.458	2.76E-41	7.92E-40
ZMYM3	4451.83	1.14297	0.0643646	17.7577	1.50E-70	7.39E-69
DNAJA1	14515.4	1.14285	0.0734129	15.5674	1.21E-54	4.63E-53
TNFRSF13C	422.7	1.14141	0.113379	10.0671	7.72E-24	1.32E-22
MOB1A	28255.9	1.14084	0.0664287	17.1739	4.16E-66	1.89E-64
PLGRKT	860.849	1.13988	0.0840289	13.5654	6.43E-42	1.87E-40
CDC26	1674.15	1.13911	0.081641	13.9527	3.03E-44	9.28E-43
TUBA1C	7713.99	1.13892	0.0716714	15.8909	7.33E-57	2.91E-55
IFITM2	2718.35	1.13866	0.0960942	11.8494	2.17E-32	4.88E-31
HERC5	8612.7	1.1371	0.0680571	16.708	1.15E-62	5.00E-61
CAST	3146.57	1.1367	0.0550778	20.6381	1.25E-94	8.96E-93
WDFY1	6148.22	1.13651	0.0666707	17.0466	3.71E-65	1.66E-63
AL035530.2	161.622	1.13637	0.162158	7.00781	2.42E-12	2.30E-11
RNU6-1005P	24.8296	1.13632	0.297197	3.82346	0.000131591	0.000586187
RAB39A	804.153	1.13618	0.0987862	11.5014	1.30E-30	2.77E-29
PRELID1	6495.18	1.13592	0.0992246	11.4479	2.41E-30	5.09E-29
ARHGAP25	7485.99	1.13534	0.0677182	16.7657	4.35E-63	1.92E-61
AC012557.1	59.9079	1.13479	0.182874	6.20531	5.46E-10	4.40E-09
FEM1C	1618.57	1.1339	0.0837345	13.5416	8.89E-42	2.58E-40
HOMEZ	860.11	1.13375	0.0932004	12.1647	4.79E-34	1.13E-32
NPHP1	28.2561	1.13149	0.312824	3.61703	0.000298007	0.00124931
TBC1D17	4517.99	1.13083	0.0967427	11.689	1.45E-31	3.18E-30
TICAM1	765.942	1.12987	0.117523	9.61406	6.97E-22	1.10E-20
CISD2	352.231	1.12985	0.159264	7.09418	1.30E-12	1.26E-11
HIST2H3A	20.8166	1.12967	0.340046	3.32212	0.000893363	0.00344069
HIST2H3C	20.8166	1.12967	0.340046	3.32212	0.000893363	0.00344069
AVPI1	259.071	1.12894	0.145112	7.77982	7.26E-15	8.09E-14
PLEKHH3	177.312	1.12694	0.164211	6.86272	6.76E-12	6.24E-11
HCST	471.639	1.12685	0.10131	11.1228	9.72E-29	1.97E-27
TGFB3	50.2754	1.12397	0.364742	3.08154	0.0020593	0.00740514
CXorf21	2121.7	1.12393	0.0653921	17.1876	3.29E-66	1.50E-64
KLRC1	34.0509	1.12254	0.34029	3.29877	0.000971104	0.00371387
NUCB1	6438.62	1.12199	0.0970184	11.5647	6.22E-31	1.34E-29
FYB1	15451.5	1.12197	0.0551836	20.3315	6.77E-92	4.72E-90
SORBS1	33.6616	1.12126	0.28308	3.96095	7.47E-05	0.000344654
TP53TG1	167.953	1.12094	0.124855	8.97794	2.76E-19	3.86E-18
DOCK7	2185.18	1.12029	0.217058	5.16124	2.45E-07	1.55E-06
FAM69A	557.716	1.12007	0.09232	12.1324	7.11E-34	1.67E-32
NKIRAS1	428.462	1.11929	0.0888625	12.5958	2.23E-36	5.55E-35
LBX2-AS1	71.5764	1.11924	0.216994	5.15793	2.50E-07	1.58E-06
GSTM4	1918.09	1.11881	0.0668372	16.7393	6.77E-63	2.97E-61
NAPA	7604.44	1.1187	0.0760691	14.7064	5.87E-49	1.99E-47
NADK	12473	1.11813	0.0649806	17.2072	2.34E-66	1.07E-64
OGFR	9577.59	1.11805	0.0899051	12.4359	1.67E-35	4.09E-34
ERLIN1	1061.02	1.11777	0.0884752	12.6337	1.38E-36	3.46E-35
USP6NL	3908.9	1.11697	0.0630571	17.7136	3.29E-70	1.61E-68
GAREM1	567.485	1.11662	0.123228	9.06145	1.29E-19	1.84E-18
CSF2RB	4060.26	1.11584	0.0734949	15.1826	4.61E-52	1.69E-50
FJX1	18.6118	1.11568	0.353335	3.15758	0.00159087	0.00584236
AC087623.3	13.5329	1.11509	0.370382	3.01066	0.00260682	0.00916081
SMARCD3	232.835	1.11459	0.14954	7.45345	9.09E-14	9.45E-13
EML4	10018.6	1.11306	0.0407625	27.3059	3.61E-164	4.92E-162
NCOA4	25369.2	1.11295	0.0710537	15.6635	2.69E-55	1.04E-53
MSMO1	7003.29	1.11155	0.057796	19.2322	1.99E-82	1.17E-80
ARID5B	1038.77	1.11076	0.0750819	14.794	1.60E-49	5.54E-48
FAM83G	147.541	1.11008	0.1746	6.35782	2.05E-10	1.71E-09
FRRS1	776.904	1.10822	0.0873389	12.6887	6.83E-37	1.74E-35
JHDM1D-AS1	356.333	1.1069	0.0877852	12.6091	1.88E-36	4.71E-35
AC244669.1	127.156	1.10548	0.164481	6.72101	1.80E-11	1.62E-10
SLC49A3	359.503	1.10469	0.13557	8.14849	3.68E-16	4.43E-15
ISG15	1199.75	1.10462	0.132353	8.346	7.06E-17	8.78E-16
PSMB2	7795.94	1.10448	0.061296	18.0188	1.39E-72	7.01E-71
SLC5A10	30.4335	1.10363	0.283458	3.89347	9.88E-05	0.000448579
STARD4	9690.78	1.1036	0.0584232	18.8897	1.39E-79	7.72E-78
ILDR1	17.3748	1.10263	0.368659	2.99092	0.00278135	0.00970801
TTYH2	882.43	1.10248	0.1033	10.6726	1.37E-26	2.59E-25
XIAP	3131.93	1.10245	0.141779	7.77588	7.49E-15	8.33E-14
LYN	24490.5	1.1023	0.0606635	18.1707	8.81E-74	4.57E-72
AP000866.1	135.836	1.10205	0.131608	8.37373	5.58E-17	7.01E-16
SMAD7	1977.49	1.10196	0.079227	13.9089	5.60E-44	1.70E-42
C19orf12	1021.22	1.09932	0.0745895	14.7383	3.66E-49	1.25E-47
DNAJC18	333.243	1.09842	0.176014	6.24053	4.36E-10	3.55E-09
TMEM92-AS1	46.0009	1.09782	0.238829	4.59666	4.29E-06	2.35E-05
LITAF	13014	1.09769	0.0775488	14.1548	1.74E-45	5.41E-44
APBA2	41.7862	1.09557	0.248605	4.40685	1.05E-05	5.47E-05
MIR6753	41.0308	1.09514	0.252374	4.33936	1.43E-05	7.30E-05
CD44-AS1	23.0628	1.09483	0.330525	3.31239	0.000925019	0.00355267
SNX6	5983	1.0934	0.0787658	13.8816	8.19E-44	2.48E-42
AL157394.1	20.6972	1.09261	0.316399	3.45329	0.000553802	0.00221131
TANK	4002.63	1.09111	0.066537	16.3985	1.96E-60	8.28E-59
SIPA1L2	1851.02	1.09071	0.0866462	12.5881	2.45E-36	6.11E-35
AP003557.1	73.1025	1.08999	0.16744	6.50972	7.53E-11	6.49E-10
C3orf38	2783.17	1.08979	0.084175	12.9468	2.45E-38	6.45E-37
IFI16	22358.3	1.08913	0.0677573	16.074	3.88E-58	1.58E-56
RAB12	591.924	1.08865	0.332673	3.27243	0.00106628	0.00404679
PDRG1	1015.19	1.08786	0.0837413	12.9907	1.38E-38	3.66E-37
PHC1	616.845	1.0875	0.0900891	12.0713	1.50E-33	3.46E-32
PELO	653.371	1.08557	0.102597	10.5809	3.65E-26	6.81E-25
ERRFI1	147.758	1.0848	0.147295	7.36484	1.77E-13	1.81E-12
MIR762HG	36.5747	1.08287	0.29355	3.68887	0.000225252	0.000964452
ANKRD13A	5371.41	1.08146	0.0458607	23.5814	5.98E-123	5.88E-121
TP53INP2	792.384	1.08078	0.0751525	14.3811	6.80E-47	2.18E-45
KLHL29	34.718	1.07981	0.287458	3.7564	0.000172372	0.000751741
RMC1	1778.41	1.07907	0.049348	21.8666	5.40E-106	4.49E-104
FAM46A	3965.43	1.07869	0.0537086	20.0841	1.02E-89	6.84E-88
PSENEN	1961.38	1.07864	0.087073	12.3878	3.04E-35	7.41E-34
PLSCR1	13781.9	1.07743	0.04263	25.2741	6.16E-141	7.35E-139
HBP1	5149.18	1.07612	0.0579035	18.5847	4.27E-77	2.32E-75
PCAT14	379.135	1.0745	0.124511	8.62981	6.15E-18	8.08E-17
CNDP2	24451.6	1.07446	0.0623549	17.2314	1.54E-66	7.08E-65
HIST1H2BJ	126.687	1.07335	0.179738	5.97174	2.35E-09	1.80E-08
RN7SKP36	41.479	1.07257	0.258323	4.15204	3.30E-05	0.000160331
LRRC4	717.665	1.07241	0.134103	7.99687	1.28E-15	1.48E-14
CYTOR	725.814	1.07166	0.0982661	10.9057	1.08E-27	2.11E-26
AL591845.1	41.2123	1.0703	0.272675	3.9252	8.67E-05	0.000396229
AGRN	780.897	1.07015	0.151859	7.04699	1.83E-12	1.75E-11
AL590648.3	25.184	1.0701	0.29033	3.68581	0.000227977	0.000975568
PDE6D	728.681	1.06929	0.0939653	11.3796	5.28E-30	1.11E-28
SELENOM	82.5807	1.06897	0.19379	5.51615	3.47E-08	2.38E-07
TBC1D2B	2157.55	1.06872	0.0755375	14.1482	1.92E-45	5.93E-44
SQSTM1	9361.21	1.06849	0.114853	9.30308	1.36E-20	2.03E-19
KCNQ5	107.933	1.06845	0.258142	4.13902	3.49E-05	0.000169086
BIRC7	38.1229	1.06791	0.256558	4.16243	3.15E-05	0.000153763
RNF181	1347.44	1.06789	0.0998068	10.6996	1.02E-26	1.95E-25
PLCL1	112.232	1.06767	0.161321	6.61829	3.63E-11	3.19E-10
SLC44A2	1434.54	1.06654	0.096443	11.0588	1.99E-28	3.98E-27
RFTN1	2911.98	1.06553	0.0776809	13.7167	8.06E-43	2.40E-41
RASSF3	3260.84	1.065	0.0677935	15.7095	1.30E-55	5.03E-54
BRI3	3598.79	1.06431	0.0787561	13.5141	1.29E-41	3.72E-40
NECTIN2	3748.16	1.06349	0.0792123	13.4259	4.27E-41	1.22E-39
MED14OS	39.0979	1.0617	0.278187	3.8165	0.000135356	0.000601843
AC093627.6	43.5596	1.06169	0.254419	4.17299	3.01E-05	0.000147214
RUNX1	1447.15	1.06145	0.0976924	10.8653	1.69E-27	3.29E-26
S100A10	210.268	1.06046	0.154402	6.86819	6.50E-12	6.02E-11
PSMC2	6237.4	1.06005	0.0722112	14.6798	8.68E-49	2.94E-47
AMER1	790.967	1.05844	0.08666	12.2138	2.62E-34	6.22E-33
GNPDA1	7265.15	1.05467	0.0488889	21.5727	3.24E-103	2.63E-101
DDX58	10795.1	1.05439	0.0695166	15.1674	5.81E-52	2.11E-50
NCEH1	4463.39	1.05332	0.0581005	18.1292	1.87E-73	9.65E-72
RGS9	96.096	1.05314	0.218585	4.81798	1.45E-06	8.38E-06
AL160272.1	62.7354	1.05243	0.284972	3.69308	0.000221554	0.000949747
BAZ1A	6433.29	1.05229	0.0738829	14.2427	4.98E-46	1.57E-44
PANX1	1169.92	1.05184	0.0901229	11.6712	1.79E-31	3.91E-30
HSPD1P11	35.8959	1.05097	0.296805	3.54095	0.000398696	0.00163489
CXCL1	104.9	1.05093	0.191583	5.48547	4.12E-08	2.82E-07
ACP2	2103.74	1.05006	0.0821454	12.7829	2.04E-37	5.26E-36
ABALON	53.7647	1.04987	0.254975	4.11752	3.83E-05	0.000184566
NAGS	222.296	1.04967	0.113615	9.23881	2.49E-20	3.67E-19
C1R	81.8355	1.04944	0.235173	4.46244	8.10E-06	4.28E-05
ADORA2A	49.2902	1.04921	0.258114	4.06491	4.81E-05	0.000227853
SLC25A18	20.4933	1.04785	0.299058	3.50384	0.000458594	0.00186045
ZC3H12D	1117.11	1.0477	0.0662125	15.8234	2.15E-56	8.41E-55
RAB2B	1339.52	1.04765	0.0914369	11.4577	2.15E-30	4.57E-29
PSMA3	6353.01	1.04749	0.0644142	16.2617	1.84E-59	7.70E-58
C1GALT1C1	1436.54	1.0473	0.0806734	12.9819	1.55E-38	4.09E-37
DSE	11555.9	1.04647	0.0624135	16.7668	4.27E-63	1.88E-61
ZBED1	3563.93	1.04588	0.0876434	11.9334	7.93E-33	1.81E-31
CD47	5561.37	1.04581	0.0552393	18.9324	6.17E-80	3.47E-78
MMP25-AS1	871.921	1.04415	0.150775	6.92524	4.35E-12	4.06E-11
CYTIP	3671.62	1.04412	0.0767019	13.6127	3.36E-42	9.88E-41
NFE2L1	11738.7	1.04388	0.0457919	22.7962	5.01E-115	4.68E-113
CTSO	1627.69	1.04367	0.0594752	17.5479	6.17E-69	2.95E-67
TRIM14	5919.44	1.04359	0.0569328	18.3303	4.74E-75	2.49E-73
AGFG2	440.805	1.0422	0.0904613	11.5209	1.04E-30	2.22E-29
MREG	235.149	1.04096	0.106608	9.7644	1.60E-22	2.58E-21
CIART	44.9803	1.04089	0.255898	4.06758	4.75E-05	0.000225512
RAB10	7757.14	1.04009	0.0680715	15.2794	1.05E-52	3.88E-51
COLQ	108.185	1.03927	0.191713	5.42097	5.93E-08	3.98E-07
HSPA8	68184.9	1.03866	0.0965955	10.7527	5.76E-27	1.10E-25
AL360181.3	40.2141	1.03821	0.302845	3.42817	0.000607654	0.00241035
PIGH	1166.23	1.03791	0.059214	17.5281	8.75E-69	4.17E-67
BISPR	886.952	1.03558	0.0654109	15.832	1.87E-56	7.35E-55
FMNL2	12762	1.03546	0.0606976	17.0594	2.98E-65	1.34E-63
KLRF1	75.3961	1.03501	0.317486	3.26	0.00111411	0.00421449
AL353708.1	39.8661	1.0335	0.256164	4.03453	5.47E-05	0.000257803
AL021707.6	146.763	1.03308	0.153632	6.72435	1.76E-11	1.58E-10
FHIT	41.8318	1.03293	0.214583	4.81365	1.48E-06	8.55E-06
ISOC1	783.268	1.03149	0.0846107	12.191	3.47E-34	8.20E-33
FAM169B	69.1459	1.03094	0.22351	4.61252	3.98E-06	2.18E-05
MAML2	1752.57	1.03074	0.0796902	12.9343	2.88E-38	7.56E-37
AC120049.1	23.9383	1.03066	0.344583	2.99104	0.00278025	0.00970535
AP1S2	5566.23	1.03004	0.098512	10.456	1.38E-25	2.53E-24
WNT5A-AS1	83.3575	1.02921	0.161981	6.3539	2.10E-10	1.75E-09
VOPP1	10903.6	1.02859	0.0845432	12.1665	4.69E-34	1.10E-32
TRAF5	443.877	1.02819	0.122851	8.36934	5.79E-17	7.25E-16
POLB	2051.6	1.02812	0.0645921	15.9171	4.82E-57	1.92E-55
B4GALT5	4100.21	1.02766	0.0796202	12.907	4.11E-38	1.08E-36
TTC26	71.0848	1.0269	0.228477	4.49454	6.97E-06	3.71E-05
NAPSB	20629.5	1.02681	0.0798673	12.8565	7.91E-38	2.05E-36
RNF24	1594.61	1.02655	0.0741352	13.847	1.33E-43	4.01E-42
DECR1	3602.67	1.02649	0.0667851	15.3701	2.60E-53	9.70E-52
HSPA4L	252.302	1.02516	0.146086	7.01751	2.26E-12	2.15E-11
AC118553.2	370.756	1.02448	0.315925	3.24281	0.00118356	0.00445563
CLEC4E	26.1995	1.02427	0.285031	3.59352	0.000326235	0.00135878
MPZ	349.088	1.02401	0.11568	8.85205	8.59E-19	1.18E-17
TMEM26	136.063	1.0235	0.170651	5.99759	2.00E-09	1.55E-08
CITED2	2536.37	1.02133	0.113287	9.0154	1.96E-19	2.77E-18
TNK2-AS1	302.579	1.01839	0.123813	8.22521	1.95E-16	2.38E-15
PLEKHO2	14654.6	1.01711	0.0735106	13.8363	1.54E-43	4.64E-42
AF111167.2	102.014	1.01686	0.158733	6.40612	1.49E-10	1.26E-09
PTGIR	154.768	1.01326	0.148365	6.82951	8.52E-12	7.82E-11
CCDC32	1467.92	1.01313	0.109531	9.24969	2.25E-20	3.32E-19
HYKK	132.206	1.01242	0.140963	7.18219	6.86E-13	6.74E-12
GPD2	4523.57	1.01194	0.0666319	15.187	4.31E-52	1.58E-50
UTRN	6975.54	1.01098	0.0857238	11.7934	4.22E-32	9.43E-31
RFESD	82.4506	1.01068	0.257457	3.92564	8.65E-05	0.000395568
ADAR	25709.8	1.00861	0.0638259	15.8025	2.99E-56	1.16E-54
JADE2	4025.35	1.00707	0.0794274	12.6791	7.72E-37	1.96E-35
ACSS2	4173.97	1.00658	0.0578866	17.3888	1.00E-67	4.71E-66
NEU1	6256.86	1.00578	0.0834699	12.0496	1.95E-33	4.48E-32
RFK	643.622	1.00557	0.114451	8.78598	1.55E-18	2.09E-17
HLA-DMB	20899.6	1.00433	0.0727822	13.7992	2.58E-43	7.72E-42
ABCB6	211.838	1.0039	0.179878	5.581	2.39E-08	1.67E-07
MEI1	30.7008	1.00293	0.306811	3.26887	0.00107977	0.00409477
WIPI1	1392.94	1.00265	0.059207	16.9346	2.50E-64	1.12E-62
TUBA1A	21744.8	1.00202	0.0674683	14.8518	6.78E-50	2.36E-48
PPIC	113.823	0.999019	0.176883	5.6479	1.62E-08	1.15E-07
SERPINI1	151.805	0.999016	0.178487	5.59713	2.18E-08	1.53E-07
KCNE3	4057.82	0.998921	0.0685675	14.5684	4.46E-48	1.48E-46
HLA-DPA1	72574.3	0.998898	0.0779244	12.8188	1.29E-37	3.33E-36
IDH1	13668.8	0.998855	0.0539813	18.5037	1.93E-76	1.03E-74
DNAJC15	2304.79	0.998522	0.0969455	10.2998	7.06E-25	1.27E-23
LMTK2	1578.53	0.998144	0.071722	13.9168	5.01E-44	1.53E-42
PSEN2	2006.73	0.998065	0.0649075	15.3767	2.35E-53	8.77E-52
AL441992.1	112.781	0.997141	0.154388	6.45867	1.06E-10	9.00E-10
ILK	5417.99	0.997116	0.0671018	14.8597	6.02E-50	2.10E-48
L3MBTL3	646.1	0.996793	0.0754924	13.2039	8.33E-40	2.29E-38
TRIM46	38.0462	0.993719	0.269105	3.69269	0.000221897	0.000950937
ETV6	5009.16	0.993434	0.044416	22.3666	8.33E-111	7.40E-109
ORAI2	4260.04	0.992292	0.0952965	10.4127	2.17E-25	3.97E-24
RHBDD1	1168.34	0.992125	0.11275	8.79933	1.38E-18	1.86E-17
ACBD5	2841.12	0.991352	0.072769	13.6233	2.91E-42	8.58E-41
CMAHP	399.26	0.990745	0.0832496	11.9009	1.17E-32	2.65E-31
AC245884.11	25.571	0.990315	0.306504	3.231	0.0012336	0.00462591
FNIP2	4038.2	0.98974	0.0620697	15.9456	3.06E-57	1.22E-55
ATP7B	183.157	0.989674	0.185664	5.33045	9.80E-08	6.45E-07
EDEM1	6730.86	0.988785	0.0500439	19.7584	6.80E-87	4.39E-85
DCUN1D3	468.793	0.987739	0.107032	9.22842	2.75E-20	4.04E-19
ZC3HAV1	6323.34	0.987454	0.054353	18.1674	9.35E-74	4.84E-72
TBCC	1327.57	0.986356	0.0691989	14.2539	4.24E-46	1.34E-44
SMIM3	185.518	0.986137	0.179201	5.50297	3.73E-08	2.56E-07
BAK1	3451.11	0.985749	0.0722391	13.6456	2.14E-42	6.34E-41
P2RY6	7180.87	0.985692	0.0860855	11.4501	2.35E-30	4.98E-29
AC145098.1	115.922	0.985315	0.162807	6.05206	1.43E-09	1.12E-08
DOK3	2436.87	0.982731	0.0802911	12.2396	1.91E-34	4.55E-33
NPC2	21152.3	0.98264	0.0814408	12.0657	1.60E-33	3.70E-32
TWF1	2081.15	0.982583	0.0830995	11.8242	2.93E-32	6.56E-31
DENND1B	3411.75	0.982244	0.076132	12.9019	4.39E-38	1.15E-36
MOB3C	3616.6	0.981686	0.0612705	16.0222	8.95E-58	3.61E-56
TRAF3	1874.45	0.981421	0.0660237	14.8647	5.59E-50	1.95E-48
KPNA5	884.44	0.978587	0.090679	10.7918	3.76E-27	7.25E-26
MAPK11	81.3259	0.977702	0.182068	5.36999	7.87E-08	5.23E-07
AC004656.1	524.976	0.977522	0.0944873	10.3455	4.38E-25	7.94E-24
REC8	813.442	0.977347	0.152608	6.4043	1.51E-10	1.27E-09
ZBED5-AS1	168.416	0.977091	0.130952	7.46145	8.56E-14	8.91E-13
AP000295.1	1223.63	0.976936	0.126228	7.73948	9.98E-15	1.10E-13
PLEKHA3P1	43.7901	0.976738	0.238988	4.08698	4.37E-05	0.000208845
ACOT9	4586.37	0.975784	0.0491607	19.8489	1.13E-87	7.40E-86
PTP4A2	12515.2	0.97561	0.0795849	12.2587	1.51E-34	3.60E-33
CETP	141.541	0.975386	0.148962	6.5479	5.84E-11	5.07E-10
SERTAD1	760	0.975333	0.108755	8.96818	3.01E-19	4.22E-18
REEP4	2493.72	0.974526	0.0956517	10.1883	2.24E-24	3.93E-23
AL390719.1	53.2925	0.974485	0.247482	3.9376	8.23E-05	0.000377731
JPT1	5353.7	0.974052	0.0805036	12.0995	1.06E-33	2.47E-32
CCDC134	260.693	0.972549	0.109907	8.84883	8.84E-19	1.21E-17
TMEM51	1829.68	0.972237	0.0685091	14.1914	1.04E-45	3.23E-44
TVP23C-CDRT4	313.308	0.972218	0.133876	7.26208	3.81E-13	3.80E-12
ATXN7	3163.92	0.971617	0.0667757	14.5504	5.80E-48	1.92E-46
CFLAR-AS1	89.9024	0.971393	0.179086	5.42417	5.82E-08	3.92E-07
NMT1	7864.01	0.971282	0.091857	10.5739	3.94E-26	7.34E-25
TMPPE	415.403	0.971256	0.109847	8.84188	9.41E-19	1.28E-17
KIF17	171.948	0.971078	0.151318	6.41745	1.39E-10	1.17E-09
UROS	1096.82	0.970821	0.126801	7.65625	1.91E-14	2.07E-13
ARHGAP22	990.713	0.970443	0.093522	10.3766	3.17E-25	5.76E-24
AP001992.1	53.4157	0.968783	0.211321	4.58442	4.55E-06	2.48E-05
IFNGR2	8915.39	0.968033	0.0515714	18.7708	1.31E-78	7.21E-77
DYNC1H1	20230.8	0.967869	0.0708122	13.6681	1.57E-42	4.66E-41
LCMT1-AS1	37.3561	0.967129	0.232543	4.15893	3.20E-05	0.000155916
CD48	6840.48	0.966438	0.0644626	14.9922	8.25E-51	2.93E-49
PDE4DIP	1516.72	0.965933	0.0722387	13.3714	8.88E-41	2.52E-39
ASB4	71.6331	0.965617	0.222747	4.33503	1.46E-05	7.44E-05
ATP6V1B2	18430.2	0.964884	0.0492654	19.5854	2.06E-85	1.31E-83
LPIN1	2969.84	0.964867	0.0801696	12.0353	2.32E-33	5.32E-32
BORCS6	573.556	0.964513	0.108371	8.90014	5.58E-19	7.68E-18
BCAS1	30.5174	0.963001	0.271109	3.55208	0.000382204	0.00157307
ATP6V1G1	6011.8	0.962426	0.0712174	13.5139	1.29E-41	3.73E-40
SLC43A2	4772.53	0.961782	0.0962569	9.99183	1.66E-23	2.79E-22
GSDME	630.961	0.960994	0.102108	9.41156	4.89E-21	7.40E-20
PLA2G7	3863.03	0.960925	0.0654582	14.68	8.66E-49	2.93E-47
AKT1S1	2687.02	0.958717	0.122914	7.79991	6.20E-15	6.93E-14
GPR84	7893.15	0.95841	0.0726843	13.1859	1.06E-39	2.90E-38
KIF13B	1503.12	0.958355	0.0851798	11.251	2.29E-29	4.70E-28
NAGK	13157.4	0.958136	0.0602742	15.8963	6.72E-57	2.67E-55
FAM117A	1164.04	0.957374	0.0764063	12.5301	5.11E-36	1.27E-34
MARCKS	16843	0.955931	0.115687	8.26308	1.42E-16	1.75E-15
PLEKHM3	1364.64	0.955619	0.0601167	15.8961	6.75E-57	2.68E-55
GTF2B	4294.42	0.955579	0.0754531	12.6645	9.30E-37	2.35E-35
GALC	3154.81	0.955495	0.0664714	14.3745	7.48E-47	2.40E-45
C3orf52	40.4546	0.955167	0.254121	3.75871	0.000170792	0.000745524
CALM3	7044.66	0.953475	0.0704971	13.525	1.11E-41	3.22E-40
ACSL1	12286.7	0.952499	0.0512413	18.5885	3.98E-77	2.16E-75
RAB34	340.387	0.950722	0.1154	8.23853	1.74E-16	2.14E-15
UBC	91048.7	0.950428	0.0857038	11.0897	1.41E-28	2.83E-27
PPP1R1C	27.1219	0.949478	0.296316	3.20427	0.00135405	0.00503837
SCO1	2450.86	0.949334	0.0712977	13.3151	1.89E-40	5.33E-39
PSMD11	4309.03	0.949299	0.0696907	13.6216	2.98E-42	8.77E-41
AAMDC	243.362	0.949139	0.098891	9.59782	8.17E-22	1.28E-20
HVCN1	4377.19	0.949081	0.060654	15.6475	3.46E-55	1.33E-53
PRDX1	18079.1	0.949032	0.0750364	12.6476	1.15E-36	2.90E-35
CIR1	1493.03	0.948693	0.0987947	9.60267	7.79E-22	1.22E-20
AC098679.2	267.016	0.948222	0.133145	7.12172	1.07E-12	1.04E-11
ACAA2	2954.05	0.947535	0.065512	14.4635	2.06E-47	6.72E-46
CCND1	9517.23	0.947116	0.100489	9.42511	4.30E-21	6.52E-20
MGAT1	14437.9	0.945449	0.0828853	11.4067	3.87E-30	8.15E-29
HIST2H4A	485.258	0.945257	0.147788	6.39603	1.59E-10	1.34E-09
RAB13	686.637	0.944134	0.107975	8.74399	2.25E-18	3.01E-17
FBXO27	349.041	0.943884	0.139168	6.78232	1.18E-11	1.07E-10
BCL11A	59.1387	0.940186	0.269246	3.49192	0.000479556	0.00193896
SLC40A1	1778.52	0.939791	0.0950416	9.88821	4.68E-23	7.75E-22
TRIM21	4941.37	0.939564	0.0717209	13.1003	3.28E-39	8.85E-38
GAA	6242.99	0.93941	0.092255	10.1828	2.37E-24	4.15E-23
DLAT	2418.98	0.938789	0.0675896	13.8895	7.33E-44	2.22E-42
PBX3	845.744	0.938126	0.101341	9.25712	2.10E-20	3.10E-19
ABHD12	9980.91	0.935159	0.0618142	15.1285	1.05E-51	3.80E-50
RDH11	7268.91	0.933479	0.0423139	22.0608	7.52E-108	6.37E-106
AP5B1	2647.08	0.933016	0.086737	10.7568	5.50E-27	1.05E-25
CHRNB1	459.747	0.932921	0.103037	9.05425	1.38E-19	1.96E-18
SOS1-IT1	79.7101	0.932917	0.217241	4.29439	1.75E-05	8.86E-05
IDH2	14219.3	0.932884	0.0836125	11.1572	6.60E-29	1.34E-27
AP000763.3	26.6857	0.931953	0.283435	3.28806	0.00100879	0.0038478
AC006033.2	78.5795	0.930404	0.175566	5.29944	1.16E-07	7.59E-07
GLMP	3218.93	0.929702	0.075158	12.37	3.80E-35	9.21E-34
LARGE1	60.8183	0.928916	0.25753	3.60702	0.000309732	0.00129489
OLFML3	20673.4	0.928885	0.0924147	10.0513	9.07E-24	1.55E-22
WFS1	275.832	0.927517	0.129433	7.166	7.72E-13	7.57E-12
LIMK1	7654.56	0.926429	0.0852034	10.8731	1.55E-27	3.02E-26
MYO5C	35.4599	0.92475	0.293037	3.15574	0.00160092	0.00587601
AAMP	4539.39	0.924693	0.0813026	11.3735	5.67E-30	1.19E-28
WSB2	3225.13	0.924193	0.0699891	13.2048	8.23E-40	2.27E-38
EZH2	1609.28	0.923628	0.0552433	16.7193	9.49E-63	4.16E-61
PLPP1	806.744	0.923295	0.0854574	10.8041	3.29E-27	6.35E-26
BATF3	407.184	0.923127	0.114384	8.07041	7.01E-16	8.27E-15
ANOS1	8266.01	0.922997	0.0574672	16.0613	4.76E-58	1.93E-56
SPHK1	308.565	0.92283	0.17604	5.24216	1.59E-07	1.02E-06
BBC3	380.378	0.922656	0.117647	7.84259	4.41E-15	4.97E-14
DNAJC1	1308.87	0.922581	0.0866306	10.6496	1.75E-26	3.30E-25
AC104662.2	382.521	0.92241	0.272113	3.38981	0.000699416	0.00274643
THAP12P3	35.8152	0.922368	0.25318	3.64313	0.00026934	0.00113688
CXorf38	2975.59	0.92181	0.0531438	17.3456	2.13E-67	9.93E-66
PLBD2	4431.79	0.921709	0.0890177	10.3542	4.00E-25	7.26E-24
CD160	43.9721	0.92118	0.262926	3.50357	0.000459062	0.00186209
PIK3AP1	25998.3	0.920944	0.0707037	13.0254	8.77E-39	2.34E-37
SAMSN1	8616	0.920834	0.058252	15.8078	2.75E-56	1.07E-54
NPC1	5422.93	0.920773	0.0558596	16.4837	4.81E-61	2.05E-59
ITGA7	651.822	0.9207	0.145196	6.34108	2.28E-10	1.90E-09
KCNN1	269.522	0.920384	0.126204	7.2928	3.04E-13	3.05E-12
C1orf147	270.29	0.919232	0.137896	6.66614	2.63E-11	2.32E-10
CCNYL1	1220.68	0.91888	0.0864965	10.6233	2.32E-26	4.35E-25
GUK1	2788.97	0.918394	0.093002	9.87499	5.34E-23	8.80E-22
AC018521.5	202.286	0.918075	0.127447	7.20355	5.87E-13	5.80E-12
NECAP2	5522.32	0.917791	0.0703055	13.0543	6.00E-39	1.61E-37
PSMB4	6966.88	0.917432	0.0832737	11.0171	3.16E-28	6.27E-27
TPMT	2131.11	0.917054	0.08234	11.1374	8.25E-29	1.68E-27
ST3GAL5	3298.65	0.916544	0.0623195	14.7072	5.80E-49	1.97E-47
TCIRG1	14167.7	0.916152	0.131662	6.95837	3.44E-12	3.24E-11
AL357060.1	279.219	0.915499	0.0920131	9.94966	2.53E-23	4.24E-22
MTF1	2551.95	0.915475	0.0663637	13.7948	2.74E-43	8.19E-42
E2F5	373.821	0.914765	0.130189	7.02646	2.12E-12	2.02E-11
AL451123.1	215.432	0.914514	0.117179	7.8044	5.98E-15	6.70E-14
RAB43	1919.94	0.91445	0.124888	7.32217	2.44E-13	2.47E-12
ID3	939.548	0.914344	0.114187	8.0074	1.17E-15	1.36E-14
C1GALT1	2958.5	0.914033	0.0722005	12.6596	9.89E-37	2.50E-35
DESI1	1558.65	0.913558	0.0696111	13.1237	2.41E-39	6.51E-38
FADS2	16499.3	0.913468	0.0724775	12.6035	2.02E-36	5.05E-35
FZD4	23.3586	0.913296	0.286409	3.18878	0.00142873	0.00529851
LAMP2	11921.5	0.9128	0.0495642	18.4165	9.68E-76	5.14E-74
ISOC2	1247.21	0.912506	0.097474	9.36153	7.86E-21	1.18E-19
COA6	1056.3	0.911819	0.0873768	10.4355	1.71E-25	3.13E-24
NUDCD1	1455.24	0.911804	0.0824717	11.056	2.05E-28	4.10E-27
ISCU	3119.91	0.911776	0.0596143	15.2946	8.31E-53	3.08E-51
LIPA	26402.9	0.911624	0.0665138	13.7058	9.37E-43	2.78E-41
CNTLN	917.6	0.911156	0.0782282	11.6474	2.37E-31	5.14E-30
AKIRIN2	2700.4	0.911123	0.0503034	18.1125	2.54E-73	1.30E-71
SPATA13	5680.43	0.910513	0.0445587	20.434	8.34E-93	5.85E-91
GNA13	8645.62	0.910132	0.0631121	14.4209	3.82E-47	1.24E-45
ACSS1	1235.34	0.908927	0.0610839	14.88	4.45E-50	1.56E-48
FAM72B	584.705	0.908616	0.0919979	9.87649	5.26E-23	8.68E-22
MBOAT7	2578.33	0.908538	0.0862874	10.5292	6.34E-26	1.17E-24
SGPP1	5780.53	0.908489	0.130605	6.95599	3.50E-12	3.29E-11
TRIM26	4232.99	0.905581	0.0742354	12.1988	3.16E-34	7.47E-33
C2CD2	455.462	0.903818	0.142762	6.33095	2.44E-10	2.02E-09
AC139495.3	1629.13	0.90349	0.0875155	10.3238	5.50E-25	9.92E-24
HDAC11	99.035	0.903372	0.219425	4.117	3.84E-05	0.000184952
TRIM56	7085.13	0.902788	0.0587415	15.3688	2.65E-53	9.88E-52
SEMA4D	8380.6	0.902069	0.0625058	14.4318	3.27E-47	1.06E-45
DUSP16	883.009	0.901744	0.079362	11.3624	6.43E-30	1.34E-28
PSMA1	8313.83	0.901654	0.0463699	19.4448	3.22E-84	2.00E-82
HIVEP1	809.313	0.901153	0.0986622	9.13373	6.62E-20	9.59E-19
MIIP	2433.34	0.901036	0.0874458	10.3039	6.76E-25	1.21E-23
DDB2	1612.54	0.900888	0.0733858	12.2761	1.22E-34	2.91E-33
IL2RG	1275.56	0.899565	0.0881091	10.2097	1.79E-24	3.17E-23
NUP50-AS1	159.759	0.899499	0.118372	7.59892	2.99E-14	3.20E-13
STAC3	2891.63	0.899052	0.0618769	14.5297	7.86E-48	2.60E-46
PITPNA	5659.8	0.898271	0.0635825	14.1276	2.57E-45	7.93E-44
BLOC1S3	1059.77	0.898076	0.0770326	11.6584	2.08E-31	4.54E-30
AL022316.1	79.2814	0.898056	0.150986	5.94793	2.72E-09	2.08E-08
CCDC102A	419.979	0.898052	0.111501	8.05421	8.00E-16	9.40E-15
C3orf58	1452.65	0.898012	0.135302	6.63709	3.20E-11	2.82E-10
CNTNAP1	62.9209	0.897886	0.251628	3.56831	0.000359297	0.00148599
AC243772.3	53.383	0.897853	0.232703	3.85836	0.00011415	0.000512921
EIF1B	2523.59	0.897084	0.0589952	15.206	3.22E-52	1.18E-50
STX12	4154.93	0.896693	0.0505165	17.7505	1.71E-70	8.38E-69
FAM72A	793.645	0.896421	0.0690474	12.9827	1.53E-38	4.06E-37
TGFBI	30363.2	0.896419	0.0579825	15.4602	6.44E-54	2.44E-52
MAGI3	714.563	0.896371	0.0596919	15.0166	5.71E-51	2.04E-49
PGD	15744.8	0.896064	0.0537181	16.6809	1.81E-62	7.82E-61
SNX27	4490.71	0.895587	0.0511171	17.5203	1.00E-68	4.77E-67
GRINA	8449.4	0.89525	0.0877808	10.1987	2.01E-24	3.54E-23
ARG2	436.355	0.894278	0.127367	7.02125	2.20E-12	2.09E-11
VPS9D1	876.117	0.894038	0.148204	6.0325	1.61E-09	1.26E-08
TNFRSF10A	176.307	0.893503	0.16187	5.51988	3.39E-08	2.33E-07
AC069528.2	62.7659	0.893457	0.219645	4.06774	4.75E-05	0.000225398
FADS1	9589.58	0.893078	0.0411416	21.7074	1.75E-104	1.43E-102
LINC01852	37.3183	0.892691	0.244539	3.6505	0.000261727	0.00110766
CCDC71L	836.312	0.89231	0.0973681	9.1643	4.99E-20	7.25E-19
DHX58	5130.36	0.892087	0.0561982	15.874	9.60E-57	3.79E-55
SOX4	244.779	0.891846	0.107617	8.28719	1.16E-16	1.43E-15
PAK1	29943.9	0.891579	0.0462549	19.2753	8.66E-83	5.14E-81
NFKB2	2186.94	0.891534	0.0735802	12.1165	8.64E-34	2.02E-32
AC008894.2	1149.96	0.889937	0.122117	7.28755	3.16E-13	3.17E-12
PNMA8C	82.0119	0.889622	0.234244	3.79785	0.000145957	0.0006458
CTSC	26781.1	0.889354	0.0509619	17.4513	3.36E-68	1.59E-66
ACAT2	3758.84	0.888995	0.0667515	13.318	1.82E-40	5.13E-39
B3GNT9	74.56	0.888766	0.20944	4.24353	2.20E-05	0.000109528
AL512306.3	43.9298	0.888717	0.225391	3.94301	8.05E-05	0.000369733
RBM47	6860.27	0.888427	0.056481	15.7297	9.47E-56	3.67E-54
PLAC8	29111.1	0.888135	0.0910192	9.75766	1.71E-22	2.76E-21
USP32	3875.26	0.887821	0.066842	13.2824	2.93E-40	8.18E-39
HINT3	1495.09	0.887391	0.0872129	10.175	2.56E-24	4.49E-23
SLC50A1	2461.37	0.887159	0.0739396	11.9984	3.62E-33	8.29E-32
PPP1R12A-AS1	47.8569	0.886698	0.203156	4.36461	1.27E-05	6.56E-05
ABI1	5566.58	0.886525	0.0579906	15.2874	9.28E-53	3.43E-51
PCED1B	247.914	0.884781	0.179897	4.91826	8.73E-07	5.18E-06
RHD	49.5544	0.88469	0.276601	3.19843	0.00138178	0.00513493
NFKB1	4329.96	0.884443	0.0708206	12.4885	8.63E-36	2.13E-34
SLC16A1-AS1	408.659	0.883477	0.134908	6.54875	5.80E-11	5.04E-10
RHOH	2226.82	0.88315	0.0690067	12.798	1.68E-37	4.34E-36
LGALS9	21214.9	0.882804	0.0669985	13.1765	1.20E-39	3.27E-38
TDRD6	1054.13	0.882657	0.105942	8.33154	7.98E-17	9.90E-16
AP000442.2	50.349	0.882432	0.222003	3.97486	7.04E-05	0.00032627
SH3RF1	1454.43	0.881255	0.080749	10.9135	9.93E-28	1.95E-26
NF2	3594.88	0.88115	0.0940822	9.36574	7.55E-21	1.14E-19
SMIM14	1457.83	0.881135	0.0806958	10.9192	9.33E-28	1.83E-26
AF127936.1	1430.34	0.881131	0.082841	10.6364	2.02E-26	3.80E-25
KIAA0513	2862.13	0.880786	0.0883938	9.96434	2.18E-23	3.67E-22
AL359183.1	65.7804	0.880701	0.194355	4.5314	5.86E-06	3.15E-05
ZNF200	1045.87	0.878415	0.0779508	11.2688	1.87E-29	3.85E-28
TMEM106B	389.451	0.878083	0.119952	7.32026	2.47E-13	2.51E-12
FUT4	1633.9	0.877449	0.0595724	14.7291	4.19E-49	1.43E-47
GAS6	2023.83	0.877054	0.0820091	10.6946	1.08E-26	2.05E-25
CECR2	371.31	0.876206	0.114835	7.63013	2.35E-14	2.53E-13
PINLYP	71.5936	0.876142	0.181835	4.81833	1.45E-06	8.37E-06
CC2D2B	226.31	0.875409	0.14173	6.17657	6.55E-10	5.24E-09
TIPARP	1575.09	0.875038	0.0721817	12.1227	8.01E-34	1.87E-32
[truncated: 6,299 more rows]
